# Supplementary material for: Integrative analysis of the metabolome and transcriptome reveals the mechanism of flower color and antioxidant capacity in three Syringa cultivars
Source: Front Plant Sci. 2026 Jul 3;17:1840931. doi: 10.3389/fpls.2026.1840931 (PMC13375870; doi:10.3389/fpls.2026.1840931)
Supplement: Supplementary Table 1 — Correlation Analysis between physiological indicators and metabolomic profiles in three cultivars of S. vulgaris. [file Table1.xlsx]

## Sheet: flavonoids and antioxidant 
	Total flavonoids content	Toltal anthocyanin content
DPPH radical clearance	.903**	.764*
Hydroxyl radical clearance	.844**	.781**
Means followed by * indicate significant differences among the samples at p<0.05.
Means followed by ** indicate significant differences among the samples at p<0.01.

## Sheet:  metabolomic and antioxidant 
	Kaempferol-3,7-diglucoside1	Kaempferol-3-rutinoside	Kaempferol-3-sophoroside-7-glucoside	Rutin	Delphinidin-3-rutinoside	Cyanidin-4-rutinoside
DPPH· clearance rate	-0.303	-0.368	-0.361	-0.159	-0.295	-0.071
OH· clearance rate	-0.333	-0.38	-0.375	-0.175	-0.288	-0.078
Means followed by * indicate significant differences among the samples at p<0.05.
Means followed by ** indicate significant differences among the samples at p<0.01.

## Sheet:  metabolomic and flavonoids
	Kaempferol-3,7-diglucoside1	Kaempferol-3-rutinoside	Kaempferol-3-sophoroside-7-glucoside	Rutin	Delphinidin-3-rutinoside	Cyanidin-4-rutinoside
Total flavonoid content	0.435	0.1	0.155	-0.008	0.315	0.093
Total anthocyanin content	0.268	0.232	0.395	0.087	0.622	.670*
Means followed by * indicate significant differences among the samples at p<0.05.
Means followed by ** indicate significant differences among the samples at p<0.01.
