# Supplementary material for: Integrative analysis of the metabolome and transcriptome reveals the mechanism of flower color and antioxidant capacity in three Syringa cultivars
Source: Front Plant Sci. 2026 Jul 3;17:1840931. doi: 10.3389/fpls.2026.1840931 (PMC13375870; doi:10.3389/fpls.2026.1840931)
Supplement: Supplementary Table 2 — Content and relative content of flavonoids and anthocyanins in the metabolomic analysis of three cultivars of S. vulgaris. [file Table2.xlsx]

## Sheet: Flavonol content
Sample	Flavonol								Totals
	Kaempferol-3,7-diglucoside		Kaempferol-3-rutinoside		Kaempferol-3-sophoroside-7-glucoside		Rutin		(μg/g)
	content	Proportion（%）	Content	Proportion（%）	Content	Proportion（%）	Content	Proportion（%）
	(μg/g)		(μg/g)		(μg/g)		(μg/g)
SvB1	ND	ND	755.25d	51.83	ND	ND	701.99bc	48.17	1457.25cd
SvB4	1021.20b	61.78	283.94e	17.18	30.67c	1.86	317.16de	19.19	1652.98c
SvB5	1194.31b	75.6	227.74e	14.42	15.52c	0.58	142.22e	9	1579.79c
SvW1	ND	ND	1286.19c	69.21	55.97c	3.01	516.12cd	27.77	1820.97d
SvW4	326.21c	28.96	540.16de	47.96	54.60c	4.85	205.39e	18.24	1126.35cd
SvW5	1834.09a	59.6	802.06d	26.06	46.88c	1.52	394.27de	12.81	3077.30b
SvP1	ND	ND	615.47de	64.94	53.37c	5.63	278.90de	29.43	947.74cd
SvP4	1882.80a	26.38	2730.96a	38.27	937.92b	13.14	1584.72a	22.21	7136.40a
SvP5	1673.84a	36.64	1885.55b	30.12	1885.55a	30.12	814.79b	13.02	6259.73a

## Sheet: Anthocyanind content
Sample	Anthocyanidin				Total
	Delphinidin-3-rutinoside		Cyanidin-4-rutinoside		（μg/g）
	content	Proportion（%）	Content	Proportion（%）	Content
	(μg/g)		(μg/g)		(μg/g)
SvB1	160.05b	90.76	16.29b	9.24	176.34b
SvB4	197.15b	95.84	8.57cd	4.16	205.72b
SvB5	64.95c	90.97	6.45cd	9.03	71.40c
SvP1	271.16a	96.03	11.22bc	3.97	282.38a
SvP4	161.50b	85.12	28.23a	14.88	189.74b
SvP5	29.92c	87.29	4.36d	12.71	34.28c
