# Supplementary material for: Integrative analysis of the metabolome and transcriptome reveals the mechanism of flower color and antioxidant capacity in three Syringa cultivars
Source: Front Plant Sci. 2026 Jul 3;17:1840931. doi: 10.3389/fpls.2026.1840931 (PMC13375870; doi:10.3389/fpls.2026.1840931)
Supplement: Supplementary Table 3 — The quality analysis of all reads from all samples in RNA-seq analysis. [file Table3.xlsx]

## Sheet: AllSample_GC_Q.stat
Sample	ReadSum	BaseSum	GC(%)	N(%)	Q20(%)	Q30(%)
SvW1-1	21698590	6495908644	43.53	0	97.72	93.35
SvW1-2	22255887	6662137226	43.22	0	98.13	94.33
SvW1-3	21055593	6301786136	43.38	0	98.14	94.32
SvSvP1-1	21051981	6302163540	43.42	0	97.96	93.99
SvSvP1-2	21390738	6404224012	43.46	0	97.76	93.51
SvSvP1-3	21270296	6367884660	43.34	0	97.49	92.89
SvW4-1	23550386	7049246322	44.17	0	97.91	93.77
SvW4-2	19812177	5930875192	43.29	0	97.63	93.1
SvW4-3	21685439	6489256384	43.56	0	97.49	93
SvSvP4-1	20507295	6138998802	43.32	0	96.95	91.44
SvSvP4-2	19349917	5790549124	43.32	0	97.07	92.01
SvSvP4-3	19225815	5755412354	43.34	0	98.18	94.42
B1-1	21302053	6374794240	43.81	0	98.18	94.46
B1-2	21653354	6481741212	44.21	0	97.95	93.88
B1-3	20712555	6199058258	43.65	0	98.03	94.09
SvW5-1	23264665	6963183504	43.39	0	97.77	93.58
SvW5-2	21089252	6312103862	43.41	0	97.65	93.31
SvW5-3	20396885	6104151288	43.57	0	97.61	93.15
B4-1	20926455	6263727454	43.51	0	97.47	92.84
B4-2	22023138	6591120266	43.52	0	97.86	93.76
B4-3	20428134	6115256652	43.4	0	97.67	93.31
SvSvP5-1	21145864	6329706762	43.37	0	98.21	94.49
SvSvP5-2	20684187	6192103338	43.44	0	98.02	94.07
SvSvP5-3	23011132	6885788712	43.44	0	97.92	93.76
B5-1	20901621	6256428826	43.52	0	97.88	93.83
B5-2	20473338	6127325982	43.48	0	97.86	93.79
B5-3	21413786	6407532544	43.55	0	98	93.97
