# Supplementary material for: Integrative analysis of the metabolome and transcriptome reveals the mechanism of flower color and antioxidant capacity in three Syringa cultivars
Source: Front Plant Sci. 2026 Jul 3;17:1840931. doi: 10.3389/fpls.2026.1840931 (PMC13375870; doi:10.3389/fpls.2026.1840931)
Supplement: Supplementary Table 4 — Mappedstat in RNA-seq analysis. [file Table4.xlsx]

## Sheet: Mappedstat
Sample	Total Reads	Mapped Reads	Uniq Mapped Reads	Multiple Map Reads	Reads Map to '+'	Reads Map to '-'
SvW1-1	43397180	37,289,824 (85.93%)	35,177,702 (81.06%)	2,112,122 (4.87%)	20,459,058 (47.14%)	20,421,319 (47.06%)
SvW1-2	44511774	38,429,189 (86.33%)	36,616,083 (82.26%)	1,813,106 (4.07%)	20,575,274 (46.22%)	20,579,758 (46.23%)
SvW1-3	42111186	36,050,678 (85.61%)	34,285,997 (81.42%)	1,764,681 (4.19%)	19,386,530 (46.04%)	19,384,945 (46.03%)
SvP1-1	42103962	36,558,933 (86.83%)	34,901,920 (82.89%)	1,657,013 (3.94%)	19,495,402 (46.30%)	19,498,688 (46.31%)
SvP1-2	42781476	36,844,428 (86.12%)	35,175,323 (82.22%)	1,669,105 (3.90%)	19,644,387 (45.92%)	19,647,034 (45.92%)
SvP1-3	42540592	36,586,985 (86.00%)	34,909,831 (82.06%)	1,677,154 (3.94%)	19,498,520 (45.84%)	19,506,391 (45.85%)
SvW4-1	47100772	35,684,070 (75.76%)	32,112,897 (68.18%)	3,571,173 (7.58%)	21,927,306 (46.55%)	21,821,819 (46.33%)
SvW4-2	39624354	33,531,952 (84.62%)	31,605,282 (79.76%)	1,926,670 (4.86%)	18,278,184 (46.13%)	18,210,501 (45.96%)
SvW4-3	43370878	32,076,208 (73.96%)	29,808,722 (68.73%)	2,267,486 (5.23%)	18,101,825 (41.74%)	18,018,083 (41.54%)
SvP4-1	41014590	34,094,941 (83.13%)	31,754,588 (77.42%)	2,340,353 (5.71%)	18,862,579 (45.99%)	18,810,541 (45.86%)
SvP4-2	38699834	32,279,651 (83.41%)	30,016,808 (77.56%)	2,262,843 (5.85%)	17,896,953 (46.25%)	17,818,499 (46.04%)
SvP4-3	38451630	32,654,491 (84.92%)	30,206,519 (78.56%)	2,447,972 (6.37%)	18,312,390 (47.62%)	18,208,755 (47.35%)
SvB1-1	42604106	36,507,872 (85.69%)	34,298,969 (80.51%)	2,208,903 (5.18%)	20,416,055 (47.92%)	20,395,512 (47.87%)
SvB1-2	43306708	37,368,330 (86.29%)	33,938,252 (78.37%)	3,430,078 (7.92%)	22,760,183 (52.56%)	22,744,758 (52.52%)
SvB1-3	41425110	35,442,699 (85.56%)	33,765,189 (81.51%)	1,677,510 (4.05%)	19,025,600 (45.93%)	19,009,370 (45.89%)
SvW5-1	46529330	38,805,670 (83.40%)	36,463,921 (78.37%)	2,341,749 (5.03%)	21,356,307 (45.90%)	21,272,478 (45.72%)
SvW5-2	42178504	35,815,157 (84.91%)	33,572,447 (79.60%)	2,242,710 (5.32%)	19,701,718 (46.71%)	19,628,729 (46.54%)
SvW5-3	40793770	34,774,014 (85.24%)	32,597,539 (79.91%)	2,176,475 (5.34%)	19,194,195 (47.05%)	19,130,169 (46.89%)
SvB4-1	41852910	35,349,600 (84.46%)	32,827,771 (78.44%)	2,521,829 (6.03%)	19,729,366 (47.14%)	19,599,390 (46.83%)
SvB4-2	44046276	37,422,939 (84.96%)	34,737,315 (78.87%)	2,685,624 (6.10%)	20,891,484 (47.43%)	20,790,580 (47.20%)
SvB4-3	40856268	34,603,142 (84.69%)	32,245,552 (78.92%)	2,357,590 (5.77%)	19,167,341 (46.91%)	19,081,429 (46.70%)
SvP5-1	42291728	33,922,902 (80.21%)	31,799,588 (75.19%)	2,123,314 (5.02%)	18,673,845 (44.15%)	18,594,407 (43.97%)
SvP5-2	41368374	33,880,031 (81.90%)	31,609,306 (76.41%)	2,270,725 (5.49%)	18,905,610 (45.70%)	18,835,388 (45.53%)
SvP5-3	46022264	34,899,725 (75.83%)	32,696,896 (71.05%)	2,202,829 (4.79%)	19,271,898 (41.88%)	19,220,578 (41.76%)
SvB5-1	41803242	35,502,292 (84.93%)	32,887,662 (78.67%)	2,614,630 (6.25%)	19,875,706 (47.55%)	19,757,414 (47.26%)
SvB5-2	40946676	34,628,555 (84.57%)	32,224,895 (78.70%)	2,403,660 (5.87%)	19,258,483 (47.03%)	19,164,963 (46.80%)
SvB5-3	42827572	36,171,180 (84.46%)	33,626,742 (78.52%)	2,544,438 (5.94%)	20,157,250 (47.07%)	20,061,008 (46.84%)
