# Supplementary material for: Integrative analysis of the metabolome and transcriptome reveals the mechanism of flower color and antioxidant capacity in three Syringa cultivars
Source: Front Plant Sci. 2026 Jul 3;17:1840931. doi: 10.3389/fpls.2026.1840931 (PMC13375870; doi:10.3389/fpls.2026.1840931)
Supplement: Supplementary Table 5 — All_Database_annotation in RNA-seq analysis. [file Table5.xlsx]

## Sheet: Integrated_Function.anno
#GeneID	COG_class	COG_class_annotation	GO_annotation	KEGG_annotation	KEGG_pathway_annotation	KOG_class	KOG_class_annotation	Pfam_annotation	Swiss-Prot_annotation	eggNOG_class	eggNOG_class_annotation	NR_annotation
Ob0247298	--	--	Biological Process: regulation of transcription, DNA-templated (GO:0006355);; Molecular Function: protein dimerization activity (GO:0046983);;	K18878|7.8e-28|cann:107866053|K18878 BHLH transcription factor Upa20 | (RefSeq) Upa20; transcription factor bHLH137-like	Plant-pathogen interaction (ko04626)	--	--	Helix-loop-helix DNA-binding domain	Transcription factor bHLH49 OS=Arabidopsis thaliana OX=3702 GN=BHLH49 PE=1 SV=1	K	Transcription	transcription factor bHLH49-like isoform X1 [Olea europaea var. sylvestris]
Ob0243938	--	--	Cellular Component: integral component of membrane (GO:0016021);; Molecular Function: oxidoreductase activity (GO:0016491);;	K00521|4.4e-70|oeu:111377055|K00521 ferric-chelate reductase [EC:1.16.1.7] | (RefSeq) ferric reduction oxidase 2	--	[PQ]	Inorganic ion transport and metabolism;; Secondary metabolites biosynthesis, transport and catabolism	--	Ferric reduction oxidase 2 OS=Arabidopsis thaliana OX=3702 GN=FRO2 PE=1 SV=2	--	--	probable ferric reductase oxidase [Olea europaea]
Ob0232656	--	--	--	--	--	--	--	--	--	--	--	hypothetical protein CJ030_MR7G011640 [Morella rubra]
Ob0238727	[G]	Carbohydrate transport and metabolism	Molecular Function: UTP:glucose-1-phosphate uridylyltransferase activity (GO:0003983);;	K12447|0.0e+00|oeu:111408714|K12447 UDP-sugar pyrophosphorylase [EC:2.7.7.64] | (RefSeq) UDP-sugar pyrophosphorylase-like isoform X1	Pentose and glucuronate interconversions (ko00040);; Galactose metabolism (ko00052);; Ascorbate and aldarate metabolism (ko00053);; Amino sugar and nucleotide sugar metabolism (ko00520)	[M]	Cell wall/membrane/envelope biogenesis	PHD-finger	UDP-sugar pyrophosphorylase OS=Cucumis melo OX=3656 GN=USP PE=1 SV=1	M	Cell wall/membrane/envelope biogenesis	UDP-sugar pyrophosphorylase-like isoform X2 [Olea europaea var. sylvestris]
Ob0212640	[T]	Signal transduction mechanisms	Molecular Function: protein kinase activity (GO:0004672);; Molecular Function: ATP binding (GO:0005524);;	K13435|4.8e-47|spen:107018783|K13435 serine/threonine-protein kinase Pto | (RefSeq) receptor-like protein kinase HERK 1 isoform X2	Plant-pathogen interaction (ko04626)	[T]	Signal transduction mechanisms	Protein tyrosine and serine/threonine kinase	Calmodulin-binding receptor-like cytoplasmic kinase 3 OS=Arabidopsis thaliana OX=3702 GN=CRCK3 PE=2 SV=1	T	Signal transduction mechanisms	calmodulin-binding receptor-like cytoplasmic kinase 3 [Olea europaea var. sylvestris]
Ob0238425	[JO]	Translation, ribosomal structure and biogenesis;; Posttranslational modification, protein turnover, chaperones	Molecular Function: procollagen-proline 4-dioxygenase activity (GO:0004656);; Molecular Function: iron ion binding (GO:0005506);; Molecular Function: L-ascorbic acid binding (GO:0031418);;	K00472|2.4e-143|oeu:111382905|K00472 prolyl 4-hydroxylase [EC:1.14.11.2] | (RefSeq) probable prolyl 4-hydroxylase 4	Arginine and proline metabolism (ko00330)	[E]	Amino acid transport and metabolism	2OG-Fe(II) oxygenase superfamily	Probable prolyl 4-hydroxylase 4 OS=Arabidopsis thaliana OX=3702 GN=P4H4 PE=2 SV=1	E	Amino acid transport and metabolism	probable prolyl 4-hydroxylase 4 [Olea europaea var. sylvestris]
Syringa_oblata_newGene_3773	[G]	Carbohydrate transport and metabolism	Molecular Function: molecular_function (GO:0003674);; Molecular Function: catalytic activity (GO:0003824);; Cellular Component: cellular_component (GO:0005575);; Cellular Component: intracellular (GO:0005622);; Cellular Component: cell (GO:0005623);; Cellular Component: cytoplasm (GO:0005737);; Cellular Component: mitochondrion (GO:0005739);; Biological Process: phosphorus metabolic process (GO:0…	K15523|6.50e-20|nnu:104596179|K15523 protein-ribulosamine 3-kinase [EC:2.7.1.172] | (RefSeq) protein-ribulosamine 3-kinase, chloroplastic	--	[R]	General function prediction only	Fructosamine kinase	Protein-ribulosamine 3-kinase, chloroplastic OS=Oryza sativa subsp. indica OX=39946 GN=OsI_09747 PE=3 SV=1	G	Carbohydrate transport and metabolism	hypothetical protein AQUCO_03800020v1 [Aquilegia coerulea]
Ob0251034	--	--	Molecular Function: nucleic acid binding (GO:0003676);; Molecular Function: zinc ion binding (GO:0008270);;	--	--	--	--	--	--	Q	Secondary metabolites biosynthesis, transport and catabolism	hypothetical protein EZV62_001017 [Acer yangbiense]
Ob0212554	--	--	--	--	--	--	--	--	--	--	--	uncharacterized protein LOC111390807 isoform X2 [Olea europaea var. sylvestris]
Ob0234355	--	--	Cellular Component: Golgi membrane (GO:0000139);; Cellular Component: integral component of membrane (GO:0016021);; Biological Process: pectin biosynthetic process (GO:0045489);; Molecular Function: polygalacturonate 4-alpha-galacturonosyltransferase activity (GO:0047262);; Biological Process: cell wall organization (GO:0071555);;	K13648|1.3e-49|cmos:111451308|K13648 alpha-1,4-galacturonosyltransferase [EC:2.4.1.43] | (RefSeq) probable galacturonosyltransferase 10	Amino sugar and nucleotide sugar metabolism (ko00520)	--	--	Glycosyl transferase family 8	Probable galacturonosyltransferase 10 OS=Arabidopsis thaliana OX=3702 GN=GAUT10 PE=2 SV=2	G	Carbohydrate transport and metabolism	probable galacturonosyltransferase 10 [Cucurbita moschata]
Ob0201773	[T]	Signal transduction mechanisms	--	K01076|7.1e-172|oeu:111401714|K01076 abhydrolase domain-containing protein 17 [EC:3.1.2.22] | (RefSeq) protein ABHD17C-like	--	[R]	General function prediction only	Serine aminopeptidase, S33	--	S	Function unknown	protein ABHD17C-like [Olea europaea var. sylvestris]
Ob0200331	[G]	Carbohydrate transport and metabolism	Molecular Function: pectate lyase activity (GO:0030570);; Biological Process: pectin catabolic process (GO:0045490);; Molecular Function: metal ion binding (GO:0046872);;	K01728|1.0e-224|oeu:111400715|K01728 pectate lyase [EC:4.2.2.2] | (RefSeq) putative pectate lyase 2	Pentose and glucuronate interconversions (ko00040)	--	--	Pectate lyase	Putative pectate lyase 2 OS=Arabidopsis thaliana OX=3702 GN=At1g11920 PE=3 SV=2	G	Carbohydrate transport and metabolism	putative pectate lyase 2 [Olea europaea var. sylvestris]
Ob0252866	--	--	Molecular Function: magnesium ion binding (GO:0000287);; Molecular Function: terpene synthase activity (GO:0010333);;	K18108|4.2e-173|vvi:100855144|K18108 (-)-alpha-terpineol synthase [EC:4.2.3.111] | (RefSeq) (-)-alpha-terpineol synthase	Monoterpenoid biosynthesis (ko00902)	--	--	Terpene synthase family, metal binding domain	Trans-alpha-bergamotene synthase OS=Phyla dulcis OX=542674 PE=1 SV=1	S	Function unknown	trans-alpha-bergamotene synthase-like [Olea europaea var. sylvestris]
Ob0224936	--	--	Molecular Function: serine-type carboxypeptidase activity (GO:0004185);;	K16296|1.3e-195|oeu:111368863|K16296 serine carboxypeptidase-like clade I [EC:3.4.16.-] | (RefSeq) serine carboxypeptidase-like 7 isoform X1	--	[OE]	Posttranslational modification, protein turnover, chaperones;; Amino acid transport and metabolism	Serine carboxypeptidase	Serine carboxypeptidase-like 2 OS=Arabidopsis thaliana OX=3702 GN=SCPL2 PE=2 SV=1	--	--	serine carboxypeptidase-like 7 isoform X2 [Olea europaea var. sylvestris]
Ob0205818	--	--	--	--	--	--	--	--	--	--	--	ubiquitin-like-specific protease 1A [Olea europaea var. sylvestris]
Ob0211353	[R]	General function prediction only	Cellular Component: integral component of membrane (GO:0016021);;	K24205|6.4e-118|sind:105163305|K24205 protein lifeguard | (RefSeq) BI1-like protein	--	[T]	Signal transduction mechanisms	Inhibitor of apoptosis-promoting Bax1	Protein LIFEGUARD 4 OS=Arabidopsis thaliana OX=3702 GN=LFG4 PE=2 SV=1	T	Signal transduction mechanisms	bax inhibitor [Tectona grandis]
Ob0247918	--	--	Molecular Function: molecular_function (GO:0003674);; Molecular Function: nucleic acid binding (GO:0003676);; Molecular Function: RNA binding (GO:0003723);; Molecular Function: catalytic activity (GO:0003824);; Molecular Function: nuclease activity (GO:0004518);; Molecular Function: endonuclease activity (GO:0004519);; Molecular Function: binding (GO:0005488);; Cellular Component: cellular_compon…	K22651|7.3e-110|mdm:103443441|K22651 E3 ubiquitin-protein ligase RNF4 [EC:2.3.2.27] | (RefSeq) LOW QUALITY PROTEIN: pentatricopeptide repeat-containing protein At1g50270-like	--	[R]	General function prediction only	PPR repeat	Pentatricopeptide repeat-containing protein At2g22410, mitochondrial OS=Arabidopsis thaliana OX=3702 GN=PCMP-E28 PE=2 SV=1	S	Function unknown	pentatricopeptide repeat-containing protein At2g22410, mitochondrial [Sesamum indicum]
Ob0234160	--	--	Cellular Component: integral component of membrane (GO:0016021);;	--	--	--	--	Late embryogenesis abundant protein	--	S	Function unknown	uncharacterized protein LOC105174456 isoform X1 [Sesamum indicum]
Ob0234446	--	--	--	--	--	--	--	--	--	S	Function unknown	uncharacterized protein LOC111401024 [Olea europaea var. sylvestris]
Ob0223584	--	--	--	--	--	--	--	--	--	S	Function unknown	uncharacterized protein LOC111391000 [Olea europaea var. sylvestris]
Ob0222734	--	--	--	--	--	--	--	--	--	--	--	uncharacterized protein LOC111376227 [Olea europaea var. sylvestris]
Ob0233810	--	--	Molecular Function: nucleic acid binding (GO:0003676);; Molecular Function: zinc ion binding (GO:0008270);;	--	--	--	--	--	--	--	--	uncharacterized protein LOC111371068 [Olea europaea var. sylvestris]
Syringa_oblata_newGene_841	--	--	--	--	--	--	--	--	--	--	--	conserved hypothetical protein [Ricinus communis]
Ob0231414	[I]	Lipid transport and metabolism	Biological Process: immune system process (GO:0002376);; Molecular Function: molecular_function (GO:0003674);; Molecular Function: catalytic activity (GO:0003824);; Biological Process: organic acid metabolic process (GO:0006082);; Biological Process: cellular aromatic compound metabolic process (GO:0006725);; Biological Process: response to stress (GO:0006950);; Biological Process: defense respon…	K20802|1.4e-26|bna:106372481|K20802 (R)-mandelonitrile lyase [EC:4.1.2.10] | (RefSeq) alpha-hydroxynitrile lyase	Cyanoamino acid metabolism (ko00460)	--	--	Alpha/beta hydrolase family	Salicylic acid-binding protein 2 OS=Nicotiana tabacum OX=4097 GN=SABP2 PE=1 SV=1	S	Function unknown	salicylic acid-binding protein 2-like [Olea europaea var. sylvestris]
Syringa_oblata_newGene_20989	--	--	Molecular Function: protein dimerization activity (GO:0046983);;	--	--	--	--	--	--	--	--	uncharacterized protein LOC111389199 [Olea europaea var. sylvestris]
Ob0231827	[HI]	Coenzyme transport and metabolism;; Lipid transport and metabolism	Molecular Function: 1-deoxy-D-xylulose-5-phosphate synthase activity (GO:0008661);; Biological Process: terpenoid biosynthetic process (GO:0016114);;	K01662|0.0e+00|oeu:111408288|K01662 1-deoxy-D-xylulose-5-phosphate synthase [EC:2.2.1.7] | (RefSeq) probable 1-deoxy-D-xylulose-5-phosphate synthase 2, chloroplastic	Thiamine metabolism (ko00730);; Terpenoid backbone biosynthesis (ko00900)	[G]	Carbohydrate transport and metabolism	1-deoxy-D-xylulose-5-phosphate synthase	Probable 1-deoxy-D-xylulose-5-phosphate synthase 2, chloroplastic OS=Oryza sativa subsp. japonica OX=39947 GN=Os07g0190000 PE=2 SV=1	G	Carbohydrate transport and metabolism	probable 1-deoxy-D-xylulose-5-phosphate synthase 2, chloroplastic [Olea europaea var. sylvestris]
Ob0231907	--	--	--	K03283|6.1e-17|pavi:110770720|K03283 heat shock 70kDa protein 1/2/6/8 | (RefSeq) heat shock 70 kDa protein 18-like	Spliceosome (ko03040);; Protein processing in endoplasmic reticulum (ko04141);; Endocytosis (ko04144)	[R]	General function prediction only	gag-polypeptide of LTR copia-type	--	L	Replication, recombination and repair	Retrovirus-related Pol polyprotein from transposon RE1 [Vitis vinifera]
Ob0223035	[T]	Signal transduction mechanisms	Cellular Component: cellular_component (GO:0005575);; Cellular Component: intracellular (GO:0005622);; Cellular Component: cell (GO:0005623);; Cellular Component: nucleus (GO:0005634);; Cellular Component: cytoplasm (GO:0005737);; Cellular Component: cytosol (GO:0005829);; Biological Process: response to stress (GO:0006950);; Biological Process: response to oxidative stress (GO:0006979);; Biologi…	K22075|8.0e-25|mdm:103416163|K22075 BolA-like protein 3 | (RefSeq) protein BOLA2	--	[T]	Signal transduction mechanisms	BolA-like protein	Protein BOLA2 OS=Arabidopsis thaliana OX=3702 GN=BOLA2 PE=1 SV=1	T	Signal transduction mechanisms	protein BOLA2 [Olea europaea var. sylvestris]
Ob0215213	[J]	Translation, ribosomal structure and biogenesis	Molecular Function: structural constituent of ribosome (GO:0003735);; Biological Process: translation (GO:0006412);; Cellular Component: cytosolic small ribosomal subunit (GO:0022627);;	K02984|1.1e-139|oeu:111369606|K02984 small subunit ribosomal protein S3Ae | (RefSeq) 40S ribosomal protein S3a	Ribosome (ko03010)	[J]	Translation, ribosomal structure and biogenesis	Ribosomal S3Ae family	40S ribosomal protein S3a OS=Catharanthus roseus OX=4058 GN=RPS3A PE=2 SV=4	J	Translation, ribosomal structure and biogenesis	40S ribosomal protein S3a [Olea europaea var. sylvestris]
Ob0229640	--	--	--	--	--	--	--	Domain of unknown function (DUF4228)	--	S	Function unknown	uncharacterized protein LOC111406353 [Olea europaea var. sylvestris]
Ob0226258	[T]	Signal transduction mechanisms	Molecular Function: protein kinase activity (GO:0004672);; Molecular Function: ATP binding (GO:0005524);;	K08853|0.0e+00|oeu:111401188|K08853 AP2-associated kinase [EC:2.7.11.1] | (RefSeq) probable serine/threonine-protein kinase DDB_G0280111 isoform X1	--	[T]	Signal transduction mechanisms	Protein kinase domain	Mitogen-activated protein kinase kinase kinase 1a OS=Physcomitrium patens OX=3218 GN=MEKK1a PE=2 SV=2	T	Signal transduction mechanisms	probable serine/threonine-protein kinase DDB_G0280111 isoform X2 [Olea europaea var. sylvestris]
Ob0213032	[S]	Function unknown	Molecular Function: ATP binding (GO:0005524);;	K11681|1.3e-211|bpg:Bathy14g02690|K11681 helicase SWR1 [EC:3.6.4.12] | (RefSeq) PREDICTED: similar to E1a binding protein P400	--	[R]	General function prediction only	SNF2 family N-terminal domain	Protein PHOTOPERIOD-INDEPENDENT EARLY FLOWERING 1 OS=Arabidopsis thaliana OX=3702 GN=PIE1 PE=1 SV=1	--	--	protein PHOTOPERIOD-INDEPENDENT EARLY FLOWERING 1 [Olea europaea var. sylvestris]
Ob0208736	--	--	Biological Process: regulation of transcription, DNA-templated (GO:0006355);; Molecular Function: zinc ion binding (GO:0008270);;	K17604|5.3e-06|cam:101503771|K17604 zinc finger SWIM domain-containing protein 3 | (RefSeq) uncharacterized LOC101503771	--	--	--	--	--	S	Function unknown	protein FAR1-RELATED SEQUENCE 5-like [Olea europaea var. sylvestris]
Ob0248267	--	--	Molecular Function: nucleic acid binding (GO:0003676);; Molecular Function: zinc ion binding (GO:0008270);;	K11294|1.4e-12|ini:109185820|K11294 nucleolin | (RefSeq) nucleolin-like	--	--	--	Zinc knuckle	--	S	Function unknown	hypothetical protein EZV62_013089 [Acer yangbiense]
Ob0215862	[G]	Carbohydrate transport and metabolism	Cellular Component: integral component of membrane (GO:0016021);; Molecular Function: transmembrane transporter activity (GO:0022857);;	K08150|3.6e-34|han:110937149|K08150 MFS transporter, SP family, solute carrier family 2 (myo-inositol transporter), member 13 | (RefSeq) probable inositol transporter 2	--	[R]	General function prediction only	Sugar (and other) transporter	Monosaccharide-sensing protein 2 OS=Arabidopsis thaliana OX=3702 GN=MSSP2 PE=1 SV=2	U	Intracellular trafficking, secretion, and vesicular transport	monosaccharide-sensing protein 2-like [Olea europaea var. sylvestris]
Ob0238481	--	--	Biological Process: protein folding (GO:0006457);; Cellular Component: prefoldin complex (GO:0016272);;	--	--	[O]	Posttranslational modification, protein turnover, chaperones	Prefoldin subunit	Probable prefoldin subunit 3 OS=Arabidopsis thaliana OX=3702 GN=At5g49510 PE=1 SV=1	O	Posttranslational modification, protein turnover, chaperones	probable prefoldin subunit 3 isoform X1 [Olea europaea var. sylvestris]
Ob0236308	--	--	Biological Process: response to auxin (GO:0009733);;	K14488|4.6e-24|cit:102622257|K14488 SAUR family protein | (RefSeq) auxin-responsive protein SAUR72	Plant hormone signal transduction (ko04075)	--	--	Auxin responsive protein	Auxin-responsive protein SAUR72 OS=Arabidopsis thaliana OX=3702 GN=SAUR72 PE=1 SV=1	S	Function unknown	auxin-responsive protein SAUR71-like [Olea europaea var. sylvestris]
Ob0229404	[C]	Energy production and conversion	Cellular Component: integral component of membrane (GO:0016021);; Biological Process: snRNA processing (GO:0016180);; Cellular Component: integrator complex (GO:0032039);;	K13144|1.6e-26|oeu:111404604|K13144 integrator complex subunit 7 | (RefSeq) uncharacterized protein LOC111404604	--	[C]	Energy production and conversion	Transketolase, pyrimidine binding domain	Pyruvate dehydrogenase E1 component subunit beta-1, mitochondrial OS=Arabidopsis thaliana OX=3702 GN=PDH2 PE=1 SV=2	C	Energy production and conversion	uncharacterized protein LOC111404604 [Olea europaea var. sylvestris]
Ob0217470	[M]	Cell wall/membrane/envelope biogenesis	Molecular Function: protein kinase activity (GO:0004672);; Molecular Function: calcium ion binding (GO:0005509);; Molecular Function: ATP binding (GO:0005524);; Cellular Component: integral component of membrane (GO:0016021);; Molecular Function: polysaccharide binding (GO:0030247);;	K23544|9.8e-67|brp:103842861|K23544 serine incorporator 1/3 | (RefSeq) serine incorporator 3	--	--	--	Protein tyrosine and serine/threonine kinase	Wall-associated receptor kinase 5 OS=Arabidopsis thaliana OX=3702 GN=WAK5 PE=2 SV=1	T	Signal transduction mechanisms	PREDICTED: putative wall-associated receptor kinase-like 16 isoform X1 [Eucalyptus grandis]
Ob0244660	--	--	Molecular Function: protein dimerization activity (GO:0046983);;	--	--	--	--	Helix-loop-helix DNA-binding domain	Transcription factor BIM1 OS=Arabidopsis thaliana OX=3702 GN=BIM1 PE=1 SV=2	K	Transcription	transcription factor BIM1 [Olea europaea var. sylvestris]
Ob0208985	--	--	Cellular Component: P-body (GO:0000932);; Molecular Function: molecular_function (GO:0003674);; Molecular Function: transcription factor activity, sequence-specific DNA binding (GO:0003700);; Cellular Component: cellular_component (GO:0005575);; Cellular Component: intracellular (GO:0005622);; Cellular Component: cell (GO:0005623);; Cellular Component: nucleus (GO:0005634);; Cellular Component: c…	K23047|2.3e-138|oeu:111408189|K23047 E3 ubiquitin-protein ligase UNKL [EC:2.3.2.27] | (RefSeq) zinc finger CCCH domain-containing protein 2-like	--	[R]	General function prediction only	Zinc finger C-x8-C-x5-C-x3-H type (and similar)	Zinc finger CCCH domain-containing protein 2 OS=Arabidopsis thaliana OX=3702 GN=TZF4 PE=1 SV=1	S	Function unknown	zinc finger CCCH domain-containing protein 2-like [Olea europaea var. sylvestris]
Ob0231206	--	--	--	--	--	--	--	--	--	--	--	uncharacterized protein LOC111406079 [Olea europaea var. sylvestris]
Ob0213426	[E]	Amino acid transport and metabolism	Molecular Function: spermidine synthase activity (GO:0004766);;	--	--	[E]	Amino acid transport and metabolism	--	--	E	Amino acid transport and metabolism	methyltransferase-like protein 13 [Olea europaea var. sylvestris]
Ob0204283	--	--	--	--	--	--	--	--	--	--	--	uncharacterized protein LOC113743399 [Coffea arabica]
Ob0225680	--	--	Cellular Component: nucleus (GO:0005634);; Biological Process: regulation of transcription, DNA-templated (GO:0006355);; Molecular Function: sequence-specific DNA binding (GO:0043565);;	K09338|9.9e-168|oeu:111370409|K09338 homeobox-leucine zipper protein | (RefSeq) homeobox-leucine zipper protein HOX11-like	--	[K]	Transcription	Homeodomain	Homeobox-leucine zipper protein HAT14 OS=Arabidopsis thaliana OX=3702 GN=HAT14 PE=2 SV=3	K	Transcription	homeobox-leucine zipper protein HOX11-like [Olea europaea var. sylvestris]
Ob0248427	--	--	Molecular Function: kinase activity (GO:0016301);;	K08880|6.3e-130|oeu:111396768|K08880 serine/threonine kinase 19 [EC:2.7.11.1] | (RefSeq) serine/threonine-protein kinase 19 isoform X1	--	--	--	Serine-threonine protein kinase 19	--	S	Function unknown	serine/threonine-protein kinase 19 isoform X1 [Olea europaea var. sylvestris]
Ob0237965	--	--	Cellular Component: integral component of membrane (GO:0016021);; Molecular Function: metal ion binding (GO:0046872);; Biological Process: oxidation-reduction process (GO:0055114);;	--	--	[T]	Signal transduction mechanisms	Protein of unknown function (DUF568)	Cytochrome b561 and DOMON domain-containing protein At3g25290 OS=Arabidopsis thaliana OX=3702 GN=At3g25290 PE=2 SV=1	T	Signal transduction mechanisms	cytochrome b561 and DOMON domain-containing protein At3g25290-like [Olea europaea var. sylvestris]
Syringa_oblata_newGene_987	--	--	--	K11294|2.59e-47|ini:109185820|K11294 nucleolin | (RefSeq) nucleolin-like	--	--	--	Domain of unknown function (DUF4283)	--	T	Signal transduction mechanisms	uncharacterized protein A4U43_C01F28850 [Asparagus officinalis]
Ob0230907	--	--	Biological Process: response to auxin (GO:0009733);;	K14488|5.8e-36|oeu:111400044|K14488 SAUR family protein | (RefSeq) auxin-responsive protein SAUR71-like	Plant hormone signal transduction (ko04075)	--	--	Auxin responsive protein	Auxin-responsive protein SAUR72 OS=Arabidopsis thaliana OX=3702 GN=SAUR72 PE=1 SV=1	S	Function unknown	auxin-responsive protein SAUR71-like [Olea europaea var. sylvestris]
Ob0230284	--	--	Biological Process: retrograde vesicle-mediated transport, Golgi to ER (GO:0006890);;	K20473|0.0e+00|sind:105160311|K20473 neuroblastoma-amplified sequence | (RefSeq) MAG2-interacting protein 2 isoform X1	--	[S]	Function unknown	Geminivirus Rep catalytic domain	MAG2-interacting protein 2 OS=Arabidopsis thaliana OX=3702 GN=MIP2 PE=1 SV=1	S	Function unknown	PREDICTED: MAG2-interacting protein 2 [Erythranthe guttata]
Ob0215417	[J]	Translation, ribosomal structure and biogenesis	Molecular Function: RNA binding (GO:0003723);;	K14411|5.2e-70|oeu:111391659|K14411 RNA-binding protein Musashi | (RefSeq) heterogeneous nuclear ribonucleoprotein 1-like	mRNA surveillance pathway (ko03015)	[A]	RNA processing and modification	RNA recognition motif. (a.k.a. RRM, RBD, or RNP domain)	Heterogeneous nuclear ribonucleoprotein 1 OS=Arabidopsis thaliana OX=3702 GN=RNP1 PE=1 SV=1	A	RNA processing and modification	heterogeneous nuclear ribonucleoprotein 1-like [Olea europaea var. sylvestris]
Ob0217411	--	--	Cellular Component: nucleus (GO:0005634);;	K01379|3.6e-07|zma:103643987|K01379 cathepsin D [EC:3.4.23.5] | (RefSeq) aspartic proteinase isoform X1	--	--	--	TFIIS helical bundle-like domain	Probable mediator of RNA polymerase II transcription subunit 26c OS=Arabidopsis thaliana OX=3702 GN=MED26C PE=1 SV=1	K	Transcription	probable mediator of RNA polymerase II transcription subunit 26c [Olea europaea var. sylvestris]
Ob0225090	[O]	Posttranslational modification, protein turnover, chaperones	Molecular Function: ATP binding (GO:0005524);; Cellular Component: integral component of membrane (GO:0016021);;	K03283|6.2e-194|oeu:111381884|K03283 heat shock 70kDa protein 1/2/6/8 | (RefSeq) stromal 70 kDa heat shock-related protein, chloroplastic-like	Spliceosome (ko03040);; Protein processing in endoplasmic reticulum (ko04141);; Endocytosis (ko04144)	[O]	Posttranslational modification, protein turnover, chaperones	Hsp70 protein	Stromal 70 kDa heat shock-related protein, chloroplastic OS=Pisum sativum OX=3888 GN=HSP70 PE=2 SV=1	O	Posttranslational modification, protein turnover, chaperones	stromal 70 kDa heat shock-related protein, chloroplastic-like [Olea europaea var. sylvestris]
Ob0224821	[G]	Carbohydrate transport and metabolism	Cellular Component: integral component of membrane (GO:0016021);; Molecular Function: transmembrane transporter activity (GO:0022857);;	K03444|9.7e-08|oeu:111389049|K03444 MFS transporter, SP family, ERD6-like sugar transporter | (RefSeq) sugar transporter ERD6-like 6	--	[R]	General function prediction only	Sugar (and other) transporter	Polyol transporter 5 OS=Arabidopsis thaliana OX=3702 GN=PLT5 PE=1 SV=2	U	Intracellular trafficking, secretion, and vesicular transport	polyol transporter 5 [Sesamum indicum]
Ob0202850	--	--	Cellular Component: plasma membrane (GO:0005886);; Cellular Component: integral component of membrane (GO:0016021);; Biological Process: transmembrane transport (GO:0055085);;	K22048|3.2e-107|oeu:111410528|K22048 mechanosensitive ion channel protein 4/5/6/7/8/9/10 | (RefSeq) mechanosensitive ion channel protein 6-like	--	[M]	Cell wall/membrane/envelope biogenesis	--	Mechanosensitive ion channel protein 8 OS=Arabidopsis thaliana OX=3702 GN=MSL8 PE=2 SV=2	M	Cell wall/membrane/envelope biogenesis	mechanosensitive ion channel protein 6-like [Olea europaea var. sylvestris]
Ob0201361	--	--	Molecular Function: molecular_function (GO:0003674);; Molecular Function: nucleic acid binding (GO:0003676);; Molecular Function: DNA binding (GO:0003677);; Molecular Function: transcription factor activity, sequence-specific DNA binding (GO:0003700);; Molecular Function: binding (GO:0005488);; Cellular Component: nucleus (GO:0005634);; Biological Process: regulation of transcription, DNA-templat…	--	--	--	--	No apical meristem (NAM) protein	Protein BEARSKIN2 OS=Arabidopsis thaliana OX=3702 GN=BRN2 PE=2 SV=1	K	Transcription	protein BEARSKIN2-like [Olea europaea var. sylvestris]
Ob0250397	--	--	Molecular Function: protein kinase activity (GO:0004672);; Molecular Function: ATP binding (GO:0005524);;	--	--	--	--	--	--	T	Signal transduction mechanisms	uncharacterized protein LOC111393698 isoform X1 [Olea europaea var. sylvestris]
Ob0217776	--	--	Biological Process: protein glycosylation (GO:0006486);; Cellular Component: oligosaccharyltransferase complex (GO:0008250);; Cellular Component: integral component of membrane (GO:0016021);;	--	--	[S]	Function unknown	OST3 / OST6 family, transporter family	--	S	Function unknown	oligosaccharyltransferase complex subunit ostc-like [Olea europaea var. sylvestris]
Ob0208456	--	--	Cellular Component: integral component of membrane (GO:0016021);;	K20784|0.0e+00|oeu:111384025|K20784 arabinosyltransferase [EC:2.4.2.-] | (RefSeq) arabinosyltransferase XEG113-like	Other types of O-glycan biosynthesis (ko00514)	--	--	Nucleotide-diphospho-sugar transferase	Arabinosyltransferase XEG113 OS=Arabidopsis thaliana OX=3702 GN=XEG113 PE=2 SV=1	S	Function unknown	arabinosyltransferase XEG113-like [Olea europaea var. sylvestris]
Ob0201669	--	--	Molecular Function: guanyl-nucleotide exchange factor activity (GO:0005085);; Biological Process: small GTPase mediated signal transduction (GO:0007264);;	K21852|0.0e+00|oeu:111401759|K21852 dedicator of cytokinesis protein 6/7/8 | (RefSeq) guanine nucleotide exchange factor SPIKE 1	--	[T]	Signal transduction mechanisms	Dock homology region 2	Guanine nucleotide exchange factor SPIKE 1 OS=Arabidopsis thaliana OX=3702 GN=SPK1 PE=1 SV=1	T	Signal transduction mechanisms	guanine nucleotide exchange factor SPIKE 1 [Olea europaea var. sylvestris]
Ob0216058	--	--	Cellular Component: integral component of membrane (GO:0016021);;	--	--	--	--	Protein of unknown function (DUF3754)	--	S	Function unknown	uncharacterized protein LOC111388708 isoform X2 [Olea europaea var. sylvestris]
Ob0213086	[O]	Posttranslational modification, protein turnover, chaperones	Molecular Function: ATP binding (GO:0005524);; Cellular Component: cytoplasm (GO:0005737);; Biological Process: protein folding (GO:0006457);; Molecular Function: unfolded protein binding (GO:0051082);;	K09500|3.3e-303|oeu:111369772|K09500 T-complex protein 1 subunit theta | (RefSeq) T-complex protein 1 subunit theta	--	[O]	Posttranslational modification, protein turnover, chaperones	TCP-1/cpn60 chaperonin family	T-complex protein 1 subunit theta OS=Arabidopsis thaliana OX=3702 GN=CCT8 PE=1 SV=1	O	Posttranslational modification, protein turnover, chaperones	T-complex protein 1 subunit theta [Olea europaea var. sylvestris]
Ob0206546	--	--	--	--	--	--	--	--	--	--	--	uncharacterized protein LOC111386988 [Olea europaea var. sylvestris]
Ob0232965	--	--	Cellular Component: integral component of plasma membrane (GO:0005887);; Biological Process: carbohydrate transport (GO:0008643);; Molecular Function: symporter activity (GO:0015293);; Biological Process: organic substance transport (GO:0071702);;	--	--	[G]	Carbohydrate transport and metabolism	MFS/sugar transport protein	--	G	Carbohydrate transport and metabolism	major facilitator superfamily domain-containing protein 12-like [Olea europaea var. sylvestris]
Ob0248411	--	--	Cellular Component: nucleosome (GO:0000786);; Molecular Function: DNA binding (GO:0003677);; Cellular Component: nucleus (GO:0005634);; Molecular Function: protein heterodimerization activity (GO:0046982);;	K11253|1.2e-65|crb:17883716|K11253 histone H3 | (RefSeq) histone H3-like 5	--	[B]	Chromatin structure and dynamics	Core histone H2A/H2B/H3/H4	Histone H3.2 OS=Arabidopsis thaliana OX=3702 GN=HTR2 PE=1 SV=2	B	Chromatin structure and dynamics	histone H3.2 [Vitis vinifera]
Ob0215038	--	--	--	K13453|1.6e-34|cann:107846795|K13453 disease resistance protein | (RefSeq) putative late blight resistance protein homolog R1A-3	Plant-pathogen interaction (ko04626)	--	--	--	--	T	Signal transduction mechanisms	putative late blight resistance protein homolog R1A-10 [Olea europaea var. sylvestris]
Ob0224406	--	--	Molecular Function: RNA binding (GO:0003723);; Molecular Function: RNA-directed 5'-3' RNA polymerase activity (GO:0003968);; Biological Process: gene silencing by RNA (GO:0031047);;	K11699|0.0e+00|oeu:111367001|K11699 RNA-dependent RNA polymerase [EC:2.7.7.48] | (RefSeq) RNA-dependent RNA polymerase 2	--	[A]	RNA processing and modification	RNA dependent RNA polymerase	RNA-dependent RNA polymerase 2 OS=Arabidopsis thaliana OX=3702 GN=RDR2 PE=1 SV=1	H	Coenzyme transport and metabolism	RNA-dependent RNA polymerase 2, partial [Olea europaea var. sylvestris]
Ob0242917	[J]	Translation, ribosomal structure and biogenesis	Molecular Function: RNA binding (GO:0003723);; Molecular Function: structural constituent of ribosome (GO:0003735);; Biological Process: translation (GO:0006412);; Cellular Component: small ribosomal subunit (GO:0015935);;	K02989|1.6e-16|olu:OSTLU_12674|K02989 small subunit ribosomal protein S5e | (RefSeq) RPS5; Ribosomal protein S5, component of cytosolic 80S ribosome and 40S small subunit	Ribosome (ko03010)	[J]	Translation, ribosomal structure and biogenesis	Ribosomal protein S7p/S5e	40S ribosomal protein S5 (Fragment) OS=Nicotiana plumbaginifolia OX=4092 GN=RPS5 PE=2 SV=1	J	Translation, ribosomal structure and biogenesis	ribosomal protein 5B [Prunus dulcis]
Ob0215591	[JO]	Translation, ribosomal structure and biogenesis;; Posttranslational modification, protein turnover, chaperones	Molecular Function: iron ion binding (GO:0005506);; Cellular Component: integral component of membrane (GO:0016021);; Molecular Function: oxidoreductase activity, acting on paired donors, with incorporation or reduction of molecular oxygen (GO:0016705);; Molecular Function: L-ascorbic acid binding (GO:0031418);;	K00472|3.6e-103|oeu:111397768|K00472 prolyl 4-hydroxylase [EC:1.14.11.2] | (RefSeq) prolyl 4-hydroxylase 1-like	Arginine and proline metabolism (ko00330)	[E]	Amino acid transport and metabolism	2OG-Fe(II) oxygenase superfamily	Prolyl 4-hydroxylase 1 OS=Arabidopsis thaliana OX=3702 GN=P4H1 PE=1 SV=1	E	Amino acid transport and metabolism	prolyl 4-hydroxylase 1-like [Olea europaea var. sylvestris]
Ob0216043	--	--	--	--	--	--	--	DnaJ domain	--	O	Posttranslational modification, protein turnover, chaperones	uncharacterized protein LOC111386123 [Olea europaea var. sylvestris]
Ob0248959	--	--	Biological Process: regulation of transcription, DNA-templated (GO:0006355);; Molecular Function: zinc ion binding (GO:0008270);; Molecular Function: sequence-specific DNA binding (GO:0043565);;	K09184|1.1e-06|vvi:104879571|K09184 GATA-binding protein, other eukaryote | (RefSeq) GATA transcription factor 8	--	[K]	Transcription	GATA zinc finger	GATA transcription factor 15 OS=Arabidopsis thaliana OX=3702 GN=GATA15 PE=2 SV=2	K	Transcription	GATA transcription factor 16-like isoform X1 [Olea europaea var. sylvestris]
Ob0224396	[O]	Posttranslational modification, protein turnover, chaperones	Cellular Component: proteasome complex (GO:0000502);; Biological Process: cellular glucose homeostasis (GO:0001678);; Molecular Function: molecular_function (GO:0003674);; Molecular Function: catalytic activity (GO:0003824);; Molecular Function: binding (GO:0005488);; Molecular Function: protein binding (GO:0005515);; Molecular Function: ATP binding (GO:0005524);; Cellular Component: cellular_com…	K03065|6.0e-37|oeu:111410031|K03065 26S proteasome regulatory subunit T5 | (RefSeq) 26S proteasome regulatory subunit 6A homolog	Proteasome (ko03050)	[O]	Posttranslational modification, protein turnover, chaperones	ATPase family associated with various cellular activities (AAA)	26S proteasome regulatory subunit 6A homolog OS=Brassica campestris OX=3711 GN=TBP1 PE=2 SV=1	O	Posttranslational modification, protein turnover, chaperones	26S proteasome regulatory subunit 6A homolog [Olea europaea var. sylvestris]
Ob0247277	[I]	Lipid transport and metabolism	Cellular Component: integral component of membrane (GO:0016021);; Molecular Function: hydrolase activity (GO:0016787);;	K15889|1.2e-202|sind:105156433|K15889 prenylcysteine alpha-carboxyl methylesterase [EC:3.1.1.-] | (RefSeq) probable isoprenylcysteine alpha-carbonyl methylesterase ICMEL2 isoform X1	Terpenoid backbone biosynthesis (ko00900)	[R]	General function prediction only	alpha/beta hydrolase fold	Probable isoprenylcysteine alpha-carbonyl methylesterase ICMEL1 OS=Arabidopsis thaliana OX=3702 GN=ICMEL1 PE=2 SV=1	I	Lipid transport and metabolism	Arylacetamide deacetylase [Handroanthus impetiginosus]
Ob0218662	--	--	Molecular Function: ligase activity (GO:0016874);;	--	--	--	--	--	--	--	--	rho-associated protein kinase 1 [Olea europaea var. sylvestris]
Ob0246115	[EH]	Amino acid transport and metabolism;; Coenzyme transport and metabolism	Molecular Function: ketol-acid reductoisomerase activity (GO:0004455);; Cellular Component: mitochondrion (GO:0005739);; Biological Process: branched-chain amino acid biosynthetic process (GO:0009082);; Biological Process: isoleucine biosynthetic process (GO:0009097);; Biological Process: valine biosynthetic process (GO:0009099);; Cellular Component: chloroplast (GO:0009507);; Molecular Function:…	K00053|1.2e-292|oeu:111383656|K00053 ketol-acid reductoisomerase [EC:1.1.1.86] | (RefSeq) ketol-acid reductoisomerase, chloroplastic	Valine, leucine and isoleucine biosynthesis (ko00290);; Pantothenate and CoA biosynthesis (ko00770);; 2-Oxocarboxylic acid metabolism (ko01210);; Biosynthesis of amino acids (ko01230)	--	--	Acetohydroxy acid isomeroreductase, catalytic domain	Ketol-acid reductoisomerase, chloroplastic OS=Arabidopsis thaliana OX=3702 GN=At3g58610 PE=1 SV=2	E	Amino acid transport and metabolism	ketol-acid reductoisomerase, chloroplastic [Olea europaea var. sylvestris]
Ob0206814	--	--	Biological Process: hydrotropism (GO:0010274);;	--	--	--	--	Protein of unknown function, DUF617	Protein MIZU-KUSSEI 1 OS=Arabidopsis thaliana OX=3702 GN=MIZ1 PE=1 SV=1	S	Function unknown	protein MIZU-KUSSEI 1 [Olea europaea var. sylvestris]
Ob0236189	[G]	Carbohydrate transport and metabolism	Molecular Function: polygalacturonase activity (GO:0004650);; Cellular Component: extracellular region (GO:0005576);; Biological Process: carbohydrate metabolic process (GO:0005975);; Biological Process: cell wall organization (GO:0071555);;	K01213|1.5e-109|oeu:111388343|K01213 galacturan 1,4-alpha-galacturonidase [EC:3.2.1.67] | (RefSeq) exopolygalacturonase-like	Pentose and glucuronate interconversions (ko00040)	--	--	Glycosyl hydrolases family 28	Polygalacturonase OS=Nicotiana tabacum OX=4097 GN=PG1 PE=2 SV=1	G	Carbohydrate transport and metabolism	exopolygalacturonase-like [Olea europaea var. sylvestris]
Ob0241309	[O]	Posttranslational modification, protein turnover, chaperones	--	K13993|3.0e-108|oeu:111398870|K13993 HSP20 family protein | (RefSeq) small heat shock protein, chloroplastic-like	Protein processing in endoplasmic reticulum (ko04141)	[O]	Posttranslational modification, protein turnover, chaperones	Hsp20/alpha crystallin family	Heat shock protein 21, chloroplastic OS=Arabidopsis thaliana OX=3702 GN=HSP21 PE=1 SV=1	O	Posttranslational modification, protein turnover, chaperones	small heat shock protein, chloroplastic-like [Olea europaea var. sylvestris]
Ob0207469	[GI]	Carbohydrate transport and metabolism;; Lipid transport and metabolism	Molecular Function: pectinesterase activity (GO:0030599);; Biological Process: cell wall modification (GO:0042545);; Molecular Function: aspartyl esterase activity (GO:0045330);; Biological Process: pectin catabolic process (GO:0045490);;	K01051|4.8e-166|oeu:111407851|K01051 pectinesterase [EC:3.1.1.11] | (RefSeq) probable pectinesterase 53	Pentose and glucuronate interconversions (ko00040)	--	--	Pectinesterase	Probable pectinesterase 53 OS=Arabidopsis thaliana OX=3702 GN=PME53 PE=2 SV=1	G	Carbohydrate transport and metabolism	probable pectinesterase 53 [Olea europaea var. sylvestris]
Ob0235997	--	--	Molecular Function: GTP binding (GO:0005525);; Cellular Component: nucleolus (GO:0005730);; Biological Process: ribosome biogenesis (GO:0042254);;	K06943|1.2e-07|oeu:111403347|K06943 nucleolar GTP-binding protein | (RefSeq) nucleolar GTP-binding protein 1-like	Ribosome biogenesis in eukaryotes (ko03008)	--	--	--	--	--	--	nucleolar GTP-binding protein 1-like [Olea europaea var. sylvestris]
Ob0204527	[R]	General function prediction only	Molecular Function: metalloendopeptidase activity (GO:0004222);; Molecular Function: metal ion binding (GO:0046872);;	K17732|2.2e-46|oeu:111381687|K17732 mitochondrial-processing peptidase subunit beta [EC:3.4.24.64] | (RefSeq) probable mitochondrial-processing peptidase subunit beta, mitochondrial	--	[O]	Posttranslational modification, protein turnover, chaperones	Insulinase (Peptidase family M16)	Probable mitochondrial-processing peptidase subunit beta, mitochondrial OS=Arabidopsis thaliana OX=3702 GN=MPPbeta PE=1 SV=2	O	Posttranslational modification, protein turnover, chaperones	probable mitochondrial-processing peptidase subunit beta, mitochondrial [Olea europaea var. sylvestris]
Ob0247695	[K]	Transcription	Biological Process: defense response (GO:0006952);; Molecular Function: ADP binding (GO:0043531);;	K12818|5.5e-119|mtr:MTR_0267s0070|K12818 ATP-dependent RNA helicase DHX8/PRP22 [EC:3.6.4.13] | (RefSeq) NB-ARC domain disease resistance protein, putative	Spliceosome (ko03040)	[T]	Signal transduction mechanisms	NB-ARC domain	Putative disease resistance RPP13-like protein 1 OS=Arabidopsis thaliana OX=3702 GN=RPPL1 PE=3 SV=1	T	Signal transduction mechanisms	putative disease resistance RPP13-like protein 1 [Olea europaea var. sylvestris]
Ob0207606	--	--	Cellular Component: integral component of membrane (GO:0016021);;	--	--	--	--	--	--	--	--	uncharacterized protein LOC111407785 isoform X1 [Olea europaea var. sylvestris]
Ob0204097	--	--	Cellular Component: mitochondrial proton-transporting ATP synthase complex, catalytic core F(1) (GO:0000275);; Molecular Function: ATP binding (GO:0005524);; Biological Process: ATP biosynthetic process (GO:0006754);; Molecular Function: ATPase activity (GO:0016887);;	K02325|9.7e-08|oeu:111411186|K02325 DNA polymerase epsilon subunit 2 [EC:2.7.7.7] | (RefSeq) DNA polymerase epsilon subunit B	DNA replication (ko03030);; Base excision repair (ko03410);; Nucleotide excision repair (ko03420)	--	--	ATP synthase F1 beta subunit	--	--	--	DNA polymerase epsilon subunit B [Olea europaea var. sylvestris]
Ob0210289	[G]	Carbohydrate transport and metabolism	Molecular Function: hydrolase activity, hydrolyzing O-glycosyl compounds (GO:0004553);; Biological Process: carbohydrate metabolic process (GO:0005975);;	K01193|4.5e-279|oeu:111388426|K01193 beta-fructofuranosidase [EC:3.2.1.26] | (RefSeq) beta-fructofuranosidase, insoluble isoenzyme 1-like	Galactose metabolism (ko00052);; Starch and sucrose metabolism (ko00500)	[G]	Carbohydrate transport and metabolism	Glycosyl hydrolases family 32 N-terminal domain	Beta-fructofuranosidase, insoluble isoenzyme 1 OS=Daucus carota OX=4039 GN=INV1 PE=1 SV=1	G	Carbohydrate transport and metabolism	beta-fructofuranosidase, insoluble isoenzyme 1-like [Olea europaea var. sylvestris]
Ob0239302	--	--	Cellular Component: integral component of membrane (GO:0016021);;	--	--	--	--	--	--	--	--	uncharacterized protein LOC8278149 [Ricinus communis]
Ob0224718	--	--	--	K03006|6.8e-20|adu:107466525|K03006 DNA-directed RNA polymerase II subunit RPB1 [EC:2.7.7.6] | (RefSeq) LOW QUALITY PROTEIN: DNA-directed RNA polymerase II subunit 1-like	RNA polymerase (ko03020)	[R]	General function prediction only	Reverse transcriptase (RNA-dependent DNA polymerase)	Retrovirus-related Pol polyprotein from transposon TNT 1-94 OS=Nicotiana tabacum OX=4097 PE=2 SV=1	L	Replication, recombination and repair	hypothetical protein F3Y22_tig00110328pilonHSYRG00499 [Hibiscus syriacus]
Ob0227929	[J]	Translation, ribosomal structure and biogenesis	Molecular Function: translation initiation factor activity (GO:0003743);;	K03239|1.4e-174|nta:107822215|K03239 translation initiation factor eIF-2B subunit alpha | (RefSeq) translation initiation factor eIF-2B subunit alpha-like	RNA transport (ko03013)	[J]	Translation, ribosomal structure and biogenesis	Initiation factor 2 subunit family	--	J	Translation, ribosomal structure and biogenesis	Translation initiation factor 2B, alpha subunit (eIF-2Balpha/GCN3) [Handroanthus impetiginosus]
Ob0244169	--	--	Biological Process: reproduction (GO:0000003);; Biological Process: developmental process involved in reproduction (GO:0003006);; Molecular Function: molecular_function (GO:0003674);; Molecular Function: transcription factor activity, sequence-specific DNA binding (GO:0003700);; Cellular Component: cellular_component (GO:0005575);; Cellular Component: intracellular (GO:0005622);; Cellular Compone…	--	--	[R]	General function prediction only	C2H2-type zinc finger	Zinc finger protein ZAT2 OS=Arabidopsis thaliana OX=3702 GN=ZAT2 PE=1 SV=1	K	Transcription	uncharacterized protein LOC111412559 [Olea europaea var. sylvestris]
Ob0218704	--	--	Molecular Function: molecular_function (GO:0003674);; Molecular Function: nucleic acid binding (GO:0003676);; Molecular Function: DNA binding (GO:0003677);; Molecular Function: RNA binding (GO:0003723);; Molecular Function: catalytic activity (GO:0003824);; Molecular Function: nuclease activity (GO:0004518);; Molecular Function: endonuclease activity (GO:0004519);; Molecular Function: binding (GO…	--	--	--	--	--	--	S	Function unknown	pentatricopeptide repeat-containing protein At2g31400, chloroplastic-like [Olea europaea var. sylvestris]
Ob0224974	--	--	--	--	--	--	--	--	--	--	--	uncharacterized protein LOC111376797 [Olea europaea var. sylvestris]
Ob0204080	--	--	--	--	--	--	--	--	--	--	--	uncharacterized protein LOC111395076 [Olea europaea var. sylvestris]
Syringa_oblata_newGene_13430	--	--	Molecular Function: protein kinase activity (GO:0004672);; Molecular Function: ATP binding (GO:0005524);; Cellular Component: integral component of membrane (GO:0016021);;	K13420|9.18e-19|nta:107773677|K13420 LRR receptor-like serine/threonine-protein kinase FLS2 [EC:2.7.11.1] | (RefSeq) probable LRR receptor-like serine/threonine-protein kinase At3g47570	MAPK signaling pathway - plant (ko04016);; Plant-pathogen interaction (ko04626)	--	--	--	Receptor kinase-like protein Xa21 OS=Oryza sativa subsp. indica OX=39946 GN=XA21 PE=1 SV=1	T	Signal transduction mechanisms	receptor kinase-like protein Xa21 [Olea europaea var. sylvestris]
Ob0214838	--	--	--	--	--	--	--	FBD	--	S	Function unknown	F-box/FBD/LRR-repeat protein At1g13570-like [Olea europaea var. sylvestris]
Ob0226593	--	--	--	--	--	--	--	Protein of unknown function (DUF295)	--	S	Function unknown	putative F-box protein At3g25750 [Sesamum indicum]
Ob0234192	--	--	Biological Process: mRNA processing (GO:0006397);; Molecular Function: hydrolase activity, acting on ester bonds (GO:0016788);;	K18328|1.1e-104|oeu:111377378|K18328 lariat debranching enzyme [EC:3.1.-.-] | (RefSeq) lariat debranching enzyme isoform X1	--	[A]	RNA processing and modification	Lariat debranching enzyme, C-terminal domain	Lariat debranching enzyme OS=Arabidopsis thaliana OX=3702 GN=DBR1 PE=2 SV=1	A	RNA processing and modification	lariat debranching enzyme isoform X2 [Olea europaea var. sylvestris]
Ob0218882	--	--	Molecular Function: protein serine/threonine phosphatase activity (GO:0004722);; Molecular Function: metal ion binding (GO:0046872);;	K01102|3.9e-214|oeu:111399691|K01102 pyruvate dehydrogenase phosphatase [EC:3.1.3.43] | (RefSeq) probable protein phosphatase 2C 25	--	[T]	Signal transduction mechanisms	Protein phosphatase 2C	Probable protein phosphatase 2C 43 OS=Oryza sativa subsp. japonica OX=39947 GN=Os04g0584300 PE=3 SV=2	T	Signal transduction mechanisms	probable protein phosphatase 2C 25 [Olea europaea var. sylvestris]
Ob0225809	--	--	Biological Process: Group II intron splicing (GO:0000373);; Biological Process: RNA splicing, via transesterification reactions (GO:0000375);; Biological Process: RNA splicing, via transesterification reactions with bulged adenosine as nucleophile (GO:0000377);; Molecular Function: molecular_function (GO:0003674);; Molecular Function: nucleic acid binding (GO:0003676);; Molecular Function: RNA bi…	K15111|1.2e-36|spen:107015750|K15111 solute carrier family 25 (mitochondrial S-adenosylmethionine transporter), member 26 | (RefSeq) LOW QUALITY PROTEIN: protein MITOFERRINLIKE 1, chloroplastic	--	--	--	Plant organelle RNA recognition domain	Protein WHAT'S THIS FACTOR 1 homolog, chloroplastic OS=Arabidopsis thaliana OX=3702 GN=At4g01037 PE=3 SV=1	S	Function unknown	protein WHAT'S THIS FACTOR 1 homolog [Olea europaea var. sylvestris]
Ob0211347	--	--	Molecular Function: protein kinase activity (GO:0004672);; Molecular Function: ATP binding (GO:0005524);; Biological Process: protein phosphorylation (GO:0006468);;	K13412|1.3e-19|mcha:111015113|K13412 calcium-dependent protein kinase [EC:2.7.11.1] | (RefSeq) calcium-dependent protein kinase 13	Plant-pathogen interaction (ko04626)	[T]	Signal transduction mechanisms	Protein kinase domain	Calcium-dependent protein kinase 13 OS=Arabidopsis thaliana OX=3702 GN=CPK13 PE=1 SV=2	S	Function unknown	uncharacterized protein LOC111391410, partial [Olea europaea var. sylvestris]
Ob0225360	--	--	Molecular Function: enzyme inhibitor activity (GO:0004857);; Cellular Component: extracellular region (GO:0005576);; Cellular Component: cell wall (GO:0005618);; Molecular Function: pectinesterase activity (GO:0030599);; Biological Process: cell wall modification (GO:0042545);; Molecular Function: aspartyl esterase activity (GO:0045330);; Biological Process: pectin catabolic process (GO:0045490);;	K01051|7.4e-43|oeu:111382924|K01051 pectinesterase [EC:3.1.1.11] | (RefSeq) pectinesterase 2	Pentose and glucuronate interconversions (ko00040)	--	--	Pectinesterase	Pectinesterase 2 OS=Citrus sinensis OX=2711 GN=PECS-2.1 PE=2 SV=1	G	Carbohydrate transport and metabolism	pectinesterase 2 [Olea europaea var. sylvestris]
Syringa_oblata_newGene_16378	--	--	--	K08176|3.61e-29|ccaj:109813542|K08176 MFS transporter, PHS family, inorganic phosphate transporter | (RefSeq) uncharacterized protein LOC109813542	--	[R]	General function prediction only	--	--	L	Replication, recombination and repair	uncharacterized protein LOC114194270 [Vigna unguiculata]
Ob0229448	--	--	Cellular Component: cytosol (GO:0005829);; Biological Process: lignin biosynthetic process (GO:0009809);; Biological Process: positive regulation of flavonoid biosynthetic process (GO:0009963);; Biological Process: auxin homeostasis (GO:0010252);; Cellular Component: membrane (GO:0016020);; Molecular Function: shikimate O-hydroxycinnamoyltransferase activity (GO:0047172);; Molecular Function: qui…	K13065|5.3e-43|oeu:111375382|K13065 shikimate O-hydroxycinnamoyltransferase [EC:2.3.1.133] | (RefSeq) shikimate O-hydroxycinnamoyltransferase isoform X1	Phenylpropanoid biosynthesis (ko00940);; Flavonoid biosynthesis (ko00941);; Stilbenoid, diarylheptanoid and gingerol biosynthesis (ko00945)	--	--	Transferase family	Shikimate O-hydroxycinnamoyltransferase OS=Nicotiana tabacum OX=4097 GN=HST PE=1 SV=1	S	Function unknown	shikimate O-hydroxycinnamoyltransferase isoform X1 [Olea europaea var. sylvestris]
Ob0210428	--	--	Cellular Component: ESCRT I complex (GO:0000813);; Biological Process: protein transport (GO:0015031);; Biological Process: endosome transport via multivesicular body sorting pathway (GO:0032509);;	K12185|1.0e-40|oeu:111383302|K12185 ESCRT-I complex subunit VPS37 | (RefSeq) vacuolar protein-sorting-associated protein 37 homolog 1-like	Endocytosis (ko04144)	[S]	Function unknown	--	Vacuolar protein-sorting-associated protein 37 homolog 1 OS=Arabidopsis thaliana OX=3702 GN=VPS37-1 PE=1 SV=1	U	Intracellular trafficking, secretion, and vesicular transport	vacuolar protein-sorting-associated protein 37 homolog 1-like [Olea europaea var. sylvestris]
Ob0242686	--	--	Biological Process: fucose metabolic process (GO:0006004);; Cellular Component: integral component of membrane (GO:0016021);; Molecular Function: transferase activity, transferring glycosyl groups (GO:0016757);;	K23280|2.4e-73|mus:103994762|K23280 rhamnogalacturonan I rhamnosyltransferase [EC:2.4.1.351] | (RefSeq) uncharacterized protein At1g04910-like isoform X1	--	--	--	GDP-fucose protein O-fucosyltransferase	O-fucosyltransferase 9 OS=Arabidopsis thaliana OX=3702 GN=OFUT9 PE=2 SV=1	G	Carbohydrate transport and metabolism	O-fucosyltransferase 9 [Olea europaea var. sylvestris]
Ob0200571	--	--	Biological Process: defense response to fungus (GO:0050832);;	K14411|2.0e-14|oeu:111392615|K14411 RNA-binding protein Musashi | (RefSeq) heterogeneous nuclear ribonucleoprotein 1-like	mRNA surveillance pathway (ko03015)	[A]	RNA processing and modification	RNA recognition motif. (a.k.a. RRM, RBD, or RNP domain)	Heterogeneous nuclear ribonucleoprotein 1 OS=Arabidopsis thaliana OX=3702 GN=RNP1 PE=1 SV=1	H	Coenzyme transport and metabolism	protein EMSY-LIKE 3-like isoform X1 [Olea europaea var. sylvestris]
Ob0231169	--	--	--	K12812|2.9e-07|nsy:104211317|K12812 ATP-dependent RNA helicase UAP56/SUB2 [EC:3.6.4.13] | (RefSeq) DEAD-box ATP-dependent RNA helicase 56-like isoform X1	RNA transport (ko03013);; mRNA surveillance pathway (ko03015);; Spliceosome (ko03040)	--	--	--	--	S	Function unknown	hypothetical protein TorRG33x02_067500 [Trema orientale]
Syringa_oblata_newGene_7985	--	--	Biological Process: intracellular protein transport (GO:0006886);; Biological Process: vesicle-mediated transport (GO:0016192);; Cellular Component: membrane coat (GO:0030117);;	K12394|7.88e-109|oeu:111391408|K12394 AP-1 complex subunit sigma 1/2 | (RefSeq) AP-1 complex subunit sigma-2-like	--	[U]	Intracellular trafficking, secretion, and vesicular transport	Clathrin adaptor complex small chain	AP-1 complex subunit sigma-2 OS=Arabidopsis thaliana OX=3702 GN=AAP19-2 PE=2 SV=1	U	Intracellular trafficking, secretion, and vesicular transport	AP-1 complex subunit sigma-2-like [Olea europaea var. sylvestris]
Ob0200062	--	--	Cellular Component: Golgi apparatus (GO:0005794);; Molecular Function: antiporter activity (GO:0015297);; Cellular Component: integral component of membrane (GO:0016021);; Molecular Function: transmembrane transporter activity (GO:0022857);;	K15283|5.1e-208|oeu:111402211|K15283 solute carrier family 35, member E1 | (RefSeq) phosphoenolpyruvate/phosphate translocator 1, chloroplastic-like	--	[GE]	Carbohydrate transport and metabolism;; Amino acid transport and metabolism	Triose-phosphate Transporter family	Phosphoenolpyruvate/phosphate translocator 1, chloroplastic OS=Arabidopsis thaliana OX=3702 GN=PPT1 PE=1 SV=1	--	--	phosphoenolpyruvate/phosphate translocator 1, chloroplastic-like [Olea europaea var. sylvestris]
Ob0211346	--	--	Cellular Component: endoplasmic reticulum (GO:0005783);; Cellular Component: integral component of membrane (GO:0016021);;	K12604|2.2e-13|oeu:111409878|K12604 CCR4-NOT transcription complex subunit 1 | (RefSeq) CCR4-NOT transcription complex subunit 1-like	RNA degradation (ko03018)	[S]	Function unknown	Ribosome associated membrane protein RAMP4	--	T	Signal transduction mechanisms	stress-associated endoplasmic reticulum protein 2-like [Olea europaea var. sylvestris]
Ob0228724	--	--	Cellular Component: proteasome complex (GO:0000502);; Cellular Component: integral component of membrane (GO:0016021);;	K01184|1.7e-07|bna:106400152|K01184 polygalacturonase [EC:3.2.1.15] | (RefSeq) polygalacturonase	Pentose and glucuronate interconversions (ko00040)	[R]	General function prediction only	Ankyrin repeats (3 copies)	Ankyrin repeat-containing protein ITN1 OS=Arabidopsis thaliana OX=3702 GN=ITN1 PE=1 SV=1	S	Function unknown	ankyrin repeat-containing protein ITN1-like isoform X2 [Olea europaea var. sylvestris]
Ob0227251	--	--	Molecular Function: kinase activity (GO:0016301);;	K00888|2.4e-24|lang:109328058|K00888 phosphatidylinositol 4-kinase A [EC:2.7.1.67] | (RefSeq) phosphatidylinositol 4-kinase alpha 1-like	Inositol phosphate metabolism (ko00562);; Phosphatidylinositol signaling system (ko04070)	[T]	Signal transduction mechanisms	--	Phosphatidylinositol 4-kinase alpha 1 OS=Arabidopsis thaliana OX=3702 GN=PI4KA1 PE=1 SV=2	T	Signal transduction mechanisms	putative 1-phosphatidylinositol 4-kinase [Lupinus albus]
Ob0214058	--	--	Biological Process: defense response (GO:0006952);; Molecular Function: ADP binding (GO:0043531);;	K13453|6.5e-77|nto:104110459|K13453 disease resistance protein | (RefSeq) late blight resistance protein R1-A-like isoform X1	Plant-pathogen interaction (ko04626)	[T]	Signal transduction mechanisms	NB-ARC domain	Putative late blight resistance protein homolog R1B-12 OS=Solanum demissum OX=50514 GN=R1B-12 PE=3 SV=2	T	Signal transduction mechanisms	putative late blight resistance protein homolog R1A-10 [Olea europaea var. sylvestris]
Ob0205810	--	--	--	--	--	--	--	--	--	--	--	hypothetical protein CDL12_11261 [Handroanthus impetiginosus]
Ob0246916	--	--	Molecular Function: protein binding (GO:0005515);;	K10268|6.6e-34|ccav:112529177|K10268 F-box and leucine-rich repeat protein 2/20 | (RefSeq) F-box/LRR-repeat protein 4-like isoform X1	--	[R]	General function prediction only	Leucine Rich repeat	F-box/LRR-repeat protein 4 OS=Arabidopsis thaliana OX=3702 GN=FBL4 PE=2 SV=1	S	Function unknown	hypothetical protein Ccrd_006483 [Cynara cardunculus var. scolymus]
Ob0248999	--	--	Molecular Function: enzyme inhibitor activity (GO:0004857);;	--	--	--	--	Plant invertase/pectin methylesterase inhibitor	--	S	Function unknown	cell wall / vacuolar inhibitor of fructosidase 1-like [Olea europaea var. sylvestris]
Ob0211661	[E]	Amino acid transport and metabolism	Molecular Function: prephenate dehydratase activity (GO:0004664);; Biological Process: L-phenylalanine biosynthetic process (GO:0009094);;	K05359|3.4e-57|oeu:111400429|K05359 arogenate/prephenate dehydratase [EC:4.2.1.91 4.2.1.51] | (RefSeq) arogenate dehydratase/prephenate dehydratase 6, chloroplastic-like	Phenylalanine, tyrosine and tryptophan biosynthesis (ko00400);; Biosynthesis of amino acids (ko01230)	[E]	Amino acid transport and metabolism	Prephenate dehydratase	Arogenate dehydratase 3, chloroplastic OS=Arabidopsis thaliana OX=3702 GN=ADT3 PE=1 SV=1	E	Amino acid transport and metabolism	arogenate dehydratase/prephenate dehydratase 6, chloroplastic-like [Olea europaea var. sylvestris]
Ob0202908	--	--	Biological Process: vacuolar proton-transporting V-type ATPase complex assembly (GO:0070072);;	K23543|1.2e-99|oeu:111401255|K23543 coiled-coil domain-containing protein 115 | (RefSeq) coiled-coil domain-containing protein 115 isoform X1	--	--	--	F-box domain	Putative F-box protein At1g49610 OS=Arabidopsis thaliana OX=3702 GN=At1g49610 PE=4 SV=2	S	Function unknown	putative F-box protein At1g49610 isoform X1 [Olea europaea var. sylvestris]
Ob0204540	[S]	Function unknown	Molecular Function: protein kinase activity (GO:0004672);; Molecular Function: protein serine/threonine kinase activity (GO:0004674);; Molecular Function: ATP binding (GO:0005524);;	K04424|2.8e-82|soe:110775237|K04424 sterile alpha motif and leucine zipper containing kinase AZK [EC:2.7.11.25] | (RefSeq) serine/threonine-protein kinase EDR1	--	[T]	Signal transduction mechanisms	Protein tyrosine and serine/threonine kinase	Serine/threonine-protein kinase EDR1 OS=Arabidopsis thaliana OX=3702 GN=EDR1 PE=1 SV=1	T	Signal transduction mechanisms	serine/threonine-protein kinase EDR1-like isoform X1 [Olea europaea var. sylvestris]
Ob0223000	--	--	Molecular Function: molecular_function (GO:0003674);; Molecular Function: nucleic acid binding (GO:0003676);; Molecular Function: RNA binding (GO:0003723);; Molecular Function: catalytic activity (GO:0003824);; Molecular Function: nuclease activity (GO:0004518);; Molecular Function: endonuclease activity (GO:0004519);; Molecular Function: binding (GO:0005488);; Cellular Component: cellular_compon…	--	--	--	--	--	--	S	Function unknown	pentatricopeptide repeat-containing protein At1g03100, mitochondrial [Olea europaea var. sylvestris]
Ob0218033	--	--	Biological Process: proteolysis (GO:0006508);; Molecular Function: cysteine-type peptidase activity (GO:0008234);;	--	--	--	--	Ulp1 protease family, C-terminal catalytic domain	--	--	--	uncharacterized protein LOC111372998 isoform X1 [Olea europaea var. sylvestris]
Ob0250786	--	--	--	--	--	--	--	--	--	--	--	uncharacterized protein LOC111393019 [Olea europaea var. sylvestris]
Ob0234028	--	--	Molecular Function: protein serine/threonine phosphatase activity (GO:0004722);;	K17506|1.9e-25|ppp:112274707|K17506 protein phosphatase 1L [EC:3.1.3.16] | (RefSeq) probable protein phosphatase 2C 59 isoform X1	--	[T]	Signal transduction mechanisms	Protein phosphatase 2C	Probable protein phosphatase 2C 73 OS=Arabidopsis thaliana OX=3702 GN=PPC6-7 PE=2 SV=1	T	Signal transduction mechanisms	probable protein phosphatase 2C 34 isoform X1 [Olea europaea var. sylvestris]
Ob0213862	[G]	Carbohydrate transport and metabolism	Molecular Function: 6-phosphofructokinase activity (GO:0003872);; Molecular Function: ATP binding (GO:0005524);; Cellular Component: cytoplasm (GO:0005737);; Biological Process: fructose 6-phosphate metabolic process (GO:0006002);; Molecular Function: metal ion binding (GO:0046872);;	K00850|9.5e-265|oeu:111411240|K00850 6-phosphofructokinase 1 [EC:2.7.1.11] | (RefSeq) ATP-dependent 6-phosphofructokinase 6-like	Glycolysis / Gluconeogenesis (ko00010);; Pentose phosphate pathway (ko00030);; Fructose and mannose metabolism (ko00051);; Galactose metabolism (ko00052);; Carbon metabolism (ko01200);; Biosynthesis of amino acids (ko01230);; RNA degradation (ko03018)	[G]	Carbohydrate transport and metabolism	Phosphofructokinase	ATP-dependent 6-phosphofructokinase 3 OS=Arabidopsis thaliana OX=3702 GN=PFK3 PE=1 SV=1	G	Carbohydrate transport and metabolism	ATP-dependent 6-phosphofructokinase 6-like [Olea europaea var. sylvestris]
Ob0220248	--	--	--	--	--	--	--	--	--	S	Function unknown	uncharacterized protein LOC111411611 isoform X2 [Olea europaea var. sylvestris]
Ob0217446	--	--	--	K01230|9.8e-32|vvi:100242837|K01230 mannosyl-oligosaccharide alpha-1,2-mannosidase [EC:3.2.1.113] | (RefSeq) mannosyl-oligosaccharide 1,2-alpha-mannosidase MNS1	N-Glycan biosynthesis (ko00510);; Various types of N-glycan biosynthesis (ko00513);; Protein processing in endoplasmic reticulum (ko04141)	--	--	--	--	--	--	uncharacterized protein LOC111385112 [Olea europaea var. sylvestris]
Ob0213817	--	--	Biological Process: G-protein coupled receptor signaling pathway (GO:0007186);;	--	--	--	--	--	Guanine nucleotide-binding protein subunit gamma 3 OS=Arabidopsis thaliana OX=3702 GN=GG3 PE=2 SV=1	T	Signal transduction mechanisms	guanine nucleotide-binding protein subunit gamma 3-like isoform X1 [Olea europaea var. sylvestris]
Ob0236112	--	--	Cellular Component: integral component of membrane (GO:0016021);; Biological Process: xylan biosynthetic process (GO:0045492);;	K18801|6.1e-33|nto:104086271|K18801 glucuronoxylan 4-O-methyltransferase [EC:2.1.1.112] | (RefSeq) glucuronoxylan 4-O-methyltransferase 3	--	--	--	Polysaccharide biosynthesis	Probable methyltransferase At1g27930 OS=Arabidopsis thaliana OX=3702 GN=At1g27930 PE=1 SV=1	S	Function unknown	probable methyltransferase At1g27930 [Olea europaea var. sylvestris]
Ob0221593	--	--	Molecular Function: nucleic acid binding (GO:0003676);; Molecular Function: RNA-DNA hybrid ribonuclease activity (GO:0004523);;	K01265|7.2e-06|nnu:104603035|K01265 methionyl aminopeptidase [EC:3.4.11.18] | (RefSeq) methionine aminopeptidase 1B, chloroplastic-like	--	--	--	Reverse transcriptase-like	--	S	Function unknown	Ribonuclease H-like domain containing protein [Trema orientale]
Syringa_oblata_newGene_3035	--	--	--	--	--	--	--	Plant transposase (Ptta/En/Spm family)	--	--	--	hypothetical protein E3N88_12558 [Mikania micrantha]
Ob0228938	--	--	--	--	--	--	--	--	--	U	Intracellular trafficking, secretion, and vesicular transport	growth-regulating factor 7-like [Olea europaea var. sylvestris]
Ob0204708	--	--	Molecular Function: microtubule motor activity (GO:0003777);; Molecular Function: ATP binding (GO:0005524);; Biological Process: microtubule-based movement (GO:0007018);; Molecular Function: microtubule binding (GO:0008017);;	K10400|0.0e+00|oeu:111395766|K10400 kinesin family member 15 | (RefSeq) kinesin-like protein KIN-12F	--	--	--	Kinesin motor domain	Kinesin-like protein KIN-12F OS=Arabidopsis thaliana OX=3702 GN=KIN12F PE=3 SV=1	Z	Cytoskeleton	kinesin-like protein KIN-12F [Olea europaea var. sylvestris]
Ob0204425	[G]	Carbohydrate transport and metabolism	Molecular Function: hydrolase activity, hydrolyzing O-glycosyl compounds (GO:0004553);; Cellular Component: cell wall (GO:0005618);; Biological Process: xyloglucan metabolic process (GO:0010411);; Molecular Function: xyloglucan:xyloglucosyl transferase activity (GO:0016762);; Biological Process: cell wall biogenesis (GO:0042546);; Cellular Component: apoplast (GO:0048046);; Biological Process: ce…	K08235|1.0e-157|oeu:111370998|K08235 xyloglucan:xyloglucosyl transferase [EC:2.4.1.207] | (RefSeq) xyloglucan endotransglucosylase/hydrolase 2-like	--	--	--	Glycosyl hydrolases family 16	Xyloglucan endotransglucosylase/hydrolase 2 OS=Glycine max OX=3847 PE=2 SV=1	G	Carbohydrate transport and metabolism	xyloglucan endotransglucosylase/hydrolase 2-like [Olea europaea var. sylvestris]
Ob0228339	[T]	Signal transduction mechanisms	Molecular Function: protein kinase activity (GO:0004672);; Molecular Function: ATP binding (GO:0005524);;	K08864|0.0e+00|oeu:111405866|K08864 tousled-like kinase [EC:2.7.11.1] | (RefSeq) serine/threonine-protein kinase TOUSLED	--	[T]	Signal transduction mechanisms	Protein kinase domain	Serine/threonine-protein kinase TOUSLED OS=Arabidopsis thaliana OX=3702 GN=TOUSLED PE=1 SV=1	T	Signal transduction mechanisms	serine/threonine-protein kinase TOUSLED [Olea europaea var. sylvestris]
Ob0208235	--	--	Molecular Function: actin binding (GO:0003779);;	K20478|4.2e-43|sind:105159034|K20478 golgin subfamily B member 1 | (RefSeq) putative leucine-rich repeat-containing protein DDB_G0290503	--	--	--	--	--	S	Function unknown	COP1-interactive protein 1-like [Olea europaea var. sylvestris]
Ob0202938	--	--	Cellular Component: host cell nucleus (GO:0042025);;	K21777|1.6e-208|oeu:111387421|K21777 G2/mitotic-specific cyclin-B, other | (RefSeq) G2/mitotic-specific cyclin-1-like	--	[D]	Cell cycle control, cell division, chromosome partitioning	Cyclin, N-terminal domain	G2/mitotic-specific cyclin-1 OS=Medicago sativa subsp. varia OX=36902 PE=2 SV=1	D	Cell cycle control, cell division, chromosome partitioning	G2/mitotic-specific cyclin-1-like [Olea europaea var. sylvestris]
Ob0240693	--	--	Molecular Function: nucleic acid binding (GO:0003676);; Cellular Component: spliceosomal complex (GO:0005681);; Biological Process: mRNA processing (GO:0006397);; Biological Process: RNA splicing (GO:0008380);;	K13103|0.0e+00|oeu:111381980|K13103 tuftelin-interacting protein 11 | (RefSeq) septin and tuftelin-interacting protein 1 homolog 1-like	--	[A]	RNA processing and modification	GC-rich sequence DNA-binding factor-like protein	Septin and tuftelin-interacting protein 1 homolog 1 OS=Arabidopsis thaliana OX=3702 GN=STIPL1 PE=1 SV=1	A	RNA processing and modification	septin and tuftelin-interacting protein 1 homolog 1-like [Olea europaea var. sylvestris]
Ob0243764	--	--	Cellular Component: integral component of membrane (GO:0016021);;	--	--	--	--	Protein of unknown function (DUF565)	Ycf20-like protein OS=Arabidopsis thaliana OX=3702 GN=At1g65420 PE=2 SV=2	S	Function unknown	ycf20-like protein [Olea europaea var. sylvestris]
Ob0245221	--	--	Molecular Function: nucleic acid binding (GO:0003676);;	K01213|3.1e-21|cpep:111802094|K01213 galacturan 1,4-alpha-galacturonidase [EC:3.2.1.67] | (RefSeq) exopolygalacturonase-like	Pentose and glucuronate interconversions (ko00040)	[R]	General function prediction only	--	--	L	Replication, recombination and repair	Retrovirus-related Pol polyprotein from transposon RE2 [Vitis vinifera]
Ob0211398	--	--	Cellular Component: endoplasmic reticulum membrane (GO:0005789);; Biological Process: protein retention in ER lumen (GO:0006621);; Biological Process: protein transport (GO:0015031);; Cellular Component: integral component of membrane (GO:0016021);; Molecular Function: ER retention sequence binding (GO:0046923);;	K10949|6.2e-111|oeu:111373300|K10949 ER lumen protein retaining receptor | (RefSeq) ER lumen protein-retaining receptor	--	[U]	Intracellular trafficking, secretion, and vesicular transport	ER lumen protein retaining receptor	ER lumen protein-retaining receptor OS=Petunia hybrida OX=4102 GN=ERD2 PE=2 SV=1	U	Intracellular trafficking, secretion, and vesicular transport	ER lumen protein-retaining receptor [Olea europaea var. sylvestris]
Ob0247090	--	--	--	--	--	--	--	--	--	--	--	uncharacterized protein LOC111369337 [Olea europaea var. sylvestris]
Ob0204561	--	--	Molecular Function: protein binding (GO:0005515);;	K13420|4.5e-46|oeu:111375087|K13420 LRR receptor-like serine/threonine-protein kinase FLS2 [EC:2.7.11.1] | (RefSeq) probable LRR receptor-like serine/threonine-protein kinase At3g47570	MAPK signaling pathway - plant (ko04016);; Plant-pathogen interaction (ko04626)	--	--	Leucine rich repeat	LRR receptor-like serine/threonine-protein kinase EFR OS=Arabidopsis thaliana OX=3702 GN=EFR PE=1 SV=1	T	Signal transduction mechanisms	receptor-like protein kinase [Olea europaea var. sylvestris]
Ob0200757	[K]	Transcription	Molecular Function: ribonuclease III activity (GO:0004525);; Biological Process: RNA processing (GO:0006396);;	K11592|7.4e-32|aip:107645711|K11592 endoribonuclease Dicer [EC:3.1.26.-] | (RefSeq) endoribonuclease Dicer homolog 2	--	[A]	RNA processing and modification	Ribonuclease III domain	Ribonuclease 3-like protein 3 OS=Oryza sativa subsp. japonica OX=39947 GN=Os06g0358800 PE=2 SV=1	A	RNA processing and modification	ribonuclease 3-like protein 3 [Olea europaea var. sylvestris]
Ob0225234	--	--	Cellular Component: nucleus (GO:0005634);; Biological Process: nucleosome assembly (GO:0006334);;	K11279|3.6e-84|oeu:111403840|K11279 nucleosome assembly protein 1-like 1 | (RefSeq) nucleosome assembly protein 1;2-like isoform X1	--	[BD]	Chromatin structure and dynamics;; Cell cycle control, cell division, chromosome partitioning	Nucleosome assembly protein (NAP)	Nucleosome assembly protein 1;2 OS=Nicotiana tabacum OX=4097 GN=NAP1;2 PE=1 SV=1	--	--	nucleosome assembly protein 1;2-like isoform X2 [Olea europaea var. sylvestris]
Ob0218840	[K]	Transcription	Molecular Function: DNA binding (GO:0003677);; Molecular Function: DNA-directed 5'-3' RNA polymerase activity (GO:0003899);; Biological Process: transcription, DNA-templated (GO:0006351);; Molecular Function: zinc ion binding (GO:0008270);; Cellular Component: host cell nucleus (GO:0042025);;	K02999|0.0e+00|oeu:111403860|K02999 DNA-directed RNA polymerase I subunit RPA1 [EC:2.7.7.6] | (RefSeq) DNA-directed RNA polymerase I subunit 1-like	RNA polymerase (ko03020)	[K]	Transcription	RNA polymerase Rpb1, domain 5	DNA-directed RNA polymerase I subunit 1 OS=Arabidopsis thaliana OX=3702 GN=NRPA1 PE=3 SV=1	K	Transcription	DNA-directed RNA polymerase I subunit 1-like [Olea europaea var. sylvestris]
Ob0202947	--	--	Molecular Function: DNA binding (GO:0003677);; Cellular Component: nucleus (GO:0005634);;	K11296|1.0e-48|oeu:111387414|K11296 high mobility group protein B3 | (RefSeq) HMG1/2-like protein	--	[R]	General function prediction only	HMG (high mobility group) box	High mobility group B protein 3 OS=Arabidopsis thaliana OX=3702 GN=HMGB3 PE=1 SV=1	K	Transcription	HMG1/2-like protein [Olea europaea var. sylvestris]
Ob0229197	--	--	--	--	--	--	--	--	--	S	Function unknown	uncharacterized protein LOC111409882 isoform X1 [Olea europaea var. sylvestris]
Ob0219687	[R]	General function prediction only	Molecular Function: GTP binding (GO:0005525);; Molecular Function: hydrolase activity, acting on acid anhydrides (GO:0016817);;	--	--	--	--	Translocase of chloroplast 159/132, membrane anchor domain	Translocase of chloroplast 90, chloroplastic OS=Arabidopsis thaliana OX=3702 GN=TOC90 PE=1 SV=1	S	Function unknown	translocase of chloroplast 90, chloroplastic-like [Olea europaea var. sylvestris]
Ob0239152	--	--	--	K21777|2.4e-10|boe:106327840|K21777 G2/mitotic-specific cyclin-B, other | (RefSeq) uncharacterized protein LOC106327840 isoform X1	--	--	--	--	--	--	--	uncharacterized protein LOC111409030 [Olea europaea var. sylvestris]
Ob0212353	--	--	Molecular Function: SNARE binding (GO:0000149);; Molecular Function: SNAP receptor activity (GO:0005484);; Biological Process: intracellular protein transport (GO:0006886);; Biological Process: vesicle fusion (GO:0006906);; Cellular Component: endomembrane system (GO:0012505);; Cellular Component: integral component of membrane (GO:0016021);; Cellular Component: SNARE complex (GO:0031201);; Biolo…	K08506|2.1e-108|oeu:111369394|K08506 syntaxin of plants SYP7 | (RefSeq) syntaxin-71-like isoform X1	SNARE interactions in vesicular transport (ko04130)	--	--	--	Syntaxin-71 OS=Arabidopsis thaliana OX=3702 GN=SYP71 PE=1 SV=1	U	Intracellular trafficking, secretion, and vesicular transport	syntaxin-71-like isoform X1 [Olea europaea var. sylvestris]
Ob0252516	--	--	Molecular Function: protein serine/threonine kinase activity (GO:0004674);; Molecular Function: carbohydrate binding (GO:0030246);;	K24104|7.3e-08|thj:104799061|K24104 GPN-loop GTPase | (RefSeq) LOW QUALITY PROTEIN: uncharacterized protein LOC104799061	--	--	--	S-locus glycoprotein domain	Receptor-like serine/threonine-protein kinase SD1-6 OS=Arabidopsis thaliana OX=3702 GN=SD16 PE=1 SV=2	G	Carbohydrate transport and metabolism	G-type lectin S-receptor-like serine/threonine-protein kinase At4g27290 isoform X2 [Olea europaea var. sylvestris]
Ob0205807	--	--	Molecular Function: nucleic acid binding (GO:0003676);; Biological Process: DNA integration (GO:0015074);;	K03515|3.7e-13|ghi:107894697|K03515 DNA repair protein REV1 [EC:2.7.7.-] | (RefSeq) uncharacterized protein LOC107894697	--	--	--	GAG-pre-integrase domain	--	L	Replication, recombination and repair	Retrovirus-related Pol polyprotein from transposon RE1 [Vitis vinifera]
Ob0211817	[ET]	Amino acid transport and metabolism;; Signal transduction mechanisms	Molecular Function: ligand-gated ion channel activity (GO:0015276);; Cellular Component: integral component of membrane (GO:0016021);;	K05387|2.4e-305|oeu:111404035|K05387 glutamate receptor, ionotropic, plant | (RefSeq) glutamate receptor 2.3-like	--	[PET]	Inorganic ion transport and metabolism;; Amino acid transport and metabolism;; Signal transduction mechanisms	Ligand-gated ion channel	Glutamate receptor 2.1 OS=Arabidopsis thaliana OX=3702 GN=GLR2.1 PE=2 SV=2	U	Intracellular trafficking, secretion, and vesicular transport	glutamate receptor 2.3-like [Olea europaea var. sylvestris]
Ob0224968	--	--	--	K04506|3.8e-10|csat:104728275|K04506 E3 ubiquitin-protein ligase SIAH1 [EC:2.3.2.27] | (RefSeq) E3 ubiquitin-protein ligase SINA-like 7	Ubiquitin mediated proteolysis (ko04120)	[O]	Posttranslational modification, protein turnover, chaperones	DnaJ domain	--	O	Posttranslational modification, protein turnover, chaperones	uncharacterized protein LOC111376779 [Olea europaea var. sylvestris]
Ob0224410	--	--	Molecular Function: UDP-glycosyltransferase activity (GO:0008194);;	K23260|1.2e-63|rcu:8288160|K23260 scopoletin glucosyltransferase [EC:2.4.1.128] | (RefSeq) scopoletin glucosyltransferase	Phenylpropanoid biosynthesis (ko00940)	[GC]	Carbohydrate transport and metabolism;; Energy production and conversion	UDP-glucoronosyl and UDP-glucosyl transferase	UDP-glycosyltransferase 90A1 OS=Arabidopsis thaliana OX=3702 GN=UGT90A1 PE=2 SV=1	--	--	UDP-glycosyltransferase 90A1-like [Olea europaea var. sylvestris]
Ob0235045	--	--	Molecular Function: calcium ion binding (GO:0005509);;	K13448|4.4e-78|oeu:111396951|K13448 calcium-binding protein CML | (RefSeq) probable calcium-binding protein CML13	Plant-pathogen interaction (ko04626)	[T]	Signal transduction mechanisms	EF-hand domain pair	Probable calcium-binding protein CML13 OS=Arabidopsis thaliana OX=3702 GN=CML13 PE=2 SV=1	T	Signal transduction mechanisms	probable calcium-binding protein CML13 [Olea europaea var. sylvestris]
Ob0249475	--	--	--	--	--	--	--	F-box associated	--	S	Function unknown	unnamed protein product [Prunus armeniaca]
Ob0248933	--	--	--	--	--	--	--	--	--	--	--	protein CYPRO4-like isoform X2 [Olea europaea var. sylvestris]
Syringa_oblata_newGene_6309	--	--	Cellular Component: Golgi apparatus (GO:0005794);; Biological Process: Golgi organization (GO:0007030);;	K23951|1.33e-30|oeu:111393696|K23951 dymeclin | (RefSeq) dymeclin isoform X1	--	[R]	General function prediction only	Dyggve-Melchior-Clausen syndrome protein	--	S	Function unknown	dymeclin isoform X2 [Morus notabilis]
Ob0222147	--	--	Molecular Function: metal ion binding (GO:0046872);;	K22685|2.9e-212|oeu:111410124|K22685 DNA-dependent metalloprotease WSS1 [EC:3.4.24.-] | (RefSeq) uncharacterized protein LOC111410124 isoform X1	--	[P]	Inorganic ion transport and metabolism	WLM domain	--	P	Inorganic ion transport and metabolism	uncharacterized protein LOC111410124 isoform X1 [Olea europaea var. sylvestris]
Syringa_oblata_newGene_13337	--	--	--	K03260|4.07e-54|cann:107844414|K03260 translation initiation factor 4G | (RefSeq) uncharacterized LOC107844414	RNA transport (ko03013)	[R]	General function prediction only	gag-polypeptide of LTR copia-type	--	L	Replication, recombination and repair	PREDICTED: uncharacterized protein LOC104593656 [Nelumbo nucifera]
Ob0220494	--	--	Cellular Component: integral component of membrane (GO:0016021);;	--	--	--	--	Hypoxia induced protein conserved region	--	S	Function unknown	hypothetical protein F0562_031517 [Nyssa sinensis]
Ob0224402	--	--	--	--	--	--	--	Domain of unknown function (DUF4228)	--	S	Function unknown	uncharacterized protein LOC111401686 [Olea europaea var. sylvestris]
Ob0214344	[F]	Nucleotide transport and metabolism	Molecular Function: ribonucleoside-diphosphate reductase activity, thioredoxin disulfide as acceptor (GO:0004748);; Molecular Function: ATP binding (GO:0005524);; Biological Process: DNA replication (GO:0006260);;	K10807|1.6e-75|oeu:111377259|K10807 ribonucleoside-diphosphate reductase subunit M1 [EC:1.17.4.1] | (RefSeq) ribonucleoside-diphosphate reductase large subunit	Purine metabolism (ko00230);; Pyrimidine metabolism (ko00240);; Glutathione metabolism (ko00480)	[F]	Nucleotide transport and metabolism	Ribonucleotide reductase, barrel domain	Ribonucleoside-diphosphate reductase large subunit OS=Arabidopsis thaliana OX=3702 GN=RNR1 PE=1 SV=1	F	Nucleotide transport and metabolism	ribonucleoside-diphosphate reductase large subunit [Olea europaea var. sylvestris]
Ob0217494	--	--	Molecular Function: molecular_function (GO:0003674);; Molecular Function: nucleic acid binding (GO:0003676);; Molecular Function: RNA binding (GO:0003723);; Molecular Function: catalytic activity (GO:0003824);; Molecular Function: nuclease activity (GO:0004518);; Molecular Function: endonuclease activity (GO:0004519);; Molecular Function: endoribonuclease activity (GO:0004521);; Molecular Functio…	--	--	[R]	General function prediction only	Cyanobacterial and plastid NDH-1 subunit M	Zinc finger CCCH domain-containing protein 7 OS=Arabidopsis thaliana OX=3702 GN=At1g21570 PE=1 SV=1	S	Function unknown	uncharacterized protein LOC105180166 [Sesamum indicum]
Ob0251151	[I]	Lipid transport and metabolism	Molecular Function: molecular_function (GO:0003674);; Molecular Function: catalytic activity (GO:0003824);; Molecular Function: phospholipase activity (GO:0004620);; Molecular Function: triglyceride lipase activity (GO:0004806);; Cellular Component: cellular_component (GO:0005575);; Cellular Component: intracellular (GO:0005622);; Cellular Component: cell (GO:0005623);; Cellular Component: cytopl…	K16818|3.3e-68|qsu:112038903|K16818 phospholipase A1 [EC:3.1.1.32] | (RefSeq) phospholipase A(1) DAD1, chloroplastic-like	Glycerophospholipid metabolism (ko00564);; alpha-Linolenic acid metabolism (ko00592)	[I]	Lipid transport and metabolism	Lipase (class 3)	Phospholipase A1-Igamma2, chloroplastic OS=Arabidopsis thaliana OX=3702 GN=DALL3 PE=1 SV=2	I	Lipid transport and metabolism	phospholipase A1-Igamma2, chloroplastic-like isoform X1 [Olea europaea var. sylvestris]
Syringa_oblata_newGene_814	[R]	General function prediction only	Biological Process: cytokinin biosynthetic process (GO:0009691);; Cellular Component: integral component of membrane (GO:0016021);; Molecular Function: hydrolase activity (GO:0016787);;	K22522|4.20e-65|pda:103701078|K22522 cytokinin riboside 5'-monophosphate phosphoribohydrolase [EC:3.2.2.-] | (RefSeq) cytokinin riboside 5'-monophosphate phosphoribohydrolase LOG3	--	--	--	Possible lysine decarboxylase	Probable cytokinin riboside 5'-monophosphate phosphoribohydrolase LOGL10 OS=Oryza sativa subsp. japonica OX=39947 GN=LOGL10 PE=2 SV=1	G	Carbohydrate transport and metabolism	Cytokinin riboside 5'-monophosphate phosphoribohydrolase, partial [Parasponia andersonii]
Ob0213877	[S]	Function unknown	Cellular Component: integral component of membrane (GO:0016021);;	--	--	--	--	Protein of unknown function (DUF502)	Protein CONTINUOUS VASCULAR RING 1 OS=Arabidopsis thaliana OX=3702 GN=COV1 PE=1 SV=2	S	Function unknown	protein LIKE COV 1-like [Olea europaea var. sylvestris]
Ob0248737	--	--	--	--	--	--	--	--	Protein DOUBLE-STRAND BREAK FORMATION OS=Arabidopsis thaliana OX=3702 GN=DFO PE=1 SV=1	--	--	uncharacterized protein LOC111384186 isoform X1 [Olea europaea var. sylvestris]
Ob0220679	--	--	Cellular Component: nucleus (GO:0005634);; Cellular Component: chromosome (GO:0005694);; Molecular Function: zinc ion binding (GO:0008270);; Molecular Function: histone-lysine N-methyltransferase activity (GO:0018024);;	K11420|1.7e-16|oeu:111388414|K11420 [histone H3]-lysine9 N-trimethyltransferase EHMT [EC:2.1.1.355] | (RefSeq) histone-lysine N-methyltransferase family member SUVH9-like	Lysine degradation (ko00310)	--	--	--	Histone-lysine N-methyltransferase family member SUVH9 OS=Arabidopsis thaliana OX=3702 GN=SUVH9 PE=1 SV=1	B	Chromatin structure and dynamics	uncharacterized protein LOC111390940 [Olea europaea var. sylvestris]
Ob0245431	--	--	Molecular Function: transcription factor activity, sequence-specific DNA binding (GO:0003700);; Biological Process: regulation of transcription, DNA-templated (GO:0006355);;	K09285|7.7e-225|qsu:111984882|K09285 AP2-like factor, ANT lineage | (RefSeq) AP2-like ethylene-responsive transcription factor BBM1	--	--	--	AP2 domain	AP2-like ethylene-responsive transcription factor BBM OS=Arabidopsis thaliana OX=3702 GN=BBM PE=2 SV=2	K	Transcription	AP2-like ethylene-responsive transcription factor BBM2 [Morella rubra]
Ob0250056	[O]	Posttranslational modification, protein turnover, chaperones	Molecular Function: ATP binding (GO:0005524);;	K14571|5.3e-267|oeu:111412349|K14571 ribosome biogenesis ATPase | (RefSeq) cell division control protein 48 homolog C-like	Ribosome biogenesis in eukaryotes (ko03008)	[O]	Posttranslational modification, protein turnover, chaperones	ATPase family associated with various cellular activities (AAA)	Cell division control protein 48 homolog C OS=Arabidopsis thaliana OX=3702 GN=CDC48C PE=2 SV=2	O	Posttranslational modification, protein turnover, chaperones	cell division control protein 48 homolog C-like [Olea europaea var. sylvestris]
Ob0215476	--	--	--	--	--	--	--	--	--	--	--	hypothetical protein BC332_33980 [Capsicum chinense]
Ob0205085	--	--	Cellular Component: integral component of membrane (GO:0016021);;	K21989|2.3e-175|oeu:111370950|K21989 calcium permeable stress-gated cation channel | (RefSeq) calcium permeable stress-gated cation channel 1-like isoform X1	--	[R]	General function prediction only	Calcium-dependent channel, 7TM region, putative phosphate	Calcium permeable stress-gated cation channel 1 OS=Arabidopsis thaliana OX=3702 GN=CSC1 PE=1 SV=1	S	Function unknown	calcium permeable stress-gated cation channel 1-like isoform X2 [Olea europaea var. sylvestris]
Ob0253482	--	--	--	--	--	--	--	--	--	S	Function unknown	uncharacterized protein LOC111370367 [Olea europaea var. sylvestris]
Ob0216604	--	--	Molecular Function: molecular_function (GO:0003674);; Molecular Function: binding (GO:0005488);; Molecular Function: protein binding (GO:0005515);; Cellular Component: cellular_component (GO:0005575);; Cellular Component: intracellular (GO:0005622);; Cellular Component: cell (GO:0005623);; Cellular Component: cytoplasm (GO:0005737);; Biological Process: biological_process (GO:0008150);; Molecular…	--	--	--	--	Filament-like plant protein, long coiled-coil	Filament-like plant protein 3 OS=Arabidopsis thaliana OX=3702 GN=FPP3 PE=1 SV=2	S	Function unknown	filament-like plant protein 3 [Olea europaea var. sylvestris]
Ob0207883	[O]	Posttranslational modification, protein turnover, chaperones	Molecular Function: ATP binding (GO:0005524);;	K09490|1.6e-25|tcc:18606752|K09490 endoplasmic reticulum chaperone BiP [EC:3.6.4.10] | (RefSeq) luminal-binding protein 5	Protein export (ko03060);; Protein processing in endoplasmic reticulum (ko04141)	[O]	Posttranslational modification, protein turnover, chaperones	Hsp70 protein	Heat shock 70 kDa protein BIP1 OS=Oryza sativa subsp. japonica OX=39947 GN=BIP1 PE=1 SV=1	O	Posttranslational modification, protein turnover, chaperones	Heat shock protein 70 family [Corchorus olitorius]
Ob0209921	--	--	Molecular Function: translation initiation factor activity (GO:0003743);;	K11684|1.3e-20|adu:107479554|K11684 bromodomain-containing factor 1 | (RefSeq) transcription factor GTE4 isoform X1	--	[K]	Transcription	Bromodomain extra-terminal - transcription regulation	Transcription factor GTE7 OS=Arabidopsis thaliana OX=3702 GN=GTE7 PE=2 SV=1	K	Transcription	transcription factor GTE7-like [Olea europaea var. sylvestris]
Syringa_oblata_newGene_16873	[HR]	Coenzyme transport and metabolism;; General function prediction only	Molecular Function: epoxide hydrolase activity (GO:0004301);;	K08726|3.53e-67|ccav:112528667|K08726 soluble epoxide hydrolase / lipid-phosphate phosphatase [EC:3.3.2.10 3.1.3.76] | (RefSeq) uncharacterized protein LOC112528667	Arachidonic acid metabolism (ko00590);; Peroxisome (ko04146)	[I]	Lipid transport and metabolism	--	--	I	Lipid transport and metabolism	uncharacterized protein LOC111393389 [Olea europaea var. sylvestris]
Ob0238761	[M]	Cell wall/membrane/envelope biogenesis	Cellular Component: Golgi apparatus (GO:0005794);; Biological Process: plant-type secondary cell wall biogenesis (GO:0009834);; Molecular Function: glucuronosyltransferase activity (GO:0015020);; Biological Process: xylan biosynthetic process (GO:0045492);;	K20890|0.0e+00|sind:105158785|K20890 xylan alpha-glucuronosyltransferase [EC:2.4.1.-] | (RefSeq) putative UDP-glucuronate:xylan alpha-glucuronosyltransferase 3	--	[G]	Carbohydrate transport and metabolism	Glycosyl transferase family 8	Putative UDP-glucuronate:xylan alpha-glucuronosyltransferase 3 OS=Arabidopsis thaliana OX=3702 GN=GUX3 PE=2 SV=1	G	Carbohydrate transport and metabolism	hypothetical protein F0562_027862 [Nyssa sinensis]
Ob0240854	[HC]	Coenzyme transport and metabolism;; Energy production and conversion	Molecular Function: oxidoreductase activity (GO:0016491);;	K20784|1.8e-40|vcn:VOLCADRAFT_106094|K20784 arabinosyltransferase [EC:2.4.2.-] | (RefSeq) hypothetical protein	Other types of O-glycan biosynthesis (ko00514)	--	--	Oxidoreductase NAD-binding domain	Fruit protein pKIWI502 OS=Actinidia deliciosa OX=3627 GN=pKIWI502 PE=2 SV=1	--	--	fruit protein pKIWI502 [Olea europaea var. sylvestris]
Ob0252102	--	--	Biological Process: pollen tube guidance (GO:0010183);; Molecular Function: mediator complex binding (GO:0036033);;	--	--	--	--	--	CCG-binding protein 1 OS=Arabidopsis thaliana OX=3702 GN=MEE14 PE=1 SV=1	--	--	CCG-binding protein 1-like [Olea europaea var. sylvestris]
Ob0253693	--	--	--	--	--	--	--	--	--	S	Function unknown	Protein TAR1 [Capsicum baccatum]
Ob0228059	[J]	Translation, ribosomal structure and biogenesis	Biological Process: peptidyl-diphthamide biosynthetic process from peptidyl-histidine (GO:0017183);;	K17866|5.1e-194|sind:105176810|K17866 diphthamide biosynthesis protein 2 | (RefSeq) 2-(3-amino-3-carboxypropyl)histidine synthase subunit 2	--	[J]	Translation, ribosomal structure and biogenesis	Putative diphthamide synthesis protein	--	J	Translation, ribosomal structure and biogenesis	2-(3-amino-3-carboxypropyl)histidine synthase subunit 2 [Sesamum indicum]
Ob0227843	[R]	General function prediction only	Molecular Function: catalytic activity (GO:0003824);; Molecular Function: molybdenum ion binding (GO:0030151);; Molecular Function: pyridoxal phosphate binding (GO:0030170);;	K15631|4.7e-28|dosa:Os06t0670000-01|K15631 molybdenum cofactor sulfurtransferase [EC:2.8.1.9] | (RefSeq) Os06g0670000; Similar to Molybdenum cofactor sulfurase.	Folate biosynthesis (ko00790)	[R]	General function prediction only	MOSC N-terminal beta barrel domain	Molybdenum cofactor sulfurase OS=Oryza sativa subsp. japonica OX=39947 GN=MCSU3 PE=2 SV=2	S	Function unknown	mitochondrial amidoxime reducing component 2-like [Olea europaea var. sylvestris]
Ob0222230	--	--	Molecular Function: molecular_function (GO:0003674);; Molecular Function: catalytic activity (GO:0003824);; Molecular Function: protein kinase activity (GO:0004672);; Molecular Function: protein serine/threonine kinase activity (GO:0004674);; Molecular Function: transmembrane receptor protein serine/threonine kinase activity (GO:0004675);; Molecular Function: transmembrane signaling receptor acti…	K02987|2.8e-06|gra:105766716|K02987 small subunit ribosomal protein S4e | (RefSeq) G-type lectin S-receptor-like serine/threonine-protein kinase SD1-13	Ribosome (ko03010)	--	--	S-locus glycoprotein domain	G-type lectin S-receptor-like serine/threonine-protein kinase At4g27290 OS=Arabidopsis thaliana OX=3702 GN=At4g27290 PE=3 SV=4	T	Signal transduction mechanisms	G-type lectin S-receptor-like serine/threonine-protein kinase At4g27290 [Olea europaea var. sylvestris]
Ob0214078	--	--	--	--	--	--	--	--	--	--	--	uncharacterized protein LOC111375254 [Olea europaea var. sylvestris]
Ob0236327	--	--	Cellular Component: integral component of membrane (GO:0016021);;	--	--	--	--	Late embryogenesis abundant protein	--	S	Function unknown	uncharacterized protein LOC111369031 [Olea europaea var. sylvestris]
Ob0248543	[L]	Replication, recombination and repair	Molecular Function: ubiquitin-protein transferase activity (GO:0004842);;	K10260|2.9e-18|cre:CHLREDRAFT_205525|K10260 F-box and WD-40 domain protein 7 | (RefSeq) predicted protein	Ubiquitin mediated proteolysis (ko04120)	[S]	Function unknown	U-box domain	U-box domain-containing protein 9 OS=Arabidopsis thaliana OX=3702 GN=PUB9 PE=1 SV=1	S	Function unknown	U-box domain-containing protein 9 [Olea europaea var. sylvestris]
Ob0206297	[T]	Signal transduction mechanisms	Molecular Function: transferase activity, transferring acyl groups (GO:0016746);; Molecular Function: hydrolase activity (GO:0016787);;	K19367|2.3e-184|oeu:111377526|K19367 maspardin | (RefSeq) maspardin isoform X1	Endocytosis (ko04144)	--	--	alpha/beta hydrolase fold	--	S	Function unknown	maspardin isoform X1 [Olea europaea var. sylvestris]
Ob0215293	[T]	Signal transduction mechanisms	--	--	--	[R]	General function prediction only	Serine aminopeptidase, S33	--	J	Translation, ribosomal structure and biogenesis	uncharacterized protein LOC111379015 isoform X1 [Olea europaea var. sylvestris]
Syringa_oblata_newGene_11925	--	--	Cellular Component: integral component of membrane (GO:0016021);;	--	--	--	--	Late embryogenesis abundant protein	--	S	Function unknown	uncharacterized protein LOC111381295 [Olea europaea var. sylvestris]
Ob0230989	--	--	--	K12812|2.1e-08|oeu:111405163|K12812 ATP-dependent RNA helicase UAP56/SUB2 [EC:3.6.4.13] | (RefSeq) DEAD-box ATP-dependent RNA helicase 56-like	RNA transport (ko03013);; mRNA surveillance pathway (ko03015);; Spliceosome (ko03040)	--	--	--	--	--	--	uncharacterized protein LOC111406506 [Olea europaea var. sylvestris]
Ob0240729	--	--	Cellular Component: endoplasmic reticulum lumen (GO:0005788);; Biological Process: embryo development ending in seed dormancy (GO:0009793);; Biological Process: pollen tube guidance (GO:0010183);; Cellular Component: integral component of membrane (GO:0016021);; Biological Process: maintenance of protein localization in endoplasmic reticulum (GO:0035437);;	--	--	[S]	Function unknown	Eukaryotic membrane protein family	Protein POLLEN DEFECTIVE IN GUIDANCE 1 OS=Arabidopsis thaliana OX=3702 GN=POD1 PE=1 SV=1	S	Function unknown	hypothetical protein CCACVL1_23830 [Corchorus capsularis]
Ob0206402	--	--	Molecular Function: chromatin binding (GO:0003682);; Biological Process: transcription, DNA-templated (GO:0006351);;	--	--	[K]	Transcription	Transcription factor S-II (TFIIS), central domain	--	K	Transcription	uncharacterized protein LOC111398490 [Olea europaea var. sylvestris]
Ob0231377	--	--	--	--	--	--	--	--	--	L	Replication, recombination and repair	hypothetical protein Ahy_B03g062899 [Arachis hypogaea]
Ob0210800	[O]	Posttranslational modification, protein turnover, chaperones	Molecular Function: protein binding (GO:0005515);;	K00799|7.8e-113|oeu:111404481|K00799 glutathione S-transferase [EC:2.5.1.18] | (RefSeq) glutathione S-transferase U17-like	Glutathione metabolism (ko00480)	[O]	Posttranslational modification, protein turnover, chaperones	Glutathione S-transferase, N-terminal domain	Glutathione S-transferase U17 OS=Arabidopsis thaliana OX=3702 GN=GSTU17 PE=2 SV=1	O	Posttranslational modification, protein turnover, chaperones	uncharacterized protein LOC117920146 [Vitis riparia]
Ob0218228	--	--	Molecular Function: shikimate O-hydroxycinnamoyltransferase activity (GO:0047172);;	K13065|1.2e-93|oeu:111404589|K13065 shikimate O-hydroxycinnamoyltransferase [EC:2.3.1.133] | (RefSeq) spermidine hydroxycinnamoyl transferase-like	Phenylpropanoid biosynthesis (ko00940);; Flavonoid biosynthesis (ko00941);; Stilbenoid, diarylheptanoid and gingerol biosynthesis (ko00945)	--	--	Transferase family	Spermidine hydroxycinnamoyl transferase OS=Arabidopsis thaliana OX=3702 GN=SHT PE=1 SV=1	S	Function unknown	spermidine hydroxycinnamoyl transferase-like [Olea europaea var. sylvestris]
Ob0220289	--	--	Cellular Component: integral component of peroxisomal membrane (GO:0005779);; Biological Process: peroxisome fission (GO:0016559);;	--	--	[U]	Intracellular trafficking, secretion, and vesicular transport	Peroxisomal biogenesis factor 11 (PEX11)	Peroxisomal membrane protein 11B OS=Arabidopsis thaliana OX=3702 GN=PEX11B PE=1 SV=1	U	Intracellular trafficking, secretion, and vesicular transport	peroxisomal membrane protein 11-4 [Olea europaea var. sylvestris]
Ob0253495	--	--	Molecular Function: microfilament motor activity (GO:0000146);; Molecular Function: ATP binding (GO:0005524);; Cellular Component: cytoplasm (GO:0005737);; Biological Process: actin filament organization (GO:0007015);; Cellular Component: actin cytoskeleton (GO:0015629);; Cellular Component: myosin complex (GO:0016459);; Biological Process: vesicle transport along actin filament (GO:0030050);; Mo…	K10357|1.9e-26|oeu:111407458|K10357 myosin V | (RefSeq) myosin-15	--	[Z]	Cytoskeleton	Myosin head (motor domain)	Myosin-15 OS=Arabidopsis thaliana OX=3702 GN=XI-I PE=1 SV=1	Z	Cytoskeleton	myosin-15 [Olea europaea var. sylvestris]
Ob0234856	[O]	Posttranslational modification, protein turnover, chaperones	Molecular Function: ATP binding (GO:0005524);; Molecular Function: transferase activity (GO:0016740);;	K10575|2.7e-78|oeu:111367065|K10575 ubiquitin-conjugating enzyme E2 G1 [EC:2.3.2.23] | (RefSeq) ubiquitin-conjugating enzyme E2 7-like	Ubiquitin mediated proteolysis (ko04120);; Protein processing in endoplasmic reticulum (ko04141)	[O]	Posttranslational modification, protein turnover, chaperones	Ubiquitin-conjugating enzyme	Ubiquitin-conjugating enzyme E2 7 OS=Arabidopsis thaliana OX=3702 GN=UBC7 PE=1 SV=1	O	Posttranslational modification, protein turnover, chaperones	ubiquitin-conjugating enzyme E2 7-like [Olea europaea var. sylvestris]
Ob0227328	[R]	General function prediction only	Biological Process: response to acid chemical (GO:0001101);; Biological Process: regulation of protein phosphorylation (GO:0001932);; Biological Process: positive regulation of protein phosphorylation (GO:0001934);; Molecular Function: molecular_function (GO:0003674);; Molecular Function: structural constituent of ribosome (GO:0003735);; Molecular Function: MAP-kinase scaffold activity (GO:000507…	K14753|5.2e-130|oeu:111405239|K14753 guanine nucleotide-binding protein subunit beta-2-like 1 protein | (RefSeq) guanine nucleotide-binding protein subunit beta-like protein	--	[T]	Signal transduction mechanisms	WD domain, G-beta repeat	Guanine nucleotide-binding protein subunit beta-like protein OS=Nicotiana plumbaginifolia OX=4092 PE=2 SV=1	T	Signal transduction mechanisms	guanine nucleotide-binding protein subunit beta-like protein [Olea europaea var. sylvestris]
Ob0203789	--	--	Molecular Function: mRNA binding (GO:0003729);; Cellular Component: mRNA cleavage factor complex (GO:0005849);; Biological Process: mRNA polyadenylation (GO:0006378);;	K14397|2.0e-11|peq:110020851|K14397 cleavage and polyadenylation specificity factor subunit 5 | (RefSeq) pre-mRNA cleavage factor Im 25 kDa subunit 2 isoform X1	mRNA surveillance pathway (ko03015)	[A]	RNA processing and modification	Nucleotide hydrolase	Pre-mRNA cleavage factor Im 25 kDa subunit 2 OS=Arabidopsis thaliana OX=3702 GN=CFIS2 PE=1 SV=1	S	Function unknown	uncharacterized protein LOC111383833, partial [Olea europaea var. sylvestris]
Ob0231166	--	--	Molecular Function: DNA binding (GO:0003677);; Cellular Component: nucleus (GO:0005634);;	K15777|1.9e-38|mesc:110630336|K15777 4,5-DOPA dioxygenase extradiol [EC:1.13.11.-] | (RefSeq) uncharacterized protein LOC110630336	Betalain biosynthesis (ko00965)	--	--	ZF-HD protein dimerisation region	Zinc-finger homeodomain protein 6 OS=Arabidopsis thaliana OX=3702 GN=ZHD6 PE=1 SV=1	K	Transcription	zinc-finger homeodomain protein 6-like [Olea europaea var. sylvestris]
Ob0234488	--	--	Biological Process: signal transduction (GO:0007165);;	--	--	[T]	Signal transduction mechanisms	Leucine-zipper of ternary complex factor MIP1	Rho GTPase-activating protein 7 OS=Arabidopsis thaliana OX=3702 GN=ROPGAP7 PE=2 SV=1	T	Signal transduction mechanisms	rho GTPase-activating protein 6-like [Olea europaea var. sylvestris]
Ob0203220	--	--	Molecular Function: protein binding (GO:0005515);;	--	--	--	--	PLAT/LH2 domain	PLAT domain-containing protein 2 OS=Arabidopsis thaliana OX=3702 GN=PLAT2 PE=2 SV=1	S	Function unknown	PLAT domain-containing protein 3-like [Olea europaea var. sylvestris]
Ob0248084	--	--	Cellular Component: cytoplasm (GO:0005737);; Biological Process: protein import into nucleus (GO:0006606);; Cellular Component: host cell nucleus (GO:0042025);; Molecular Function: nuclear import signal receptor activity (GO:0061608);;	K15042|6.2e-29|oeu:111369133|K15042 importin subunit alpha-6/7 | (RefSeq) importin subunit alpha-like	--	[U]	Intracellular trafficking, secretion, and vesicular transport	Armadillo/beta-catenin-like repeat	Importin subunit alpha OS=Solanum lycopersicum OX=4081 PE=2 SV=2	U	Intracellular trafficking, secretion, and vesicular transport	disease resistance RPP8-like protein 3 isoform X1 [Olea europaea var. sylvestris]
Ob0237587	[E]	Amino acid transport and metabolism	Molecular Function: 3-isopropylmalate dehydratase activity (GO:0003861);; Biological Process: cellular amino acid biosynthetic process (GO:0008652);; Molecular Function: 4 iron, 4 sulfur cluster binding (GO:0051539);;	K01703|2.7e-248|oeu:111392150|K01703 3-isopropylmalate/(R)-2-methylmalate dehydratase large subunit [EC:4.2.1.33 4.2.1.35] | (RefSeq) 3-isopropylmalate dehydratase large subunit, chloroplastic	Valine, leucine and isoleucine biosynthesis (ko00290);; C5-Branched dibasic acid metabolism (ko00660);; Glucosinolate biosynthesis (ko00966);; 2-Oxocarboxylic acid metabolism (ko01210);; Biosynthesis of amino acids (ko01230)	[E]	Amino acid transport and metabolism	Aconitase family (aconitate hydratase)	3-isopropylmalate dehydratase large subunit, chloroplastic OS=Arabidopsis thaliana OX=3702 GN=IIL1 PE=1 SV=1	E	Amino acid transport and metabolism	3-isopropylmalate dehydratase large subunit, chloroplastic [Olea europaea var. sylvestris]
Ob0234186	--	--	--	--	--	--	--	--	--	--	--	uncharacterized protein LOC111377830 [Olea europaea var. sylvestris]
Ob0221184	--	--	--	--	--	--	--	--	--	--	--	uncharacterized protein LOC111389593 [Olea europaea var. sylvestris]
Ob0202650	--	--	Molecular Function: nucleic acid binding (GO:0003676);; Molecular Function: RNA-DNA hybrid ribonuclease activity (GO:0004523);; Molecular Function: zinc ion binding (GO:0008270);; Molecular Function: oxidoreductase activity (GO:0016491);;	K14677|2.7e-21|ghi:107892630|K14677 aminoacylase [EC:3.5.1.14] | (RefSeq) uncharacterized protein LOC107892630	Arginine biosynthesis (ko00220);; 2-Oxocarboxylic acid metabolism (ko01210);; Biosynthesis of amino acids (ko01230)	[R]	General function prediction only	--	--	S	Function unknown	hypothetical protein [Beta vulgaris subsp. vulgaris]
Ob0200838	--	--	Molecular Function: molecular_function (GO:0003674);; Molecular Function: DNA binding (GO:0003677);; Molecular Function: transcription factor activity, sequence-specific DNA binding (GO:0003700);; Cellular Component: cellular_component (GO:0005575);; Cellular Component: intracellular (GO:0005622);; Cellular Component: cell (GO:0005623);; Cellular Component: nucleus (GO:0005634);; Cellular Compone…	--	--	--	--	--	--	K	Transcription	uncharacterized protein LOC111390701 [Olea europaea var. sylvestris]
Ob0214485	[I]	Lipid transport and metabolism	Biological Process: immune system process (GO:0002376);; Molecular Function: molecular_function (GO:0003674);; Molecular Function: catalytic activity (GO:0003824);; Biological Process: organic acid metabolic process (GO:0006082);; Biological Process: cellular aromatic compound metabolic process (GO:0006725);; Biological Process: response to stress (GO:0006950);; Biological Process: defense respon…	K20802|1.2e-60|eus:EUTSA_v10014451mg|K20802 (R)-mandelonitrile lyase [EC:4.1.2.10] | (RefSeq) hypothetical protein	Cyanoamino acid metabolism (ko00460)	--	--	Alpha/beta hydrolase family	Salicylic acid-binding protein 2 OS=Nicotiana tabacum OX=4097 GN=SABP2 PE=1 SV=1	S	Function unknown	methyl esterase 2 [Olea europaea]
Ob0233784	[J]	Translation, ribosomal structure and biogenesis	Molecular Function: RNA binding (GO:0003723);;	K13201|3.8e-31|csl:COCSUDRAFT_20324|K13201 nucleolysin TIA-1/TIAR | (RefSeq) RNA-binding domain-containing protein	--	[R]	General function prediction only	RNA recognition motif. (a.k.a. RRM, RBD, or RNP domain)	Polyadenylate-binding protein RBP47 OS=Nicotiana plumbaginifolia OX=4092 GN=RBP47 PE=1 SV=1	A	RNA processing and modification	polyadenylate-binding protein RBP47-like isoform X2 [Olea europaea var. sylvestris]
Ob0227625	[EH]	Amino acid transport and metabolism;; Coenzyme transport and metabolism	Biological Process: tryptophan biosynthetic process (GO:0000162);; Molecular Function: anthranilate synthase activity (GO:0004049);;	K01657|1.4e-283|oeu:111406498|K01657 anthranilate synthase component I [EC:4.1.3.27] | (RefSeq) anthranilate synthase alpha subunit 1, chloroplastic-like	Phenylalanine, tyrosine and tryptophan biosynthesis (ko00400);; Biosynthesis of amino acids (ko01230)	[E]	Amino acid transport and metabolism	chorismate binding enzyme	Anthranilate synthase alpha subunit 1, chloroplastic OS=Arabidopsis thaliana OX=3702 GN=ASA1 PE=1 SV=1	E	Amino acid transport and metabolism	anthranilate synthase alpha subunit 1, chloroplastic-like [Olea europaea var. sylvestris]
Ob0251325	--	--	Molecular Function: protein binding (GO:0005515);;	K11838|9.2e-47|sind:105173951|K11838 ubiquitin carboxyl-terminal hydrolase 7 [EC:3.4.19.12] | (RefSeq) ubiquitin carboxyl-terminal hydrolase 12 isoform X1	--	[O]	Posttranslational modification, protein turnover, chaperones	MATH domain	Ubiquitin carboxyl-terminal hydrolase 12 OS=Arabidopsis thaliana OX=3702 GN=UBP12 PE=1 SV=2	O	Posttranslational modification, protein turnover, chaperones	MATH domain and coiled-coil domain-containing protein At3g58360-like isoform X2 [Olea europaea var. sylvestris]
Ob0221217	--	--	Cellular Component: integral component of membrane (GO:0016021);;	K21842|1.2e-31|oeu:111390258|K21842 protein EFR3 | (RefSeq) uncharacterized protein LOC111390258 isoform X1	--	[R]	General function prediction only	--	Protein SEMI-ROLLED LEAF 2 OS=Oryza sativa subsp. japonica OX=39947 GN=SRL2 PE=2 SV=1	S	Function unknown	uncharacterized protein LOC111390258 isoform X1 [Olea europaea var. sylvestris]
Ob0245543	[HI]	Coenzyme transport and metabolism;; Lipid transport and metabolism	Molecular Function: acetyl-CoA carboxylase activity (GO:0003989);; Biological Process: fatty acid biosynthetic process (GO:0006633);; Cellular Component: acetyl-CoA carboxylase complex (GO:0009317);; Cellular Component: chloroplast (GO:0009507);;	K02160|1.9e-116|oeu:111374845|K02160 acetyl-CoA carboxylase biotin carboxyl carrier protein | (RefSeq) biotin carboxyl carrier protein of acetyl-CoA carboxylase 2, chloroplastic-like	Fatty acid biosynthesis (ko00061);; Pyruvate metabolism (ko00620);; Propanoate metabolism (ko00640);; Carbon metabolism (ko01200);; Fatty acid metabolism (ko01212)	--	--	Biotin-requiring enzyme	Biotin carboxyl carrier protein of acetyl-CoA carboxylase 1, chloroplastic OS=Arabidopsis thaliana OX=3702 GN=BCCP1 PE=1 SV=2	C	Energy production and conversion	biotin carboxyl carrier protein of acetyl-CoA carboxylase 2, chloroplastic-like [Olea europaea var. sylvestris]
Ob0225833	--	--	Molecular Function: methyltransferase activity (GO:0008168);;	--	--	--	--	Putative S-adenosyl-L-methionine-dependent methyltransferase	--	O	Posttranslational modification, protein turnover, chaperones	uncharacterized protein LOC111391491 [Olea europaea var. sylvestris]
Ob0249344	--	--	--	--	--	--	--	PDDEXK-like family of unknown function	--	S	Function unknown	uncharacterized protein LOC111371819 [Olea europaea var. sylvestris]
Ob0220422	--	--	--	K11294|1.0e-23|ini:109185820|K11294 nucleolin | (RefSeq) nucleolin-like	--	--	--	Domain of unknown function (DUF4283)	--	S	Function unknown	uncharacterized protein LOC112489822 [Ziziphus jujuba]
Ob0220124	--	--	Molecular Function: transferase activity, transferring acyl groups other than amino-acyl groups (GO:0016747);;	K19747|1.7e-238|oeu:111365996|K19747 BAHD acyltransferase [EC:2.3.1.-] | (RefSeq) BAHD acyltransferase DCR-like	--	--	--	Transferase family	BAHD acyltransferase DCR OS=Arabidopsis thaliana OX=3702 GN=DCR PE=2 SV=1	S	Function unknown	BAHD acyltransferase DCR-like [Olea europaea var. sylvestris]
Ob0221925	--	--	Cellular Component: mitochondrion (GO:0005739);; Biological Process: mitochondrial proton-transporting ATP synthase complex assembly (GO:0033615);;	K07555|4.1e-136|oeu:111368661|K07555 ATP synthase mitochondrial F1 complex assembly factor 1 | (RefSeq) uncharacterized protein LOC111368661 isoform X1	--	[O]	Posttranslational modification, protein turnover, chaperones	ATP11 protein	--	O	Posttranslational modification, protein turnover, chaperones	uncharacterized protein LOC111368661 isoform X1 [Olea europaea var. sylvestris]
Ob0252496	[L]	Replication, recombination and repair	Molecular Function: nucleic acid binding (GO:0003676);; Molecular Function: RNA-DNA hybrid ribonuclease activity (GO:0004523);;	--	--	[R]	General function prediction only	Reverse transcriptase-like	--	J	Translation, ribosomal structure and biogenesis	uncharacterized protein LOC111371184 [Olea europaea var. sylvestris]
Ob0231465	[E]	Amino acid transport and metabolism	Molecular Function: D-amino-acid oxidase activity (GO:0003884);;	--	--	[R]	General function prediction only	FAD dependent oxidoreductase	--	E	Amino acid transport and metabolism	putative oxidoreductase TDA3 [Olea europaea var. sylvestris]
Ob0212536	--	--	Molecular Function: DNA binding (GO:0003677);; Cellular Component: nucleus (GO:0005634);; Biological Process: regulation of transcription, DNA-templated (GO:0006355);; Biological Process: auxin-activated signaling pathway (GO:0009734);;	K14486|8.5e-255|ini:109187990|K14486 auxin response factor | (RefSeq) auxin response factor 19-like	Plant hormone signal transduction (ko04075)	--	--	Auxin response factor	Auxin response factor 19 OS=Oryza sativa subsp. japonica OX=39947 GN=ARF19 PE=2 SV=2	K	Transcription	auxin response factor 19-like isoform X1 [Olea europaea var. sylvestris]
Ob0206380	--	--	Molecular Function: DNA binding (GO:0003677);; Cellular Component: nucleus (GO:0005634);;	K09420|5.1e-76|pmum:103337441|K09420 transcriptional activator Myb | (RefSeq) myb-related protein 3R-1-like	--	[K]	Transcription	Myb-like DNA-binding domain	Transcription factor MYB3R-4 OS=Arabidopsis thaliana OX=3702 GN=MYB3R4 PE=1 SV=1	K	Transcription	uncharacterized protein LOC105164125 [Sesamum indicum]
Ob0241747	--	--	--	--	--	--	--	--	--	--	--	uncharacterized protein LOC111371068 [Olea europaea var. sylvestris]
Ob0253201	--	--	Molecular Function: structural constituent of ribosome (GO:0003735);; Cellular Component: ribosome (GO:0005840);; Biological Process: translation (GO:0006412);; Cellular Component: integral component of membrane (GO:0016021);;	K02882|9.3e-96|oeu:111370931|K02882 large subunit ribosomal protein L18Ae | (RefSeq) 60S ribosomal protein L18a	Ribosome (ko03010)	[J]	Translation, ribosomal structure and biogenesis	Ribosomal proteins 50S-L18Ae/60S-L20/60S-L18A	60S ribosomal protein L18a-2 OS=Arabidopsis thaliana OX=3702 GN=RPL18AB PE=1 SV=2	J	Translation, ribosomal structure and biogenesis	large subunit ribosomal protein L18Ae [Salvia splendens]
Ob0206431	--	--	Molecular Function: 3-oxoacyl-[acyl-carrier-protein] synthase activity (GO:0004315);; Biological Process: fatty acid biosynthetic process (GO:0006633);;	K00648|9.9e-11|cic:CICLE_v10020462mg|K00648 3-oxoacyl-[acyl-carrier-protein] synthase III [EC:2.3.1.180] | (RefSeq) hypothetical protein	Fatty acid biosynthesis (ko00061);; Fatty acid metabolism (ko01212)	--	--	--	3-oxoacyl-[acyl-carrier-protein] synthase 3 B, chloroplastic OS=Cuphea wrightii OX=35942 GN=KAS3B PE=2 SV=1	I	Lipid transport and metabolism	3-oxoacyl-[acyl-carrier-protein] synthase III, chloroplastic [Citrus clementina]
Ob0208300	--	--	--	--	--	--	--	--	--	--	--	uncharacterized protein LOC111378193 [Olea europaea var. sylvestris]
Ob0216987	[I]	Lipid transport and metabolism	Molecular Function: hydrolase activity (GO:0016787);;	K20506|8.0e-100|egu:105060863|K20506 tuliposide A-converting enzyme [EC:4.2.99.22] | (RefSeq) tuliposide A-converting enzyme 2, chloroplastic-like	--	[V]	Defense mechanisms	alpha/beta hydrolase fold	Probable carboxylesterase 2 OS=Arabidopsis thaliana OX=3702 GN=CXE2 PE=2 SV=1	V	Defense mechanisms	probable carboxylesterase 2 [Olea europaea var. sylvestris]
Ob0223129	[T]	Signal transduction mechanisms	Molecular Function: ATP binding (GO:0005524);; Cellular Component: integral component of membrane (GO:0016021);; Molecular Function: ATPase activity (GO:0016887);;	K05681|9.7e-66|cme:CYME_CMS467C|K05681 ATP-binding cassette, subfamily G (WHITE), member 2 | (RefSeq) ATP-binding cassette, sub-family G, member 2	ABC transporters (ko02010)	[Q]	Secondary metabolites biosynthesis, transport and catabolism	ABC-2 type transporter	ABC transporter G family member 11 OS=Arabidopsis thaliana OX=3702 GN=ABCG11 PE=1 SV=1	Q	Secondary metabolites biosynthesis, transport and catabolism	ABC transporter G family member 11-like [Olea europaea var. sylvestris]
Ob0200620	--	--	--	K21994|7.2e-16|zma:103642526|K21994 LOB domain-containing protein 18 | (RefSeq) LOB domain-containing protein 24	--	--	--	Lateral organ boundaries (LOB) domain	LOB domain-containing protein 2 OS=Arabidopsis thaliana OX=3702 GN=LBD2 PE=2 SV=2	S	Function unknown	LOB domain-containing protein 2 [Olea europaea var. sylvestris]
Ob0223228	--	--	Molecular Function: molecular_function (GO:0003674);; Molecular Function: nucleic acid binding (GO:0003676);; Molecular Function: RNA binding (GO:0003723);; Molecular Function: catalytic activity (GO:0003824);; Molecular Function: nuclease activity (GO:0004518);; Molecular Function: endonuclease activity (GO:0004519);; Molecular Function: binding (GO:0005488);; Cellular Component: cellular_compon…	--	--	[R]	General function prediction only	PPR repeat family	Pentatricopeptide repeat-containing protein At5g65560 OS=Arabidopsis thaliana OX=3702 GN=At5g65560 PE=2 SV=1	S	Function unknown	hypothetical protein HYC85_018206 [Camellia sinensis]
Ob0249751	--	--	Cellular Component: integral component of membrane (GO:0016021);;	K15280|6.2e-21|fve:101315449|K15280 solute carrier family 35, member C2 | (RefSeq) probable sugar phosphate/phosphate translocator At1g06470	--	[GE]	Carbohydrate transport and metabolism;; Amino acid transport and metabolism	Triose-phosphate Transporter family	Probable sugar phosphate/phosphate translocator At2g25520 OS=Arabidopsis thaliana OX=3702 GN=At2g25520 PE=1 SV=1	--	--	probable sugar phosphate/phosphate translocator At2g25520 [Olea europaea var. sylvestris]
Ob0252818	--	--	Molecular Function: molecular_function (GO:0003674);; Molecular Function: DNA binding (GO:0003677);; Molecular Function: transcription factor activity, sequence-specific DNA binding (GO:0003700);; Cellular Component: nucleus (GO:0005634);; Biological Process: regulation of transcription, DNA-templated (GO:0006355);; Biological Process: biological_process (GO:0008150);; Biological Process: regulat…	K14491|7.4e-09|dosa:Os03t0224200-01|K14491 two-component response regulator ARR-B family | (RefSeq) Os03g0224200, ORR1, B-TYPE_RESPONSE_REGULATOR_1; B-type response regulator, Cytokinin signaling	Plant hormone signal transduction (ko04075)	--	--	Myb-like DNA-binding domain	Putative Myb family transcription factor At1g14600 OS=Arabidopsis thaliana OX=3702 GN=At1g14600 PE=2 SV=2	K	Transcription	uncharacterized protein LOC111395205 [Olea europaea var. sylvestris]
Ob0220723	--	--	Molecular Function: S-adenosyl-L-methionine transmembrane transporter activity (GO:0000095);; Molecular Function: calcium ion binding (GO:0005509);; Cellular Component: mitochondrial inner membrane (GO:0005743);; Cellular Component: integral component of membrane (GO:0016021);;	K15111|1.6e-34|cme:CYME_CMR073C|K15111 solute carrier family 25 (mitochondrial S-adenosylmethionine transporter), member 26 | (RefSeq) probable mitochondrial carrier proteins; Pet8p	--	[C]	Energy production and conversion	Mitochondrial carrier protein	Probable S-adenosylmethionine carrier 2, chloroplastic OS=Arabidopsis thaliana OX=3702 GN=SAMC2 PE=2 SV=1	C	Energy production and conversion	PREDICTED: mitochondrial substrate carrier family protein C [Erythranthe guttata]
Ob0240017	--	--	Biological Process: proteolysis (GO:0006508);; Molecular Function: cysteine-type peptidase activity (GO:0008234);;	--	--	--	--	Ulp1 protease family, C-terminal catalytic domain	--	--	--	uncharacterized protein LOC111381445 [Olea europaea var. sylvestris]
Ob0214676	--	--	Cellular Component: Golgi membrane (GO:0000139);; Molecular Function: DNA binding (GO:0003677);; Molecular Function: protein kinase activity (GO:0004672);; Molecular Function: ATP binding (GO:0005524);; Molecular Function: pyrimidine nucleotide-sugar transmembrane transporter activity (GO:0015165);; Cellular Component: integral component of membrane (GO:0016021);;	K08819|6.3e-26|mdm:103435440|K08819 cyclin-dependent kinase 12/13 [EC:2.7.11.22 2.7.11.23] | (RefSeq) cyclin-dependent kinase C-2-like	--	[D]	Cell cycle control, cell division, chromosome partitioning	--	Cyclin-dependent kinase C-2 OS=Arabidopsis thaliana OX=3702 GN=CDKC-2 PE=1 SV=2	T	Signal transduction mechanisms	cyclin-dependent kinase C-2-like [Dorcoceras hygrometricum]
Ob0239087	--	--	Molecular Function: RNA polymerase II core promoter proximal region sequence-specific DNA binding (GO:0000978);; Molecular Function: RNA polymerase II transcription factor activity, sequence-specific DNA binding (GO:0000981);; Cellular Component: nucleus (GO:0005634);; Biological Process: regulation of transcription from RNA polymerase II promoter (GO:0006357);;	--	--	[K]	Transcription	Associated with HOX	BEL1-like homeodomain protein 2 OS=Arabidopsis thaliana OX=3702 GN=BLH2 PE=1 SV=3	K	Transcription	BEL1-like homeodomain protein 4 isoform X1 [Olea europaea var. sylvestris]
Ob0233902	[O]	Posttranslational modification, protein turnover, chaperones	Molecular Function: serine-type endopeptidase activity (GO:0004252);;	K15333|4.1e-94|nsy:104224633|K15333 tRNA guanosine-2'-O-methyltransferase [EC:2.1.1.34] | (RefSeq) uncharacterized protein LOC104224633	--	--	--	Subtilase family	Subtilisin-like protease SBT1.6 OS=Arabidopsis thaliana OX=3702 GN=SBT1.6 PE=2 SV=1	G	Carbohydrate transport and metabolism	subtilisin-like protease SBT1.6 [Olea europaea var. sylvestris]
Ob0205031	--	--	Biological Process: spliceosomal complex assembly (GO:0000245);; Molecular Function: zinc ion binding (GO:0008270);; Biological Process: protein deubiquitination (GO:0016579);; Molecular Function: thiol-dependent ubiquitinyl hydrolase activity (GO:0036459);;	K12847|6.8e-251|sind:105175273|K12847 U4/U6.U5 tri-snRNP-associated protein 2 | (RefSeq) U4/U6.U5 tri-snRNP-associated protein 2	Spliceosome (ko03040)	[Z]	Cytoskeleton	Ubiquitin carboxyl-terminal hydrolase	Delta-1-pyrroline-5-carboxylate synthase OS=Actinidia deliciosa OX=3627 PE=2 SV=1	Z	Cytoskeleton	U4/U6.U5 tri-snRNP-associated protein 2 [Sesamum indicum]
Ob0238710	[E]	Amino acid transport and metabolism	Molecular Function: aminoacylase activity (GO:0004046);; Cellular Component: cytoplasm (GO:0005737);; Biological Process: cellular amino acid metabolic process (GO:0006520);;	K14677|8.0e-207|sind:105159481|K14677 aminoacylase [EC:3.5.1.14] | (RefSeq) aminoacylase-1	Arginine biosynthesis (ko00220);; 2-Oxocarboxylic acid metabolism (ko01210);; Biosynthesis of amino acids (ko01230)	[E]	Amino acid transport and metabolism	Peptidase family M20/M25/M40	--	E	Amino acid transport and metabolism	aminoacylase-1 [Sesamum indicum]
Ob0243227	--	--	Cellular Component: cytoplasm (GO:0005737);; Biological Process: fucose metabolic process (GO:0006004);; Cellular Component: integral component of membrane (GO:0016021);; Molecular Function: transferase activity, transferring glycosyl groups (GO:0016757);;	K23280|5.2e-09|pavi:110753331|K23280 rhamnogalacturonan I rhamnosyltransferase [EC:2.4.1.351] | (RefSeq) uncharacterized protein At1g04910-like	--	[O]	Posttranslational modification, protein turnover, chaperones	Hsp70 protein	Heat shock 70 kDa protein, mitochondrial OS=Pisum sativum OX=3888 GN=HSP1 PE=2 SV=1	G	Carbohydrate transport and metabolism	uncharacterized protein At1g04910 [Prunus persica]
Ob0201230	[T]	Signal transduction mechanisms	Molecular Function: ATP binding (GO:0005524);; Cellular Component: integral component of membrane (GO:0016021);; Molecular Function: ATPase activity (GO:0016887);;	K05681|8.8e-154|nsy:104217879|K05681 ATP-binding cassette, subfamily G (WHITE), member 2 | (RefSeq) ABC transporter G family member 9-like	ABC transporters (ko02010)	[Q]	Secondary metabolites biosynthesis, transport and catabolism	ABC-2 type transporter	ABC transporter G family member 25 OS=Arabidopsis thaliana OX=3702 GN=ABCG25 PE=1 SV=1	Q	Secondary metabolites biosynthesis, transport and catabolism	PREDICTED: ABC transporter G family member 25 [Nicotiana attenuata]
Ob0231665	[F]	Nucleotide transport and metabolism	Molecular Function: ribonucleoside-diphosphate reductase activity, thioredoxin disulfide as acceptor (GO:0004748);; Molecular Function: ATP binding (GO:0005524);; Biological Process: DNA replication (GO:0006260);;	K10807|0.0e+00|oeu:111377259|K10807 ribonucleoside-diphosphate reductase subunit M1 [EC:1.17.4.1] | (RefSeq) ribonucleoside-diphosphate reductase large subunit	Purine metabolism (ko00230);; Pyrimidine metabolism (ko00240);; Glutathione metabolism (ko00480)	[F]	Nucleotide transport and metabolism	Ribonucleotide reductase, barrel domain	Ribonucleoside-diphosphate reductase large subunit OS=Arabidopsis thaliana OX=3702 GN=RNR1 PE=1 SV=1	F	Nucleotide transport and metabolism	ribonucleoside-diphosphate reductase large subunit [Olea europaea var. sylvestris]
Ob0251291	--	--	Molecular Function: molecular_function (GO:0003674);; Molecular Function: binding (GO:0005488);; Cellular Component: cellular_component (GO:0005575);; Cellular Component: cell (GO:0005623);; Cellular Component: plasma membrane (GO:0005886);; Biological Process: transport (GO:0006810);; Biological Process: lipid transport (GO:0006869);; Biological Process: multicellular organism development (GO:00…	--	--	--	--	Probable lipid transfer	Non-specific lipid transfer protein GPI-anchored 2 OS=Arabidopsis thaliana OX=3702 GN=LTPG2 PE=2 SV=1	S	Function unknown	non-specific lipid-transfer protein-like protein At2g13820 [Olea europaea var. sylvestris]
Ob0232367	[G]	Carbohydrate transport and metabolism	Molecular Function: hydrolase activity, acting on glycosyl bonds (GO:0016798);; Molecular Function: endo-1,4-beta-xylanase activity (GO:0031176);; Biological Process: xylan catabolic process (GO:0045493);;	K01181|1.1e-38|spen:107031357|K01181 endo-1,4-beta-xylanase [EC:3.2.1.8] | (RefSeq) endo-1,4-beta-xylanase 5-like	--	--	--	Carbohydrate binding domain	Endo-1,4-beta-xylanase 4 OS=Arabidopsis thaliana OX=3702 GN=XYN4 PE=2 SV=1	G	Carbohydrate transport and metabolism	uncharacterized protein LOC111387548 [Olea europaea var. sylvestris]
Ob0240297	[J]	Translation, ribosomal structure and biogenesis	Molecular Function: structural constituent of ribosome (GO:0003735);; Biological Process: translation (GO:0006412);; Cellular Component: large ribosomal subunit (GO:0015934);;	K02872|5.9e-112|oeu:111379455|K02872 large subunit ribosomal protein L13Ae | (RefSeq) 60S ribosomal protein L13a-4-like	Ribosome (ko03010)	[J]	Translation, ribosomal structure and biogenesis	Ribosomal protein L13	60S ribosomal protein L13a-4 OS=Arabidopsis thaliana OX=3702 GN=RPL13AD PE=2 SV=1	J	Translation, ribosomal structure and biogenesis	60S ribosomal protein L13a-4-like [Olea europaea var. sylvestris]
Syringa_oblata_newGene_2613	--	--	--	--	--	--	--	--	--	--	--	hypothetical protein VIGAN_05164300 [Vigna angularis var. angularis]
Ob0245675	--	--	Molecular Function: DNA binding (GO:0003677);;	K09422|1.4e-200|oeu:111384996|K09422 transcription factor MYB, plant | (RefSeq) transcription factor MYB98-like	--	[K]	Transcription	Myb-like DNA-binding domain	Transcription factor MYB98 OS=Arabidopsis thaliana OX=3702 GN=MYB98 PE=2 SV=1	K	Transcription	transcription factor MYB98-like [Olea europaea var. sylvestris]
Ob0240851	--	--	--	K03327|8.5e-11|nta:107781954|K03327 multidrug resistance protein, MATE family | (RefSeq) protein DETOXIFICATION 14-like	--	--	--	Domain of unknown function (DUF4228)	--	S	Function unknown	hypothetical protein CDL12_21248 [Handroanthus impetiginosus]
Ob0241996	--	--	Molecular Function: DNA binding (GO:0003677);; Molecular Function: transcription factor activity, sequence-specific DNA binding (GO:0003700);; Cellular Component: nucleus (GO:0005634);;	K09286|6.3e-20|ppp:112280884|K09286 EREBP-like factor | (RefSeq) ethylene-responsive transcription factor RAP2-1-like	--	--	--	AP2 domain	Ethylene-responsive transcription factor ERF017 OS=Arabidopsis thaliana OX=3702 GN=ERF017 PE=2 SV=1	K	Transcription	ethylene-responsive transcription factor ERF017-like [Olea europaea var. sylvestris]
Ob0216619	--	--	Cellular Component: integral component of membrane (GO:0016021);;	--	--	[S]	Function unknown	Presenilin enhancer-2 subunit of gamma secretase	Probable gamma-secretase subunit PEN-2 OS=Arabidopsis thaliana OX=3702 GN=At5g09310 PE=2 SV=1	S	Function unknown	probable gamma-secretase subunit PEN-2 [Olea europaea var. sylvestris]
Ob0233620	[P]	Inorganic ion transport and metabolism	Molecular Function: potassium ion transmembrane transporter activity (GO:0015079);; Cellular Component: integral component of membrane (GO:0016021);;	K03549|6.5e-247|vvi:100257092|K03549 KUP system potassium uptake protein | (RefSeq) putative potassium transporter 12	--	--	--	K+ potassium transporter	Potassium transporter 7 OS=Arabidopsis thaliana OX=3702 GN=POT7 PE=1 SV=2	P	Inorganic ion transport and metabolism	potassium transporter 7-like isoform X2 [Olea europaea var. sylvestris]
Ob0200205	--	--	--	--	--	--	--	--	Peptidyl-prolyl cis-trans isomerase, chloroplastic OS=Spinacia oleracea OX=3562 GN=TLP40 PE=1 SV=1	S	Function unknown	uncharacterized protein At1g51745-like isoform X2 [Olea europaea var. sylvestris]
Ob0228875	--	--	--	--	--	--	--	Biotin-requiring enzyme	--	S	Function unknown	uncharacterized protein LOC111397675 isoform X1 [Olea europaea var. sylvestris]
Ob0248428	--	--	Biological Process: reproduction (GO:0000003);; Biological Process: developmental process involved in reproduction (GO:0003006);; Molecular Function: molecular_function (GO:0003674);; Molecular Function: DNA binding (GO:0003677);; Molecular Function: transcription factor activity, sequence-specific DNA binding (GO:0003700);; Cellular Component: cellular_component (GO:0005575);; Cellular Component…	--	--	--	--	No apical meristem (NAM) protein	NAC domain-containing protein 105 OS=Arabidopsis thaliana OX=3702 GN=NAC105 PE=1 SV=1	K	Transcription	protein CUP-SHAPED COTYLEDON 3-like [Olea europaea var. sylvestris]
Ob0244924	--	--	Molecular Function: magnesium ion binding (GO:0000287);; Cellular Component: cytoplasm (GO:0005737);; Biological Process: intracellular protein transport (GO:0006886);; Molecular Function: terpene synthase activity (GO:0010333);;	K18108|3.2e-50|vvi:100855144|K18108 (-)-alpha-terpineol synthase [EC:4.2.3.111] | (RefSeq) (-)-alpha-terpineol synthase	Monoterpenoid biosynthesis (ko00902)	--	--	Terpene synthase, N-terminal domain	(-)-alpha-terpineol synthase OS=Vitis vinifera OX=29760 PE=1 SV=1	S	Function unknown	LOW QUALITY PROTEIN: terpene synthase 10-like [Olea europaea var. sylvestris]
Ob0241115	--	--	Molecular Function: nucleic acid binding (GO:0003676);; Molecular Function: RNA-DNA hybrid ribonuclease activity (GO:0004523);;	K12874|2.3e-06|qsu:112031791|K12874 intron-binding protein aquarius | (RefSeq) LOW QUALITY PROTEIN: intron-binding protein aquarius-like	Spliceosome (ko03040)	[R]	General function prediction only	Reverse transcriptase-like	--	S	Function unknown	uncharacterized protein LOC115700065 [Cannabis sativa]
Ob0205650	[E]	Amino acid transport and metabolism	Cellular Component: microtubule (GO:0005874);; Molecular Function: microtubule binding (GO:0008017);;	K00817|4.9e-30|vvi:100241697|K00817 histidinol-phosphate aminotransferase [EC:2.6.1.9] | (RefSeq) histidinol-phosphate aminotransferase, chloroplastic-like	Histidine metabolism (ko00340);; Tyrosine metabolism (ko00350);; Phenylalanine metabolism (ko00360);; Phenylalanine, tyrosine and tryptophan biosynthesis (ko00400);; Tropane, piperidine and pyridine alkaloid biosynthesis (ko00960);; Biosynthesis of amino acids (ko01230)	--	--	HEAT repeat	TORTIFOLIA1-like protein 4 OS=Arabidopsis thaliana OX=3702 GN=TOR1L4 PE=2 SV=1	S	Function unknown	TORTIFOLIA1-like protein 4 [Olea europaea var. sylvestris]
Syringa_oblata_newGene_10698	[IQR]	Lipid transport and metabolism;; Secondary metabolites biosynthesis, transport and catabolism;; General function prediction only	--	K09841|8.10e-88|egu:105052461|K09841 xanthoxin dehydrogenase [EC:1.1.1.288] | (RefSeq) LOW QUALITY PROTEIN: zerumbone synthase-like	Carotenoid biosynthesis (ko00906)	[R]	General function prediction only	Enoyl-(Acyl carrier protein) reductase	Secoisolariciresinol dehydrogenase (Fragment) OS=Forsythia intermedia OX=55183 PE=1 SV=1	Q	Secondary metabolites biosynthesis, transport and catabolism	secoisolariciresinol dehydrogenase-like [Olea europaea var. sylvestris]
Ob0225140	--	--	Molecular Function: DNA binding (GO:0003677);; Cellular Component: nucleus (GO:0005634);; Biological Process: regulation of transcription, DNA-templated (GO:0006355);;	K00521|1.1e-07|cmos:111447866|K00521 ferric-chelate reductase [EC:1.16.1.7] | (RefSeq) ferric reduction oxidase 7, chloroplastic-like	--	--	--	--	NAC domain-containing protein 35 OS=Arabidopsis thaliana OX=3702 GN=NAC035 PE=1 SV=2	K	Transcription	NAC domain-containing protein 35-like [Olea europaea var. sylvestris]
Syringa_oblata_newGene_1635	--	--	--	K01768|8.77e-33|ghi:107911085|K01768 adenylate cyclase [EC:4.6.1.1] | (RefSeq) LOW QUALITY PROTEIN: uncharacterized protein LOC107911085	Purine metabolism (ko00230)	[R]	General function prediction only	--	--	L	Replication, recombination and repair	Retrovirus-related Pol polyprotein from transposon TNT 1-94 [Cajanus cajan]
Ob0207328	--	--	--	--	--	--	--	--	--	--	--	uncharacterized protein LOC111400075 [Olea europaea var. sylvestris]
Syringa_oblata_newGene_9904	--	--	--	--	--	--	--	--	--	--	--	uncharacterized protein LOC111373677 [Olea europaea var. sylvestris]
Ob0223243	--	--	Cellular Component: nucleus (GO:0005634);; Biological Process: regulation of transcription, DNA-templated (GO:0006355);; Molecular Function: zinc ion binding (GO:0008270);;	K14509|2.1e-37|obr:102699381|K14509 ethylene receptor [EC:2.7.13.-] | (RefSeq) ethylene receptor 3	MAPK signaling pathway - plant (ko04016);; Plant hormone signal transduction (ko04075)	--	--	FAR1 DNA-binding domain	Protein FAR1-RELATED SEQUENCE 5 OS=Arabidopsis thaliana OX=3702 GN=FRS5 PE=1 SV=1	Q	Secondary metabolites biosynthesis, transport and catabolism	protein FAR1-RELATED SEQUENCE 5-like isoform X2 [Prunus avium]
Ob0218303	--	--	Molecular Function: adenosylmethionine decarboxylase activity (GO:0004014);; Biological Process: S-adenosylmethioninamine biosynthetic process (GO:0006557);; Biological Process: spermine biosynthetic process (GO:0006597);; Biological Process: spermidine biosynthetic process (GO:0008295);;	K01611|8.9e-105|oeu:111383289|K01611 S-adenosylmethionine decarboxylase [EC:4.1.1.50] | (RefSeq) S-adenosylmethionine decarboxylase proenzyme-like	Cysteine and methionine metabolism (ko00270);; Arginine and proline metabolism (ko00330)	[T]	Signal transduction mechanisms	Adenosylmethionine decarboxylase	S-adenosylmethionine decarboxylase proenzyme OS=Zea mays OX=4577 GN=SAMDC PE=2 SV=1	T	Signal transduction mechanisms	S-adenosylmethionine decarboxylase proenzyme-like [Olea europaea var. sylvestris]
Ob0203320	--	--	Molecular Function: growth factor activity (GO:0008083);;	--	--	--	--	--	--	--	--	hypothetical protein POPTR_007G077300 [Populus trichocarpa]
Ob0222231	--	--	Biological Process: proteasome assembly (GO:0043248);; Molecular Function: binding, bridging (GO:0060090);;	K11886|3.1e-45|oeu:111411662|K11886 proteasome component ECM29 | (RefSeq) proteasome-associated protein ECM29 homolog isoform X1	--	[S]	Function unknown	--	--	S	Function unknown	proteasome-associated protein ECM29 homolog isoform X1 [Olea europaea var. sylvestris]
Ob0228985	--	--	Molecular Function: nucleic acid binding (GO:0003676);; Biological Process: DNA integration (GO:0015074);;	--	--	[R]	General function prediction only	--	--	L	Replication, recombination and repair	PREDICTED: reverse mRNAase, partial [Prunus dulcis]
Ob0222390	[J]	Translation, ribosomal structure and biogenesis	Molecular Function: tRNA (adenine-N1-)-methyltransferase activity (GO:0016429);; Cellular Component: tRNA (m1A) methyltransferase complex (GO:0031515);;	K07442|1.1e-158|oeu:111367073|K07442 tRNA (adenine57-N1/adenine58-N1)-methyltransferase catalytic subunit [EC:2.1.1.219 2.1.1.220] | (RefSeq) tRNA (adenine(58)-N(1))-methyltransferase catalytic subunit TRMT61A	--	[J]	Translation, ribosomal structure and biogenesis	tRNA methyltransferase complex GCD14 subunit	--	J	Translation, ribosomal structure and biogenesis	tRNA (adenine(58)-N(1))-methyltransferase catalytic subunit TRMT61A [Olea europaea var. sylvestris]
Syringa_oblata_newGene_14861	--	--	Cellular Component: integral component of membrane (GO:0016021);;	K18757|5.04e-29|nta:107764024|K18757 la-related protein 1 | (RefSeq) la-related protein 1A-like	--	--	--	--	--	S	Function unknown	uncharacterized protein LOC111395638 [Olea europaea var. sylvestris]
Ob0228275	--	--	Molecular Function: protein binding (GO:0005515);;	K23336|0.0e+00|oeu:111377208|K23336 armadillo repeat-containing protein 8 | (RefSeq) armadillo repeat-containing protein 8-like	--	[R]	General function prediction only	Armadillo/beta-catenin-like repeat	--	S	Function unknown	armadillo repeat-containing protein 8-like [Olea europaea var. sylvestris]
Ob0206646	--	--	Molecular Function: actin binding (GO:0003779);; Cellular Component: cytoskeleton (GO:0005856);;	K05759|1.8e-15|oeu:111378455|K05759 profilin | (RefSeq) profilin-1	--	[Z]	Cytoskeleton	Profilin	Profilin OS=Capsicum annuum OX=4072 PE=1 SV=1	Z	Cytoskeleton	derlin-1-like [Pistacia vera]
Ob0242272	--	--	Biological Process: reproduction (GO:0000003);; Biological Process: developmental process involved in reproduction (GO:0003006);; Cellular Component: cellular_component (GO:0005575);; Cellular Component: intracellular (GO:0005622);; Cellular Component: cell (GO:0005623);; Cellular Component: nucleus (GO:0005634);; Cellular Component: mitochondrial outer membrane (GO:0005741);; Biological Process:…	K15040|2.1e-15|oeu:111367954|K15040 voltage-dependent anion channel protein 2 | (RefSeq) mitochondrial outer membrane protein porin of 34 kDa	--	[T]	Signal transduction mechanisms	Conserved mid region of cactin	Cactin OS=Arabidopsis thaliana OX=3702 GN=CTN PE=1 SV=1	T	Signal transduction mechanisms	cactin isoform X1 [Olea europaea var. sylvestris]
Ob0204368	--	--	--	K22422|5.3e-13|smo:SELMODRAFT_439222|K22422 protein downstream neighbor of Son | (RefSeq) hypothetical protein	--	--	--	SOUL heme-binding protein	--	S	Function unknown	heme-binding protein 2 [Olea europaea var. sylvestris]
Ob0226188	--	--	Cellular Component: protein storage vacuole (GO:0000326);; Molecular Function: nucleic acid binding (GO:0003676);; Cellular Component: trans-Golgi network (GO:0005802);; Biological Process: intracellular protein transport (GO:0006886);; Molecular Function: zinc ion binding (GO:0008270);; Biological Process: DNA integration (GO:0015074);;	K23164|1.7e-65|mesc:110628389|K23164 reticulon-4-interacting protein 1, mitochondrial | (RefSeq) uncharacterized protein LOC110628389 isoform X1	--	--	--	gag-polypeptide of LTR copia-type	--	L	Replication, recombination and repair	hypothetical protein VITISV_019194 [Vitis vinifera]
Ob0210473	--	--	Cellular Component: nucleus (GO:0005634);; Biological Process: regulation of DNA endoreduplication (GO:0032875);; Biological Process: negative regulation of cell cycle (GO:0045786);; Biological Process: negative regulation of mitotic nuclear division (GO:0045839);;	K05909|4.8e-08|sly:101253711|K05909 laccase [EC:1.10.3.2] | (RefSeq) laccase-17	--	--	--	--	--	--	--	hypothetical protein MIMGU_mgv1a017460mg [Erythranthe guttata]
Ob0238721	[Q]	Secondary metabolites biosynthesis, transport and catabolism	Molecular Function: oxidoreductase activity, acting on single donors with incorporation of molecular oxygen, incorporation of two atoms of oxygen (GO:0016702);; Molecular Function: metal ion binding (GO:0046872);;	K09840|5.6e-44|oeu:111370875|K09840 9-cis-epoxycarotenoid dioxygenase [EC:1.13.11.51] | (RefSeq) 9-cis-epoxycarotenoid dioxygenase NCED1, chloroplastic-like	Carotenoid biosynthesis (ko00906)	[Q]	Secondary metabolites biosynthesis, transport and catabolism	Retinal pigment epithelial membrane protein	9-cis-epoxycarotenoid dioxygenase NCED1, chloroplastic OS=Solanum lycopersicum OX=4081 GN=NCED1 PE=1 SV=2	Q	Secondary metabolites biosynthesis, transport and catabolism	9-cis-epoxycarotenoid dioxygenase [Fraxinus velutina]
Ob0210997	[R]	General function prediction only	--	K01456|2.4e-110|pavi:110759676|K01456 peptide-N4-(N-acetyl-beta-glucosaminyl)asparagine amidase [EC:3.5.1.52] | (RefSeq) peptide-N(4)-(N-acetyl-beta- glucosaminyl)asparagine amidase-like	Protein processing in endoplasmic reticulum (ko04141)	[C]	Energy production and conversion	Aldo/keto reductase family	Probable aldo-keto reductase 2 OS=Oryza sativa subsp. japonica OX=39947 GN=Os04g0338000 PE=2 SV=2	C	Energy production and conversion	hypothetical protein F0562_000003 [Nyssa sinensis]
Ob0227222	--	--	Cellular Component: peroxisome (GO:0005777);;	--	--	--	--	--	--	--	--	peroxisome biogenesis protein 19-2-like isoform X1 [Camellia sinensis]
Ob0248957	--	--	Molecular Function: RNA binding (GO:0003723);;	K14844|1.4e-284|oeu:111371078|K14844 pumilio homology domain family member 6 | (RefSeq) pumilio homolog 24	--	[J]	Translation, ribosomal structure and biogenesis	CPL (NUC119) domain	Pumilio homolog 24 OS=Arabidopsis thaliana OX=3702 GN=APUM24 PE=1 SV=1	J	Translation, ribosomal structure and biogenesis	pumilio homolog 24, partial [Olea europaea var. sylvestris]
Ob0219143	--	--	--	--	--	--	--	--	--	S	Function unknown	uncharacterized protein LOC111384543 [Olea europaea var. sylvestris]
Ob0208256	--	--	Cellular Component: Golgi membrane (GO:0000139);; Biological Process: intracellular protein transport (GO:0006886);; Biological Process: vesicle fusion with Golgi apparatus (GO:0048280);;	--	--	[U]	Intracellular trafficking, secretion, and vesicular transport	Uso1 / p115 like vesicle tethering protein, head region	Golgin candidate 6 OS=Arabidopsis thaliana OX=3702 GN=GC6 PE=1 SV=2	U	Intracellular trafficking, secretion, and vesicular transport	golgin candidate 6 isoform X2 [Olea europaea var. sylvestris]
Ob0235162	--	--	--	--	--	--	--	--	--	--	--	uncharacterized protein LOC111384983 [Olea europaea var. sylvestris]
Ob0228245	--	--	Molecular Function: nucleic acid binding (GO:0003676);; Biological Process: DNA integration (GO:0015074);;	K03245|2.8e-09|cqi:110681914|K03245 translation initiation factor 3 subunit J | (RefSeq) uncharacterized protein LOC110681914	RNA transport (ko03013)	[R]	General function prediction only	GAG-pre-integrase domain	--	O	Posttranslational modification, protein turnover, chaperones	uncharacterized protein LOC110712595 [Chenopodium quinoa]
Ob0209150	--	--	Molecular Function: nucleic acid binding (GO:0003676);; Molecular Function: zinc ion binding (GO:0008270);; Biological Process: DNA integration (GO:0015074);;	K12393|3.9e-12|aof:109845736|K12393 AP-1 complex subunit mu | (RefSeq) LOW QUALITY PROTEIN: AP-1 complex subunit mu-2-like	--	[R]	General function prediction only	GAG-pre-integrase domain	--	G	Carbohydrate transport and metabolism	polyprotein [Citrus sinensis]
Ob0239285	--	--	Molecular Function: DNA binding (GO:0003677);; Cellular Component: nucleus (GO:0005634);; Biological Process: regulation of transcription, DNA-templated (GO:0006355);;	--	--	--	--	--	--	K	Transcription	dof zinc finger protein DOF4.7-like [Olea europaea var. sylvestris]
Ob0210202	[T]	Signal transduction mechanisms	Molecular Function: phosphoprotein phosphatase activity (GO:0004721);; Molecular Function: metal ion binding (GO:0046872);;	K06269|7.4e-188|oeu:111389018|K06269 serine/threonine-protein phosphatase PP1 catalytic subunit [EC:3.1.3.16] | (RefSeq) serine/threonine-protein phosphatase PP1-like	mRNA surveillance pathway (ko03015)	[TR]	Signal transduction mechanisms;; General function prediction only	Calcineurin-like phosphoesterase	Serine/threonine-protein phosphatase PP1 OS=Oryza sativa subsp. japonica OX=39947 GN=Os03g0268000 PE=2 SV=2	T	Signal transduction mechanisms	serine/threonine-protein phosphatase PP1-like [Olea europaea var. sylvestris]
Ob0251524	--	--	Biological Process: response to acid chemical (GO:0001101);; Molecular Function: molecular_function (GO:0003674);; Molecular Function: enzyme inhibitor activity (GO:0004857);; Molecular Function: protein phosphatase inhibitor activity (GO:0004864);; Molecular Function: binding (GO:0005488);; Molecular Function: protein binding (GO:0005515);; Cellular Component: cellular_component (GO:0005575);; C…	K14496|4.0e-33|oeu:111411941|K14496 abscisic acid receptor PYR/PYL family | (RefSeq) abscisic acid receptor PYL9-like isoform X1	MAPK signaling pathway - plant (ko04016);; Plant hormone signal transduction (ko04075)	--	--	--	Abscisic acid receptor PYL3 OS=Oryza sativa subsp. japonica OX=39947 GN=PYL3 PE=1 SV=1	S	Function unknown	abscisic acid receptor PYL9-like isoform X2 [Olea europaea var. sylvestris]
Ob0252504	--	--	Molecular Function: molecular_function (GO:0003674);; Molecular Function: catalytic activity (GO:0003824);; Molecular Function: protein kinase activity (GO:0004672);; Molecular Function: protein serine/threonine kinase activity (GO:0004674);; Molecular Function: transmembrane receptor protein serine/threonine kinase activity (GO:0004675);; Molecular Function: transmembrane signaling receptor acti…	--	--	--	--	Domain of unknown function (DUF3403)	Receptor-like serine/threonine-protein kinase SD1-8 OS=Arabidopsis thaliana OX=3702 GN=SD18 PE=1 SV=1	M	Cell wall/membrane/envelope biogenesis	G-type lectin S-receptor-like serine/threonine-protein kinase At4g27290 [Olea europaea var. sylvestris]
Ob0240031	[P]	Inorganic ion transport and metabolism	Cellular Component: integral component of membrane (GO:0016021);;	K01113|2.2e-230|oeu:111372557|K01113 alkaline phosphatase D [EC:3.1.3.1] | (RefSeq) uncharacterized protein LOC111372557	Folate biosynthesis (ko00790)	--	--	PhoD-like phosphatase	--	P	Inorganic ion transport and metabolism	uncharacterized protein LOC111372557 [Olea europaea var. sylvestris]
Syringa_oblata_newGene_15282	--	--	--	--	--	--	--	--	--	S	Function unknown	hypothetical protein E3N88_12558 [Mikania micrantha]
Ob0228361	[I]	Lipid transport and metabolism	Molecular Function: transferase activity, transferring alkyl or aryl (other than methyl) groups (GO:0016765);;	K11778|1.3e-139|oeu:111376885|K11778 ditrans,polycis-polyprenyl diphosphate synthase [EC:2.5.1.87] | (RefSeq) dehydrodolichyl diphosphate synthase 2-like	Terpenoid backbone biosynthesis (ko00900)	[I]	Lipid transport and metabolism	Putative undecaprenyl diphosphate synthase	Dehydrodolichyl diphosphate synthase 2 OS=Arabidopsis thaliana OX=3702 GN=At5g58770 PE=2 SV=2	I	Lipid transport and metabolism	dehydrodolichyl diphosphate synthase 2-like [Olea europaea var. sylvestris]
Ob0212092	--	--	Molecular Function: catalytic activity (GO:0003824);; Biological Process: trehalose biosynthetic process (GO:0005992);;	K16055|6.4e-14|oeu:111402193|K16055 trehalose 6-phosphate synthase/phosphatase [EC:2.4.1.15 3.1.3.12] | (RefSeq) probable alpha,alpha-trehalose-phosphate synthase [UDP-forming] 11	Starch and sucrose metabolism (ko00500)	[G]	Carbohydrate transport and metabolism	Trehalose-phosphatase	Probable alpha,alpha-trehalose-phosphate synthase [UDP-forming] 11 OS=Arabidopsis thaliana OX=3702 GN=TPS11 PE=2 SV=1	G	Carbohydrate transport and metabolism	probable alpha,alpha-trehalose-phosphate synthase [UDP-forming] 11 [Olea europaea var. sylvestris]
Ob0251362	--	--	Biological Process: multicellular organism development (GO:0007275);; Biological Process: biological_process (GO:0008150);; Biological Process: multicellular organismal process (GO:0032501);; Biological Process: developmental process (GO:0032502);; Biological Process: anatomical structure development (GO:0048856);;	--	--	--	--	--	--	K	Transcription	Pentatricopeptide repeat-containing protein [Vitis vinifera]
Ob0251217	--	--	Biological Process: reproduction (GO:0000003);; Cellular Component: ubiquitin ligase complex (GO:0000151);; Biological Process: response to acid chemical (GO:0001101);; Biological Process: activation of innate immune response (GO:0002218);; Biological Process: immune effector process (GO:0002252);; Biological Process: activation of immune response (GO:0002253);; Biological Process: immune system …	K14508|6.1e-27|zju:107431666|K14508 regulatory protein NPR1 | (RefSeq) regulatory protein NPR5-like	Plant hormone signal transduction (ko04075)	[R]	General function prediction only	--	BTB/POZ domain and ankyrin repeat-containing protein NOOT2 OS=Medicago truncatula OX=3880 GN=NOOT2 PE=2 SV=1	S	Function unknown	regulatory protein NPR5-like [Olea europaea var. sylvestris]
Ob0235345	[K]	Transcription	Molecular Function: DNA binding (GO:0003677);; Molecular Function: DNA-directed 5'-3' RNA polymerase activity (GO:0003899);; Biological Process: transcription, DNA-templated (GO:0006351);; Molecular Function: ribonucleoside binding (GO:0032549);;	K16252|1.0e-42|lang:109328327|K16252 DNA-directed RNA polymerase IV and V subunit 2 [EC:2.7.7.6] | (RefSeq) DNA-directed RNA polymerases IV and V subunit 2-like	--	[K]	Transcription	RNA polymerase Rpb2, domain 6	DNA-directed RNA polymerases IV and V subunit 2 OS=Arabidopsis thaliana OX=3702 GN=NRPD2 PE=1 SV=1	K	Transcription	DNA-directed RNA polymerase II subunit RPB2 [Artemisia annua]
Ob0206298	[J]	Translation, ribosomal structure and biogenesis	Molecular Function: translation release factor activity (GO:0003747);; Molecular Function: aminoacyl-tRNA hydrolase activity (GO:0004045);;	K15033|3.5e-78|oeu:111377524|K15033 peptidyl-tRNA hydrolase ICT1 [EC:3.1.1.29] | (RefSeq) uncharacterized protein LOC111377524 isoform X1	--	[J]	Translation, ribosomal structure and biogenesis	RF-1 domain	--	J	Translation, ribosomal structure and biogenesis	peptidyl-tRNA hydrolase ICT1, mitochondrial isoform X4 [Olea europaea var. sylvestris]
Ob0224091	--	--	Molecular Function: phosphatase activity (GO:0016791);; Molecular Function: metal ion binding (GO:0046872);;	K13248|1.7e-49|oeu:111367702|K13248 pyridoxal phosphate phosphatase PHOSPHO2 [EC:3.1.3.74] | (RefSeq) inorganic pyrophosphatase 1-like isoform X1	Vitamin B6 metabolism (ko00750)	[R]	General function prediction only	Putative Phosphatase	Inorganic pyrophosphatase 2 OS=Arabidopsis thaliana OX=3702 GN=At1g17710 PE=2 SV=1	S	Function unknown	inorganic pyrophosphatase 1-like isoform X2 [Olea europaea var. sylvestris]
Ob0251960	--	--	--	--	--	--	--	Myb/SANT-like DNA-binding domain	--	--	--	uncharacterized protein LOC111408512 [Olea europaea var. sylvestris]
Ob0225036	--	--	Molecular Function: nucleic acid binding (GO:0003676);; Molecular Function: RNA-directed DNA polymerase activity (GO:0003964);; Molecular Function: aspartic-type endopeptidase activity (GO:0004190);; Molecular Function: zinc ion binding (GO:0008270);;	--	--	--	--	Retroviral aspartyl protease	--	L	Replication, recombination and repair	uncharacterized protein LOC111412541 [Olea europaea var. sylvestris]
Ob0233955	--	--	Cellular Component: integral component of membrane (GO:0016021);;	--	--	--	--	--	Uncharacterized GPI-anchored protein At3g06035 OS=Arabidopsis thaliana OX=3702 GN=At3g06035 PE=2 SV=1	S	Function unknown	uncharacterized GPI-anchored protein At3g06035 [Olea europaea var. sylvestris]
Ob0220033	[GI]	Carbohydrate transport and metabolism;; Lipid transport and metabolism	Molecular Function: enzyme inhibitor activity (GO:0004857);; Cellular Component: integral component of membrane (GO:0016021);; Molecular Function: pectinesterase activity (GO:0030599);; Biological Process: cell wall modification (GO:0042545);; Molecular Function: aspartyl esterase activity (GO:0045330);; Biological Process: pectin catabolic process (GO:0045490);;	K01051|7.2e-139|osa:4327285|K01051 pectinesterase [EC:3.1.1.11] | (RefSeq) pectinesterase	Pentose and glucuronate interconversions (ko00040)	--	--	Pectinesterase	Probable pectinesterase/pectinesterase inhibitor 61 OS=Arabidopsis thaliana OX=3702 GN=PME61 PE=2 SV=1	I	Lipid transport and metabolism	probable pectinesterase/pectinesterase inhibitor 34 [Olea europaea var. sylvestris]
Ob0224130	--	--	Biological Process: ribosomal small subunit assembly (GO:0000028);; Molecular Function: RNA binding (GO:0003723);; Molecular Function: structural constituent of ribosome (GO:0003735);; Biological Process: translation (GO:0006412);; Cellular Component: cytosolic small ribosomal subunit (GO:0022627);; Molecular Function: metal ion binding (GO:0046872);;	K02978|4.4e-45|ccav:112509483|K02978 small subunit ribosomal protein S27e | (RefSeq) 40S ribosomal protein S27-2	Ribosome (ko03010)	[J]	Translation, ribosomal structure and biogenesis	Ribosomal protein S27	40S ribosomal protein S27-2 OS=Arabidopsis thaliana OX=3702 GN=RPS27B PE=2 SV=2	J	Translation, ribosomal structure and biogenesis	40S ribosomal protein S27-2 [Helianthus annuus]
Ob0237570	--	--	--	--	--	--	--	--	--	--	--	hypothetical protein Saspl_030496 [Salvia splendens]
Ob0217620	--	--	Molecular Function: protein kinase activity (GO:0004672);; Molecular Function: protein serine/threonine kinase activity (GO:0004674);; Molecular Function: calcium ion binding (GO:0005509);; Molecular Function: ATP binding (GO:0005524);; Biological Process: protein phosphorylation (GO:0006468);; Cellular Component: integral component of membrane (GO:0016021);; Molecular Function: polysaccharide bi…	K23544|3.2e-27|brp:103842861|K23544 serine incorporator 1/3 | (RefSeq) serine incorporator 3	--	--	--	Protein tyrosine and serine/threonine kinase	Wall-associated receptor kinase 2 OS=Arabidopsis thaliana OX=3702 GN=WAK2 PE=1 SV=1	T	Signal transduction mechanisms	wall-associated receptor kinase 2-like [Olea europaea var. sylvestris]
Ob0235445	--	--	--	--	--	--	--	Domain of unknown function (DUF1985)	--	S	Function unknown	uncharacterized protein LOC111409882 isoform X1 [Olea europaea var. sylvestris]
Ob0244905	--	--	Biological Process: proteolysis (GO:0006508);; Molecular Function: cysteine-type peptidase activity (GO:0008234);;	K05929|9.4e-13|oeu:111372321|K05929 phosphoethanolamine N-methyltransferase [EC:2.1.1.103] | (RefSeq) phosphoethanolamine N-methyltransferase-like	Glycerophospholipid metabolism (ko00564)	--	--	Ulp1 protease family, C-terminal catalytic domain	Phosphoethanolamine N-methyltransferase 1 OS=Arabidopsis thaliana OX=3702 GN=NMT1 PE=1 SV=1	S	Function unknown	uncharacterized protein LOC111409629 [Olea europaea var. sylvestris]
Ob0203920	[J]	Translation, ribosomal structure and biogenesis	Molecular Function: RNA binding (GO:0003723);; Molecular Function: polyribonucleotide nucleotidyltransferase activity (GO:0004654);; Biological Process: RNA processing (GO:0006396);; Biological Process: mRNA catabolic process (GO:0006402);;	K00962|0.0e+00|oeu:111400794|K00962 polyribonucleotide nucleotidyltransferase [EC:2.7.7.8] | (RefSeq) polyribonucleotide nucleotidyltransferase 2, mitochondrial	RNA degradation (ko03018)	[R]	General function prediction only	3' exoribonuclease family, domain 1	Polyribonucleotide nucleotidyltransferase 2, mitochondrial OS=Arabidopsis thaliana OX=3702 GN=PNP2 PE=2 SV=1	J	Translation, ribosomal structure and biogenesis	polyribonucleotide nucleotidyltransferase 2, mitochondrial [Olea europaea var. sylvestris]
Ob0236124	--	--	Molecular Function: transferase activity, transferring acyl groups other than amino-acyl groups (GO:0016747);;	K13065|3.7e-206|oeu:111406772|K13065 shikimate O-hydroxycinnamoyltransferase [EC:2.3.1.133] | (RefSeq) vinorine synthase-like	Phenylpropanoid biosynthesis (ko00940);; Flavonoid biosynthesis (ko00941);; Stilbenoid, diarylheptanoid and gingerol biosynthesis (ko00945)	--	--	Transferase family	Stemmadenine O-acetyltransferase OS=Catharanthus roseus OX=4058 GN=SAT PE=1 SV=1	S	Function unknown	vinorine synthase-like [Olea europaea var. sylvestris]
Ob0242032	--	--	Molecular Function: aspartic-type endopeptidase activity (GO:0004190);;	K22683|4.9e-73|dcr:108205940|K22683 aspartyl protease family protein [EC:3.4.23.-] | (RefSeq) aspartyl protease family protein 2-like	--	[O]	Posttranslational modification, protein turnover, chaperones	Xylanase inhibitor N-terminal	Aspartyl protease family protein At5g10770 OS=Arabidopsis thaliana OX=3702 GN=At5g10770 PE=2 SV=1	O	Posttranslational modification, protein turnover, chaperones	aspartyl protease family protein At5g10770-like [Olea europaea var. sylvestris]
Syringa_oblata_newGene_8104	--	--	--	--	--	--	--	--	--	L	Replication, recombination and repair	uncharacterized protein LOC105048395 [Elaeis guineensis]
Ob0238951	--	--	Molecular Function: RNA binding (GO:0003723);;	K14948|8.3e-23|cic:CICLE_v10011680mg|K14948 polypyrimidine tract-binding protein 2 | (RefSeq) hypothetical protein	--	[A]	RNA processing and modification	--	Polypyrimidine tract-binding protein homolog 1 OS=Arabidopsis thaliana OX=3702 GN=PTB PE=1 SV=1	A	RNA processing and modification	hypothetical protein CDL12_04680 [Handroanthus impetiginosus]
Ob0228285	[M]	Cell wall/membrane/envelope biogenesis	Molecular Function: catalytic activity (GO:0003824);;	K09753|2.2e-81|zju:107409091|K09753 cinnamoyl-CoA reductase [EC:1.2.1.44] | (RefSeq) cinnamoyl-CoA reductase 1-like	Phenylpropanoid biosynthesis (ko00940)	[V]	Defense mechanisms	NAD dependent epimerase/dehydratase family	Phenylacetaldehyde reductase OS=Rosa hybrid cultivar OX=128735 GN=PAR PE=1 SV=1	V	Defense mechanisms	cinnamoyl-CoA reductase 1 [Sesamum indicum]
Ob0215138	--	--	Molecular Function: protein phosphatase inhibitor activity (GO:0004864);; Biological Process: defense response (GO:0006952);; Biological Process: abscisic acid-activated signaling pathway (GO:0009738);; Molecular Function: abscisic acid binding (GO:0010427);; Molecular Function: signaling receptor activity (GO:0038023);;	--	--	--	--	Pathogenesis-related protein Bet v 1 family	Major allergen Pru ar 1 OS=Prunus armeniaca OX=36596 PE=1 SV=1	H	Coenzyme transport and metabolism	major allergen Pru ar 1-like, partial [Olea europaea var. sylvestris]
Ob0252954	--	--	Molecular Function: DNA binding (GO:0003677);; Cellular Component: nucleus (GO:0005634);; Biological Process: regulation of transcription, DNA-templated (GO:0006355);;	K20043|1.2e-21|aip:107640400|K20043 clathrin coat assembly protein AP180 | (RefSeq) putative clathrin assembly protein At5g35200	--	--	--	Dof domain, zinc finger	Dof zinc finger protein DOF1.4 OS=Arabidopsis thaliana OX=3702 GN=DOF1.4 PE=2 SV=1	K	Transcription	dof zinc finger protein DOF1.4-like [Sesamum indicum]
Ob0237139	--	--	--	K03245|7.2e-27|cqi:110681914|K03245 translation initiation factor 3 subunit J | (RefSeq) uncharacterized protein LOC110681914	RNA transport (ko03013)	[R]	General function prediction only	GAG-pre-integrase domain	Retrovirus-related Pol polyprotein from transposon RE1 OS=Arabidopsis thaliana OX=3702 GN=RE1 PE=2 SV=1	L	Replication, recombination and repair	retrovirus-related Pol polyprotein from transposon TNT 1-94, partial [Trifolium pratense]
Ob0216758	--	--	Molecular Function: nucleic acid binding (GO:0003676);; Molecular Function: zinc ion binding (GO:0008270);;	--	--	--	--	--	--	--	--	uncharacterized protein LOC112092092 [Morus notabilis]
Ob0217203	--	--	Molecular Function: RNA binding (GO:0003723);; Cellular Component: integral component of membrane (GO:0016021);;	K18757|3.1e-229|oeu:111381048|K18757 la-related protein 1 | (RefSeq) la-related protein 1B-like isoform X1	--	[OJ]	Posttranslational modification, protein turnover, chaperones;; Translation, ribosomal structure and biogenesis	La domain	La-related protein 1C OS=Arabidopsis thaliana OX=3702 GN=LARP1C PE=1 SV=1	--	--	la-related protein 1B-like isoform X1 [Olea europaea var. sylvestris]
Ob0237044	--	--	Molecular Function: nucleic acid binding (GO:0003676);; Molecular Function: RNA-DNA hybrid ribonuclease activity (GO:0004523);; Biological Process: intracellular signal transduction (GO:0035556);;	--	--	--	--	--	--	L	Replication, recombination and repair	uncharacterized protein LOC111832150 [Capsella rubella]
Ob0210238	[J]	Translation, ribosomal structure and biogenesis	Molecular Function: RNA binding (GO:0003723);;	K13195|5.8e-26|oeu:111410549|K13195 cold-inducible RNA-binding protein | (RefSeq) glycine-rich RNA-binding protein GRP1A-like	--	[R]	General function prediction only	RNA recognition motif. (a.k.a. RRM, RBD, or RNP domain)	Glycine-rich RNA-binding protein GRP1A OS=Sinapis alba OX=3728 PE=2 SV=1	A	RNA processing and modification	glycine-rich RNA-binding protein GRP1A-like [Olea europaea var. sylvestris]
Ob0230900	[M]	Cell wall/membrane/envelope biogenesis	Molecular Function: molecular_function (GO:0003674);; Molecular Function: catalytic activity (GO:0003824);; Molecular Function: protein kinase activity (GO:0004672);; Molecular Function: protein serine/threonine kinase activity (GO:0004674);; Molecular Function: ATP binding (GO:0005524);; Cellular Component: cellular_component (GO:0005575);; Cellular Component: cell (GO:0005623);; Cellular Compon…	K23544|2.1e-37|brp:103842861|K23544 serine incorporator 1/3 | (RefSeq) serine incorporator 3	--	[T]	Signal transduction mechanisms	Protein tyrosine and serine/threonine kinase	Non-functional pseudokinase ZED1 OS=Arabidopsis thaliana OX=3702 GN=ZED1 PE=1 SV=1	T	Signal transduction mechanisms	non-functional pseudokinase ZED1-like [Olea europaea var. sylvestris]
Ob0219356	[E]	Amino acid transport and metabolism	Molecular Function: molecular_function (GO:0003674);; Molecular Function: catalytic activity (GO:0003824);; Cellular Component: cellular_component (GO:0005575);; Cellular Component: intracellular (GO:0005622);; Cellular Component: cell (GO:0005623);; Cellular Component: cytoplasm (GO:0005737);; Biological Process: biological_process (GO:0008150);; Biological Process: metabolic process (GO:0008152…	K12259|6.9e-277|oeu:111387474|K12259 spermine oxidase [EC:1.5.3.16 1.5.3.-] | (RefSeq) probable polyamine oxidase 5	Arginine and proline metabolism (ko00330);; beta-Alanine metabolism (ko00410)	[H]	Coenzyme transport and metabolism	Flavin containing amine oxidoreductase	Probable polyamine oxidase 5 OS=Arabidopsis thaliana OX=3702 GN=PAO5 PE=1 SV=1	H	Coenzyme transport and metabolism	probable polyamine oxidase 5 [Olea europaea var. sylvestris]
Ob0242184	--	--	Molecular Function: molecular_function (GO:0003674);; Molecular Function: catalytic activity (GO:0003824);; Molecular Function: protein kinase activity (GO:0004672);; Cellular Component: cellular_component (GO:0005575);; Cellular Component: intracellular (GO:0005622);; Cellular Component: cell (GO:0005623);; Cellular Component: nucleus (GO:0005634);; Biological Process: cellular protein modificat…	--	--	[T]	Signal transduction mechanisms	Fungal protein kinase	Casein kinase 1-like protein HD16 OS=Oryza sativa subsp. japonica OX=39947 GN=HD16 PE=1 SV=1	T	Signal transduction mechanisms	inosine-5'-monophosphate dehydrogenase-like [Hibiscus syriacus]
Ob0208038	--	--	Molecular Function: DNA binding (GO:0003677);; Cellular Component: nucleus (GO:0005634);;	--	--	[K]	Transcription	Myb-like DNA-binding domain	--	K	Transcription	uncharacterized protein LOC111407558 [Olea europaea var. sylvestris]
Ob0209059	[C]	Energy production and conversion	Molecular Function: aconitate hydratase activity (GO:0003994);; Molecular Function: citrate dehydratase activity (GO:0047780);; Molecular Function: 4 iron, 4 sulfur cluster binding (GO:0051539);;	K01681|0.0e+00|sind:105178516|K01681 aconitate hydratase [EC:4.2.1.3] | (RefSeq) aconitate hydratase, cytoplasmic	Citrate cycle (TCA cycle) (ko00020);; Glyoxylate and dicarboxylate metabolism (ko00630);; Carbon metabolism (ko01200);; 2-Oxocarboxylic acid metabolism (ko01210);; Biosynthesis of amino acids (ko01230)	[AJ]	RNA processing and modification;; Translation, ribosomal structure and biogenesis	Aconitase family (aconitate hydratase)	Aconitate hydratase, cytoplasmic OS=Cucurbita maxima OX=3661 PE=2 SV=1	C	Energy production and conversion	RNA-binding translational regulator IRP (aconitase superfamily) [Handroanthus impetiginosus]
Ob0249487	[G]	Carbohydrate transport and metabolism	Molecular Function: xylulokinase activity (GO:0004856);; Biological Process: D-xylose metabolic process (GO:0042732);;	K00854|2.0e-249|oeu:111369478|K00854 xylulokinase [EC:2.7.1.17] | (RefSeq) xylulose kinase-like	Pentose and glucuronate interconversions (ko00040)	[G]	Carbohydrate transport and metabolism	FGGY family of carbohydrate kinases, C-terminal domain	Xylulose kinase 2 OS=Arabidopsis thaliana OX=3702 GN=XK2 PE=1 SV=1	G	Carbohydrate transport and metabolism	xylulose kinase-like [Olea europaea var. sylvestris]
Ob0212812	[T]	Signal transduction mechanisms	Molecular Function: calcium ion binding (GO:0005509);; Molecular Function: calmodulin binding (GO:0005516);; Molecular Function: ATP binding (GO:0005524);; Cellular Component: nucleus (GO:0005634);; Cellular Component: cytoplasm (GO:0005737);; Molecular Function: calcium-dependent protein serine/threonine kinase activity (GO:0009931);; Biological Process: peptidyl-serine phosphorylation (GO:00181…	K13412|9.2e-294|oeu:111366030|K13412 calcium-dependent protein kinase [EC:2.7.11.1] | (RefSeq) calcium-dependent protein kinase 26-like	Plant-pathogen interaction (ko04626)	[T]	Signal transduction mechanisms	Protein kinase domain	Calcium-dependent protein kinase 1 OS=Arabidopsis thaliana OX=3702 GN=CPK1 PE=1 SV=1	T	Signal transduction mechanisms	calcium-dependent protein kinase 26-like [Olea europaea var. sylvestris]
Ob0227716	--	--	Molecular Function: DNA binding (GO:0003677);; Molecular Function: transcription factor activity, sequence-specific DNA binding (GO:0003700);; Cellular Component: nucleus (GO:0005634);;	K09286|1.5e-36|nnu:104610488|K09286 EREBP-like factor | (RefSeq) ethylene-responsive transcription factor ERF105-like	--	--	--	AP2 domain	Ethylene-responsive transcription factor ERF106 OS=Arabidopsis thaliana OX=3702 GN=ERF106 PE=2 SV=1	K	Transcription	ethylene-responsive transcription factor ERF107-like [Olea europaea var. sylvestris]
Ob0212849	[U]	Intracellular trafficking, secretion, and vesicular transport	Biological Process: protein transport (GO:0015031);; Cellular Component: integral component of membrane (GO:0016021);;	K10956|6.9e-277|oeu:111368032|K10956 protein transport protein SEC61 subunit alpha | (RefSeq) preprotein translocase subunit SECY, chloroplastic	Protein export (ko03060);; Protein processing in endoplasmic reticulum (ko04141);; Phagosome (ko04145)	--	--	SecY translocase	Preprotein translocase subunit SECY, chloroplastic OS=Spinacia oleracea OX=3562 GN=SECY PE=2 SV=1	U	Intracellular trafficking, secretion, and vesicular transport	preprotein translocase subunit SECY, chloroplastic [Olea europaea var. sylvestris]
Ob0247035	--	--	Cellular Component: proteasome complex (GO:0000502);; Molecular Function: nucleic acid binding (GO:0003676);; Molecular Function: enzyme regulator activity (GO:0030234);; Biological Process: regulation of protein catabolic process (GO:0042176);;	K03033|3.8e-16|oeu:111380923|K03033 26S proteasome regulatory subunit N3 | (RefSeq) probable 26S proteasome non-ATPase regulatory subunit 3	Proteasome (ko03050)	[O]	Posttranslational modification, protein turnover, chaperones	--	Probable 26S proteasome non-ATPase regulatory subunit 3 OS=Nicotiana tabacum OX=4097 GN=21D7 PE=2 SV=1	O	Posttranslational modification, protein turnover, chaperones	probable 26S proteasome non-ATPase regulatory subunit 3 [Olea europaea var. sylvestris]
Ob0211357	--	--	Molecular Function: transcription factor activity, sequence-specific DNA binding (GO:0003700);; Cellular Component: nucleus (GO:0005634);; Cellular Component: host cell nucleus (GO:0042025);; Molecular Function: sequence-specific DNA binding (GO:0043565);;	K09419|3.4e-111|oeu:111383113|K09419 heat shock transcription factor, other eukaryote | (RefSeq) heat stress transcription factor A-6b-like	--	[K]	Transcription	HSF-type DNA-binding	Heat stress transcription factor A-6b OS=Arabidopsis thaliana OX=3702 GN=HSFA6b PE=2 SV=1	K	Transcription	heat stress transcription factor A-6b-like [Olea europaea var. sylvestris]
Ob0240537	[IQ]	Lipid transport and metabolism;; Secondary metabolites biosynthesis, transport and catabolism	Biological Process: fatty acid biosynthetic process (GO:0006633);; Molecular Function: phosphopantetheine binding (GO:0031177);;	K03955|2.2e-06|peq:110018295|K03955 NADH dehydrogenase (ubiquinone) 1 alpha/beta subcomplex 1, acyl-carrier protein | (RefSeq) acyl carrier protein 2, mitochondrial	Oxidative phosphorylation (ko00190)	[CIQ]	Energy production and conversion;; Lipid transport and metabolism;; Secondary metabolites biosynthesis, transport and catabolism	Phosphopantetheine attachment site	Acyl carrier protein 1, chloroplastic OS=Casuarina glauca OX=3522 GN=ACP1 PE=2 SV=1	I	Lipid transport and metabolism	acyl carrier protein 1, chloroplastic-like [Olea europaea var. sylvestris]
Ob0208674	--	--	Molecular Function: cysteine-type peptidase activity (GO:0008234);;	--	--	--	--	Domain of unknown function (DUF1985)	--	K	Transcription	uncharacterized protein LOC111386957 [Olea europaea var. sylvestris]
Ob0222986	--	--	Biological Process: photosynthesis (GO:0015979);; Cellular Component: chloroplast photosystem I (GO:0030093);;	K02701|2.9e-77|oeu:111401120|K02701 photosystem I subunit PsaN | (RefSeq) photosystem I reaction center subunit N, chloroplastic-like	Photosynthesis (ko00195)	--	--	Photosystem I reaction centre subunit N (PSAN or PSI-N)	Photosystem I reaction center subunit N, chloroplastic OS=Arabidopsis thaliana OX=3702 GN=PSAN PE=1 SV=2	S	Function unknown	photosystem I reaction center subunit N, chloroplastic-like [Olea europaea var. sylvestris]
Ob0222047	--	--	Cellular Component: integral component of membrane (GO:0016021);; Molecular Function: kinase activity (GO:0016301);;	--	--	--	--	Salt stress response/antifungal	Cysteine-rich receptor-like protein kinase 25 OS=Arabidopsis thaliana OX=3702 GN=CRK25 PE=3 SV=1	--	--	cysteine-rich receptor-like protein kinase 10 [Olea europaea var. sylvestris]
Ob0230799	[G]	Carbohydrate transport and metabolism	Cellular Component: integral component of membrane (GO:0016021);; Molecular Function: transmembrane transporter activity (GO:0022857);;	K08202|9.0e-31|cic:CICLE_v10007977mg|K08202 MFS transporter, OCT family, solute carrier family 22 (organic cation transporter), member 4/5 | (RefSeq) hypothetical protein	--	[R]	General function prediction only	Sugar (and other) transporter	Organic cation/carnitine transporter 7 OS=Arabidopsis thaliana OX=3702 GN=OCT7 PE=2 SV=1	C	Energy production and conversion	General substrate transporter [Artemisia annua]
Ob0213397	--	--	Molecular Function: GTPase activity (GO:0003924);; Molecular Function: structural constituent of cytoskeleton (GO:0005200);; Molecular Function: GTP binding (GO:0005525);; Cellular Component: cytoplasm (GO:0005737);; Cellular Component: microtubule (GO:0005874);; Biological Process: microtubule-based process (GO:0007017);;	K07375|4.0e-246|egu:105035258|K07375 tubulin beta | (RefSeq) tubulin beta-1 chain	Phagosome (ko04145)	[Z]	Cytoskeleton	Tubulin/FtsZ family, GTPase domain	Tubulin beta-6 chain OS=Zea mays OX=4577 GN=TUBB6 PE=2 SV=1	Z	Cytoskeleton	tubulin beta-1 chain [Elaeis guineensis]
Ob0204170	[J]	Translation, ribosomal structure and biogenesis	Molecular Function: mRNA binding (GO:0003729);; Cellular Component: cytosol (GO:0005829);;	K13201|2.8e-39|csl:COCSUDRAFT_20324|K13201 nucleolysin TIA-1/TIAR | (RefSeq) RNA-binding domain-containing protein	--	[R]	General function prediction only	RNA recognition motif. (a.k.a. RRM, RBD, or RNP domain)	Polyadenylate-binding protein RBP45 OS=Nicotiana plumbaginifolia OX=4092 GN=RBP45 PE=1 SV=1	A	RNA processing and modification	polyadenylate-binding protein RBP45-like [Olea europaea var. sylvestris]
Ob0206744	[HR]	Coenzyme transport and metabolism;; General function prediction only	Molecular Function: transferase activity, transferring acyl groups (GO:0016746);; Molecular Function: 2-hydroxy-6-oxonona-2,4-dienedioate hydrolase activity (GO:0018771);; Molecular Function: 2-hydroxy-6-oxonona-2,4,7-trienedioate hydrolase activity (GO:0052823);;	K02894|7.6e-07|aof:109846856|K02894 large subunit ribosomal protein L23e | (RefSeq) 60S ribosomal protein L23-like	Ribosome (ko03010)	[R]	General function prediction only	alpha/beta hydrolase fold	--	S	Function unknown	uncharacterized protein LOC111380091 [Olea europaea var. sylvestris]
Ob0208339	--	--	Molecular Function: electron carrier activity (GO:0009055);;	--	--	--	--	Plastocyanin-like domain	Blue copper protein 1b OS=Medicago truncatula OX=3880 GN=BCP1B PE=2 SV=1	S	Function unknown	stellacyanin-like [Olea europaea var. sylvestris]
Ob0209119	--	--	Molecular Function: nucleic acid binding (GO:0003676);; Molecular Function: RNA-DNA hybrid ribonuclease activity (GO:0004523);; Molecular Function: ubiquitin-protein transferase activity (GO:0004842);; Molecular Function: ligase activity (GO:0016874);; Molecular Function: metal ion binding (GO:0046872);;	K11968|5.4e-34|ath:AT2G25360|K11968 ariadne-1 [EC:2.3.2.31] | (RefSeq) RING/U-box superfamily protein	--	[O]	Posttranslational modification, protein turnover, chaperones	IBR domain, a half RING-finger domain	--	O	Posttranslational modification, protein turnover, chaperones	uncharacterized protein DDB_G0292642-like isoform X1 [Olea europaea var. sylvestris]
Ob0207841	--	--	--	--	--	--	--	Domain of unknown function (DUF3527)	--	S	Function unknown	uncharacterized protein LOC111407807 [Olea europaea var. sylvestris]
Ob0213088	--	--	Cellular Component: plasma membrane (GO:0005886);; Cellular Component: plasmodesma (GO:0009506);; Biological Process: pollen development (GO:0009555);; Biological Process: embryo development ending in seed dormancy (GO:0009793);;	--	--	--	--	--	--	--	--	uncharacterized protein LOC113731852 [Coffea arabica]
Ob0201692	--	--	Molecular Function: protein serine/threonine/tyrosine kinase activity (GO:0004712);; Molecular Function: ATP binding (GO:0005524);;	--	--	[R]	General function prediction only	Homeodomain	--	T	Signal transduction mechanisms	uncharacterized protein LOC105168544 isoform X1 [Sesamum indicum]
Ob0215008	--	--	--	--	--	--	--	--	--	--	--	uncharacterized protein LOC111369542 [Olea europaea var. sylvestris]
Ob0225693	[J]	Translation, ribosomal structure and biogenesis	Molecular Function: structural constituent of ribosome (GO:0003735);; Cellular Component: cytosol (GO:0005829);; Biological Process: translation (GO:0006412);; Cellular Component: chloroplast envelope (GO:0009941);; Cellular Component: cytosolic large ribosomal subunit (GO:0022625);;	K02906|3.5e-128|oeu:111410432|K02906 large subunit ribosomal protein L3 | (RefSeq) 50S ribosomal protein L3, chloroplastic	Ribosome (ko03010)	[J]	Translation, ribosomal structure and biogenesis	Ribosomal protein L3	50S ribosomal protein L3, chloroplastic (Fragment) OS=Nicotiana tabacum OX=4097 GN=RPL3 PE=2 SV=1	J	Translation, ribosomal structure and biogenesis	50S ribosomal protein L3, chloroplastic [Olea europaea var. sylvestris]
Ob0232134	[T]	Signal transduction mechanisms	Molecular Function: protein kinase activity (GO:0004672);; Molecular Function: ATP binding (GO:0005524);; Cellular Component: integral component of membrane (GO:0016021);;	K01180|3.9e-29|cmax:111487562|K01180 endo-1,3(4)-beta-glucanase [EC:3.2.1.6] | (RefSeq) uncharacterized protein LOC111487562	--	[T]	Signal transduction mechanisms	Protein kinase domain	Receptor-like serine/threonine-protein kinase At2g45590 OS=Arabidopsis thaliana OX=3702 GN=At2g45590 PE=2 SV=1	T	Signal transduction mechanisms	receptor-like serine/threonine-protein kinase At2g45590 [Olea europaea var. sylvestris]
Ob0210574	--	--	--	--	--	--	--	--	--	--	--	hypothetical protein FNV43_RR17643 [Rhamnella rubrinervis]
Ob0246553	--	--	Molecular Function: nucleic acid binding (GO:0003676);; Molecular Function: RNA-directed DNA polymerase activity (GO:0003964);; Molecular Function: aspartic-type endopeptidase activity (GO:0004190);; Molecular Function: zinc ion binding (GO:0008270);;	--	--	--	--	Retroviral aspartyl protease	--	L	Replication, recombination and repair	uncharacterized protein LOC111389301 [Olea europaea var. sylvestris]
Ob0234985	--	--	Biological Process: intracellular protein transport (GO:0006886);; Cellular Component: membrane (GO:0016020);; Biological Process: vesicle-mediated transport (GO:0016192);;	K15296|2.3e-126|ini:109186596|K15296 alpha-soluble NSF attachment protein | (RefSeq) alpha-soluble NSF attachment protein	--	[U]	Intracellular trafficking, secretion, and vesicular transport	Soluble NSF attachment protein, SNAP	Alpha-soluble NSF attachment protein OS=Vitis vinifera OX=29760 PE=2 SV=1	U	Intracellular trafficking, secretion, and vesicular transport	hypothetical protein M569_03331 [Genlisea aurea]
Syringa_oblata_newGene_19978	--	--	Cellular Component: 1,3-beta-D-glucan synthase complex (GO:0000148);; Molecular Function: 1,3-beta-D-glucan synthase activity (GO:0003843);; Biological Process: (1->3)-beta-D-glucan biosynthetic process (GO:0006075);; Cellular Component: integral component of membrane (GO:0016021);;	K11000|2.05e-10|oeu:111371389|K11000 callose synthase [EC:2.4.1.-] | (RefSeq) callose synthase 9 isoform X1	--	[M]	Cell wall/membrane/envelope biogenesis	--	Callose synthase 9 OS=Arabidopsis thaliana OX=3702 GN=CALS9 PE=2 SV=2	--	--	callose synthase 9 isoform X2 [Olea europaea var. sylvestris]
Ob0215899	--	--	--	--	--	--	--	--	--	--	--	uncharacterized protein LOC111391542 [Olea europaea var. sylvestris]
Ob0244990	[L]	Replication, recombination and repair	Molecular Function: DNA helicase activity (GO:0003678);; Molecular Function: single-stranded DNA binding (GO:0003697);; Molecular Function: ATP binding (GO:0005524);; Biological Process: DNA replication (GO:0006260);;	K17680|1.1e-122|oeu:111368690|K17680 twinkle protein [EC:3.6.4.12] | (RefSeq) twinkle homolog protein, chloroplastic/mitochondrial isoform X1	--	--	--	DnaB-like helicase C terminal domain	Twinkle homolog protein, chloroplastic/mitochondrial OS=Arabidopsis thaliana OX=3702 GN=At1g30680 PE=1 SV=1	L	Replication, recombination and repair	twinkle homolog protein, chloroplastic/mitochondrial isoform X3 [Olea europaea var. sylvestris]
Ob0239043	--	--	Biological Process: regulation of transcription from RNA polymerase II promoter (GO:0006357);; Molecular Function: kinase activity (GO:0016301);; Molecular Function: cyclin-dependent protein serine/threonine kinase regulator activity (GO:0016538);; Cellular Component: host cell nucleus (GO:0042025);;	K15188|3.1e-227|sind:105168256|K15188 cyclin T | (RefSeq) cyclin-T1-3-like	--	[D]	Cell cycle control, cell division, chromosome partitioning	Cyclin, N-terminal domain	Cyclin-T1-5 OS=Arabidopsis thaliana OX=3702 GN=CYCT1-5 PE=1 SV=2	D	Cell cycle control, cell division, chromosome partitioning	cyclin-T1-3-like [Sesamum indicum]
Ob0206741	[M]	Cell wall/membrane/envelope biogenesis	Molecular Function: protein serine/threonine kinase activity (GO:0004674);; Molecular Function: ATP binding (GO:0005524);; Cellular Component: integral component of membrane (GO:0016021);;	K20718|2.6e-266|oeu:111398770|K20718 LRR receptor-like serine/threonine-protein kinase ERECTA [EC:2.7.11.1] | (RefSeq) LRR receptor-like serine/threonine-protein kinase ERECTA	MAPK signaling pathway - plant (ko04016)	--	--	Protein kinase domain	LRR receptor-like serine/threonine-protein kinase ERECTA OS=Arabidopsis thaliana OX=3702 GN=ERECTA PE=1 SV=1	T	Signal transduction mechanisms	LRR receptor-like serine/threonine-protein kinase ERECTA [Olea europaea var. sylvestris]
Ob0244688	--	--	Molecular Function: calcium ion binding (GO:0005509);;	K13448|3.6e-20|oeu:111398569|K13448 calcium-binding protein CML | (RefSeq) calcium-binding protein CAST-like	Plant-pathogen interaction (ko04626)	[T]	Signal transduction mechanisms	--	Calcium-binding protein CML42 OS=Arabidopsis thaliana OX=3702 GN=CML42 PE=1 SV=1	T	Signal transduction mechanisms	calcium-binding protein CAST-like [Olea europaea var. sylvestris]
Ob0231956	--	--	Molecular Function: GTPase activity (GO:0003924);; Molecular Function: signal recognition particle binding (GO:0005047);; Molecular Function: GTP binding (GO:0005525);; Cellular Component: signal recognition particle receptor complex (GO:0005785);; Biological Process: SRP-dependent cotranslational protein targeting to membrane (GO:0006614);;	K13431|4.3e-26|jre:109020615|K13431 signal recognition particle receptor subunit alpha | (RefSeq) signal recognition particle receptor subunit alpha homolog	Protein export (ko03060)	[U]	Intracellular trafficking, secretion, and vesicular transport	--	--	U	Intracellular trafficking, secretion, and vesicular transport	signal recognition particle receptor subunit alpha [Coffea eugenioides]
Ob0212070	[J]	Translation, ribosomal structure and biogenesis	--	K11323|2.5e-48|csl:COCSUDRAFT_38587|K11323 histone arginine demethylase JMJD6 [EC:1.14.11.-] | (RefSeq) Clavaminate synthase-like protein	--	[BT]	Chromatin structure and dynamics;; Signal transduction mechanisms	Cupin-like domain	F-box protein At5g06550 OS=Arabidopsis thaliana OX=3702 GN=At5g06550 PE=2 SV=1	--	--	Phosphatidylserine-specific receptor PtdSerR, contains JmjC domain [Handroanthus impetiginosus]
Ob0238258	--	--	Molecular Function: ATP binding (GO:0005524);;	K10706|4.9e-14|vvi:100855072|K10706 senataxin [EC:3.6.4.-] | (RefSeq) uncharacterized LOC100855072	--	[A]	RNA processing and modification	--	--	L	Replication, recombination and repair	uncharacterized protein LOC111392156 [Olea europaea var. sylvestris]
Ob0225588	--	--	Cellular Component: integral component of membrane (GO:0016021);;	--	--	--	--	BT1 family	Probable folate-biopterin transporter 7 OS=Arabidopsis thaliana OX=3702 GN=At1g64890 PE=2 SV=1	S	Function unknown	probable folate-biopterin transporter 7 [Olea europaea var. sylvestris]
Ob0235489	[O]	Posttranslational modification, protein turnover, chaperones	Molecular Function: threonine-type endopeptidase activity (GO:0004298);; Cellular Component: nucleus (GO:0005634);; Cellular Component: cytoplasm (GO:0005737);; Cellular Component: proteasome core complex (GO:0005839);; Biological Process: proteolysis involved in cellular protein catabolic process (GO:0051603);;	K02739|2.2e-151|oeu:111406300|K02739 20S proteasome subunit beta 2 [EC:3.4.25.1] | (RefSeq) proteasome subunit beta type-7-A	Proteasome (ko03050)	[O]	Posttranslational modification, protein turnover, chaperones	Proteasome subunit	Proteasome subunit beta type-7-A OS=Arabidopsis thaliana OX=3702 GN=PBB1 PE=1 SV=2	O	Posttranslational modification, protein turnover, chaperones	proteasome subunit beta type-7-A [Olea europaea var. sylvestris]
Ob0238428	--	--	Molecular Function: zinc ion binding (GO:0008270);; Cellular Component: integral component of membrane (GO:0016021);;	--	--	[A]	RNA processing and modification	RING-variant domain	--	A	RNA processing and modification	uncharacterized protein LOC111384396 [Olea europaea var. sylvestris]
Ob0206763	[L]	Replication, recombination and repair	Molecular Function: nucleic acid binding (GO:0003676);; Molecular Function: helicase activity (GO:0004386);; Molecular Function: protein kinase activity (GO:0004672);; Molecular Function: ATP binding (GO:0005524);; Cellular Component: integral component of membrane (GO:0016021);; Molecular Function: carbohydrate binding (GO:0030246);;	K12812|9.2e-238|sind:105156085|K12812 ATP-dependent RNA helicase UAP56/SUB2 [EC:3.6.4.13] | (RefSeq) DEAD-box ATP-dependent RNA helicase 56 isoform X1	RNA transport (ko03013);; mRNA surveillance pathway (ko03015);; Spliceosome (ko03040)	[A]	RNA processing and modification	Protein kinase domain	DEAD-box ATP-dependent RNA helicase 15 OS=Arabidopsis thaliana OX=3702 GN=RH15 PE=1 SV=3	T	Signal transduction mechanisms	ATP-dependent RNA helicase UAP56/SUB2 [Salvia splendens]
Syringa_oblata_newGene_9577	--	--	--	--	--	--	--	--	--	--	--	uncharacterized protein LOC111371737 isoform X1 [Olea europaea var. sylvestris]
Ob0205772	--	--	--	K05666|1.7e-12|zju:107414524|K05666 ATP-binding cassette, subfamily C (CFTR/MRP), member 2 | (RefSeq) LOW QUALITY PROTEIN: uncharacterized protein LOC107414524	ABC transporters (ko02010)	--	--	Aspartyl protease	--	L	Replication, recombination and repair	PREDICTED: uncharacterized protein LOC108203519 [Daucus carota subsp. sativus]
Ob0209996	--	--	Molecular Function: molecular_function (GO:0003674);; Molecular Function: nucleic acid binding (GO:0003676);; Molecular Function: RNA binding (GO:0003723);; Molecular Function: catalytic activity (GO:0003824);; Molecular Function: GTPase activity (GO:0003924);; Molecular Function: binding (GO:0005488);; Cellular Component: cellular_component (GO:0005575);; Cellular Component: intracellular (GO:00…	K14823|4.6e-115|oeu:111379776|K14823 rRNA-processing protein EBP2 | (RefSeq) probable rRNA-processing protein EBP2 homolog	--	[A]	RNA processing and modification	Eukaryotic rRNA processing protein EBP2	Probable rRNA-processing protein EBP2 homolog OS=Arabidopsis thaliana OX=3702 GN=EBP2 PE=1 SV=1	A	RNA processing and modification	probable rRNA-processing protein EBP2 homolog [Olea europaea var. sylvestris]
Ob0224440	--	--	Cellular Component: integral component of membrane (GO:0016021);;	K20798|3.9e-13|csat:104728186|K20798 small RNA 2'-O-methyltransferase [EC:2.1.1.-] | (RefSeq) small RNA 2'-O-methyltransferase-like	--	--	--	--	Uncharacterized membrane protein At1g75140 OS=Arabidopsis thaliana OX=3702 GN=At1g75140 PE=1 SV=3	S	Function unknown	uncharacterized membrane protein At1g75140-like [Olea europaea var. sylvestris]
Ob0209384	--	--	Cellular Component: plasma membrane (GO:0005886);; Cellular Component: integral component of membrane (GO:0016021);;	K19891|4.8e-19|peq:110027924|K19891 glucan endo-1,3-beta-glucosidase 1/2/3 [EC:3.2.1.39] | (RefSeq) glucan endo-1,3-beta-glucosidase 3-like	Starch and sucrose metabolism (ko00500)	--	--	Domain of unknown function (DUF588)	CASP-like protein 2B1 OS=Vitis vinifera OX=29760 GN=GSVIVT00013502001 PE=2 SV=1	S	Function unknown	CASP-like protein 2B1 [Glycine soja]
Ob0222267	--	--	Cellular Component: extracellular region (GO:0005576);; Cellular Component: cell wall (GO:0005618);; Biological Process: plant-type cell wall organization (GO:0009664);; Cellular Component: membrane (GO:0016020);;	K20628|2.0e-71|dcr:108214289|K20628 expansin | (RefSeq) expansin-A15	--	--	--	Expansin C-terminal domain	Expansin-A12 OS=Arabidopsis thaliana OX=3702 GN=EXPA12 PE=2 SV=1	S	Function unknown	Expansin-A12 like [Actinidia chinensis var. chinensis]
Ob0227485	[QV]	Secondary metabolites biosynthesis, transport and catabolism;; Defense mechanisms	Molecular Function: monooxygenase activity (GO:0004497);; Molecular Function: iron ion binding (GO:0005506);; Cellular Component: integral component of membrane (GO:0016021);; Molecular Function: oxidoreductase activity, acting on paired donors, with incorporation or reduction of molecular oxygen (GO:0016705);; Molecular Function: heme binding (GO:0020037);;	K09587|2.9e-87|qsu:112006212|K09587 steroid 22-alpha-hydroxylase [EC:1.14.13.-] | (RefSeq) cytochrome P450 90B1	Brassinosteroid biosynthesis (ko00905)	[QI]	Secondary metabolites biosynthesis, transport and catabolism;; Lipid transport and metabolism	Cytochrome P450	Abietadienol/abietadienal oxidase OS=Pinus taeda OX=3352 GN=CYP720B1 PE=1 SV=1	Q	Secondary metabolites biosynthesis, transport and catabolism	abietadienol/abietadienal oxidase isoform X1 [Olea europaea var. sylvestris]
Ob0212704	--	--	Molecular Function: protein phosphatase inhibitor activity (GO:0004864);; Biological Process: defense response (GO:0006952);; Biological Process: abscisic acid-activated signaling pathway (GO:0009738);; Molecular Function: abscisic acid binding (GO:0010427);; Molecular Function: signaling receptor activity (GO:0038023);;	K05387|1.9e-09|peq:110030824|K05387 glutamate receptor, ionotropic, plant | (RefSeq) LOW QUALITY PROTEIN: glutamate receptor 2.3-like	--	--	--	Pathogenesis-related protein Bet v 1 family	Major allergen Pru ar 1 OS=Prunus armeniaca OX=36596 PE=1 SV=1	S	Function unknown	major allergen Pru ar 1-like [Olea europaea var. sylvestris]
Ob0252001	--	--	Molecular Function: hydrolase activity, hydrolyzing O-glycosyl compounds (GO:0004553);; Cellular Component: cell wall (GO:0005618);; Biological Process: xyloglucan metabolic process (GO:0010411);; Molecular Function: xyloglucan:xyloglucosyl transferase activity (GO:0016762);; Biological Process: cell wall biogenesis (GO:0042546);; Cellular Component: apoplast (GO:0048046);; Biological Process: ce…	K08235|1.9e-164|oeu:111387165|K08235 xyloglucan:xyloglucosyl transferase [EC:2.4.1.207] | (RefSeq) probable xyloglucan endotransglucosylase/hydrolase protein 10	--	--	--	Glycosyl hydrolases family 16	Probable xyloglucan endotransglucosylase/hydrolase protein 10 OS=Arabidopsis thaliana OX=3702 GN=XTH10 PE=2 SV=1	G	Carbohydrate transport and metabolism	probable xyloglucan endotransglucosylase/hydrolase protein 10 [Olea europaea var. sylvestris]
Ob0232084	[Q]	Secondary metabolites biosynthesis, transport and catabolism	Molecular Function: molecular_function (GO:0003674);; Molecular Function: nucleic acid binding (GO:0003676);; Molecular Function: RNA binding (GO:0003723);; Molecular Function: catalytic activity (GO:0003824);; Molecular Function: nuclease activity (GO:0004518);; Molecular Function: endonuclease activity (GO:0004519);; Molecular Function: binding (GO:0005488);; Cellular Component: cellular_compon…	K00660|5.4e-75|mus:103972472|K00660 chalcone synthase [EC:2.3.1.74] | (RefSeq) chalcone synthase 2-like	Flavonoid biosynthesis (ko00941);; Circadian rhythm - plant (ko04712)	--	--	Chalcone and stilbene synthases, N-terminal domain	Type III polyketide synthase A OS=Arabidopsis thaliana OX=3702 GN=PKSA PE=1 SV=1	S	Function unknown	type III polyketide synthase A-like [Olea europaea var. sylvestris]
Ob0214339	--	--	Molecular Function: DNA binding (GO:0003677);;	K15777|3.2e-29|mesc:110630336|K15777 4,5-DOPA dioxygenase extradiol [EC:1.13.11.-] | (RefSeq) uncharacterized protein LOC110630336	Betalain biosynthesis (ko00965)	--	--	ZF-HD protein dimerisation region	Zinc-finger homeodomain protein 9 OS=Arabidopsis thaliana OX=3702 GN=ZHD9 PE=1 SV=1	K	Transcription	zinc-finger homeodomain protein 9-like [Olea europaea var. sylvestris]
Ob0249926	--	--	--	--	--	--	--	Domain of unknown function (DUF4283)	--	S	Function unknown	hypothetical protein G4B88_021167 [Cannabis sativa]
Ob0251108	[E]	Amino acid transport and metabolism	Molecular Function: zinc ion binding (GO:0008270);; Biological Process: methionine biosynthetic process (GO:0009086);; Biological Process: methylation (GO:0032259);; Molecular Function: betaine-homocysteine S-methyltransferase activity (GO:0047150);;	K00547|2.3e-167|oeu:111412371|K00547 homocysteine S-methyltransferase [EC:2.1.1.10] | (RefSeq) homocysteine S-methyltransferase 2	Cysteine and methionine metabolism (ko00270)	[E]	Amino acid transport and metabolism	Homocysteine S-methyltransferase	Homocysteine S-methyltransferase 2 OS=Arabidopsis thaliana OX=3702 GN=HMT-2 PE=1 SV=1	E	Amino acid transport and metabolism	homocysteine S-methyltransferase 2 [Olea europaea var. sylvestris]
Ob0243946	--	--	Molecular Function: nucleic acid binding (GO:0003676);; Molecular Function: RNA-DNA hybrid ribonuclease activity (GO:0004523);;	K09833|1.5e-17|ats:109751933|K09833 homogentisate phytyltransferase / homogentisate geranylgeranyltransferase [EC:2.5.1.115 2.5.1.116] | (RefSeq) LOC109751933; homogentisate geranylgeranyltransferase-like	Ubiquinone and other terpenoid-quinone biosynthesis (ko00130)	[R]	General function prediction only	Reverse transcriptase-like	--	S	Function unknown	uncharacterized protein LOC115713257 [Cannabis sativa]
Ob0237683	--	--	--	K19891|1.7e-20|ppp:112294008|K19891 glucan endo-1,3-beta-glucosidase 1/2/3 [EC:3.2.1.39] | (RefSeq) glucan endo-1,3-beta-glucosidase 3-like	Starch and sucrose metabolism (ko00500)	--	--	X8 domain	PLASMODESMATA CALLOSE-BINDING PROTEIN 2 OS=Arabidopsis thaliana OX=3702 GN=PDCB2 PE=1 SV=1	S	Function unknown	PLASMODESMATA CALLOSE-BINDING PROTEIN 3-like [Olea europaea var. sylvestris]
Ob0216682	--	--	Molecular Function: UDP-glycosyltransferase activity (GO:0008194);;	K13691|3.2e-34|oeu:111390436|K13691 pathogen-inducible salicylic acid glucosyltransferase [EC:2.4.1.-] | (RefSeq) UDP-glycosyltransferase 74F2-like	--	[GC]	Carbohydrate transport and metabolism;; Energy production and conversion	--	UDP glycosyltransferase 9 OS=Catharanthus roseus OX=4058 GN=UGT9 PE=2 SV=1	--	--	UDP-glycosyltransferase 74F2-like [Olea europaea var. sylvestris]
Ob0218639	[J]	Translation, ribosomal structure and biogenesis	Molecular Function: RNA binding (GO:0003723);; Molecular Function: structural constituent of ribosome (GO:0003735);; Biological Process: translation (GO:0006412);; Cellular Component: small ribosomal subunit (GO:0015935);;	K02989|8.4e-31|aof:109821257|K02989 small subunit ribosomal protein S5e | (RefSeq) 40S ribosomal protein S5-like	Ribosome (ko03010)	[J]	Translation, ribosomal structure and biogenesis	Ribosomal protein S7p/S5e	40S ribosomal protein S5 (Fragment) OS=Cicer arietinum OX=3827 GN=RPS5 PE=2 SV=1	J	Translation, ribosomal structure and biogenesis	uncharacterized protein A4U43_C09F16000 [Asparagus officinalis]
Ob0242425	--	--	Biological Process: mRNA 3'-end processing (GO:0031124);;	K14407|1.1e-26|ppp:112291276|K14407 cleavage stimulation factor subunit 2 | (RefSeq) cleavage stimulating factor 64-like isoform X1	mRNA surveillance pathway (ko03015)	--	--	Hinge domain of cleavage stimulation factor subunit 2	Cleavage stimulating factor 64 OS=Arabidopsis thaliana OX=3702 GN=CSTF64 PE=1 SV=1	S	Function unknown	cleavage stimulating factor 64-like isoform X1 [Olea europaea var. sylvestris]
Ob0214875	[K]	Transcription	Molecular Function: nucleic acid binding (GO:0003676);;	--	--	--	--	Exonuclease	Protein NEN4 OS=Arabidopsis thaliana OX=3702 GN=NEN4 PE=2 SV=1	L	Replication, recombination and repair	protein NEN4-like isoform X1 [Olea europaea var. sylvestris]
Ob0240074	[G]	Carbohydrate transport and metabolism	Molecular Function: polygalacturonase activity (GO:0004650);; Biological Process: carbohydrate metabolic process (GO:0005975);;	K01184|9.6e-196|oeu:111387244|K01184 polygalacturonase [EC:3.2.1.15] | (RefSeq) polygalacturonase-like	Pentose and glucuronate interconversions (ko00040)	--	--	Glycosyl hydrolases family 28	Polygalacturonase OS=Prunus persica OX=3760 PE=2 SV=1	G	Carbohydrate transport and metabolism	polygalacturonase-like [Olea europaea var. sylvestris]
Ob0200506	--	--	Molecular Function: DNA binding (GO:0003677);; Molecular Function: transcription factor activity, sequence-specific DNA binding (GO:0003700);; Cellular Component: nucleus (GO:0005634);; Biological Process: regulation of transcription, DNA-templated (GO:0006355);;	K09286|5.5e-32|gra:105779659|K09286 EREBP-like factor | (RefSeq) ethylene-responsive transcription factor ERF054	--	--	--	AP2 domain	Ethylene-responsive transcription factor ERF053 OS=Arabidopsis thaliana OX=3702 GN=ERF053 PE=1 SV=1	K	Transcription	ethylene-responsive transcription factor ERF060-like [Olea europaea var. sylvestris]
Ob0228292	--	--	Molecular Function: RNA binding (GO:0003723);; Molecular Function: metal ion binding (GO:0046872);;	--	--	--	--	RNA recognition motif. (a.k.a. RRM, RBD, or RNP domain)	Zinc finger CCCH domain-containing protein 22 OS=Oryza sativa subsp. japonica OX=39947 GN=Os03g0328900 PE=2 SV=2	A	RNA processing and modification	zinc finger CCCH domain-containing protein 55-like isoform X2 [Olea europaea var. sylvestris]
Ob0253047	--	--	Molecular Function: hydrolase activity, acting on ester bonds (GO:0016788);;	--	--	--	--	GDSL-like Lipase/Acylhydrolase	GDSL esterase/lipase At5g45960 OS=Arabidopsis thaliana OX=3702 GN=At5g45960 PE=2 SV=1	I	Lipid transport and metabolism	GDSL esterase/lipase At5g45960 [Olea europaea var. sylvestris]
Ob0237885	--	--	--	K09228|1.0e-09|ppp:112288929|K09228 KRAB domain-containing zinc finger protein | (RefSeq) zinc finger protein JACKDAW-like	--	[R]	General function prediction only	--	Zinc finger protein WIP2 OS=Arabidopsis thaliana OX=3702 GN=WIP2 PE=1 SV=1	S	Function unknown	zinc finger protein WIP2-like [Olea europaea var. sylvestris]
Ob0221451	[T]	Signal transduction mechanisms	Molecular Function: protein kinase activity (GO:0004672);; Molecular Function: ATP binding (GO:0005524);;	K08867|0.0e+00|oeu:111387680|K08867 WNK lysine deficient protein kinase [EC:2.7.11.1] | (RefSeq) probable serine/threonine-protein kinase WNK10 isoform X1	--	[R]	General function prediction only	Protein kinase domain	Serine/threonine-protein kinase WNK8 OS=Arabidopsis thaliana OX=3702 GN=WNK8 PE=1 SV=1	T	Signal transduction mechanisms	probable serine/threonine-protein kinase WNK10 isoform X2 [Olea europaea var. sylvestris]
Ob0228263	--	--	Cellular Component: integral component of membrane (GO:0016021);;	K13420|5.9e-10|han:110937322|K13420 LRR receptor-like serine/threonine-protein kinase FLS2 [EC:2.7.11.1] | (RefSeq) LRR receptor-like serine/threonine-protein kinase FLS2	MAPK signaling pathway - plant (ko04016);; Plant-pathogen interaction (ko04626)	[R]	General function prediction only	Leucine rich repeat	Receptor-like protein 2 OS=Arabidopsis thaliana OX=3702 GN=RLP2 PE=2 SV=1	T	Signal transduction mechanisms	receptor-like protein 2 [Olea europaea var. sylvestris]
Ob0234207	[G]	Carbohydrate transport and metabolism	Molecular Function: sedoheptulose-7-phosphate:D-glyceraldehyde-3-phosphate glyceronetransferase activity (GO:0004801);; Cellular Component: mitochondrion (GO:0005739);; Biological Process: carbohydrate metabolic process (GO:0005975);; Biological Process: pentose-phosphate shunt (GO:0006098);; Cellular Component: chloroplast stroma (GO:0009570);; Biological Process: lignin biosynthetic process (GO…	K00616|1.4e-28|oeu:111406210|K00616 transaldolase [EC:2.2.1.2] | (RefSeq) uncharacterized protein LOC111406210	Pentose phosphate pathway (ko00030);; Carbon metabolism (ko01200);; Biosynthesis of amino acids (ko01230)	[G]	Carbohydrate transport and metabolism	--	--	G	Carbohydrate transport and metabolism	uncharacterized protein LOC111406210 [Olea europaea var. sylvestris]
Ob0218075	--	--	Molecular Function: GTPase activity (GO:0003924);; Molecular Function: signal recognition particle binding (GO:0005047);; Molecular Function: GTP binding (GO:0005525);; Cellular Component: signal recognition particle receptor complex (GO:0005785);; Biological Process: SRP-dependent cotranslational protein targeting to membrane (GO:0006614);;	K13431|1.4e-26|dcr:108219945|K13431 signal recognition particle receptor subunit alpha | (RefSeq) signal recognition particle receptor subunit alpha	Protein export (ko03060)	[U]	Intracellular trafficking, secretion, and vesicular transport	SRP54-type protein, GTPase domain	Serine/threonine-protein kinase AFC1 OS=Arabidopsis thaliana OX=3702 GN=AFC1 PE=2 SV=2	U	Intracellular trafficking, secretion, and vesicular transport	PREDICTED: signal recognition particle receptor subunit alpha [Daucus carota subsp. sativus]
Syringa_oblata_newGene_11084	--	--	Molecular Function: nucleic acid binding (GO:0003676);; Molecular Function: zinc ion binding (GO:0008270);; Biological Process: DNA integration (GO:0015074);; Molecular Function: protein dimerization activity (GO:0046983);;	K03006|2.22e-182|adu:107466525|K03006 DNA-directed RNA polymerase II subunit RPB1 [EC:2.7.7.6] | (RefSeq) LOW QUALITY PROTEIN: DNA-directed RNA polymerase II subunit 1-like	RNA polymerase (ko03020)	[R]	General function prediction only	Reverse transcriptase (RNA-dependent DNA polymerase)	Retrovirus-related Pol polyprotein from transposon TNT 1-94 OS=Nicotiana tabacum OX=4097 PE=2 SV=1	L	Replication, recombination and repair	Polyprotein, putative [Solanum demissum]
Ob0233343	[MDT]	Cell wall/membrane/envelope biogenesis;; Cell cycle control, cell division, chromosome partitioning;; Signal transduction mechanisms	Molecular Function: ATP binding (GO:0005524);;	K08900|3.2e-266|oeu:111383694|K08900 mitochondrial chaperone BCS1 | (RefSeq) AAA-ATPase At4g30250-like isoform X1	--	[O]	Posttranslational modification, protein turnover, chaperones	Domain associated at C-terminal with AAA	AAA-ATPase At4g30250 OS=Arabidopsis thaliana OX=3702 GN=At4g30250 PE=3 SV=1	O	Posttranslational modification, protein turnover, chaperones	AAA-ATPase At4g30250-like isoform X1 [Olea europaea var. sylvestris]
Ob0224330	[O]	Posttranslational modification, protein turnover, chaperones	Molecular Function: molecular_function (GO:0003674);; Molecular Function: binding (GO:0005488);; Molecular Function: protein binding (GO:0005515);; Cellular Component: cellular_component (GO:0005575);; Cellular Component: intracellular (GO:0005622);; Cellular Component: cell (GO:0005623);; Cellular Component: cytoplasm (GO:0005737);; Cellular Component: vacuole (GO:0005773);; Cellular Component: …	--	--	[C]	Energy production and conversion	--	Hypersensitive-induced response protein-like protein 1 OS=Oryza sativa subsp. japonica OX=39947 GN=HIRL1 PE=2 SV=1	C	Energy production and conversion	SPFH/Band 7/PHB domain-containing membrane-associated protein family isoform 2 [Theobroma cacao]
Ob0252923	--	--	--	--	--	--	--	--	--	S	Function unknown	hypothetical protein EZV62_014270 [Acer yangbiense]
Ob0237820	--	--	Molecular Function: DNA binding (GO:0003677);;	K14512|9.1e-30|pmum:103341317|K14512 mitogen-activated protein kinase 6 [EC:2.7.11.24] | (RefSeq) mitogen-activated protein kinase homolog MMK1	MAPK signaling pathway - plant (ko04016);; Plant hormone signal transduction (ko04075);; Plant-pathogen interaction (ko04626)	[T]	Signal transduction mechanisms	Replication factor-A C terminal domain	Mitogen-activated protein kinase homolog NTF4 OS=Nicotiana tabacum OX=4097 GN=NTF4 PE=2 SV=1	L	Replication, recombination and repair	replication protein A 70 kDa DNA-binding subunit [Striga asiatica]
Ob0231853	--	--	Biological Process: response to acid chemical (GO:0001101);; Molecular Function: molecular_function (GO:0003674);; Molecular Function: nucleic acid binding (GO:0003676);; Molecular Function: DNA binding (GO:0003677);; Molecular Function: transcription factor activity, sequence-specific DNA binding (GO:0003700);; Molecular Function: binding (GO:0005488);; Cellular Component: nucleus (GO:0005634);;…	K12133|8.0e-34|ppp:112280611|K12133 MYB-related transcription factor LHY | (RefSeq) uncharacterized protein LOC112280611	Circadian rhythm - plant (ko04712)	[O]	Posttranslational modification, protein turnover, chaperones	Myb-like DNA-binding domain	Protein REVEILLE 1 OS=Arabidopsis thaliana OX=3702 GN=RVE1 PE=1 SV=1	K	Transcription	protein REVEILLE 1-like isoform X1 [Olea europaea var. sylvestris]
Ob0242206	[M]	Cell wall/membrane/envelope biogenesis	Molecular Function: protein kinase activity (GO:0004672);; Molecular Function: ATP binding (GO:0005524);;	K04424|2.9e-19|pop:7463750|K04424 sterile alpha motif and leucine zipper containing kinase AZK [EC:2.7.11.25] | (RefSeq) serine/threonine-protein kinase EDR1	--	[T]	Signal transduction mechanisms	Protein of unknown function (DUF1221)	Light-sensor Protein kinase OS=Ceratodon purpureus OX=3225 GN=PHY1 PE=3 SV=3	T	Signal transduction mechanisms	serine/threonine-protein kinase MARK1-like [Olea europaea var. sylvestris]
Ob0201466	--	--	--	--	--	[S]	Function unknown	Protein of unknown function (DUF1279)	--	S	Function unknown	hypothetical protein F0562_007667 [Nyssa sinensis]
Ob0200294	--	--	Molecular Function: nucleic acid binding (GO:0003676);; Molecular Function: zinc ion binding (GO:0008270);; Biological Process: DNA integration (GO:0015074);;	K01768|1.3e-10|ghi:107911085|K01768 adenylate cyclase [EC:4.6.1.1] | (RefSeq) LOW QUALITY PROTEIN: uncharacterized protein LOC107911085	Purine metabolism (ko00230)	[R]	General function prediction only	--	Retrovirus-related Pol polyprotein from transposon TNT 1-94 OS=Nicotiana tabacum OX=4097 PE=2 SV=1	L	Replication, recombination and repair	Retrovirus-related Pol polyprotein from transposon TNT 1-94 [Cajanus cajan]
Syringa_oblata_newGene_11156	--	--	Molecular Function: nucleic acid binding (GO:0003676);; Molecular Function: zinc ion binding (GO:0008270);; Biological Process: DNA integration (GO:0015074);;	K01768|1.70e-68|ghi:107911085|K01768 adenylate cyclase [EC:4.6.1.1] | (RefSeq) LOW QUALITY PROTEIN: uncharacterized protein LOC107911085	Purine metabolism (ko00230)	[R]	General function prediction only	gag-polypeptide of LTR copia-type	Retrovirus-related Pol polyprotein from transposon TNT 1-94 OS=Nicotiana tabacum OX=4097 PE=2 SV=1	T	Signal transduction mechanisms	Retrovirus-related Pol polyprotein from transposon TNT 1-94 [Dendrobium catenatum]
Ob0229563	[P]	Inorganic ion transport and metabolism	Molecular Function: inorganic phosphate transmembrane transporter activity (GO:0005315);; Biological Process: phosphate ion transport (GO:0006817);; Cellular Component: integral component of membrane (GO:0016021);;	K14640|2.4e-288|oeu:111406313|K14640 solute carrier family 20 (sodium-dependent phosphate transporter) | (RefSeq) inorganic phosphate transporter 2-1, chloroplastic-like	--	[P]	Inorganic ion transport and metabolism	Phosphate transporter family	Inorganic phosphate transporter 2-1, chloroplastic OS=Arabidopsis thaliana OX=3702 GN=PHT2-1 PE=1 SV=1	P	Inorganic ion transport and metabolism	inorganic phosphate transporter 2-1, chloroplastic-like [Olea europaea var. sylvestris]
Ob0251762	--	--	Molecular Function: protein kinase activity (GO:0004672);; Molecular Function: ATP binding (GO:0005524);;	K14510|5.6e-07|ccav:112519832|K14510 serine/threonine-protein kinase CTR1 [EC:2.7.11.1] | (RefSeq) serine/threonine-protein kinase CTR1 isoform X1	MAPK signaling pathway - plant (ko04016);; Plant hormone signal transduction (ko04075)	[T]	Signal transduction mechanisms	Protein tyrosine and serine/threonine kinase	--	T	Signal transduction mechanisms	hypothetical protein DKX38_010144 [Salix brachista]
Syringa_oblata_newGene_9746	--	--	Cellular Component: exosome (RNase complex) (GO:0000178);; Molecular Function: RNA binding (GO:0003723);;	K03681|5.54e-09|egu:105047149|K03681 exosome complex component RRP40 | (RefSeq) putative exosome complex component rrp40	RNA degradation (ko03018)	--	--	--	--	--	--	unnamed protein product, partial [Coffea canephora]
Ob0201539	[M]	Cell wall/membrane/envelope biogenesis	Cellular Component: cellular_component (GO:0005575);; Cellular Component: intracellular (GO:0005622);; Cellular Component: cell (GO:0005623);; Cellular Component: cytoplasm (GO:0005737);; Biological Process: generation of precursor metabolites and energy (GO:0006091);; Biological Process: biological_process (GO:0008150);; Biological Process: metabolic process (GO:0008152);; Cellular Component: ch…	--	--	--	--	--	Photosynthetic NDH subunit of subcomplex B 1, chloroplastic OS=Arabidopsis thaliana OX=3702 GN=PNSB1 PE=2 SV=1	M	Cell wall/membrane/envelope biogenesis	photosynthetic NDH subunit of subcomplex B 1, chloroplastic [Olea europaea var. sylvestris]
Ob0246759	--	--	--	--	--	--	--	--	--	--	--	uncharacterized protein LOC111404752 [Olea europaea var. sylvestris]
Ob0251691	--	--	Molecular Function: nucleic acid binding (GO:0003676);; Molecular Function: zinc ion binding (GO:0008270);;	K17604|1.2e-16|pop:7478873|K17604 zinc finger SWIM domain-containing protein 3 | (RefSeq) uncharacterized protein LOC7478873 isoform X1	--	--	--	SWIM zinc finger	L-aspartate oxidase, chloroplastic OS=Oryza sativa subsp. japonica OX=39947 GN=Os02g0134400 PE=3 SV=1	S	Function unknown	uncharacterized protein LOC111411611 isoform X2 [Olea europaea var. sylvestris]
Ob0222951	[G]	Carbohydrate transport and metabolism	Molecular Function: hydrolase activity, hydrolyzing O-glycosyl compounds (GO:0004553);; Biological Process: carbohydrate metabolic process (GO:0005975);; Molecular Function: carbohydrate binding (GO:0030246);;	K05546|0.0e+00|oeu:111401098|K05546 mannosyl-oligosaccharide alpha-1,3-glucosidase [EC:3.2.1.207] | (RefSeq) probable glucan 1,3-alpha-glucosidase	N-Glycan biosynthesis (ko00510);; Protein processing in endoplasmic reticulum (ko04141)	[GMO]	Carbohydrate transport and metabolism;; Cell wall/membrane/envelope biogenesis;; Posttranslational modification, protein turnover, chaperones	Glycosyl hydrolases family 31	Probable glucan 1,3-alpha-glucosidase OS=Arabidopsis thaliana OX=3702 GN=PSL5 PE=1 SV=1	G	Carbohydrate transport and metabolism	probable glucan 1,3-alpha-glucosidase [Olea europaea var. sylvestris]
Ob0248366	[G]	Carbohydrate transport and metabolism	Molecular Function: chitinase activity (GO:0004568);; Biological Process: carbohydrate metabolic process (GO:0005975);; Biological Process: chitin catabolic process (GO:0006032);; Biological Process: cell wall macromolecule catabolic process (GO:0016998);;	K20547|3.7e-143|oeu:111403475|K20547 basic endochitinase B [EC:3.2.1.14] | (RefSeq) basic endochitinase-like	Amino sugar and nucleotide sugar metabolism (ko00520);; MAPK signaling pathway - plant (ko04016)	[R]	General function prediction only	Chitinase class I	Endochitinase OS=Persea americana OX=3435 GN=chi1 PE=1 SV=2	U	Intracellular trafficking, secretion, and vesicular transport	basic endochitinase-like [Olea europaea var. sylvestris]
Ob0247877	--	--	Biological Process: microtubule cytoskeleton organization (GO:0000226);; Biological Process: cell morphogenesis (GO:0000902);; Biological Process: regulation of cell growth (GO:0001558);; Molecular Function: molecular_function (GO:0003674);; Molecular Function: binding (GO:0005488);; Molecular Function: protein binding (GO:0005515);; Cellular Component: cellular_component (GO:0005575);; Cellular …	K21596|1.3e-37|sind:105176456|K21596 calmodulin-binding transcription activator | (RefSeq) protein WVD2-like 2 isoform X1	--	--	--	Targeting protein for Xklp2 (TPX2) domain	Protein WVD2-like 3 OS=Arabidopsis thaliana OX=3702 GN=WDL3 PE=1 SV=1	S	Function unknown	protein WVD2-like 3 isoform X1 [Olea europaea var. sylvestris]
Ob0200034	--	--	Biological Process: protein deubiquitination (GO:0016579);; Molecular Function: thiol-dependent ubiquitinyl hydrolase activity (GO:0036459);;	--	--	--	--	Protein of unknown function (DUF629)	--	O	Posttranslational modification, protein turnover, chaperones	uncharacterized protein LOC111371309 [Olea europaea var. sylvestris]
Ob0246120	--	--	Molecular Function: molecular_function (GO:0003674);; Molecular Function: catalytic activity (GO:0003824);; Cellular Component: cellular_component (GO:0005575);; Cellular Component: intracellular (GO:0005622);; Cellular Component: cell (GO:0005623);; Cellular Component: cytoplasm (GO:0005737);; Cellular Component: vacuole (GO:0005773);; Cellular Component: Golgi apparatus (GO:0005794);; Cellular …	K23877|6.0e-35|brp:103831563|K23877 xyloglucan O-acetyltransferase | (RefSeq) protein ALTERED XYLOGLUCAN 4	--	--	--	GDSL/SGNH-like Acyl-Esterase family found in Pmr5 and Cas1p	Protein trichome birefringence-like 39 OS=Arabidopsis thaliana OX=3702 GN=TBL39 PE=2 SV=1	S	Function unknown	protein trichome birefringence-like 39 [Olea europaea var. sylvestris]
Syringa_oblata_newGene_7164	--	--	--	--	--	--	--	--	--	--	--	uncharacterized protein LOC107428758 [Ziziphus jujuba]
Ob0227225	[P]	Inorganic ion transport and metabolism	Molecular Function: secondary active sulfate transmembrane transporter activity (GO:0008271);; Cellular Component: integral component of membrane (GO:0016021);;	K17471|0.0e+00|oeu:111406275|K17471 sulfate transporter 3 | (RefSeq) probable sulfate transporter 3.4	--	[P]	Inorganic ion transport and metabolism	Sulfate permease family	Probable sulfate transporter 3.4 OS=Arabidopsis thaliana OX=3702 GN=SULTR3;4 PE=2 SV=1	P	Inorganic ion transport and metabolism	probable sulfate transporter 3.4 [Olea europaea var. sylvestris]
Syringa_oblata_newGene_5290	--	--	Biological Process: protein N-linked glycosylation (GO:0006487);; Cellular Component: integral component of membrane (GO:0016021);; Cellular Component: macromolecular complex (GO:0032991);; Cellular Component: oligosaccharyltransferase I complex (GO:0034998);; Cellular Component: membrane-bounded organelle (GO:0043227);;	--	--	[S]	Function unknown	Oligosaccharyltransferase subunit 5	--	S	Function unknown	transmembrane protein 258-like [Olea europaea var. sylvestris]
Ob0234421	--	--	--	--	--	--	--	--	--	--	--	uncharacterized protein LOC111398460 isoform X2 [Olea europaea var. sylvestris]
Ob0235300	--		Molecular Function: protein serine/threonine kinase activity (GO:0004674);; Molecular Function: ATP binding (GO:0005524);; Cellular Component: integral component of membrane (GO:0016021);;	K13418|9.0e-156|ppp:112278174|K13418 somatic embryogenesis receptor kinase 1 [EC:2.7.10.1 2.7.11.1] | (RefSeq) LRR receptor kinase BAK1-like	--	--	--	Protein kinase domain	Protein NSP-INTERACTING KINASE 2 OS=Arabidopsis thaliana OX=3702 GN=NIK2 PE=1 SV=1	T	Signal transduction mechanisms	protein NSP-INTERACTING KINASE 2-like isoform X1 [Olea europaea var. sylvestris]
Ob0227368	--	--	Cellular Component: nucleus (GO:0005634);; Biological Process: nucleosome assembly (GO:0006334);;	K11290|2.9e-108|oeu:111388345|K11290 template-activating factor I | (RefSeq) NAP1-related protein 2-like	--	[L]	Replication, recombination and repair	Nucleosome assembly protein (NAP)	NAP1-related protein 2 OS=Arabidopsis thaliana OX=3702 GN=NRP2 PE=1 SV=2	L	Replication, recombination and repair	NAP1-related protein 2-like [Olea europaea var. sylvestris]
Ob0219420	--	--	--	--	--	--	--	--	--	S	Function unknown	F-box/FBD/LRR-repeat protein At5g56420-like [Olea europaea var. sylvestris]
Ob0248385	--	--	--	--	--	[L]	Replication, recombination and repair	DDE superfamily endonuclease	Protein ALP1-like OS=Arabidopsis thaliana OX=3702 GN=At3g55350 PE=2 SV=1	L	Replication, recombination and repair	protein ALP1-like [Olea europaea var. sylvestris]
Ob0245640	[EH]	Amino acid transport and metabolism;; Coenzyme transport and metabolism	Molecular Function: magnesium ion binding (GO:0000287);; Molecular Function: acetolactate synthase activity (GO:0003984);; Biological Process: isoleucine biosynthetic process (GO:0009097);; Biological Process: valine biosynthetic process (GO:0009099);; Molecular Function: thiamine pyrophosphate binding (GO:0030976);; Molecular Function: flavin adenine dinucleotide binding (GO:0050660);;	K01652|0.0e+00|oeu:111378188|K01652 acetolactate synthase I/II/III large subunit [EC:2.2.1.6] | (RefSeq) acetolactate synthase 1, chloroplastic-like	Valine, leucine and isoleucine biosynthesis (ko00290);; Butanoate metabolism (ko00650);; C5-Branched dibasic acid metabolism (ko00660);; Pantothenate and CoA biosynthesis (ko00770);; 2-Oxocarboxylic acid metabolism (ko01210);; Biosynthesis of amino acids (ko01230)	[EH]	Amino acid transport and metabolism;; Coenzyme transport and metabolism	Thiamine pyrophosphate enzyme, N-terminal TPP binding domain	Acetolactate synthase 2, chloroplastic OS=Nicotiana tabacum OX=4097 GN=ALS SURB PE=1 SV=1	--	--	acetolactate synthase 1, chloroplastic-like [Olea europaea var. sylvestris]
Ob0240356	--	--	Biological Process: response to high light intensity (GO:0009644);; Biological Process: photosynthetic electron transport in photosystem I (GO:0009773);;	--	--	--	--	--	Protein PROTON GRADIENT REGULATION 5, chloroplastic OS=Arabidopsis thaliana OX=3702 GN=PGR5 PE=1 SV=1	S	Function unknown	protein PROTON GRADIENT REGULATION 5, chloroplastic-like [Olea europaea var. sylvestris]
Ob0223964	[GI]	Carbohydrate transport and metabolism;; Lipid transport and metabolism	Molecular Function: enzyme inhibitor activity (GO:0004857);; Cellular Component: integral component of membrane (GO:0016021);; Molecular Function: pectinesterase activity (GO:0030599);; Biological Process: cell wall modification (GO:0042545);; Molecular Function: aspartyl esterase activity (GO:0045330);; Biological Process: pectin catabolic process (GO:0045490);;	K01051|4.8e-196|hbr:110634634|K01051 pectinesterase [EC:3.1.1.11] | (RefSeq) uncharacterized protein LOC110634634	Pentose and glucuronate interconversions (ko00040)	--	--	Pectinesterase	Pectinesterase 1 OS=Arabidopsis thaliana OX=3702 GN=PME1 PE=1 SV=1	I	Lipid transport and metabolism	pectinesterase 1-like [Olea europaea var. sylvestris]
Ob0221177	--	--	--	--	--	--	--	--	--	--	--	uncharacterized protein At3g61260-like [Olea europaea var. sylvestris]
Ob0251539	[J]	Translation, ribosomal structure and biogenesis	Molecular Function: structural constituent of ribosome (GO:0003735);; Cellular Component: ribosome (GO:0005840);; Biological Process: translation (GO:0006412);;	K02921|9.0e-45|cic:CICLE_v10022898mg|K02921 large subunit ribosomal protein L37Ae | (RefSeq) hypothetical protein	Ribosome (ko03010)	[J]	Translation, ribosomal structure and biogenesis	Ribosomal L37ae protein family	60S ribosomal protein L37a-2 OS=Arabidopsis thaliana OX=3702 GN=RPL37AC PE=3 SV=1	J	Translation, ribosomal structure and biogenesis	disease resistance protein RGA2-like [Olea europaea var. sylvestris]
Ob0202260	--	--	Cellular Component: integral component of membrane (GO:0016021);;	K19038|3.9e-24|cmo:103491347|K19038 E3 ubiquitin-protein ligase ATL41 [EC:2.3.2.27] | (RefSeq) RING-H2 finger protein ATL40-like	--	[O]	Posttranslational modification, protein turnover, chaperones	Ring finger domain	RING-H2 finger protein ATL3 OS=Arabidopsis thaliana OX=3702 GN=ATL3 PE=2 SV=1	O	Posttranslational modification, protein turnover, chaperones	RING-H2 finger protein ATL3-like [Olea europaea var. sylvestris]
Ob0214560	--	--	Molecular Function: helicase activity (GO:0004386);;	K12823|2.7e-23|oeu:111405096|K12823 ATP-dependent RNA helicase DDX5/DBP2 [EC:3.6.4.13] | (RefSeq) DEAD-box ATP-dependent RNA helicase 20-like	Spliceosome (ko03040)	[A]	RNA processing and modification	--	DEAD-box ATP-dependent RNA helicase 20 OS=Arabidopsis thaliana OX=3702 GN=RH20 PE=2 SV=1	A	RNA processing and modification	DEAD-box ATP-dependent RNA helicase 20 [Olea europaea var. sylvestris]
Ob0243125	--	--	Biological Process: ubiquitin-dependent protein catabolic process (GO:0006511);; Biological Process: protein deubiquitination (GO:0016579);; Molecular Function: thiol-dependent ubiquitinyl hydrolase activity (GO:0036459);;	K11838|2.0e-34|oeu:111366300|K11838 ubiquitin carboxyl-terminal hydrolase 7 [EC:3.4.19.12] | (RefSeq) ubiquitin carboxyl-terminal hydrolase 12-like isoform X1	--	[O]	Posttranslational modification, protein turnover, chaperones	Ubiquitin carboxyl-terminal hydrolase	Ubiquitin carboxyl-terminal hydrolase 12 OS=Arabidopsis thaliana OX=3702 GN=UBP12 PE=1 SV=2	O	Posttranslational modification, protein turnover, chaperones	ubiquitin carboxyl-terminal hydrolase 12-like isoform X1 [Olea europaea var. sylvestris]
Ob0212004	--	--	--	--	--	--	--	Domain of unknown function (DUF4228)	--	S	Function unknown	hypothetical protein CDL12_15480 [Handroanthus impetiginosus]
Ob0235092	--	--	Cellular Component: integral component of membrane (GO:0016021);;	K10523|1.2e-26|rcu:8270720|K10523 speckle-type POZ protein | (RefSeq) BTB/POZ domain-containing protein At1g55760	--	--	--	Photosynthesis affected mutant 68	Uncharacterized protein PAM68-like OS=Arabidopsis thaliana OX=3702 GN=At5g52780 PE=2 SV=1	L	Replication, recombination and repair	uncharacterized protein PAM68-like [Olea europaea var. sylvestris]
Ob0251100	--	--	Cellular Component: nucleus (GO:0005634);; Biological Process: tRNA methylation (GO:0030488);; Biological Process: RNA (guanine-N7)-methylation (GO:0036265);;	K15443|8.0e-204|oeu:111411803|K15443 tRNA (guanine-N(7)-)-methyltransferase subunit TRM82 | (RefSeq) tRNA (guanine-N(7)-)-methyltransferase non-catalytic subunit wdr4 isoform X1	--	[S]	Function unknown	WD domain, G-beta repeat	--	J	Translation, ribosomal structure and biogenesis	tRNA (guanine-N(7)-)-methyltransferase non-catalytic subunit wdr4 isoform X2 [Olea europaea var. sylvestris]
Ob0205370	--	--	--	--	--	--	--	--	--	--	--	uncharacterized protein LOC111406765 [Olea europaea var. sylvestris]
Ob0218149	[G]	Carbohydrate transport and metabolism	Molecular Function: chitinase activity (GO:0004568);; Biological Process: carbohydrate metabolic process (GO:0005975);; Molecular Function: chitin binding (GO:0008061);;	K01183|1.3e-131|oeu:111399636|K01183 chitinase [EC:3.2.1.14] | (RefSeq) chitotriosidase-1-like	Amino sugar and nucleotide sugar metabolism (ko00520)	[G]	Carbohydrate transport and metabolism	Glycosyl hydrolases family 18	Class V chitinase OS=Arabidopsis thaliana OX=3702 GN=ChiC PE=1 SV=1	G	Carbohydrate transport and metabolism	chitotriosidase-1-like [Olea europaea var. sylvestris]
Ob0226071	--		Molecular Function: transmembrane receptor protein serine/threonine kinase activity (GO:0004675);; Molecular Function: ATP binding (GO:0005524);; Cellular Component: plasma membrane (GO:0005886);; Biological Process: protein phosphorylation (GO:0006468);; Cellular Component: integral component of membrane (GO:0016021);;	K13430|1.6e-76|ats:109759178|K13430 serine/threonine-protein kinase PBS1 [EC:2.7.11.1] | (RefSeq) LOC109759178; probable serine/threonine-protein kinase PBL7	Plant-pathogen interaction (ko04626)	[T]	Signal transduction mechanisms	Protein tyrosine and serine/threonine kinase	Receptor-like serine/threonine-protein kinase ALE2 OS=Arabidopsis thaliana OX=3702 GN=ALE2 PE=1 SV=1	T	Signal transduction mechanisms	PREDICTED: pto-interacting protein 1 [Nicotiana sylvestris]
Ob0206303	--	--	Molecular Function: AT DNA binding (GO:0003680);; Cellular Component: nucleus (GO:0005634);; Cellular Component: integral component of membrane (GO:0016021);;	--	--	--	--	Plants and Prokaryotes Conserved (PCC) domain	AT-hook motif nuclear-localized protein 1 OS=Arabidopsis thaliana OX=3702 GN=AHL1 PE=1 SV=1	K	Transcription	AT-hook motif nuclear-localized protein 1-like isoform X2 [Coffea arabica]
Ob0211709	--	--	Molecular Function: molecular_function (GO:0003674);; Molecular Function: nucleic acid binding (GO:0003676);; Molecular Function: RNA binding (GO:0003723);; Molecular Function: catalytic activity (GO:0003824);; Molecular Function: nuclease activity (GO:0004518);; Molecular Function: endonuclease activity (GO:0004519);; Molecular Function: binding (GO:0005488);; Cellular Component: cellular_compon…	--	--	[R]	General function prediction only	--	Pentatricopeptide repeat-containing protein At5g15300 OS=Arabidopsis thaliana OX=3702 GN=PCMP-E40 PE=2 SV=2	Q	Secondary metabolites biosynthesis, transport and catabolism	pentatricopeptide repeat-containing protein At5g15300 [Olea europaea var. sylvestris]
Ob0231538	--	--	Cellular Component: host cell nucleus (GO:0042025);;	K21777|1.4e-23|oeu:111400590|K21777 G2/mitotic-specific cyclin-B, other | (RefSeq) G2/mitotic-specific cyclin S13-7-like	--	[D]	Cell cycle control, cell division, chromosome partitioning	--	G2/mitotic-specific cyclin-1 OS=Antirrhinum majus OX=4151 PE=2 SV=1	D	Cell cycle control, cell division, chromosome partitioning	G2/mitotic-specific cyclin S13-7-like [Olea europaea var. sylvestris]
Ob0233264	[L]	Replication, recombination and repair	Molecular Function: DNA binding (GO:0003677);; Molecular Function: endonuclease activity (GO:0004519);; Biological Process: DNA repair (GO:0006281);; Molecular Function: metal ion binding (GO:0046872);; Molecular Function: class I DNA-(apurinic or apyrimidinic site) lyase activity (GO:0140078);;	K01142|4.0e-147|oeu:111365970|K01142 exodeoxyribonuclease III [EC:3.1.11.2] | (RefSeq) DNA-(apurinic or apyrimidinic site) lyase, chloroplastic isoform X1	Base excision repair (ko03410)	[L]	Replication, recombination and repair	Endonuclease/Exonuclease/phosphatase family	DNA-(apurinic or apyrimidinic site) endonuclease, chloroplastic OS=Arabidopsis thaliana OX=3702 GN=ARP PE=1 SV=2	L	Replication, recombination and repair	DNA-(apurinic or apyrimidinic site) lyase, chloroplastic isoform X2 [Olea europaea var. sylvestris]
Ob0221485	[G]	Carbohydrate transport and metabolism	Molecular Function: glycogen (starch) synthase activity (GO:0004373);; Cellular Component: amyloplast (GO:0009501);; Cellular Component: chloroplast (GO:0009507);; Biological Process: starch biosynthetic process (GO:0019252);;	K13679|0.0e+00|oeu:111377230|K13679 granule-bound starch synthase [EC:2.4.1.242] | (RefSeq) granule-bound starch synthase 1, chloroplastic/amyloplastic-like	Starch and sucrose metabolism (ko00500)	--	--	Starch synthase catalytic domain	Granule-bound starch synthase 1, chloroplastic/amyloplastic OS=Antirrhinum majus OX=4151 GN=WAXY PE=2 SV=1	H	Coenzyme transport and metabolism	granule-bound starch synthase 1, chloroplastic/amyloplastic-like [Olea europaea var. sylvestris]
Ob0201947	[O]	Posttranslational modification, protein turnover, chaperones	Cellular Component: cytosol (GO:0005829);; Molecular Function: unfolded protein binding (GO:0051082);; Biological Process: chaperone mediated protein folding requiring cofactor (GO:0051085);; Molecular Function: chaperone binding (GO:0051087);;	K09510|7.1e-164|oeu:111401658|K09510 DnaJ homolog subfamily B member 4 | (RefSeq) dnaJ homolog subfamily B member 13-like	--	[O]	Posttranslational modification, protein turnover, chaperones	DnaJ C terminal domain	DnaJ protein homolog OS=Cucumis sativus OX=3659 GN=DNAJ1 PE=2 SV=1	O	Posttranslational modification, protein turnover, chaperones	dnaJ homolog subfamily B member 13-like [Olea europaea var. sylvestris]
Ob0232909	[L]	Replication, recombination and repair	Molecular Function: nucleic acid binding (GO:0003676);; Molecular Function: RNA-DNA hybrid ribonuclease activity (GO:0004523);; Biological Process: DNA integration (GO:0015074);;	--	--	--	--	Reverse transcriptase-like	--	E	Amino acid transport and metabolism	uncharacterized protein LOC111412526 [Olea europaea var. sylvestris]
Ob0208417	[T]	Signal transduction mechanisms	Molecular Function: protein kinase activity (GO:0004672);; Molecular Function: ATP binding (GO:0005524);;	K02214|0.0e+00|oeu:111385637|K02214 cell division control protein 7 [EC:2.7.11.1] | (RefSeq) probable serine/threonine-protein kinase cdc7 isoform X1	--	[L]	Replication, recombination and repair	Protein kinase domain	Cell division control protein 2 homolog A OS=Antirrhinum majus OX=4151 GN=CDC2A PE=2 SV=2	T	Signal transduction mechanisms	probable serine/threonine-protein kinase cdc7 isoform X1 [Olea europaea var. sylvestris]
Ob0243048	[DZ]	Cell cycle control, cell division, chromosome partitioning;; Cytoskeleton	Molecular Function: DNA binding (GO:0003677);;	K10614|1.2e-15|ota:OT_ostta01g06380|K10614 E3 ubiquitin-protein ligase HERC3 [EC:2.3.2.26] | (RefSeq) Regulator of chromosome condensation, RCC1	Ubiquitin mediated proteolysis (ko04120)	[S]	Function unknown	Regulator of chromosome condensation (RCC1) repeat	Ultraviolet-B receptor UVR8 OS=Arabidopsis thaliana OX=3702 GN=UVR8 PE=1 SV=1	--	--	protein RCC2 homolog isoform X3 [Olea europaea var. sylvestris]
Ob0248991	[G]	Carbohydrate transport and metabolism	Molecular Function: galactokinase activity (GO:0004335);; Molecular Function: ATP binding (GO:0005524);; Molecular Function: galactose binding (GO:0005534);; Cellular Component: cytoplasm (GO:0005737);; Biological Process: galactose metabolic process (GO:0006012);;	K18674|1.3e-45|oeu:111381334|K18674 N-acetylgalactosamine kinase [EC:2.7.1.157] | (RefSeq) galactokinase-like	--	[G]	Carbohydrate transport and metabolism	GHMP kinases C terminal	Galactokinase OS=Arabidopsis thaliana OX=3702 GN=GAL1 PE=1 SV=2	G	Carbohydrate transport and metabolism	galactokinase [Striga asiatica]
Ob0222630	--	--	Cellular Component: nucleus (GO:0005634);; Biological Process: regulation of transcription, DNA-templated (GO:0006355);; Molecular Function: zinc ion binding (GO:0008270);;	K17604|2.3e-19|pper:18766268|K17604 zinc finger SWIM domain-containing protein 3 | (RefSeq) protein FAR1-RELATED SEQUENCE 5	--	--	--	--	--	S	Function unknown	protein FAR-RED IMPAIRED RESPONSE 1-like [Cannabis sativa]
Ob0238394	--	--	Molecular Function: nucleic acid binding (GO:0003676);; Molecular Function: zinc ion binding (GO:0008270);;	K07304|1.8e-16|cann:107874243|K07304 peptide-methionine (S)-S-oxide reductase [EC:1.8.4.11] | (RefSeq) peptide methionine sulfoxide reductase-like	--	[R]	General function prediction only	gag-polypeptide of LTR copia-type	Retrovirus-related Pol polyprotein from transposon TNT 1-94 OS=Nicotiana tabacum OX=4097 PE=2 SV=1	L	Replication, recombination and repair	hypothetical protein E3N88_26619 [Mikania micrantha]
Ob0221026	--	--	Molecular Function: lipid binding (GO:0008289);;	K15042|9.3e-11|cann:107868701|K15042 importin subunit alpha-6/7 | (RefSeq) importin subunit alpha-like	--	--	--	Protein of unknown function (DUF1336)	Protein ENHANCED DISEASE RESISTANCE 2 OS=Arabidopsis thaliana OX=3702 GN=EDR2 PE=2 SV=1	T	Signal transduction mechanisms	protein ENHANCED DISEASE RESISTANCE 2-like isoform X1 [Olea europaea var. sylvestris]
Syringa_oblata_newGene_12155	--	--	--	--	--	--	--	--	--	--	--	unnamed protein product [Brassica oleracea]
Ob0248012	--	--	--	--	--	[R]	General function prediction only	--	--	S	Function unknown	SOSS complex subunit B like [Actinidia chinensis var. chinensis]
Ob0243791	--	--	Molecular Function: RNA binding (GO:0003723);;	--	--	--	--	RNA-binding protein Tab2/Atab2	Protein TAB2 homolog, chloroplastic OS=Arabidopsis thaliana OX=3702 GN=ATAB2 PE=2 SV=1	S	Function unknown	protein TAB2 homolog, chloroplastic isoform X1 [Olea europaea var. sylvestris]
Ob0243485	[J]	Translation, ribosomal structure and biogenesis	Molecular Function: structural constituent of ribosome (GO:0003735);; Cellular Component: ribosome (GO:0005840);; Biological Process: translation (GO:0006412);;	K02960|4.4e-72|oeu:111387938|K02960 small subunit ribosomal protein S16e | (RefSeq) 40S ribosomal protein S16	Ribosome (ko03010)	[J]	Translation, ribosomal structure and biogenesis	Ribosomal protein S9/S16	40S ribosomal protein S16 OS=Fritillaria agrestis OX=64177 GN=RPS16 PE=2 SV=1	J	Translation, ribosomal structure and biogenesis	40S ribosomal protein S16 [Olea europaea var. sylvestris]
Ob0248851	[T]	Signal transduction mechanisms	Molecular Function: protein serine/threonine phosphatase activity (GO:0004722);; Cellular Component: integral component of membrane (GO:0016021);; Molecular Function: metal ion binding (GO:0046872);;	K01090|2.2e-279|oeu:111386738|K01090 protein phosphatase [EC:3.1.3.16] | (RefSeq) protein phosphatase 2C 70-like isoform X1	--	[T]	Signal transduction mechanisms	Protein phosphatase 2C	Protein phosphatase 2C 70 OS=Arabidopsis thaliana OX=3702 GN=KAPP PE=1 SV=2	T	Signal transduction mechanisms	protein phosphatase 2C 70-like isoform X1 [Olea europaea var. sylvestris]
Ob0237129	--	--	--	--	--	--	--	Myb/SANT-like DNA-binding domain	--	S	Function unknown	L10-interacting MYB domain-containing protein-like [Solanum pennellii]
Ob0210770	--	--	Cellular Component: vacuolar membrane (GO:0005774);;	--	--	--	--	DnaJ domain	--	O	Posttranslational modification, protein turnover, chaperones	uncharacterized protein LOC111403310 [Olea europaea var. sylvestris]
Ob0231786	--	--	Molecular Function: RNA binding (GO:0003723);;	--	--	--	--	Nuclear transport factor 2 (NTF2) domain	--	T	Signal transduction mechanisms	ras GTPase-activating protein-binding protein 1 [Sesamum indicum]
Ob0218912	[T]	Signal transduction mechanisms	Molecular Function: protein tyrosine kinase activity (GO:0004713);; Molecular Function: ATP binding (GO:0005524);; Biological Process: ubiquitin-dependent protein catabolic process (GO:0006511);; Biological Process: multicellular organism development (GO:0007275);; Molecular Function: zinc ion binding (GO:0008270);; Cellular Component: host cell nucleus (GO:0042025);;	K13436|5.9e-139|qsu:112010464|K13436 pto-interacting protein 1 [EC:2.7.11.1] | (RefSeq) PTI1-like tyrosine-protein kinase 1 isoform X1	Plant-pathogen interaction (ko04626)	[T]	Signal transduction mechanisms	Protein tyrosine and serine/threonine kinase	Probable protein kinase At2g41970 OS=Arabidopsis thaliana OX=3702 GN=At2g41970 PE=2 SV=1	T	Signal transduction mechanisms	probable protein kinase At2g41970 [Olea europaea var. sylvestris]
Ob0208051	--	--	Molecular Function: protein kinase activity (GO:0004672);; Molecular Function: ATP binding (GO:0005524);;	--	--	--	--	--	WPP domain-associated protein (Fragment) OS=Solanum lycopersicum OX=4081 GN=WAP PE=1 SV=1	S	Function unknown	WPP domain-associated protein [Olea europaea var. sylvestris]
Ob0207535	--	--	Cellular Component: ubiquitin ligase complex (GO:0000151);; Molecular Function: protein binding (GO:0005515);; Cellular Component: cellular_component (GO:0005575);; Cellular Component: intracellular (GO:0005622);; Cellular Component: cell (GO:0005623);; Cellular Component: cullin-RING ubiquitin ligase complex (GO:0031461);; Cellular Component: macromolecular complex (GO:0032991);; Cellular Compon…	K18643|1.2e-26|oeu:111399159|K18643 katanin p80 WD40 repeat-containing subunit B1 | (RefSeq) katanin p80 WD40 repeat-containing subunit B1 homolog isoform X1	--	[D]	Cell cycle control, cell division, chromosome partitioning	WD domain, G-beta repeat	Katanin p80 WD40 repeat-containing subunit B1 homolog KTN80.4 OS=Arabidopsis thaliana OX=3702 GN=KTN80.4 PE=1 SV=3	Z	Cytoskeleton	hypothetical protein GOBAR_AA22422 [Gossypium barbadense]
Ob0250817	--	--	Molecular Function: nucleic acid binding (GO:0003676);; Biological Process: DNA integration (GO:0015074);;	K01768|4.8e-12|ghi:107911085|K01768 adenylate cyclase [EC:4.6.1.1] | (RefSeq) LOW QUALITY PROTEIN: uncharacterized protein LOC107911085	Purine metabolism (ko00230)	[R]	General function prediction only	--	--	O	Posttranslational modification, protein turnover, chaperones	hypothetical protein TSUD_143350 [Trifolium subterraneum]
Ob0242101	--	--	Molecular Function: transferase activity, transferring acyl groups other than amino-acyl groups (GO:0016747);;	K19861|1.5e-55|vvi:100263045|K19861 benzyl alcohol O-benzoyltransferase [EC:2.3.1.196 2.3.1.232] | (RefSeq) methanol O-anthraniloyltransferase	--	--	--	Transferase family	Methanol O-anthraniloyltransferase OS=Vitis labrusca OX=103355 GN=AMAT PE=1 SV=1	S	Function unknown	methanol O-anthraniloyltransferase-like [Olea europaea var. sylvestris]
Ob0240127	--	--	Molecular Function: nucleic acid binding (GO:0003676);; Molecular Function: RNA-DNA hybrid ribonuclease activity (GO:0004523);;	K16743|2.8e-07|cic:CICLE_v10014034mg|K16743 abnormal spindle-like microcephaly-associated protein | (RefSeq) hypothetical protein	--	--	--	BURP domain	BURP domain protein USPL1 OS=Arabidopsis thaliana OX=3702 GN=USPL1 PE=2 SV=1	O	Posttranslational modification, protein turnover, chaperones	BURP domain-containing protein 16-like [Olea europaea var. sylvestris]
Ob0220318	--	--	--	K03236|2.0e-12|oeu:111390410|K03236 translation initiation factor 1A | (RefSeq) eukaryotic translation initiation factor 1A-like isoform X1	RNA transport (ko03013)	--	--	MuDR family transposase	--	S	Function unknown	uncharacterized protein LOC111411611 isoform X2 [Olea europaea var. sylvestris]
Ob0228383	--	--	--	K01213|9.4e-06|dcr:108212198|K01213 galacturan 1,4-alpha-galacturonidase [EC:3.2.1.67] | (RefSeq) exopolygalacturonase-like	Pentose and glucuronate interconversions (ko00040)	[R]	General function prediction only	--	--	S	Function unknown	uncharacterized protein At4g22758-like [Olea europaea var. sylvestris]
Ob0232503	--	--	Molecular Function: DNA binding (GO:0003677);; Cellular Component: nucleus (GO:0005634);; Molecular Function: metal ion binding (GO:0046872);;	K11308|4.4e-29|cann:107849534|K11308 histone acetyltransferase MYST1 [EC:2.3.1.48] | (RefSeq) histone acetyltransferase of the MYST family 1-like	--	[R]	General function prediction only	PHD-finger	Pathogenesis-related homeodomain protein OS=Petroselinum crispum OX=4043 GN=PRH PE=2 SV=1	K	Transcription	pathogenesis-related homeodomain protein-like [Olea europaea var. sylvestris]
Ob0251649	--	--	Molecular Function: ubiquitin-protein transferase activity (GO:0004842);; Cellular Component: nucleus (GO:0005634);; Biological Process: histone monoubiquitination (GO:0010390);; Molecular Function: ligase activity (GO:0016874);; Molecular Function: metal ion binding (GO:0046872);;	K10696|5.8e-189|oeu:111410866|K10696 E3 ubiquitin-protein ligase BRE1 [EC:2.3.2.27] | (RefSeq) E3 ubiquitin-protein ligase BRE1-like 1	--	[O]	Posttranslational modification, protein turnover, chaperones	Zinc finger, C3HC4 type (RING finger)	E3 ubiquitin-protein ligase BRE1-like 1 OS=Arabidopsis thaliana OX=3702 GN=HUB1 PE=1 SV=1	O	Posttranslational modification, protein turnover, chaperones	E3 ubiquitin ligase involved in syntaxin degradation [Handroanthus impetiginosus]
Ob0226046	--	--	Molecular Function: calcium ion binding (GO:0005509);; Cellular Component: photosystem II oxygen evolving complex (GO:0009654);; Biological Process: photosynthesis (GO:0015979);; Cellular Component: integral component of membrane (GO:0016021);; Cellular Component: extrinsic component of membrane (GO:0019898);;	K11517|7.3e-22|apro:F751_1325|K11517 (S)-2-hydroxy-acid oxidase [EC:1.1.3.15] | (RefSeq) Hydroxyacid oxidase	Glyoxylate and dicarboxylate metabolism (ko00630);; Carbon metabolism (ko01200);; Peroxisome (ko04146)	--	--	PsbP	PsbP domain-containing protein 7, chloroplastic OS=Arabidopsis thaliana OX=3702 GN=PPD7 PE=2 SV=1	S	Function unknown	psbP domain-containing protein 7, chloroplastic [Sesamum indicum]
Ob0208017	[L]	Replication, recombination and repair	Molecular Function: nucleic acid binding (GO:0003676);; Molecular Function: RNA-DNA hybrid ribonuclease activity (GO:0004523);;	K17541|2.1e-38|nnu:104611621|K17541 SCY1-like protein 2 | (RefSeq) uncharacterized LOC104611621	--	--	--	Reverse transcriptase-like	--	L	Replication, recombination and repair	uncharacterized protein LOC111406573 [Olea europaea var. sylvestris]
Ob0253715	--	--	Molecular Function: transcription factor activity, sequence-specific DNA binding (GO:0003700);;	K16221|2.3e-117|oeu:111365350|K16221 transcription factor TCP21 (protein CCA1 HIKING EXPEDITION) | (RefSeq) transcription factor TCP7-like	Circadian rhythm - plant (ko04712)	--	--	TCP family transcription factor	Transcription factor TCP21 OS=Arabidopsis thaliana OX=3702 GN=TCP21 PE=1 SV=1	K	Transcription	transcription factor TCP7-like [Olea europaea var. sylvestris]
Ob0200150	--	--	--	K05391|8.7e-26|mesc:110613637|K05391 cyclic nucleotide gated channel, plant | (RefSeq) putative cyclic nucleotide-gated ion channel 15	Plant-pathogen interaction (ko04626)	--	--	Domain of unknown function (DUF4283)	--	E	Amino acid transport and metabolism	uncharacterized protein LOC113770991 [Coffea eugenioides]
Ob0201811	--	--	Molecular Function: nucleic acid binding (GO:0003676);; Biological Process: DNA integration (GO:0015074);;	K01768|3.1e-54|ghi:107911085|K01768 adenylate cyclase [EC:4.6.1.1] | (RefSeq) LOW QUALITY PROTEIN: uncharacterized protein LOC107911085	Purine metabolism (ko00230)	[R]	General function prediction only	Integrase core domain	Retrovirus-related Pol polyprotein from transposon TNT 1-94 OS=Nicotiana tabacum OX=4097 PE=2 SV=1	O	Posttranslational modification, protein turnover, chaperones	hypothetical protein CR513_30341, partial [Mucuna pruriens]
Ob0217835	--	--	Cellular Component: integral component of membrane (GO:0016021);;	--	--	--	--	--	Protein ORANGE-LIKE, chloroplastic OS=Arabidopsis thaliana OX=3702 GN=ORLIKE PE=1 SV=1	S	Function unknown	protein ORANGE-LIKE, chloroplastic [Olea europaea var. sylvestris]
Ob0221466	--	--	Biological Process: cellulose microfibril organization (GO:0010215);; Cellular Component: anchored component of membrane (GO:0031225);;	--	--	--	--	COBRA-like protein	--	--	--	COBRA-like protein 1 [Olea europaea var. sylvestris]
Ob0243864	[E]	Amino acid transport and metabolism	Cellular Component: integral component of membrane (GO:0016021);; Molecular Function: transmembrane transporter activity (GO:0022857);;	K03294|2.5e-193|sind:105170587|K03294 basic amino acid/polyamine antiporter, APA family | (RefSeq) cationic amino acid transporter 9, chloroplastic-like	--	[E]	Amino acid transport and metabolism	Amino acid permease	Cationic amino acid transporter 9, chloroplastic OS=Arabidopsis thaliana OX=3702 GN=CAT9 PE=2 SV=1	E	Amino acid transport and metabolism	cationic amino acid transporter 9, chloroplastic-like [Sesamum indicum]
Ob0232122	--	--	Molecular Function: AT DNA binding (GO:0003680);;	--	--	--	--	Plants and Prokaryotes Conserved (PCC) domain	AT-hook motif nuclear-localized protein 22 OS=Arabidopsis thaliana OX=3702 GN=AHL22 PE=1 SV=1	K	Transcription	AT-hook motif nuclear-localized protein 22-like [Olea europaea var. sylvestris]
Ob0204758	--	--	Molecular Function: carboxy-lyase activity (GO:0016831);; Biological Process: carboxylic acid metabolic process (GO:0019752);; Molecular Function: pyridoxal phosphate binding (GO:0030170);;	K20241|4.1e-20|mus:103979095|K20241 WD repeat-containing protein 44 | (RefSeq) WD repeat-containing protein 44-like	--	[E]	Amino acid transport and metabolism	Pyridoxal-dependent decarboxylase conserved domain	Glutamate decarboxylase OS=Solanum lycopersicum OX=4081 PE=2 SV=1	S	Function unknown	uncharacterized protein LOC111407654 [Olea europaea var. sylvestris]
Ob0204147	--	--	Molecular Function: protein dimerization activity (GO:0046983);;	--	--	--	--	Domain of unknown function (DUF1995)	Transcription factor ILR3 OS=Arabidopsis thaliana OX=3702 GN=ILR3 PE=1 SV=1	S	Function unknown	hypothetical protein Saspl_000936 [Salvia splendens]
Ob0234961	--	--	Molecular Function: metal ion binding (GO:0046872);;	K23047|1.9e-44|zju:107406037|K23047 E3 ubiquitin-protein ligase UNKL [EC:2.3.2.27] | (RefSeq) zinc finger CCCH domain-containing protein 2-like isoform X2	--	[R]	General function prediction only	Ankyrin repeats (3 copies)	Zinc finger CCCH domain-containing protein 29 OS=Arabidopsis thaliana OX=3702 GN=At2g40140 PE=1 SV=1	S	Function unknown	zinc finger CCCH domain-containing protein 29-like [Olea europaea var. sylvestris]
Ob0247313	--	--	Molecular Function: nucleic acid binding (GO:0003676);; Biological Process: DNA integration (GO:0015074);;	--	--	[R]	General function prediction only	--	--	O	Posttranslational modification, protein turnover, chaperones	copia-type polyprotein, partial [Trifolium pratense]
Syringa_oblata_newGene_17625	--	--	--	K01963|3.32e-43|aof:109823134|K01963 acetyl-CoA carboxylase carboxyl transferase subunit beta [EC:6.4.1.2 2.1.3.15] | (RefSeq) uncharacterized protein LOC109823134	Fatty acid biosynthesis (ko00061);; Pyruvate metabolism (ko00620);; Propanoate metabolism (ko00640);; Carbon metabolism (ko01200);; Fatty acid metabolism (ko01212)	--	--	--	--	S	Function unknown	glutathione S-transferase T3-like [Asparagus officinalis]
Ob0245336	--	--	Cellular Component: integral component of membrane (GO:0016021);; Molecular Function: transmembrane transporter activity (GO:0022857);;	K14638|1.1e-47|pvu:PHAVU_001G163400g|K14638 solute carrier family 15 (peptide/histidine transporter), member 3/4 | (RefSeq) hypothetical protein	--	[E]	Amino acid transport and metabolism	POT family	Protein NRT1/ PTR FAMILY 5.1 OS=Arabidopsis thaliana OX=3702 GN=NPF5.1 PE=2 SV=2	E	Amino acid transport and metabolism	protein NRT1/ PTR FAMILY 5.1-like [Olea europaea var. sylvestris]
Ob0236302	[I]	Lipid transport and metabolism	Molecular Function: phospholipase D activity (GO:0004630);; Molecular Function: calcium ion binding (GO:0005509);; Cellular Component: membrane (GO:0016020);; Biological Process: lipid catabolic process (GO:0016042);; Biological Process: phosphatidylcholine metabolic process (GO:0046470);; Molecular Function: N-acylphosphatidylethanolamine-specific phospholipase D activity (GO:0070290);;	K01115|0.0e+00|oeu:111372165|K01115 phospholipase D1/2 [EC:3.1.4.4] | (RefSeq) phospholipase D alpha 1	Glycerophospholipid metabolism (ko00564);; Ether lipid metabolism (ko00565);; Endocytosis (ko04144)	[I]	Lipid transport and metabolism	Peroxidase	Phospholipase D alpha 1 OS=Nicotiana tabacum OX=4097 GN=PLD1 PE=2 SV=2	I	Lipid transport and metabolism	phospholipase D alpha 1 [Olea europaea var. sylvestris]
Ob0247847	--	--	--	--	--	--	--	--	--	--	--	uncharacterized protein LOC111371941 [Olea europaea var. sylvestris]
Ob0233816	--	--	Molecular Function: DNA binding (GO:0003677);; Cellular Component: nucleus (GO:0005634);;	K15397|7.0e-20|cpep:111776416|K15397 3-ketoacyl-CoA synthase [EC:2.3.1.199] | (RefSeq) 3-ketoacyl-CoA synthase 17-like	Fatty acid elongation (ko00062);; Plant-pathogen interaction (ko04626)	[O]	Posttranslational modification, protein turnover, chaperones	Myb-like DNA-binding domain	Protein RADIALIS-like 1 OS=Arabidopsis thaliana OX=3702 GN=RL1 PE=2 SV=1	K	Transcription	transcription factor RADIALIS-like [Olea europaea var. sylvestris]
Ob0232112	--	--	Molecular Function: molecular_function (GO:0003674);; Molecular Function: nucleic acid binding (GO:0003676);; Molecular Function: RNA binding (GO:0003723);; Molecular Function: catalytic activity (GO:0003824);; Molecular Function: nuclease activity (GO:0004518);; Molecular Function: endonuclease activity (GO:0004519);; Molecular Function: binding (GO:0005488);; Cellular Component: cellular_compon…	K23541|4.8e-62|rcu:107260920|K23541 Ca2+/H+ antiporter, TMEM165/GDT1 family | (RefSeq) pentatricopeptide repeat-containing protein At4g21065-like	--	[R]	General function prediction only	PPR repeat	Pentatricopeptide repeat-containing protein At2g45350, chloroplastic OS=Arabidopsis thaliana OX=3702 GN=CRR4 PE=1 SV=2	S	Function unknown	pentatricopeptide repeat-containing protein At2g45350, chloroplastic [Olea europaea var. sylvestris]
Ob0230677	--	--	Cellular Component: integral component of membrane (GO:0016021);;	--	--	--	--	--	--	--	--	uncharacterized protein LOC111365811 [Olea europaea var. sylvestris]
Ob0234886	--	--	Cellular Component: integral component of membrane (GO:0016021);;	K13354|1.7e-156|sind:105167075|K13354 solute carrier family 25 (peroxisomal adenine nucleotide transporter), member 17 | (RefSeq) peroxisomal nicotinamide adenine dinucleotide carrier	Peroxisome (ko04146)	[C]	Energy production and conversion	Mitochondrial carrier protein	Peroxisomal nicotinamide adenine dinucleotide carrier OS=Arabidopsis thaliana OX=3702 GN=PXN PE=1 SV=1	C	Energy production and conversion	peroxisomal nicotinamide adenine dinucleotide carrier [Sesamum indicum]
Ob0217423	--	--	--	--	--	--	--	--	--	--	--	replication protein A 70 kDa DNA-binding subunit D-like isoform X1 [Olea europaea var. sylvestris]
Ob0218642	--	--	Molecular Function: nucleic acid binding (GO:0003676);; Molecular Function: RNA-directed DNA polymerase activity (GO:0003964);; Biological Process: DNA integration (GO:0015074);;	K11593|5.5e-30|dct:110097550|K11593 eukaryotic translation initiation factor 2C | (RefSeq) protein argonaute 1A-like	--	[R]	General function prediction only	gag-polypeptide of LTR copia-type	Retrovirus-related Pol polyprotein from transposon RE1 OS=Arabidopsis thaliana OX=3702 GN=RE1 PE=2 SV=1	L	Replication, recombination and repair	putative RNA-directed DNA polymerase [Rosa chinensis]
Ob0205980	--	--	Cellular Component: integral component of membrane (GO:0016021);;	K09775|5.9e-12|dzi:111283728|K09775 uncharacterized protein | (RefSeq) uncharacterized protein LOC111283728 isoform X1	--	--	--	Core-2/I-Branching enzyme	Glycosyltransferase BC10 OS=Oryza sativa subsp. japonica OX=39947 GN=BC10 PE=1 SV=1	S	Function unknown	uncharacterized protein LOC111398991 isoform X1 [Olea europaea var. sylvestris]
Ob0211830	--	--	--	--	--	--	--	--	--	--	--	uncharacterized protein LOC111381444 [Olea europaea var. sylvestris]
Ob0230103	--	--	Molecular Function: ATPase activator activity (GO:0001671);; Cellular Component: cytosol (GO:0005829);; Biological Process: protein folding (GO:0006457);; Biological Process: positive regulation of ATPase activity (GO:0032781);; Molecular Function: chaperone binding (GO:0051087);; Molecular Function: Hsp90 protein binding (GO:0051879);;	--	--	[S]	Function unknown	Activator of Hsp90 ATPase, N-terminal	--	O	Posttranslational modification, protein turnover, chaperones	uncharacterized protein LOC111366082 [Olea europaea var. sylvestris]
Ob0200300	--	--	Molecular Function: molecular_function (GO:0003674);; Molecular Function: nucleic acid binding (GO:0003676);; Molecular Function: RNA binding (GO:0003723);; Molecular Function: catalytic activity (GO:0003824);; Molecular Function: nuclease activity (GO:0004518);; Molecular Function: endonuclease activity (GO:0004519);; Molecular Function: binding (GO:0005488);; Cellular Component: cellular_compon…	K17710|9.9e-08|zju:107413916|K17710 pentatricopeptide repeat domain-containing protein 1 | (RefSeq) LOW QUALITY PROTEIN: putative pentatricopeptide repeat-containing protein At2g02150	--	[R]	General function prediction only	PPR repeat family	Pentatricopeptide repeat-containing protein At4g21170 OS=Arabidopsis thaliana OX=3702 GN=At4g21170 PE=3 SV=2	S	Function unknown	pentatricopeptide repeat-containing protein At4g21170 [Olea europaea var. sylvestris]
Ob0249817	--	--	Cellular Component: integral component of membrane (GO:0016021);;	--	--	--	--	--	NADH dehydrogenase [ubiquinone] 1 beta subcomplex subunit 8, mitochondrial OS=Arabidopsis thaliana OX=3702 GN=At5g47570 PE=2 SV=1	S	Function unknown	NADH dehydrogenase [ubiquinone] 1 beta subcomplex subunit 8, mitochondrial [Olea europaea var. sylvestris]
Ob0236261	[IQR]	Lipid transport and metabolism;; Secondary metabolites biosynthesis, transport and catabolism;; General function prediction only	Cellular Component: membrane (GO:0016020);; Biological Process: oxidation-reduction process (GO:0055114);;	K00079|4.9e-148|nsy:104221924|K00079 carbonyl reductase 1 [EC:1.1.1.184 1.1.1.189 1.1.1.197] | (RefSeq) carbonyl reductase [NADPH] 1 isoform X1	Arachidonic acid metabolism (ko00590);; Folate biosynthesis (ko00790)	[Q]	Secondary metabolites biosynthesis, transport and catabolism	short chain dehydrogenase	(+)-neomenthol dehydrogenase OS=Arabidopsis thaliana OX=3702 GN=SDR1 PE=1 SV=1	Q	Secondary metabolites biosynthesis, transport and catabolism	PREDICTED: carbonyl reductase [NADPH] 1 isoform X1 [Nicotiana sylvestris]
Ob0238952	[C]	Energy production and conversion	Molecular Function: copper ion binding (GO:0005507);; Molecular Function: electron carrier activity (GO:0009055);; Cellular Component: chloroplast thylakoid membrane (GO:0009535);;	K02638|1.2e-67|nta:107812786|K02638 plastocyanin | (RefSeq) plastocyanin A'/A''	Photosynthesis (ko00195)	--	--	Copper binding proteins, plastocyanin/azurin family	Plastocyanin, chloroplastic OS=Spinacia oleracea OX=3562 GN=PETE PE=1 SV=2	C	Energy production and conversion	PREDICTED: plastocyanin A'/A'' [Nicotiana tabacum]
Ob0244604	--	--	Molecular Function: nucleic acid binding (GO:0003676);; Molecular Function: RNA-DNA hybrid ribonuclease activity (GO:0004523);;	K17541|4.7e-23|nnu:104611621|K17541 SCY1-like protein 2 | (RefSeq) uncharacterized LOC104611621	--	[R]	General function prediction only	Integrase zinc binding domain	--	L	Replication, recombination and repair	uncharacterized protein LOC111396411 [Olea europaea var. sylvestris]
Ob0236290	--	--	--	K21594|5.7e-07|pxb:103946988|K21594 translation factor GUF1, mitochondrial [EC:3.6.5.-] | (RefSeq) translation factor GUF1 homolog, mitochondrial-like	--	--	--	--	--	S	Function unknown	uncharacterized protein LOC111391781 [Olea europaea var. sylvestris]
Ob0237170	--	--	Molecular Function: DNA binding (GO:0003677);;	K07466|7.9e-42|nsy:104212304|K07466 replication factor A1 | (RefSeq) uncharacterized protein LOC104212304	DNA replication (ko03030);; Nucleotide excision repair (ko03420);; Mismatch repair (ko03430);; Homologous recombination (ko03440)	[L]	Replication, recombination and repair	Domain of unknown function DUF223	Single-stranded DNA-binding protein WHY3, chloroplastic OS=Arabidopsis thaliana OX=3702 GN=WHY3 PE=1 SV=1	L	Replication, recombination and repair	replication protein A 70 kDa DNA-binding subunit [Striga asiatica]
Ob0208137	--	--	--	--	--	--	--	Protein of unknown function, DUF538	--	S	Function unknown	uncharacterized protein LOC111407684 [Olea europaea var. sylvestris]
Ob0252238	--	--	Molecular Function: zinc ion binding (GO:0008270);; Cellular Component: integral component of membrane (GO:0016021);;	--	--	--	--	--	--	--	--	uncharacterized protein LOC111389976 [Olea europaea var. sylvestris]
Syringa_oblata_newGene_5332	--	--	--	K01265|4.59e-28|bna:106454220|K01265 methionyl aminopeptidase [EC:3.4.11.18] | (RefSeq) methionine aminopeptidase 2B-like	--	[R]	General function prediction only	--	Retrovirus-related Pol polyprotein from transposon RE2 OS=Arabidopsis thaliana OX=3702 GN=RE2 PE=4 SV=1	K	Transcription	Retrovirus-related Pol polyprotein from transposon RE1 [Vitis vinifera]
Ob0242987	--	--	--	--	--	--	--	--	--	--	--	DNA-directed RNA polymerase 1B, mitochondrial-like [Olea europaea var. sylvestris]
Ob0219571	--	--	Molecular Function: transcription cofactor activity (GO:0003712);; Biological Process: regulation of transcription, DNA-templated (GO:0006355);;	K02218|5.4e-09|sbi:8069780|K02218 casein kinase 1 [EC:2.7.11.1] | (RefSeq) uncharacterized protein LOC8069780	--	--	--	--	--	L	Replication, recombination and repair	unnamed protein product [Lactuca saligna]
Ob0212606	--	--	Biological Process: response to water (GO:0009415);;	--	--	--	--	Dehydrin	--	--	--	late embryogenesis abundant protein-like [Olea europaea var. sylvestris]
Ob0251718	--	--	Molecular Function: structural constituent of ribosome (GO:0003735);; Cellular Component: ribosome (GO:0005840);; Biological Process: translation (GO:0006412);;	K02910|4.4e-59|oeu:111394866|K02910 large subunit ribosomal protein L31e | (RefSeq) 60S ribosomal protein L31	Ribosome (ko03010)	[J]	Translation, ribosomal structure and biogenesis	Ribosomal protein L31e	60S ribosomal protein L31 OS=Perilla frutescens OX=48386 GN=RPL31 PE=2 SV=1	J	Translation, ribosomal structure and biogenesis	60S ribosomal protein L31 [Olea europaea var. sylvestris]
Ob0211953	--		Molecular Function: protein serine/threonine/tyrosine kinase activity (GO:0004712);; Molecular Function: ATP binding (GO:0005524);;	K01968|7.2e-61|psom:113350054|K01968 3-methylcrotonyl-CoA carboxylase alpha subunit [EC:6.4.1.4] | (RefSeq) LOW QUALITY PROTEIN: methylcrotonoyl-CoA carboxylase subunit alpha, mitochondrial-like	Valine, leucine and isoleucine degradation (ko00280)	[T]	Signal transduction mechanisms	Protein tyrosine and serine/threonine kinase	Serine/threonine-protein kinase STY13 OS=Arabidopsis thaliana OX=3702 GN=STY13 PE=1 SV=2	T	Signal transduction mechanisms	serine/threonine-protein kinase HT1-like [Olea europaea var. sylvestris]
Ob0242601	--	--	Cellular Component: vacuolar proton-transporting V-type ATPase complex (GO:0016471);; Molecular Function: ATPase activity, coupled to transmembrane movement of substances (GO:0042626);; Biological Process: hydrogen ion transmembrane transport (GO:1902600);;	K02152|1.0e-19|oeu:111394906|K02152 V-type H+-transporting ATPase subunit G | (RefSeq) V-type proton ATPase subunit G-like isoform X1	Oxidative phosphorylation (ko00190);; Phagosome (ko04145)	[C]	Energy production and conversion	Vacuolar (H+)-ATPase G subunit	V-type proton ATPase subunit G OS=Citrus limon OX=2708 GN=VATG PE=3 SV=1	C	Energy production and conversion	V-type proton ATPase subunit G-like isoform X2 [Olea europaea var. sylvestris]
Ob0252061	[J]	Translation, ribosomal structure and biogenesis	Molecular Function: RNA binding (GO:0003723);; Molecular Function: structural constituent of ribosome (GO:0003735);; Cellular Component: cytosolic large ribosomal subunit (GO:0022625);;	K02908|1.1e-57|oeu:111367628|K02908 large subunit ribosomal protein L30e | (RefSeq) 60S ribosomal protein L30	Ribosome (ko03010)	[J]	Translation, ribosomal structure and biogenesis	Ribosomal protein L7Ae/L30e/S12e/Gadd45 family	60S ribosomal protein L30 OS=Lupinus luteus OX=3873 GN=RPL30 PE=3 SV=1	J	Translation, ribosomal structure and biogenesis	60S ribosomal protein L30 [Olea europaea var. sylvestris]
Ob0201304	--	--	Molecular Function: monooxygenase activity (GO:0004497);; Molecular Function: iron ion binding (GO:0005506);; Cellular Component: integral component of membrane (GO:0016021);; Molecular Function: oxidoreductase activity, acting on paired donors, with incorporation or reduction of molecular oxygen (GO:0016705);; Molecular Function: heme binding (GO:0020037);;	K20623|3.8e-60|nnu:104609273|K20623 typhasterol/6-deoxotyphasterol 2alpha-hydroxylase | (RefSeq) cytochrome P450 71A1-like	Brassinosteroid biosynthesis (ko00905)	[Q]	Secondary metabolites biosynthesis, transport and catabolism	Plant mobile domain	Trimethyltridecatetraene synthase OS=Zea mays OX=4577 GN=CYP92C6 PE=1 SV=1	Q	Secondary metabolites biosynthesis, transport and catabolism	cytochrome P450 71A1-like [Olea europaea var. sylvestris]
Ob0211445	--	--	Molecular Function: molecular_function (GO:0003674);; Molecular Function: catalytic activity (GO:0003824);; Cellular Component: cellular_component (GO:0005575);; Cellular Component: intracellular (GO:0005622);; Cellular Component: cell (GO:0005623);; Cellular Component: cytoplasm (GO:0005737);; Biological Process: generation of precursor metabolites and energy (GO:0006091);; Biological Process: o…	--	--	--	--	--	Protein PHOTOSYSTEM I ASSEMBLY 2, chloroplastic OS=Arabidopsis thaliana OX=3702 GN=PSA2 PE=1 SV=1	S	Function unknown	protein PHOTOSYSTEM I ASSEMBLY 2, chloroplastic isoform X1 [Olea europaea var. sylvestris]
Ob0217908	--	--	Cellular Component: integral component of membrane (GO:0016021);;	K20393|4.8e-40|oeu:111390154|K20393 PRA1 family protein 3 | (RefSeq) PRA1 family protein A1-like isoform X1	--	--	--	PRA1 family protein	PRA1 family protein A1 OS=Arabidopsis thaliana OX=3702 GN=PRA1A1 PE=2 SV=1	P	Inorganic ion transport and metabolism	PRA1 family protein A1-like [Tripterygium wilfordii]
Ob0219650	--	--	Biological Process: carbohydrate transport (GO:0008643);; Cellular Component: integral component of membrane (GO:0016021);;	K15281|2.7e-91|oeu:111400106|K15281 solute carrier family 35 | (RefSeq) nucleotide-sugar uncharacterized transporter 3-like	--	[GOU]	Carbohydrate transport and metabolism;; Posttranslational modification, protein turnover, chaperones;; Intracellular trafficking, secretion, and vesicular transport	--	UDP-N-acetylglucosamine transporter UGNT1 OS=Arabidopsis thaliana OX=3702 GN=UGNT1 PE=1 SV=1	--	--	nucleotide-sugar uncharacterized transporter 3-like [Olea europaea var. sylvestris]
Ob0221344	--	--	Molecular Function: peroxidase activity (GO:0004601);; Cellular Component: extracellular region (GO:0005576);; Biological Process: response to oxidative stress (GO:0006979);; Molecular Function: heme binding (GO:0020037);; Biological Process: hydrogen peroxide catabolic process (GO:0042744);; Molecular Function: metal ion binding (GO:0046872);;	K00430|3.8e-174|oeu:111368505|K00430 peroxidase [EC:1.11.1.7] | (RefSeq) peroxidase 3-like	Phenylpropanoid biosynthesis (ko00940)	--	--	Peroxidase	Peroxidase 3 OS=Arabidopsis thaliana OX=3702 GN=PER3 PE=2 SV=1	Q	Secondary metabolites biosynthesis, transport and catabolism	peroxidase 3-like [Olea europaea var. sylvestris]
Ob0231218	--	--	--	--	--	--	--	--	--	S	Function unknown	hypothetical protein CFOL_v3_00691 [Cephalotus follicularis]
Ob0222140	--	--	--	--	--	--	--	--	--	--	--	vegetative cell wall protein gp1-like [Olea europaea var. sylvestris]
Ob0219612	--	--	Molecular Function: ethanolamine kinase activity (GO:0004305);;	K00894|9.1e-172|sind:105166441|K00894 ethanolamine kinase [EC:2.7.1.82] | (RefSeq) probable ethanolamine kinase	Glycerophospholipid metabolism (ko00564)	[I]	Lipid transport and metabolism	Choline/ethanolamine kinase	Probable ethanolamine kinase OS=Arabidopsis thaliana OX=3702 GN=EMB1187 PE=2 SV=1	I	Lipid transport and metabolism	Ethanolamine kinase [Handroanthus impetiginosus]
Ob0205271	--	--	Molecular Function: nucleic acid binding (GO:0003676);; Molecular Function: zinc ion binding (GO:0008270);;	K09060|2.5e-35|dzi:111275889|K09060 plant G-box-binding factor | (RefSeq) bZIP transcription factor 16-like isoform X1	--	--	--	gag-polypeptide of LTR copia-type	bZIP transcription factor 16 OS=Arabidopsis thaliana OX=3702 GN=BZIP16 PE=1 SV=1	L	Replication, recombination and repair	Retrovirus-related Pol polyprotein from transposon RE1 [Vitis vinifera]
Ob0210679	--	--	Molecular Function: ion channel activity (GO:0005216);; Biological Process: cation transport (GO:0006812);;	--	--	--	--	--	Outer envelope pore protein 37, chloroplastic OS=Arabidopsis thaliana OX=3702 GN=OEP37 PE=2 SV=2	S	Function unknown	outer envelope pore protein 37, chloroplastic-like [Olea europaea var. sylvestris]
Ob0237483	--	--	Molecular Function: nucleic acid binding (GO:0003676);; Molecular Function: zinc ion binding (GO:0008270);; Biological Process: DNA integration (GO:0015074);;	K22390|1.3e-08|ccav:112519945|K22390 acid phosphatase type 7 | (RefSeq) probable inactive purple acid phosphatase 27	--	[R]	General function prediction only	gag-polypeptide of LTR copia-type	--	J	Translation, ribosomal structure and biogenesis	uncharacterized protein LOC111393019 [Olea europaea var. sylvestris]
Ob0217957	[T]	Signal transduction mechanisms	Molecular Function: ATP binding (GO:0005524);; Cellular Component: integral component of membrane (GO:0016021);; Molecular Function: ATPase activity (GO:0016887);;	K21396|4.1e-40|gsl:Gasu_36200|K21396 ATP-binding cassette, subfamily G (WHITE), eye pigment precursor transporter | (RefSeq) ABC transporter, ATP-binding protein	--	[Q]	Secondary metabolites biosynthesis, transport and catabolism	ABC transporter	ABC transporter G family member 20 OS=Arabidopsis thaliana OX=3702 GN=ABCG20 PE=2 SV=1	Q	Secondary metabolites biosynthesis, transport and catabolism	ABC transporter G family member 20-like [Olea europaea var. sylvestris]
Ob0237278	--	--	Molecular Function: cysteine-type peptidase activity (GO:0008234);;	--	--	--	--	Domain of unknown function (DUF1985)	--	S	Function unknown	uncharacterized protein LOC111400111 [Olea europaea var. sylvestris]
Ob0220166	--	--	Cellular Component: mitochondrial intermembrane space (GO:0005758);; Biological Process: copper ion transport (GO:0006825);; Cellular Component: integral component of membrane (GO:0016021);; Molecular Function: copper chaperone activity (GO:0016531);;	K02260|3.0e-10|csv:101205238|K02260 cytochrome c oxidase assembly protein subunit 17 | (RefSeq) cytochrome c oxidase copper chaperone 2	Oxidative phosphorylation (ko00190)	[O]	Posttranslational modification, protein turnover, chaperones	Cytochrome C oxidase copper chaperone (COX17)	Cytochrome c oxidase copper chaperone 1 OS=Arabidopsis thaliana OX=3702 GN=COX17-1 PE=2 SV=1	O	Posttranslational modification, protein turnover, chaperones	hypothetical protein AMTR_s00011p00257480 [Amborella trichopoda]
Ob0226561	--	--	Molecular Function: nucleic acid binding (GO:0003676);; Molecular Function: zinc ion binding (GO:0008270);;	--	--	--	--	Zinc knuckle	--	S	Function unknown	hypothetical protein G4B88_011714 [Cannabis sativa]
Ob0230530	[Q]	Secondary metabolites biosynthesis, transport and catabolism	Biological Process: fatty acid biosynthetic process (GO:0006633);; Cellular Component: membrane (GO:0016020);; Molecular Function: transferase activity, transferring acyl groups other than amino-acyl groups (GO:0016747);;	K15397|3.3e-256|oeu:111405499|K15397 3-ketoacyl-CoA synthase [EC:2.3.1.199] | (RefSeq) 3-ketoacyl-CoA synthase 19	Fatty acid elongation (ko00062);; Plant-pathogen interaction (ko04626)	--	--	FAE1/Type III polyketide synthase-like protein	3-ketoacyl-CoA synthase 19 OS=Arabidopsis thaliana OX=3702 GN=KCS19 PE=2 SV=1	I	Lipid transport and metabolism	3-ketoacyl-CoA synthase 19 [Olea europaea var. sylvestris]
Ob0214379	--	--	--	--	--	--	--	--	EID1-like F-box protein 2 OS=Arabidopsis thaliana OX=3702 GN=EDL2 PE=1 SV=1	S	Function unknown	EID1-like F-box protein 2 [Olea europaea var. sylvestris]
Ob0236982	--	--	Molecular Function: molecular_function (GO:0003674);; Molecular Function: nucleic acid binding (GO:0003676);; Molecular Function: DNA helicase activity (GO:0003678);; Molecular Function: RNA binding (GO:0003723);; Molecular Function: RNA helicase activity (GO:0003724);; Molecular Function: mRNA binding (GO:0003729);; Molecular Function: binding (GO:0005488);; Cellular Component: cellular_componen…	--	--	--	--	--	--	A	RNA processing and modification	putative G3BP-like protein isoform X1 [Olea europaea var. sylvestris]
Ob0229155	--	--	Molecular Function: ATP binding (GO:0005524);; Cellular Component: cellular_component (GO:0005575);; Cellular Component: intracellular (GO:0005622);; Cellular Component: cell (GO:0005623);; Cellular Component: nucleus (GO:0005634);; Biological Process: transcription, DNA-templated (GO:0006351);; Biological Process: regulation of transcription, DNA-templated (GO:0006355);; Biological Process: mult…	K22382|2.4e-12|oeu:111408549|K22382 WD repeat-containing protein 26 | (RefSeq) WD repeat-containing protein 26 homolog	--	--	--	WRC	Growth-regulating factor 7 OS=Arabidopsis thaliana OX=3702 GN=GRF7 PE=2 SV=1	K	Transcription	growth-regulating factor 7-like [Olea europaea var. sylvestris]
Ob0241341	[C]	Energy production and conversion	Cellular Component: mitochondrion (GO:0005739);; Cellular Component: mitochondrial respiratory chain complex I (GO:0005747);; Biological Process: mitochondrial electron transport, NADH to ubiquinone (GO:0006120);; Molecular Function: NADH dehydrogenase (ubiquinone) activity (GO:0008137);; Molecular Function: FMN binding (GO:0010181);; Molecular Function: metal ion binding (GO:0046872);; Molecular…	K03942|2.7e-277|oeu:111398857|K03942 NADH dehydrogenase (ubiquinone) flavoprotein 1 [EC:7.1.1.2] | (RefSeq) NADH dehydrogenase [ubiquinone] flavoprotein 1, mitochondrial	Oxidative phosphorylation (ko00190)	[C]	Energy production and conversion	Respiratory-chain NADH dehydrogenase 51 Kd subunit	NADH dehydrogenase [ubiquinone] flavoprotein 1, mitochondrial OS=Arabidopsis thaliana OX=3702 GN=At5g08530 PE=1 SV=1	C	Energy production and conversion	NADH dehydrogenase [ubiquinone] flavoprotein 1, mitochondrial [Olea europaea var. sylvestris]
Ob0212643	--	--	--	K11138|3.6e-301|nsy:104213422|K11138 telomere-associated protein RIF1 | (RefSeq) uncharacterized protein LOC104213422	--	--	--	Rap1-interacting factor 1 N terminal	--	S	Function unknown	PREDICTED: uncharacterized protein LOC105960679 [Erythranthe guttata]
Ob0216908	--	--	Cellular Component: integral component of membrane (GO:0016021);;	--	--	--	--	--	--	--	--	uncharacterized protein LOC111397256 [Olea europaea var. sylvestris]
Ob0214641	--	--	Molecular Function: nucleic acid binding (GO:0003676);; Molecular Function: zinc ion binding (GO:0008270);; Biological Process: DNA integration (GO:0015074);;	K13448|2.8e-35|oeu:111397614|K13448 calcium-binding protein CML | (RefSeq) calmodulin-like protein 8	Plant-pathogen interaction (ko04626)	[R]	General function prediction only	--	Secreted RxLR effector protein 161 OS=Plasmopara viticola OX=143451 GN=RXLR161 PE=2 SV=1	L	Replication, recombination and repair	Retrovirus-related Pol polyprotein from transposon TNT 1-94 [Vitis vinifera]
Ob0223487	--	--	--	K19893|1.6e-09|pda:103721188|K19893 glucan endo-1,3-beta-glucosidase 5/6 [EC:3.2.1.39] | (RefSeq) glucan endo-1,3-beta-glucosidase 6-like	Starch and sucrose metabolism (ko00500)	--	--	Putative gypsy type transposon	--	--	--	uncharacterized protein LOC110811147 [Carica papaya]
Ob0235519	--	--	--	K09422|1.1e-47|oeu:111394779|K09422 transcription factor MYB, plant | (RefSeq) transcription factor MYB2-like	--	--	--	--	--	L	Replication, recombination and repair	transcription factor MYB2-like [Olea europaea var. sylvestris]
Ob0240560	--	--	--	--	--	--	--	--	--	--	--	uncharacterized protein LOC111375228 [Olea europaea var. sylvestris]
Ob0234726	--	--	--	--	--	--	--	GRAM domain	GEM-like protein 4 OS=Arabidopsis thaliana OX=3702 GN=At5g08350 PE=2 SV=1	S	Function unknown	putative GEM-like protein 8 [Olea europaea var. sylvestris]
Ob0221241	--	--	Molecular Function: zinc ion binding (GO:0008270);;	K22262|4.2e-117|qsu:112034235|K22262 WD repeat and FYVE domain-containing protein 3 | (RefSeq) protein SPIRRIG	--	[R]	General function prediction only	PPR repeat	Pentatricopeptide repeat-containing protein At4g13650 OS=Arabidopsis thaliana OX=3702 GN=PCMP-H42 PE=2 SV=2	S	Function unknown	pentatricopeptide repeat-containing protein At3g24000, mitochondrial [Olea europaea var. sylvestris]
Ob0239873	--	--	Molecular Function: nucleic acid binding (GO:0003676);; Molecular Function: aspartic-type endopeptidase activity (GO:0004190);; Molecular Function: zinc ion binding (GO:0008270);;	--	--	--	--	Zinc knuckle	--	--	--	uncharacterized protein LOC111377914 [Olea europaea var. sylvestris]
Ob0250014	--	--	Molecular Function: nucleic acid binding (GO:0003676);;	K13101|2.0e-216|oeu:111381626|K13101 G patch domain and KOW motifs-containing protein | (RefSeq) protein MOS2-like	--	[R]	General function prediction only	G-patch domain	Protein MOS2 OS=Arabidopsis thaliana OX=3702 GN=MOS2 PE=2 SV=1	S	Function unknown	protein MOS2-like [Olea europaea var. sylvestris]
Ob0218308	--	--	Molecular Function: motor activity (GO:0003774);; Molecular Function: actin binding (GO:0003779);; Molecular Function: ATP binding (GO:0005524);; Biological Process: actin filament organization (GO:0007015);; Cellular Component: myosin complex (GO:0016459);;	K10357|1.6e-07|oeu:111383875|K10357 myosin V | (RefSeq) myosin-17	--	[Z]	Cytoskeleton	--	Myosin-16 OS=Arabidopsis thaliana OX=3702 GN=XI-J PE=2 SV=1	--	--	myosin-17 [Olea europaea var. sylvestris]
Ob0239286	[P]	Inorganic ion transport and metabolism	Cellular Component: integral component of membrane (GO:0016021);; Molecular Function: metal ion transmembrane transporter activity (GO:0046873);;	K21398|5.5e-78|cann:107861979|K21398 natural resistance-associated macrophage protein 2 | (RefSeq) metal transporter Nramp6	--	[P]	Inorganic ion transport and metabolism	Natural resistance-associated macrophage protein	Metal transporter Nramp5 OS=Oryza sativa subsp. japonica OX=39947 GN=NRAMP5 PE=2 SV=1	P	Inorganic ion transport and metabolism	metal transporter Nramp1-like [Olea europaea var. sylvestris]
Syringa_oblata_newGene_8625	--	--	Molecular Function: nucleic acid binding (GO:0003676);; Molecular Function: zinc ion binding (GO:0008270);;	--	--	[R]	General function prediction only	--	--	L	Replication, recombination and repair	uncharacterized protein LOC110671969 [Hevea brasiliensis]
Ob0253144	--	--	Molecular Function: RNA polymerase II regulatory region sequence-specific DNA binding (GO:0000977);; Molecular Function: transcription factor activity, sequence-specific DNA binding (GO:0003700);; Cellular Component: nucleus (GO:0005634);; Biological Process: positive regulation of transcription from RNA polymerase II promoter (GO:0045944);; Molecular Function: protein dimerization activity (GO:0…	K09264|7.6e-106|oeu:111412195|K09264 MADS-box transcription factor, plant | (RefSeq) floral homeotic protein AGAMOUS-like isoform X1	--	[K]	Transcription	SRF-type transcription factor (DNA-binding and dimerisation domain)	Floral homeotic protein AGAMOUS OS=Petunia hybrida OX=4102 GN=AG1 PE=1 SV=1	K	Transcription	AGAMOUS-like protein [Fraxinus nigra]
Ob0249278	--	--	Molecular Function: DNA binding (GO:0003677);; Molecular Function: transcription factor activity, sequence-specific DNA binding (GO:0003700);; Cellular Component: nucleus (GO:0005634);;	K14516|4.4e-49|oeu:111390583|K14516 ethylene-responsive transcription factor 1 | (RefSeq) ethylene-responsive transcription factor 1B-like	MAPK signaling pathway - plant (ko04016);; Plant hormone signal transduction (ko04075)	--	--	AP2 domain	Ethylene-responsive transcription factor 1B OS=Arabidopsis thaliana OX=3702 GN=ERF1B PE=1 SV=2	K	Transcription	ethylene-responsive transcription factor 1B [Coffea eugenioides]
Ob0240611	--	--	Molecular Function: transcription factor activity, sequence-specific DNA binding (GO:0003700);; Cellular Component: nucleus (GO:0005634);; Cellular Component: host cell nucleus (GO:0042025);; Molecular Function: sequence-specific DNA binding (GO:0043565);;	K09419|3.9e-167|oeu:111391480|K09419 heat shock transcription factor, other eukaryote | (RefSeq) heat stress transcription factor A-6b-like	--	[K]	Transcription	HSF-type DNA-binding	Heat stress transcription factor A-6b OS=Arabidopsis thaliana OX=3702 GN=HSFA6b PE=2 SV=1	K	Transcription	heat stress transcription factor A-6b-like [Olea europaea var. sylvestris]
Ob0240689	--	--	Molecular Function: metal ion binding (GO:0046872);;	--	--	--	--	--	--	S	Function unknown	uncharacterized protein LOC111399148 isoform X1 [Olea europaea var. sylvestris]
Ob0243761	[R]	General function prediction only	Biological Process: phosphorelay signal transduction system (GO:0000160);; Cellular Component: THO complex (GO:0000347);; Cellular Component: cellular_component (GO:0005575);; Cellular Component: intracellular (GO:0005622);; Cellular Component: cell (GO:0005623);; Cellular Component: nucleus (GO:0005634);; Biological Process: nucleobase-containing compound metabolic process (GO:0006139);; Biologi…	K12878|0.0e+00|oeu:111394830|K12878 THO complex subunit 1 | (RefSeq) THO complex subunit 1 isoform X1	RNA transport (ko03013);; Spliceosome (ko03040)	[Y]	Nuclear structure	THO complex subunit 1 transcription elongation factor	THO complex subunit 1 OS=Arabidopsis thaliana OX=3702 GN=THO1 PE=1 SV=1	Y	Nuclear structure	THO complex subunit 1 isoform X1 [Olea europaea var. sylvestris]
Ob0250484	--	--	Molecular Function: nucleic acid binding (GO:0003676);; Molecular Function: RNA-DNA hybrid ribonuclease activity (GO:0004523);;	K03070|1.4e-10|oeu:111369062|K03070 preprotein translocase subunit SecA [EC:7.4.2.8] | (RefSeq) protein translocase subunit SecA, chloroplastic-like	Protein export (ko03060)	[R]	General function prediction only	Reverse transcriptase-like	--	S	Function unknown	Uncharacterized protein TCM_021522 [Theobroma cacao]
Ob0223427	--	--	Biological Process: fucose metabolic process (GO:0006004);; Cellular Component: integral component of membrane (GO:0016021);; Molecular Function: transferase activity, transferring glycosyl groups (GO:0016757);;	K23280|1.6e-90|egu:105057258|K23280 rhamnogalacturonan I rhamnosyltransferase [EC:2.4.1.351] | (RefSeq) uncharacterized protein At1g04910-like	--	--	--	GDP-fucose protein O-fucosyltransferase	O-fucosyltransferase 16 OS=Arabidopsis thaliana OX=3702 GN=OFUT16 PE=2 SV=1	G	Carbohydrate transport and metabolism	O-fucosyltransferase 16 isoform X2 [Olea europaea var. sylvestris]
Ob0249026	[H]	Coenzyme transport and metabolism	Molecular Function: methionine adenosyltransferase activity (GO:0004478);; Molecular Function: ATP binding (GO:0005524);; Biological Process: S-adenosylmethionine biosynthetic process (GO:0006556);; Biological Process: one-carbon metabolic process (GO:0006730);; Molecular Function: metal ion binding (GO:0046872);;	K00789|1.9e-228|oeu:111390594|K00789 S-adenosylmethionine synthetase [EC:2.5.1.6] | (RefSeq) S-adenosylmethionine synthase 2-like	Cysteine and methionine metabolism (ko00270);; Biosynthesis of amino acids (ko01230)	[H]	Coenzyme transport and metabolism	S-adenosylmethionine synthetase, C-terminal domain	S-adenosylmethionine synthase 2 OS=Catharanthus roseus OX=4058 GN=SAMS2 PE=1 SV=1	H	Coenzyme transport and metabolism	S-adenosylmethionine synthase 2-like [Olea europaea var. sylvestris]
Ob0215403	--	--	Molecular Function: loganate O-methyltransferase activity (GO:0030749);; Biological Process: methylation (GO:0032259);;	K22546|7.1e-53|ath:AT3G44860|K22546 juvenile hormone-III synthase [EC:2.1.1.325] | (RefSeq) FAMT; farnesoic acid carboxyl-O-methyltransferase	--	--	--	SAM dependent carboxyl methyltransferase	Loganic acid O-methyltransferase OS=Catharanthus roseus OX=4058 GN=LAMT PE=1 SV=1	S	Function unknown	probable S-adenosylmethionine-dependent methyltransferase At5g37990 [Olea europaea var. sylvestris]
Ob0245047	--	--	Molecular Function: magnesium ion binding (GO:0000287);; Molecular Function: terpene synthase activity (GO:0010333);;	K18108|2.6e-202|vvi:100232956|K18108 (-)-alpha-terpineol synthase [EC:4.2.3.111] | (RefSeq) (-)-a-terpineol synthase	Monoterpenoid biosynthesis (ko00902)	--	--	Terpene synthase family, metal binding domain	(-)-alpha-terpineol synthase OS=Vitis vinifera OX=29760 PE=1 SV=1	S	Function unknown	terpene synthase 10-like [Olea europaea var. sylvestris]
Ob0238612	--	--	Cellular Component: endoplasmic reticulum (GO:0005783);; Cellular Component: integral component of membrane (GO:0016021);;	K16302|3.4e-13|apro:F751_6247|K16302 metal transporter CNNM | (RefSeq) Protein MAM3	--	[S]	Function unknown	--	Uncharacterized membrane protein At4g09580 OS=Arabidopsis thaliana OX=3702 GN=At4g09580 PE=1 SV=1	S	Function unknown	uncharacterized membrane protein At4g09580-like [Olea europaea var. sylvestris]
Ob0247887	--	--	Cellular Component: integral component of membrane (GO:0016021);;	--	--	--	--	Protein BYPASS1-related	--	S	Function unknown	uncharacterized protein LOC112511484 [Cynara cardunculus var. scolymus]
Ob0236461	--	--	--	K14842|4.3e-144|oeu:111407716|K14842 ribosome biogenesis protein NSA2 | (RefSeq) ribosome biogenesis protein NSA2 homolog	--	[R]	General function prediction only	Ribosomal protein S8e	--	J	Translation, ribosomal structure and biogenesis	ribosome biogenesis protein NSA2 homolog [Olea europaea var. sylvestris]
Ob0252986	--	--	Cellular Component: cellular_component (GO:0005575);; Cellular Component: intracellular (GO:0005622);; Cellular Component: cell (GO:0005623);; Cellular Component: nucleus (GO:0005634);; Biological Process: biological_process (GO:0008150);; Biological Process: response to external stimulus (GO:0009605);; Biological Process: response to biotic stimulus (GO:0009607);; Biological Process: response to…	--	--	--	--	LSD1 zinc finger	Protein LOL2 OS=Arabidopsis thaliana OX=3702 GN=LOL2 PE=1 SV=1	S	Function unknown	basic salivary proline-rich protein 1-like isoform X1 [Olea europaea var. sylvestris]
Ob0214525	[T]	Signal transduction mechanisms	Molecular Function: calcium ion binding (GO:0005509);; Molecular Function: calmodulin binding (GO:0005516);; Molecular Function: ATP binding (GO:0005524);; Cellular Component: nucleus (GO:0005634);; Cellular Component: cytoplasm (GO:0005737);; Molecular Function: calcium-dependent protein serine/threonine kinase activity (GO:0009931);; Biological Process: peptidyl-serine phosphorylation (GO:00181…	K00924|0.0e+00|oeu:111379231|K00924 kinase [EC:2.7.1.-] | (RefSeq) CDPK-related kinase 5-like isoform X1	--	[T]	Signal transduction mechanisms	Protein kinase domain	CDPK-related kinase 5 OS=Arabidopsis thaliana OX=3702 GN=CRK5 PE=2 SV=1	T	Signal transduction mechanisms	CDPK-related kinase 5-like isoform X2 [Olea europaea var. sylvestris]
Ob0220748	--	--	Molecular Function: oxidoreductase activity, acting on CH-OH group of donors (GO:0016614);; Molecular Function: flavin adenine dinucleotide binding (GO:0050660);;	K15403|1.6e-11|oeu:111367692|K15403 fatty acid omega-hydroxy dehydrogenase [EC:1.1.-.-] | (RefSeq) protein HOTHEAD-like isoform X1	Cutin, suberine and wax biosynthesis (ko00073)	--	--	--	--	J	Translation, ribosomal structure and biogenesis	hypothetical protein F0562_022837 [Nyssa sinensis]
Ob0252830	[T]	Signal transduction mechanisms	Molecular Function: calcium ion binding (GO:0005509);; Molecular Function: calmodulin binding (GO:0005516);; Molecular Function: ATP binding (GO:0005524);; Cellular Component: nucleus (GO:0005634);; Cellular Component: cytoplasm (GO:0005737);; Molecular Function: calcium-dependent protein serine/threonine kinase activity (GO:0009931);; Biological Process: peptidyl-serine phosphorylation (GO:00181…	K13412|1.5e-279|oeu:111395967|K13412 calcium-dependent protein kinase [EC:2.7.11.1] | (RefSeq) calcium-dependent protein kinase-like isoform X1	Plant-pathogen interaction (ko04626)	[T]	Signal transduction mechanisms	Protein kinase domain	Calcium-dependent protein kinase 21 OS=Arabidopsis thaliana OX=3702 GN=CPK21 PE=1 SV=1	T	Signal transduction mechanisms	calcium-dependent protein kinase-like isoform X2 [Olea europaea var. sylvestris]
Ob0220975	[G]	Carbohydrate transport and metabolism	Biological Process: protein glycosylation (GO:0006486);; Cellular Component: integral component of membrane (GO:0016021);; Molecular Function: glucuronosyl-N-acetylglucosaminyl-proteoglycan 4-alpha-N-acetylglucosaminyltransferase activity (GO:0050508);; Molecular Function: N-acetylglucosaminyl-proteoglycan 4-beta-glucuronosyltransferase activity (GO:0050509);;	K19033|1.3e-18|mus:103968956|K19033 30S ribosomal protein S31 | (RefSeq) glycosyltransferase family 64 protein C4-like isoform X1	--	[GMW]	Carbohydrate transport and metabolism;; Cell wall/membrane/envelope biogenesis;; Extracellular structures	Glycosyl transferase family 64 domain	Glucosamine inositolphosphorylceramide transferase 1 OS=Arabidopsis thaliana OX=3702 GN=GINT1 PE=2 SV=1	--	--	glycosyltransferase family protein 64 protein C5 [Olea europaea var. sylvestris]
Ob0204140	--	--	Cellular Component: Golgi membrane (GO:0000139);; Cellular Component: integral component of membrane (GO:0016021);; Biological Process: pectin biosynthetic process (GO:0045489);; Molecular Function: polygalacturonate 4-alpha-galacturonosyltransferase activity (GO:0047262);; Biological Process: cell wall organization (GO:0071555);;	K20867|1.9e-229|oeu:111370785|K20867 galacturonosyltransferase 12/13/14/15 [EC:2.4.1.-] | (RefSeq) probable galacturonosyltransferase 12	--	--	--	Glycosyl transferase family 8	Probable galacturonosyltransferase 12 OS=Arabidopsis thaliana OX=3702 GN=GAUT12 PE=2 SV=1	G	Carbohydrate transport and metabolism	probable galacturonosyltransferase 12 [Olea europaea var. sylvestris]
Ob0234573	[G]	Carbohydrate transport and metabolism	Molecular Function: hydrolase activity, hydrolyzing O-glycosyl compounds (GO:0004553);; Cellular Component: cell wall (GO:0005618);; Biological Process: xyloglucan metabolic process (GO:0010411);; Molecular Function: xyloglucan:xyloglucosyl transferase activity (GO:0016762);; Biological Process: cell wall biogenesis (GO:0042546);; Cellular Component: apoplast (GO:0048046);; Biological Process: ce…	K08235|5.6e-141|oeu:111400446|K08235 xyloglucan:xyloglucosyl transferase [EC:2.4.1.207] | (RefSeq) probable xyloglucan endotransglucosylase/hydrolase protein 32 isoform X1	--	--	--	Glycosyl hydrolases family 16	Probable xyloglucan endotransglucosylase/hydrolase protein 32 OS=Arabidopsis thaliana OX=3702 GN=XTH32 PE=2 SV=1	G	Carbohydrate transport and metabolism	probable xyloglucan endotransglucosylase/hydrolase protein 32 isoform X2 [Olea europaea var. sylvestris]
Ob0224810	--	--	Molecular Function: molecular_function (GO:0003674);; Molecular Function: catalytic activity (GO:0003824);; Cellular Component: cellular_component (GO:0005575);; Cellular Component: intracellular (GO:0005622);; Cellular Component: cell (GO:0005623);; Cellular Component: cytoplasm (GO:0005737);; Cellular Component: cytosol (GO:0005829);; Biological Process: carbohydrate metabolic process (GO:00059…	--	--	--	--	--	Phosphoglycerate mutase-like protein AT74H OS=Arabidopsis thaliana OX=3702 GN=At1g08940 PE=3 SV=2	S	Function unknown	uncharacterized protein LOC111380512 isoform X3 [Olea europaea var. sylvestris]
Ob0229758	--	--	Molecular Function: molecular_function (GO:0003674);; Molecular Function: nucleic acid binding (GO:0003676);; Molecular Function: RNA binding (GO:0003723);; Molecular Function: catalytic activity (GO:0003824);; Molecular Function: nuclease activity (GO:0004518);; Molecular Function: endonuclease activity (GO:0004519);; Molecular Function: binding (GO:0005488);; Cellular Component: cellular_compon…	K15015|5.3e-261|oeu:111368982|K15015 solute carrier family 32 (vesicular inhibitory amino acid transporter) | (RefSeq) amino acid transporter AVT1A-like	--	[R]	General function prediction only	Transmembrane amino acid transporter protein	Pentatricopeptide repeat-containing protein At3g14730 OS=Arabidopsis thaliana OX=3702 GN=PCMP-E31 PE=2 SV=1	S	Function unknown	pentatricopeptide repeat-containing protein At3g14730 [Olea europaea var. sylvestris]
Ob0228594	--	--	Molecular Function: calcium ion binding (GO:0005509);;	K13448|4.0e-79|oeu:111381296|K13448 calcium-binding protein CML | (RefSeq) calcium-binding protein CAST-like	Plant-pathogen interaction (ko04626)	[T]	Signal transduction mechanisms	EF hand	Calcium-binding protein CAST OS=Solanum tuberosum OX=4113 PE=2 SV=1	T	Signal transduction mechanisms	calcium-binding protein CAST-like [Olea europaea var. sylvestris]
Ob0251556	[O]	Posttranslational modification, protein turnover, chaperones	Molecular Function: aminopeptidase activity (GO:0004177);; Molecular Function: aspartic-type endopeptidase activity (GO:0004190);; Cellular Component: integral component of membrane (GO:0016021);;	K09597|7.1e-266|oeu:111411721|K09597 signal peptide peptidase-like 2B [EC:3.4.23.-] | (RefSeq) signal peptide peptidase-like 4	--	[R]	General function prediction only	Signal peptide peptidase	Signal peptide peptidase-like 4 OS=Arabidopsis thaliana OX=3702 GN=SPPL4 PE=2 SV=1	S	Function unknown	signal peptide peptidase-like 4 [Olea europaea var. sylvestris]
Ob0244987	--	--	--	--	--	--	--	Domain of unknown function (DUF1985)	Lachrymatory-factor synthase OS=Allium cepa OX=4679 GN=LFS PE=1 SV=1	S	Function unknown	uncharacterized protein LOC111406765 [Olea europaea var. sylvestris]
Ob0226016	--	--	Molecular Function: endonuclease activity (GO:0004519);; Molecular Function: exonuclease activity (GO:0004527);;	--	--	--	--	--	--	L	Replication, recombination and repair	PREDICTED: uncharacterized protein LOC109338759 [Lupinus angustifolius]
Ob0217450	[Q]	Secondary metabolites biosynthesis, transport and catabolism	Molecular Function: cellulase activity (GO:0008810);; Cellular Component: integral component of membrane (GO:0016021);; Biological Process: cellulose catabolic process (GO:0030245);;	K01179|3.9e-252|sind:105155435|K01179 endoglucanase [EC:3.2.1.4] | (RefSeq) endoglucanase 10-like	Starch and sucrose metabolism (ko00500)	--	--	Glycosyl hydrolase family 9	Endoglucanase 10 OS=Oryza sativa subsp. japonica OX=39947 GN=GLU2 PE=2 SV=1	G	Carbohydrate transport and metabolism	endoglucanase 10-like [Sesamum indicum]
Ob0218848	[T]	Signal transduction mechanisms	Molecular Function: protein kinase activity (GO:0004672);; Molecular Function: ATP binding (GO:0005524);;	K08857|4.3e-310|oeu:111399527|K08857 NIMA (never in mitosis gene a)-related kinase 1/4/5 [EC:2.7.11.1] | (RefSeq) serine/threonine-protein kinase Nek7-like	--	[R]	General function prediction only	Protein kinase domain	Serine/threonine-protein kinase Nek6 OS=Oryza sativa subsp. japonica OX=39947 GN=NEK6 PE=1 SV=2	T	Signal transduction mechanisms	serine/threonine-protein kinase Nek7-like [Olea europaea var. sylvestris]
Ob0239931	--	--	Molecular Function: AT DNA binding (GO:0003680);;	--	--	--	--	Plants and Prokaryotes Conserved (PCC) domain	AT-hook motif nuclear-localized protein 27 OS=Arabidopsis thaliana OX=3702 GN=AHL27 PE=1 SV=1	K	Transcription	AT-hook motif nuclear-localized protein 25-like [Olea europaea var. sylvestris]
Ob0202218	--	--	Molecular Function: nucleic acid binding (GO:0003676);; Biological Process: DNA integration (GO:0015074);;	--	--	--	--	--	--	T	Signal transduction mechanisms	uncharacterized protein LOC111408372 [Olea europaea var. sylvestris]
Syringa_oblata_newGene_10667	--	--	--	--	--	--	--	--	--	--	--	uncharacterized protein LOC111386691 [Olea europaea var. sylvestris]
Ob0204239	--	--	Cellular Component: membrane (GO:0016020);; Molecular Function: transferase activity (GO:0016740);;	K20891|2.6e-143|atr:18446571|K20891 beta-glucuronosyltransferase [EC:2.4.1.-] | (RefSeq) beta-glucuronosyltransferase GlcAT14B	--	[G]	Carbohydrate transport and metabolism	Core-2/I-Branching enzyme	Beta-glucuronosyltransferase GlcAT14A OS=Arabidopsis thaliana OX=3702 GN=GLCAT14A PE=2 SV=1	G	Carbohydrate transport and metabolism	beta-glucuronosyltransferase GlcAT14A-like [Olea europaea var. sylvestris]
Ob0232297	--	--	Biological Process: protein import into nucleus (GO:0006606);; Molecular Function: Ran GTPase binding (GO:0008536);;	K20221|0.0e+00|oeu:111410714|K20221 importin-4 | (RefSeq) importin-4 isoform X1	--	[YU]	Nuclear structure;; Intracellular trafficking, secretion, and vesicular transport	HEAT repeat	--	--	--	importin-4 isoform X2 [Olea europaea var. sylvestris]
Ob0248769	[I]	Lipid transport and metabolism	Biological Process: lipid metabolic process (GO:0006629);;	K16818|5.9e-69|dct:110095784|K16818 phospholipase A1 [EC:3.1.1.32] | (RefSeq) phospholipase A(1) DAD1, chloroplastic	Glycerophospholipid metabolism (ko00564);; alpha-Linolenic acid metabolism (ko00592)	[I]	Lipid transport and metabolism	Lipase (class 3)	Galactolipase DONGLE, chloroplastic OS=Arabidopsis thaliana OX=3702 GN=DGL PE=1 SV=1	I	Lipid transport and metabolism	galactolipase DONGLE, chloroplastic-like [Olea europaea var. sylvestris]
Ob0248316	--	--	Cellular Component: integral component of membrane (GO:0016021);; Biological Process: vesicle-mediated transport (GO:0016192);;	K08511|1.2e-107|oeu:111369942|K08511 vesicle-associated membrane protein 72 | (RefSeq) vesicle-associated membrane protein 722-like	--	[U]	Intracellular trafficking, secretion, and vesicular transport	Synaptobrevin	Vesicle-associated membrane protein 721 OS=Arabidopsis thaliana OX=3702 GN=VAMP721 PE=2 SV=1	U	Intracellular trafficking, secretion, and vesicular transport	vesicle-associated membrane protein 722-like [Olea europaea var. sylvestris]
Ob0210776	--	--	Cellular Component: ribonuclease H2 complex (GO:0032299);;	K10744|5.9e-131|oeu:111403318|K10744 ribonuclease H2 subunit B | (RefSeq) ribonuclease H2 subunit B	DNA replication (ko03030)	[U]	Intracellular trafficking, secretion, and vesicular transport	Snare region anchored in the vesicle membrane C-terminus	Vesicle transport v-SNARE 12 OS=Arabidopsis thaliana OX=3702 GN=VTI12 PE=1 SV=3	S	Function unknown	ribonuclease H2 subunit B [Olea europaea var. sylvestris]
Ob0210802	--	--	Cellular Component: ubiquitin ligase complex (GO:0000151);; Molecular Function: molecular_function (GO:0003674);; Molecular Function: binding (GO:0005488);; Molecular Function: protein binding (GO:0005515);; Cellular Component: cellular_component (GO:0005575);; Cellular Component: intracellular (GO:0005622);; Cellular Component: cell (GO:0005623);; Cellular Component: nucleus (GO:0005634);; Cellu…	K01213|1.7e-07|ini:109147380|K01213 galacturan 1,4-alpha-galacturonidase [EC:3.2.1.67] | (RefSeq) exopolygalacturonase-like	Pentose and glucuronate interconversions (ko00040)	[R]	General function prediction only	Kelch motif	F-box/kelch-repeat protein SKIP11 OS=Arabidopsis thaliana OX=3702 GN=SKIP11 PE=1 SV=2	S	Function unknown	F-box/kelch-repeat protein SKIP11-like isoform X2 [Olea europaea var. sylvestris]
Ob0232951	--	--	Biological Process: telomere maintenance (GO:0000723);; Molecular Function: DNA helicase activity (GO:0003678);; Molecular Function: ATP binding (GO:0005524);; Biological Process: DNA repair (GO:0006281);; Biological Process: DNA recombination (GO:0006310);;	K15255|4.3e-67|nta:107817267|K15255 ATP-dependent DNA helicase PIF1 [EC:3.6.4.12] | (RefSeq) ATP-dependent DNA helicase PIF1-like	--	[D]	Cell cycle control, cell division, chromosome partitioning	PIF1-like helicase	--	D	Cell cycle control, cell division, chromosome partitioning	PREDICTED: uncharacterized protein LOC109222664, partial [Nicotiana attenuata]
Ob0243096	--	--	Cellular Component: storage vacuole (GO:0000322);; Cellular Component: lytic vacuole (GO:0000323);; Cellular Component: fungal-type vacuole (GO:0000324);; Biological Process: double-strand break repair via homologous recombination (GO:0000724);; Biological Process: recombinational repair (GO:0000725);; Biological Process: DNA synthesis involved in DNA repair (GO:0000731);; Molecular Function: mol…	K04421|2.2e-15|oeu:111401121|K04421 mitogen-activated protein kinase kinase kinase 3 [EC:2.7.11.25] | (RefSeq) mitogen-activated protein kinase kinase kinase 3-like isoform X1	--	--	--	WLM domain	--	P	Inorganic ion transport and metabolism	mitogen-activated protein kinase kinase kinase 3-like isoform X1 [Olea europaea var. sylvestris]
Ob0207609	--	--	Cellular Component: chromosome, telomeric region (GO:0000781);; Molecular Function: histone acetyltransferase activity (GO:0004402);; Cellular Component: nucleus (GO:0005634);; Biological Process: chromatin silencing at telomere (GO:0006348);;	K11303|3.6e-237|oeu:111404157|K11303 histone acetyltransferase 1 [EC:2.3.1.48] | (RefSeq) histone acetyltransferase type B catalytic subunit	--	[B]	Chromatin structure and dynamics	Histone acetyl transferase HAT1 N-terminus	Histone acetyltransferase type B catalytic subunit OS=Arabidopsis thaliana OX=3702 GN=HAG2 PE=2 SV=1	B	Chromatin structure and dynamics	histone acetyltransferase type B catalytic subunit [Olea europaea var. sylvestris]
Ob0230736	--	--	Molecular Function: nucleic acid binding (GO:0003676);;	--	--	--	--	gag-polypeptide of LTR copia-type	--	S	Function unknown	PREDICTED: uncharacterized protein LOC107059194 [Solanum tuberosum]
Ob0201986	--	--	Molecular Function: molecular_function (GO:0003674);; Molecular Function: transcription factor activity, sequence-specific DNA binding (GO:0003700);; Biological Process: regulation of transcription, DNA-templated (GO:0006355);; Biological Process: biological_process (GO:0008150);; Biological Process: regulation of biosynthetic process (GO:0009889);; Biological Process: regulation of gene expressi…	K23460|6.0e-14|cam:101497150|K23460 Rab proteins geranylgeranyltransferase component A | (RefSeq) uncharacterized LOC101497150	--	--	--	RWP-RK domain	Protein RKD1 OS=Arabidopsis thaliana OX=3702 GN=RKD1 PE=3 SV=1	K	Transcription	protein RKD3-like [Olea europaea var. sylvestris]
Ob0251365	--	--	Cellular Component: plasma membrane (GO:0005886);; Biological Process: cell-cell junction assembly (GO:0007043);; Cellular Component: integral component of membrane (GO:0016021);; Biological Process: cell wall modification (GO:0042545);; Molecular Function: protein homodimerization activity (GO:0042803);; Cellular Component: Casparian strip (GO:0048226);;	K10268|1.2e-06|osa:107277566|K10268 F-box and leucine-rich repeat protein 2/20 | (RefSeq) F-box/LRR-repeat protein 14-like	--	--	--	Domain of unknown function (DUF588)	Casparian strip membrane protein 3 OS=Erythranthe guttata OX=4155 PE=2 SV=1	S	Function unknown	casparian strip membrane protein 3-like [Olea europaea var. sylvestris]
Ob0215401	--	--	Cellular Component: plant-type vacuole (GO:0000325);; Molecular Function: molecular_function (GO:0003674);; Molecular Function: transporter activity (GO:0005215);; Molecular Function: dicarboxylic acid transmembrane transporter activity (GO:0005310);; Molecular Function: organic acid transmembrane transporter activity (GO:0005342);; Cellular Component: cellular_component (GO:0005575);; Cellular C…	--	--	[R]	General function prediction only	Aluminium activated malate transporter	Aluminum-activated malate transporter 8 OS=Arabidopsis thaliana OX=3702 GN=ALMT8 PE=3 SV=1	S	Function unknown	aluminum-activated malate transporter 8-like [Olea europaea var. sylvestris]
Ob0249435	--	--	Biological Process: lipid transport (GO:0006869);; Molecular Function: lipid binding (GO:0008289);;	--	--	--	--	Probable lipid transfer	--	S	Function unknown	non-specific lipid-transfer protein-like protein At2g13820 [Olea europaea var. sylvestris]
Ob0209337	--	--	Biological Process: response to acid chemical (GO:0001101);; Cellular Component: cellular_component (GO:0005575);; Cellular Component: cell wall (GO:0005618);; Cellular Component: cell (GO:0005623);; Cellular Component: plasma membrane (GO:0005886);; Cellular Component: cell-cell junction (GO:0005911);; Biological Process: biological_process (GO:0008150);; Cellular Component: plant-type cell wall…	--	--	--	--	Pollen protein Ole e 1 like	Pistil-specific extensin-like protein OS=Nicotiana tabacum OX=4097 PE=2 SV=1	S	Function unknown	non-classical arabinogalactan protein 31-like [Olea europaea var. sylvestris]
Ob0215234	[P]	Inorganic ion transport and metabolism	Molecular Function: calcium-transporting ATPase activity (GO:0005388);; Molecular Function: ATP binding (GO:0005524);; Cellular Component: integral component of membrane (GO:0016021);;	K01537|2.0e-105|oeu:111391497|K01537 P-type Ca2+ transporter type 2C [EC:7.2.2.10] | (RefSeq) putative calcium-transporting ATPase 13, plasma membrane-type	--	[P]	Inorganic ion transport and metabolism	Cation transporting ATPase, C-terminus	Putative calcium-transporting ATPase 13, plasma membrane-type OS=Arabidopsis thaliana OX=3702 GN=ACA13 PE=3 SV=1	P	Inorganic ion transport and metabolism	putative calcium-transporting ATPase 13, plasma membrane-type [Olea europaea var. sylvestris]
Ob0212034	--	--	--	--	--	--	--	'Paired box' domain	--	--	--	--
Ob0238413	[H]	Coenzyme transport and metabolism	Cellular Component: integral component of membrane (GO:0016021);;	K14498|1.3e-15|apro:F751_4259|K14498 serine/threonine-protein kinase SRK2 [EC:2.7.11.1] | (RefSeq) Serine/threonine-protein kinase SAPK10	MAPK signaling pathway - plant (ko04016);; Plant hormone signal transduction (ko04075)	--	--	AWPM-19-like family	Protein ABCI12, chloroplastic OS=Arabidopsis thaliana OX=3702 GN=ABCI12 PE=1 SV=1	P	Inorganic ion transport and metabolism	hypothetical protein HS088_TW13G01502 [Tripterygium wilfordii]
Ob0203264	--	--	--	--	--	--	--	--	NDR1/HIN1-like protein 13 OS=Arabidopsis thaliana OX=3702 GN=NHL13 PE=2 SV=1	S	Function unknown	NDR1/HIN1-like protein 13, partial [Olea europaea var. sylvestris]
Ob0202157	--	--	Molecular Function: nucleic acid binding (GO:0003676);; Biological Process: lipid metabolic process (GO:0006629);; Molecular Function: phosphoric diester hydrolase activity (GO:0008081);; Molecular Function: zinc ion binding (GO:0008270);; Biological Process: DNA integration (GO:0015074);;	K15728|2.5e-19|oeu:111379961|K15728 phosphatidate phosphatase LPIN [EC:3.1.3.4] | (RefSeq) phosphatidate phosphatase PAH1-like	Glycerolipid metabolism (ko00561);; Glycerophospholipid metabolism (ko00564)	--	--	--	--	S	Function unknown	phosphatidate phosphatase PAH1-like [Olea europaea var. sylvestris]
Ob0213268	--	--	Cellular Component: integral component of membrane (GO:0016021);;	--	--	--	--	--	--	--	--	uncharacterized protein LOC111366186 [Olea europaea var. sylvestris]
Ob0243301	--	--	Molecular Function: nucleic acid binding (GO:0003676);; Biological Process: DNA integration (GO:0015074);;	K03283|2.1e-06|psom:113312107|K03283 heat shock 70kDa protein 1/2/6/8 | (RefSeq) heat shock 70 kDa protein-like	Spliceosome (ko03040);; Protein processing in endoplasmic reticulum (ko04141);; Endocytosis (ko04144)	--	--	GAG-pre-integrase domain	--	--	--	protein FAR-RED ELONGATED HYPOCOTYL 3-like isoform X1 [Olea europaea var. sylvestris]
Ob0246653	--	--	Biological Process: lipid catabolic process (GO:0016042);;	--	--	[IOT]	Lipid transport and metabolism;; Posttranslational modification, protein turnover, chaperones;; Signal transduction mechanisms	--	--	--	--	uncharacterized protein LOC111377435 [Olea europaea var. sylvestris]
Ob0249940	--	--	Molecular Function: nucleic acid binding (GO:0003676);; Molecular Function: zinc ion binding (GO:0008270);;	K00279|6.3e-36|oeu:111388513|K00279 cytokinin dehydrogenase [EC:1.5.99.12] | (RefSeq) cytokinin dehydrogenase 5-like	Zeatin biosynthesis (ko00908)	--	--	gag-polypeptide of LTR copia-type	--	L	Replication, recombination and repair	hypothetical protein DKX38_023600 [Salix brachista]
Ob0232986	--	--	Molecular Function: aspartic-type endopeptidase activity (GO:0004190);;	K01381|8.9e-91|gab:108478783|K01381 saccharopepsin [EC:3.4.23.25] | (RefSeq) probable aspartic protease At2g35615	--	[O]	Posttranslational modification, protein turnover, chaperones	Xylanase inhibitor N-terminal	Aspartic proteinase CDR1 OS=Arabidopsis thaliana OX=3702 GN=CDR1 PE=1 SV=1	O	Posttranslational modification, protein turnover, chaperones	aspartic proteinase CDR1-like [Olea europaea var. sylvestris]
Ob0201829	--	--	Biological Process: gravitropism (GO:0009630);;	K12309|6.5e-58|lja:Lj3g3v0323160.1|K12309 beta-galactosidase [EC:3.2.1.23] | (RefSeq) Lj3g3v0323160.1; -	Galactose metabolism (ko00052);; Other glycan degradation (ko00511);; Glycosaminoglycan degradation (ko00531);; Sphingolipid metabolism (ko00600);; Glycosphingolipid biosynthesis - ganglio series (ko00604)	[R]	General function prediction only	Zinc-finger of C2H2 type	Protein indeterminate-domain 14 OS=Arabidopsis thaliana OX=3702 GN=IDD14 PE=1 SV=1	S	Function unknown	protein SHOOT GRAVITROPISM 5-like [Olea europaea var. sylvestris]
Ob0247303	--	--	Molecular Function: protein dimerization activity (GO:0046983);;	--	--	--	--	Helix-loop-helix DNA-binding domain	Transcription factor BIM2 OS=Arabidopsis thaliana OX=3702 GN=BIM2 PE=1 SV=1	K	Transcription	PREDICTED: transcription factor BIM2 [Erythranthe guttata]
Ob0224383	[J]	Translation, ribosomal structure and biogenesis	Cellular Component: cytoplasm (GO:0005737);; Molecular Function: rRNA methyltransferase activity (GO:0008649);;	K03501|1.1e-146|oeu:111368141|K03501 16S rRNA (guanine527-N7)-methyltransferase [EC:2.1.1.170] | (RefSeq) uncharacterized protein LOC111368141 isoform X1	--	--	--	rRNA small subunit methyltransferase G	--	M	Cell wall/membrane/envelope biogenesis	uncharacterized protein LOC111368141 isoform X3 [Olea europaea var. sylvestris]
Ob0232146	--	--	--	--	--	--	--	--	F-box protein At4g00755 OS=Arabidopsis thaliana OX=3702 GN=At4g00755 PE=2 SV=1	S	Function unknown	F-box protein At4g00755-like isoform X3 [Olea europaea var. sylvestris]
Ob0226238	--	--	Molecular Function: DNA binding (GO:0003677);; Molecular Function: ATP binding (GO:0005524);; Cellular Component: nucleus (GO:0005634);; Molecular Function: hydrolase activity, acting on acid anhydrides, in phosphorus-containing anhydrides (GO:0016818);; Molecular Function: nucleosome binding (GO:0031491);; Biological Process: ATP-dependent chromatin remodeling (GO:0043044);;	K11654|3.1e-19|oeu:111366058|K11654 SWI/SNF-related matrix-associated actin-dependent regulator of chromatin subfamily A member 5 [EC:3.6.4.-] | (RefSeq) ISWI chromatin-remodeling complex ATPase CHR11	--	[K]	Transcription	--	ISWI chromatin-remodeling complex ATPase CHR17 OS=Arabidopsis thaliana OX=3702 GN=CHR17 PE=1 SV=1	K	Transcription	ISWI chromatin-remodeling complex ATPase CHR11 [Olea europaea var. sylvestris]
Ob0239558	--	--	--	--	--	--	--	Domain of unknown function (DUF4228)	--	S	Function unknown	hypothetical protein CDL12_05780 [Handroanthus impetiginosus]
Ob0245347	--	--	Molecular Function: inositol-polyphosphate 5-phosphatase activity (GO:0004445);; Biological Process: phosphatidylinositol dephosphorylation (GO:0046856);; Molecular Function: inositol-1,4,5-trisphosphate 5-phosphatase activity (GO:0052658);; Molecular Function: inositol-1,3,4,5-tetrakisphosphate 5-phosphatase activity (GO:0052659);;	K20279|7.6e-203|gmx:100780455|K20279 synaptojanin [EC:3.1.3.36] | (RefSeq) type IV inositol polyphosphate 5-phosphatase 3	Inositol phosphate metabolism (ko00562);; Phosphatidylinositol signaling system (ko04070)	[U]	Intracellular trafficking, secretion, and vesicular transport	Endonuclease/Exonuclease/phosphatase family	Type IV inositol polyphosphate 5-phosphatase 3 OS=Arabidopsis thaliana OX=3702 GN=IP5P3 PE=1 SV=1	T	Signal transduction mechanisms	type IV inositol polyphosphate 5-phosphatase 3-like isoform X2 [Olea europaea var. sylvestris]
Ob0218933	[P]	Inorganic ion transport and metabolism	--	--	--	--	--	Protein of unknown function (DUF2470)	--	P	Inorganic ion transport and metabolism	Cellular repressor of transcription [Handroanthus impetiginosus]
Ob0218512	[V]	Defense mechanisms	Cellular Component: nucleus (GO:0005634);; Cellular Component: chromosome (GO:0005694);; Molecular Function: zinc ion binding (GO:0008270);; Molecular Function: histone-lysine N-methyltransferase activity (GO:0018024);;	K11420|6.9e-237|vvi:100263685|K11420 [histone H3]-lysine9 N-trimethyltransferase EHMT [EC:2.1.1.355] | (RefSeq) histone-lysine N-methyltransferase, H3 lysine-9 specific SUVH1	Lysine degradation (ko00310)	[BK]	Chromatin structure and dynamics;; Transcription	SAD/SRA domain	Histone-lysine N-methyltransferase, H3 lysine-9 specific SUVH1 OS=Nicotiana tabacum OX=4097 GN=SUVH1 PE=1 SV=1	B	Chromatin structure and dynamics	histone H3 (Lys9) methyltransferase SUV39H1/Clr4, required for transcriptional silencing [Handroanthus impetiginosus]
Ob0208291	--	--	Molecular Function: microtubule motor activity (GO:0003777);; Molecular Function: ATP binding (GO:0005524);; Biological Process: microtubule-based movement (GO:0007018);; Molecular Function: microtubule binding (GO:0008017);;	K10406|4.8e-181|sind:105157900|K10406 kinesin family member C2/C3 | (RefSeq) kinesin-like protein KIN-14J	--	[Z]	Cytoskeleton	Microtubule binding	Kinesin-like protein KIN-14J OS=Arabidopsis thaliana OX=3702 GN=KIN14J PE=1 SV=1	Z	Cytoskeleton	Kinesin (KAR3 subfamily) [Handroanthus impetiginosus]
Ob0235129	--	--	Molecular Function: metal ion binding (GO:0046872);;	--	--	[R]	General function prediction only	Yippee zinc-binding/DNA-binding /Mis18, centromere assembly	Protein yippee-like At4g27745 OS=Arabidopsis thaliana OX=3702 GN=At4g27745 PE=3 SV=2	S	Function unknown	protein yippee-like At4g27745 [Olea europaea var. sylvestris]
Ob0210960	[R]	General function prediction only	Biological Process: tricarboxylic acid cycle (GO:0006099);; Molecular Function: phosphoenolpyruvate carboxylase activity (GO:0008964);; Biological Process: carbon fixation (GO:0015977);;	K01595|6.8e-33|oeu:111368882|K01595 phosphoenolpyruvate carboxylase [EC:4.1.1.31] | (RefSeq) phosphoenolpyruvate carboxylase	Pyruvate metabolism (ko00620);; Carbon fixation in photosynthetic organisms (ko00710);; Carbon metabolism (ko01200)	--	--	Chitinase class I	Phosphoenolpyruvate carboxylase OS=Nicotiana tabacum OX=4097 GN=PPC PE=2 SV=1	C	Energy production and conversion	phosphoenolpyruvate carboxylase [Olea europaea var. sylvestris]
Ob0253261	--	--	Cellular Component: integral component of membrane (GO:0016021);;	--	--	--	--	--	--	--	--	uncharacterized protein LOC111370282 [Olea europaea var. sylvestris]
Ob0217150	--	--	--	--	--	[S]	Function unknown	--	--	--	--	PREDICTED: protein RCC2 homolog [Populus euphratica]
Ob0230041	--	--	Molecular Function: molecular_function (GO:0003674);; Molecular Function: transcription factor activity, sequence-specific DNA binding (GO:0003700);; Biological Process: regulation of transcription, DNA-templated (GO:0006355);; Biological Process: biological_process (GO:0008150);; Biological Process: regulation of biosynthetic process (GO:0009889);; Biological Process: regulation of gene expressi…	K16190|8.5e-09|bdi:100843665|K16190 glucuronokinase [EC:2.7.1.43] | (RefSeq) transcription factor TDR	Pentose and glucuronate interconversions (ko00040);; Ascorbate and aldarate metabolism (ko00053);; Amino sugar and nucleotide sugar metabolism (ko00520)	--	--	Helix-loop-helix DNA-binding domain	Transcription factor bHLH35 OS=Arabidopsis thaliana OX=3702 GN=BHLH35 PE=2 SV=1	K	Transcription	transcription factor bHLH35-like, partial [Olea europaea var. sylvestris]
Ob0211858	--	--	Molecular Function: metal ion binding (GO:0046872);;	K16275|1.0e-23|oeu:111376679|K16275 E3 ubiquitin-protein ligase BAH [EC:2.3.2.27] | (RefSeq) probable E3 ubiquitin-protein ligase BAH1-like	--	--	--	--	Probable E3 ubiquitin-protein ligase BAH1-like 1 OS=Oryza sativa subsp. indica OX=39946 GN=OsI_12825 PE=3 SV=1	O	Posttranslational modification, protein turnover, chaperones	probable E3 ubiquitin-protein ligase BAH1-like [Olea europaea var. sylvestris]
Ob0219477	--	--	Molecular Function: acid phosphatase activity (GO:0003993);;	K20728|8.6e-10|bna:106425571|K20728 vegetative storage protein 2 | (RefSeq) vegetative storage protein 2	MAPK signaling pathway - plant (ko04016)	--	--	HAD superfamily, subfamily IIIB (Acid phosphatase)	Acid phosphatase 1 OS=Solanum lycopersicum OX=4081 GN=APS1 PE=2 SV=1	S	Function unknown	acid phosphatase 1-like [Olea europaea var. sylvestris]
Ob0220381	--	--	--	--	--	--	--	--	--	--	--	uncharacterized protein LOC111375425 [Olea europaea var. sylvestris]
Ob0219459	--	--	Molecular Function: transcription regulatory region sequence-specific DNA binding (GO:0000976);; Cellular Component: nucleus (GO:0005634);; Biological Process: regulation of transcription, DNA-templated (GO:0006355);;	--	--	--	--	No apical meristem (NAM) protein	NAC domain-containing protein 75 OS=Arabidopsis thaliana OX=3702 GN=NAC075 PE=2 SV=1	K	Transcription	uncharacterized protein LOC111399823 [Olea europaea var. sylvestris]
Ob0245677	--	--	Biological Process: regulation of immune system process (GO:0002682);; Molecular Function: molecular_function (GO:0003674);; Molecular Function: catalytic activity (GO:0003824);; Molecular Function: ubiquitin-protein transferase activity (GO:0004842);; Molecular Function: enzyme inhibitor activity (GO:0004857);; Molecular Function: endopeptidase inhibitor activity (GO:0004866);; Molecular Functio…	K19042|2.2e-124|oeu:111385034|K19042 E3 ubiquitin-protein ligase BOI and related proteins [EC:2.3.2.27] | (RefSeq) probable BOI-related E3 ubiquitin-protein ligase 2 isoform X1	--	[O]	Posttranslational modification, protein turnover, chaperones	--	--	O	Posttranslational modification, protein turnover, chaperones	probable BOI-related E3 ubiquitin-protein ligase 2 isoform X2 [Olea europaea var. sylvestris]
Ob0243239	--	--	--	--	--	--	--	Phosphate-induced protein 1 conserved region	Protein EXORDIUM-like 5 OS=Arabidopsis thaliana OX=3702 GN=EXL5 PE=2 SV=1	S	Function unknown	hypothetical protein CDL12_11641 [Handroanthus impetiginosus]
Ob0221435	--	--	Molecular Function: nucleic acid binding (GO:0003676);; Molecular Function: aspartic-type endopeptidase activity (GO:0004190);; Biological Process: DNA integration (GO:0015074);;	K16196|3.0e-33|pda:103708605|K16196 eukaryotic translation initiation factor 2-alpha kinase 4 [EC:2.7.11.1] | (RefSeq) eIF-2-alpha kinase GCN2	Protein processing in endoplasmic reticulum (ko04141)	--	--	Retroviral aspartyl protease	--	L	Replication, recombination and repair	uncharacterized protein LOC112097934 [Citrus clementina]
Ob0213218	[O]	Posttranslational modification, protein turnover, chaperones	Molecular Function: 1-phosphatidylinositol-3-phosphate 5-kinase activity (GO:0000285);; Molecular Function: ATP binding (GO:0005524);; Cellular Component: mitochondrion (GO:0005739);; Cellular Component: endosome (GO:0005768);; Biological Process: vacuole organization (GO:0007033);; Biological Process: pollen development (GO:0009555);; Biological Process: endomembrane system organization (GO:0010…	K00921|0.0e+00|oeu:111366151|K00921 1-phosphatidylinositol-3-phosphate 5-kinase [EC:2.7.1.150] | (RefSeq) 1-phosphatidylinositol-3-phosphate 5-kinase FAB1B-like	Inositol phosphate metabolism (ko00562);; Phosphatidylinositol signaling system (ko04070);; Phagosome (ko04145)	[T]	Signal transduction mechanisms	Phosphatidylinositol-4-phosphate 5-Kinase	1-phosphatidylinositol-3-phosphate 5-kinase FAB1B OS=Arabidopsis thaliana OX=3702 GN=FAB1B PE=2 SV=1	T	Signal transduction mechanisms	1-phosphatidylinositol-3-phosphate 5-kinase FAB1B-like [Olea europaea var. sylvestris]
Ob0233428	--	--	Biological Process: cell plate assembly (GO:0000919);; Cellular Component: trans-Golgi network (GO:0005802);;	K20307|3.1e-35|oeu:111395691|K20307 trafficking protein particle complex subunit 10 | (RefSeq) trafficking protein particle complex II-specific subunit 130 homolog	--	[R]	General function prediction only	--	Trafficking protein particle complex II-specific subunit 130 homolog OS=Arabidopsis thaliana OX=3702 GN=TRS130 PE=1 SV=1	S	Function unknown	trafficking protein particle complex II-specific subunit 130 homolog [Olea europaea var. sylvestris]
Ob0250090	[R]	General function prediction only	Cellular Component: condensed nuclear chromosome, centromeric region (GO:0000780);; Molecular Function: ATP binding (GO:0005524);; Cellular Component: spindle microtubule (GO:0005876);; Biological Process: mitotic spindle organization (GO:0007052);; Cellular Component: chromosome passenger complex (GO:0032133);; Biological Process: regulation of cytokinesis (GO:0032465);; Molecular Function: hist…	K08850|3.6e-104|sind:105174053|K08850 aurora kinase, other [EC:2.7.11.1] | (RefSeq) serine/threonine-protein kinase Aurora-2	--	[D]	Cell cycle control, cell division, chromosome partitioning	Protein kinase domain	Serine/threonine-protein kinase Aurora-1 OS=Arabidopsis thaliana OX=3702 GN=AUR1 PE=1 SV=1	T	Signal transduction mechanisms	serine/threonine-protein kinase Aurora-2 [Sesamum indicum]
Ob0208239	[G]	Carbohydrate transport and metabolism	Molecular Function: phosphogluconate dehydrogenase (decarboxylating) activity (GO:0004616);; Biological Process: pentose-phosphate shunt (GO:0006098);; Biological Process: D-gluconate metabolic process (GO:0019521);; Molecular Function: NADP binding (GO:0050661);;	K00033|3.1e-276|oeu:111407604|K00033 6-phosphogluconate dehydrogenase [EC:1.1.1.44 1.1.1.343] | (RefSeq) 6-phosphogluconate dehydrogenase, decarboxylating 2, chloroplastic-like	Pentose phosphate pathway (ko00030);; Glutathione metabolism (ko00480);; Carbon metabolism (ko01200)	[G]	Carbohydrate transport and metabolism	6-phosphogluconate dehydrogenase, C-terminal domain	6-phosphogluconate dehydrogenase, decarboxylating 3, chloroplastic OS=Arabidopsis thaliana OX=3702 GN=PGD3 PE=1 SV=1	G	Carbohydrate transport and metabolism	6-phosphogluconate dehydrogenase, decarboxylating 2, chloroplastic-like [Olea europaea var. sylvestris]
Ob0201311	--	--	Molecular Function: protein serine/threonine kinase activity (GO:0004674);; Molecular Function: ATP binding (GO:0005524);;	K20603|3.2e-06|mcha:111016574|K20603 mitogen-activated protein kinase kinase 2 [EC:2.7.12.2] | (RefSeq) mitogen-activated protein kinase kinase 2-like	MAPK signaling pathway - plant (ko04016)	--	--	--	--	--	--	--
Ob0252016	--	--	Molecular Function: structural constituent of ribosome (GO:0003735);; Cellular Component: ribosome (GO:0005840);; Biological Process: translational elongation (GO:0006414);;	K02943|4.5e-18|sot:102599598|K02943 large subunit ribosomal protein LP2 | (RefSeq) 60S acidic ribosomal protein P2-2	Ribosome (ko03010)	[J]	Translation, ribosomal structure and biogenesis	60s Acidic ribosomal protein	60S acidic ribosomal protein P2B OS=Zea mays OX=4577 GN=RPP2B PE=1 SV=1	J	Translation, ribosomal structure and biogenesis	PREDICTED: 60S acidic ribosomal protein P2-2 [Solanum tuberosum]
Ob0248312	[S]	Function unknown	Molecular Function: glucosylceramidase activity (GO:0004348);; Biological Process: glucosylceramide catabolic process (GO:0006680);; Cellular Component: membrane (GO:0016020);;	K17108|1.1e-212|oeu:111369944|K17108 non-lysosomal glucosylceramidase [EC:3.2.1.45] | (RefSeq) non-lysosomal glucosylceramidase	Other glycan degradation (ko00511);; Sphingolipid metabolism (ko00600)	[G]	Carbohydrate transport and metabolism	Glycosyl-hydrolase family 116, catalytic region	--	G	Carbohydrate transport and metabolism	non-lysosomal glucosylceramidase [Olea europaea var. sylvestris]
Ob0237639	--	--	--	--	--	--	--	Plant transposase (Ptta/En/Spm family)	--	--	--	uncharacterized protein Pyn_40524 [Prunus yedoensis var. nudiflora]
Ob0218114	[O]	Posttranslational modification, protein turnover, chaperones	Molecular Function: molecular_function (GO:0003674);; Molecular Function: peptidyl-prolyl cis-trans isomerase activity (GO:0003755);; Molecular Function: binding (GO:0005488);; Molecular Function: protein binding (GO:0005515);; Cellular Component: cellular_component (GO:0005575);; Cellular Component: intracellular (GO:0005622);; Cellular Component: cell (GO:0005623);; Cellular Component: nucleus …	K14826|1.8e-29|sind:105173229|K14826 FK506-binding nuclear protein [EC:5.2.1.8] | (RefSeq) peptidyl-prolyl cis-trans isomerase FKBP43 isoform X1	--	[O]	Posttranslational modification, protein turnover, chaperones	FKBP-type peptidyl-prolyl cis-trans isomerase	Peptidyl-prolyl cis-trans isomerase FKBP53 OS=Arabidopsis thaliana OX=3702 GN=FKBP53 PE=1 SV=1	O	Posttranslational modification, protein turnover, chaperones	peptidyl-prolyl cis-trans isomerase FKBP43 isoform X2 [Sesamum indicum]
Ob0241743	--	--	Biological Process: proteolysis (GO:0006508);; Molecular Function: cysteine-type peptidase activity (GO:0008234);;	--	--	--	--	Ulp1 protease family, C-terminal catalytic domain	--	S	Function unknown	uncharacterized protein LOC111400111 [Olea europaea var. sylvestris]
Ob0227264	[I]	Lipid transport and metabolism	Cellular Component: endoplasmic reticulum membrane (GO:0005789);; Biological Process: fatty acid biosynthetic process (GO:0006633);; Molecular Function: 16:0 monogalactosyldiacylglycerol desaturase activity (GO:0009979);; Cellular Component: integral component of membrane (GO:0016021);; Molecular Function: oxidoreductase activity, acting on paired donors, with oxidation of a pair of donors result…	K20416|3.1e-29|oeu:111405182|K20416 palmitoyl-[glycerolipid] 7-desaturase [EC:1.14.19.42] | (RefSeq) palmitoyl-monogalactosyldiacylglycerol delta-7 desaturase, chloroplastic-like isoform X1	--	[I]	Lipid transport and metabolism	--	Palmitoyl-monogalactosyldiacylglycerol delta-7 desaturase, chloroplastic OS=Arabidopsis thaliana OX=3702 GN=ADS3 PE=1 SV=2	I	Lipid transport and metabolism	palmitoyl-monogalactosyldiacylglycerol delta-7 desaturase, chloroplastic-like isoform X1 [Olea europaea var. sylvestris]
Ob0210857	--	--	Biological Process: response to reactive oxygen species (GO:0000302);; Biological Process: response to acid chemical (GO:0001101);; Molecular Function: molecular_function (GO:0003674);; Molecular Function: catalytic activity (GO:0003824);; Molecular Function: protein kinase activity (GO:0004672);; Molecular Function: protein serine/threonine kinase activity (GO:0004674);; Cellular Component: cell…	K13418|2.8e-18|hbr:110642931|K13418 somatic embryogenesis receptor kinase 1 [EC:2.7.10.1 2.7.11.1] | (RefSeq) LOW QUALITY PROTEIN: somatic embryogenesis receptor kinase 2-like	--	--	--	Salt stress response/antifungal	Cysteine-rich receptor-like protein kinase 2 OS=Arabidopsis thaliana OX=3702 GN=CRK2 PE=1 SV=1	T	Signal transduction mechanisms	hypothetical protein C3L33_18167, partial [Rhododendron williamsianum]
Ob0210404	--	--	--	K05909|3.1e-11|dct:110093787|K05909 laccase [EC:1.10.3.2] | (RefSeq) laccase-11	--	--	--	Domain of unknown function (DUF4283)	--	S	Function unknown	uncharacterized protein LOC111395991 [Olea europaea var. sylvestris]
Syringa_oblata_newGene_10547	--	--	--	--	--	--	--	Myb/SANT-like DNA-binding domain	--	L	Replication, recombination and repair	protein ALP1-like [Olea europaea var. sylvestris]
Ob0206903	[O]	Posttranslational modification, protein turnover, chaperones	Molecular Function: transcription factor activity, sequence-specific DNA binding (GO:0003700);; Molecular Function: MAP kinase activity (GO:0004707);; Molecular Function: ATP binding (GO:0005524);;	K20535|2.6e-198|oeu:111374532|K20535 mitogen-activated protein kinase 1/2 [EC:2.7.11.24] | (RefSeq) mitogen-activated protein kinase homolog NTF3 isoform X1	MAPK signaling pathway - plant (ko04016)	[T]	Signal transduction mechanisms	Protein kinase domain	Mitogen-activated protein kinase homolog NTF3 OS=Nicotiana tabacum OX=4097 GN=NTF3 PE=1 SV=1	T	Signal transduction mechanisms	mitogen-activated protein kinase 7-like [Gossypium australe]
Ob0237046	[J]	Translation, ribosomal structure and biogenesis	Biological Process: reproduction (GO:0000003);; Biological Process: nuclear division (GO:0000280);; Biological Process: urogenital system development (GO:0001655);; Biological Process: cell activation (GO:0001775);; Biological Process: kidney development (GO:0001822);; Molecular Function: protease binding (GO:0002020);; Biological Process: activation of immune response (GO:0002253);; Biological P…	K23390|1.9e-124|sind:105161843|K23390 large proline-rich protein BAG6 | (RefSeq) ubiquitin domain-containing protein DSK2a-like isoform X1	--	[J]	Translation, ribosomal structure and biogenesis	Ribosomal_S17 N-terminal	40S ribosomal protein S11 OS=Euphorbia esula OX=3993 GN=RPS11 PE=2 SV=1	O	Posttranslational modification, protein turnover, chaperones	uncharacterized protein LOC111383967 [Olea europaea var. sylvestris]
Ob0203441	--	--	Biological Process: intracellular protein transport (GO:0006886);;	K12182|4.9e-30|nsy:104243502|K12182 hepatocyte growth factor-regulated tyrosine kinase substrate | (RefSeq) TOM1-like protein 2	Endocytosis (ko04144);; Phagosome (ko04145)	[U]	Intracellular trafficking, secretion, and vesicular transport	VHS domain	TOM1-like protein 5 OS=Arabidopsis thaliana OX=3702 GN=TOL5 PE=1 SV=1	U	Intracellular trafficking, secretion, and vesicular transport	TOM1-like protein 5 [Olea europaea var. sylvestris]
Ob0217256	--	--	--	K05863|1.1e-08|cpap:110811824|K05863 solute carrier family 25 (mitochondrial adenine nucleotide translocator), member 4/5/6/31 | (RefSeq) ADP,ATP carrier protein, mitochondrial-like	--	[R]	General function prediction only	gag-polypeptide of LTR copia-type	--	L	Replication, recombination and repair	hypothetical protein EZV62_027676 [Acer yangbiense]
Ob0243963	--	--	Molecular Function: ATP transmembrane transporter activity (GO:0005347);; Cellular Component: integral component of membrane (GO:0016021);;	K14684|1.4e-158|sind:105173423|K14684 solute carrier family 25 (mitochondrial phosphate transporter), member 23/24/25/41 | (RefSeq) mitochondrial adenine nucleotide transporter ADNT1	--	[C]	Energy production and conversion	Mitochondrial carrier protein	Mitochondrial adenine nucleotide transporter ADNT1 OS=Arabidopsis thaliana OX=3702 GN=ADNT1 PE=1 SV=1	C	Energy production and conversion	TNF receptor-associated factor family protein DDB_G0290965-like [Olea europaea var. sylvestris]
Ob0220523	--	--	--	--	--	--	--	--	--	--	--	protein FAR1-RELATED SEQUENCE 5-like [Olea europaea var. sylvestris]
Ob0252292	--	--	Molecular Function: DNA binding (GO:0003677);; Molecular Function: protein dimerization activity (GO:0046983);;	--	--	[L]	Replication, recombination and repair	--	--	L	Replication, recombination and repair	zinc finger BED domain-containing protein RICESLEEPER 1-like [Olea europaea var. sylvestris]
Ob0244081	--	--	Biological Process: reproduction (GO:0000003);; Biological Process: developmental process involved in reproduction (GO:0003006);; Cellular Component: cellular_component (GO:0005575);; Cellular Component: intracellular (GO:0005622);; Cellular Component: cell (GO:0005623);; Cellular Component: nucleus (GO:0005634);; Cellular Component: cytoplasm (GO:0005737);; Biological Process: multicellular orga…	K06910|1.0e-56|oeu:111391324|K06910 phosphatidylethanolamine-binding protein | (RefSeq) CEN-like protein 2	--	[R]	General function prediction only	Phosphatidylethanolamine-binding protein	Protein SELF-PRUNING OS=Solanum lycopersicum OX=4081 GN=SP PE=2 SV=1	S	Function unknown	CEN-like protein 2 [Olea europaea var. sylvestris]
Ob0206339	--	--	Cellular Component: chloroplast thylakoid membrane (GO:0009535);; Biological Process: photosynthetic electron transport in photosystem I (GO:0009773);; Cellular Component: integral component of membrane (GO:0016021);; Molecular Function: oxidoreductase activity, acting on iron-sulfur proteins as donors (GO:0016730);;	--	--	--	--	--	PGR5-like protein 1A, chloroplastic OS=Arabidopsis thaliana OX=3702 GN=PGRL1A PE=1 SV=1	S	Function unknown	PGR5-like protein 1B, chloroplastic [Olea europaea var. sylvestris]
Ob0244025	--	--	Molecular Function: protein dimerization activity (GO:0046983);;	K13422|1.0e-11|cmos:111453250|K13422 transcription factor MYC2 | (RefSeq) transcription factor MYC2-like	MAPK signaling pathway - plant (ko04016);; Plant hormone signal transduction (ko04075)	--	--	Helix-loop-helix DNA-binding domain	Transcription factor FER-LIKE IRON DEFICIENCY-INDUCED TRANSCRIPTION FACTOR OS=Arabidopsis thaliana OX=3702 GN=FIT PE=1 SV=1	K	Transcription	transcription factor FER-LIKE IRON DEFICIENCY-INDUCED TRANSCRIPTION FACTOR [Olea europaea var. sylvestris]
Syringa_oblata_newGene_15240	--	--	--	K01303|1.13e-39|fve:101311565|K01303 acylaminoacyl-peptidase [EC:3.4.19.1] | (RefSeq) uncharacterized LOC101311565	--	[R]	General function prediction only	Aspartyl protease	--	L	Replication, recombination and repair	uncharacterized protein LOC111411123 [Olea europaea var. sylvestris]
Ob0202799	--	--	--	K07466|1.1e-24|nsy:104212304|K07466 replication factor A1 | (RefSeq) uncharacterized protein LOC104212304	DNA replication (ko03030);; Nucleotide excision repair (ko03420);; Mismatch repair (ko03430);; Homologous recombination (ko03440)	--	--	Replication factor-A C terminal domain	--	L	Replication, recombination and repair	hypothetical protein Ahy_B10g100969 [Arachis hypogaea]
Ob0212067	--	--	Cellular Component: integral component of membrane (GO:0016021);;	--	--	--	--	--	--	--	--	uncharacterized protein LOC111378777 [Olea europaea var. sylvestris]
Ob0248939	[Q]	Secondary metabolites biosynthesis, transport and catabolism	Molecular Function: acylpyruvate hydrolase activity (GO:0047621);;	K01557|1.5e-121|oeu:111371490|K01557 acylpyruvate hydrolase [EC:3.7.1.5] | (RefSeq) probable acylpyruvase FAHD1, mitochondrial	Tyrosine metabolism (ko00350)	[R]	General function prediction only	Fumarylacetoacetate (FAA) hydrolase family	Probable acylpyruvase FAHD1, mitochondrial OS=Arabidopsis thaliana OX=3702 GN=FAHD1 PE=1 SV=1	Q	Secondary metabolites biosynthesis, transport and catabolism	probable acylpyruvase FAHD1, mitochondrial [Olea europaea var. sylvestris]
Ob0244210	--	--	Cellular Component: SAGA complex (GO:0000124);; Cellular Component: transcription factor TFIID complex (GO:0005669);; Biological Process: DNA-templated transcription, initiation (GO:0006352);; Cellular Component: SLIK (SAGA-like) complex (GO:0046695);; Molecular Function: protein heterodimerization activity (GO:0046982);;	K03126|1.1e-18|oeu:111366247|K03126 transcription initiation factor TFIID subunit 12 | (RefSeq) transcription initiation factor TFIID subunit 12	Basal transcription factors (ko03022)	[K]	Transcription	Transcription initiation factor TFIID subunit A	Transcription initiation factor TFIID subunit 12 OS=Arabidopsis thaliana OX=3702 GN=TAF12 PE=1 SV=1	K	Transcription	transcription initiation factor TFIID subunit 12 [Olea europaea var. sylvestris]
Ob0232306	--	--	Molecular Function: nucleic acid binding (GO:0003676);; Molecular Function: zinc ion binding (GO:0008270);;	K04485|2.1e-81|pop:7475108|K04485 DNA repair protein RadA/Sms | (RefSeq) uncharacterized protein LOC7475108	--	[R]	General function prediction only	Retrotransposon gag protein	--	L	Replication, recombination and repair	uncharacterized protein LOC108983558 [Juglans regia]
Ob0206267	--	--	--	--	--	--	--	C2 domain	--	S	Function unknown	protein SRC2-like [Olea europaea var. sylvestris]
Ob0219326	--	--	Cellular Component: nucleus (GO:0005634);;	K14782|5.9e-138|sind:105172023|K14782 protein AATF/BFR2 | (RefSeq) putative uncharacterized protein DDB_G0270496	--	[KU]	Transcription;; Intracellular trafficking, secretion, and vesicular transport	Apoptosis antagonizing transcription factor	--	--	--	Apoptosis antagonizing transcription factor/protein transport protein [Handroanthus impetiginosus]
Ob0206123	--	--	Molecular Function: RNA binding (GO:0003723);; Molecular Function: RNA-directed 5'-3' RNA polymerase activity (GO:0003968);; Biological Process: gene silencing by RNA (GO:0031047);;	K11699|0.0e+00|oeu:111376642|K11699 RNA-dependent RNA polymerase [EC:2.7.7.48] | (RefSeq) probable RNA-dependent RNA polymerase 1	--	[A]	RNA processing and modification	RNA dependent RNA polymerase	RNA-dependent RNA polymerase 1 OS=Arabidopsis thaliana OX=3702 GN=RDR1 PE=2 SV=1	H	Coenzyme transport and metabolism	probable RNA-dependent RNA polymerase 1 [Olea europaea var. sylvestris]
Ob0223447	[G]	Carbohydrate transport and metabolism	Molecular Function: alpha-amylase activity (GO:0004556);; Molecular Function: calcium ion binding (GO:0005509);; Biological Process: carbohydrate metabolic process (GO:0005975);; Molecular Function: alpha-amylase activity (releasing maltohexaose) (GO:0103025);;	K01176|2.7e-225|oeu:111391919|K01176 alpha-amylase [EC:3.2.1.1] | (RefSeq) probable alpha-amylase 2 isoform X1	Starch and sucrose metabolism (ko00500)	[G]	Carbohydrate transport and metabolism	Alpha-amylase C-terminal beta-sheet domain	Probable alpha-amylase 2 OS=Arabidopsis thaliana OX=3702 GN=AMY2 PE=2 SV=1	G	Carbohydrate transport and metabolism	probable alpha-amylase 2 isoform X2 [Olea europaea var. sylvestris]
Ob0212354	--	--	Molecular Function: ligase activity (GO:0016874);;	K10604|9.5e-150|nau:109229614|K10604 E3 ubiquitin-protein ligase MGRN1 [EC:2.3.2.27] | (RefSeq) probable E3 ubiquitin-protein ligase LOG2	Ubiquitin mediated proteolysis (ko04120)	[O]	Posttranslational modification, protein turnover, chaperones	Zinc finger, C3HC4 type (RING finger)	Probable E3 ubiquitin-protein ligase LOG2 OS=Arabidopsis thaliana OX=3702 GN=LOG2 PE=1 SV=1	O	Posttranslational modification, protein turnover, chaperones	probable E3 ubiquitin-protein ligase LOG2 isoform X1 [Olea europaea var. sylvestris]
Ob0217512	--	--	--	--	--	--	--	--	--	--	--	hypothetical protein CDL12_20424 [Handroanthus impetiginosus]
Ob0202251	--	--	Molecular Function: calcium ion binding (GO:0005509);; Molecular Function: GTP binding (GO:0005525);; Cellular Component: endosome (GO:0005768);; Biological Process: endocytosis (GO:0006897);; Cellular Component: plasmodesma (GO:0009506);; Cellular Component: membrane (GO:0016020);; Biological Process: endocytic recycling (GO:0032456);; Biological Process: hyperosmotic salinity response (GO:00425…	K12483|2.0e-37|ccav:112500313|K12483 EH domain-containing protein 1 | (RefSeq) EH domain-containing protein 1-like	Endocytosis (ko04144)	[TU]	Signal transduction mechanisms;; Intracellular trafficking, secretion, and vesicular transport	N-terminal EH-domain containing protein	EH domain-containing protein 1 OS=Arabidopsis thaliana OX=3702 GN=EHD1 PE=1 SV=1	--	--	EH domain-containing protein 1-like [Cynara cardunculus var. scolymus]
Ob0241016	[CI]	Energy production and conversion;; Lipid transport and metabolism	Cellular Component: integral component of membrane (GO:0016021);; Molecular Function: heme binding (GO:0020037);; Molecular Function: metal ion binding (GO:0046872);;	K23490|8.1e-56|sind:105156479|K23490 cytochrome b5 | (RefSeq) cytochrome b5	--	[C]	Energy production and conversion	Cytochrome b5-like Heme/Steroid binding domain	Cytochrome b5 isoform A OS=Arabidopsis thaliana OX=3702 GN=CB5-A PE=1 SV=1	C	Energy production and conversion	cytochrome b5 [Sesamum indicum]
Ob0247752	--	--	Biological Process: DNA repair (GO:0006281);; Molecular Function: metal ion binding (GO:0046872);;	K10683|0.0e+00|oeu:111369754|K10683 BRCA1-associated RING domain protein 1 | (RefSeq) BRCA1-associated RING domain protein 1-like isoform X1	Homologous recombination (ko03440)	[LK]	Replication, recombination and repair;; Transcription	BRCT domain, a BRCA1 C-terminus domain	BRCA1-associated RING domain protein 1 OS=Arabidopsis thaliana OX=3702 GN=BARD1 PE=1 SV=1	L	Replication, recombination and repair	BRCA1-associated RING domain protein 1-like isoform X1 [Olea europaea var. sylvestris]
Ob0237038	[K]	Transcription	Molecular Function: O-methyltransferase activity (GO:0008171);; Molecular Function: S-adenosylmethionine-dependent methyltransferase activity (GO:0008757);; Biological Process: aromatic compound biosynthetic process (GO:0019438);; Biological Process: methylation (GO:0032259);; Molecular Function: protein dimerization activity (GO:0046983);;	K16040|5.8e-139|oeu:111392924|K16040 trans-resveratrol di-O-methyltransferase [EC:2.1.1.240] | (RefSeq) trans-resveratrol di-O-methyltransferase-like	Stilbenoid, diarylheptanoid and gingerol biosynthesis (ko00945)	[R]	General function prediction only	O-methyltransferase domain	Trans-resveratrol di-O-methyltransferase OS=Vitis vinifera OX=29760 GN=ROMT PE=1 SV=2	J	Translation, ribosomal structure and biogenesis	trans-resveratrol di-O-methyltransferase-like [Olea europaea var. sylvestris]
Ob0253820	[E]	Amino acid transport and metabolism	Molecular Function: glycine hydroxymethyltransferase activity (GO:0004372);; Molecular Function: methyltransferase activity (GO:0008168);; Biological Process: glycine biosynthetic process from serine (GO:0019264);; Molecular Function: pyridoxal phosphate binding (GO:0030170);; Biological Process: methylation (GO:0032259);; Biological Process: tetrahydrofolate interconversion (GO:0035999);;	K00600|2.6e-249|oeu:111385239|K00600 glycine hydroxymethyltransferase [EC:2.1.2.1] | (RefSeq) serine hydroxymethyltransferase 3, chloroplastic	Glycine, serine and threonine metabolism (ko00260);; Cyanoamino acid metabolism (ko00460);; Glyoxylate and dicarboxylate metabolism (ko00630);; One carbon pool by folate (ko00670);; Carbon metabolism (ko01200);; Biosynthesis of amino acids (ko01230)	[E]	Amino acid transport and metabolism	Serine hydroxymethyltransferase	Serine hydroxymethyltransferase 3, chloroplastic OS=Arabidopsis thaliana OX=3702 GN=SHM3 PE=1 SV=2	E	Amino acid transport and metabolism	serine hydroxymethyltransferase 3, chloroplastic [Olea europaea var. sylvestris]
Ob0220382	--	--	Cellular Component: integral component of membrane (GO:0016021);;	K20890|2.7e-41|oeu:111370894|K20890 xylan alpha-glucuronosyltransferase [EC:2.4.1.-] | (RefSeq) UDP-glucuronate:xylan alpha-glucuronosyltransferase 1-like	--	[R]	General function prediction only	Domain of unknown function	--	S	Function unknown	uncharacterized protein LOC111379707 isoform X1 [Olea europaea var. sylvestris]
Ob0219259	--	--	--	K01626|3.7e-12|gmx:100778505|K01626 3-deoxy-7-phosphoheptulonate synthase [EC:2.5.1.54] | (RefSeq) phospho-2-dehydro-3-deoxyheptonate aldolase 1, chloroplastic-like	Phenylalanine, tyrosine and tryptophan biosynthesis (ko00400);; Biosynthesis of amino acids (ko01230)	[R]	General function prediction only	--	Retrovirus-related Pol polyprotein from transposon TNT 1-94 OS=Nicotiana tabacum OX=4097 PE=2 SV=1	L	Replication, recombination and repair	hypothetical protein VITISV_021498 [Vitis vinifera]
Ob0229341	--	--	Cellular Component: integral component of membrane (GO:0016021);; Molecular Function: transmembrane transporter activity (GO:0022857);; Biological Process: nitrogen compound transport (GO:0071705);;	--	--	--	--	Ureide permease	Ureide permease 1 OS=Arabidopsis thaliana OX=3702 GN=UPS1 PE=1 SV=1	S	Function unknown	ureide permease 1-like [Olea europaea var. sylvestris]
Ob0246675	--	--	Molecular Function: nucleic acid binding (GO:0003676);;	K10400|4.1e-22|oeu:111368813|K10400 kinesin family member 15 | (RefSeq) kinesin-like protein KIN-12F isoform X1	--	--	--	--	--	B	Chromatin structure and dynamics	kinesin-like protein KIN-12F isoform X1 [Olea europaea var. sylvestris]
Ob0243725	--	--	Cellular Component: Golgi membrane (GO:0000139);; Cellular Component: integral component of membrane (GO:0016021);;	--	--	[R]	General function prediction only	Eukaryotic protein of unknown function (DUF846)	Golgi apparatus membrane protein-like protein ECHIDNA OS=Arabidopsis thaliana OX=3702 GN=ECH PE=1 SV=1	S	Function unknown	Golgi apparatus membrane protein-like protein ECHIDNA [Olea europaea var. sylvestris]
Ob0230808	--	--	Molecular Function: nucleic acid binding (GO:0003676);; Molecular Function: RNA-DNA hybrid ribonuclease activity (GO:0004523);; Biological Process: DNA integration (GO:0015074);;	--	--	--	--	--	--	L	Replication, recombination and repair	uncharacterized protein LOC111406633 [Olea europaea var. sylvestris]
Ob0216338	[P]	Inorganic ion transport and metabolism	Molecular Function: ATP binding (GO:0005524);; Cellular Component: plasma membrane (GO:0005886);; Molecular Function: hydrogen-exporting ATPase activity, phosphorylative mechanism (GO:0008553);; Cellular Component: integral component of membrane (GO:0016021);; Biological Process: hydrogen ion export across plasma membrane (GO:0120029);;	K01535|0.0e+00|oeu:111397090|K01535 H+-transporting ATPase [EC:7.1.2.1] | (RefSeq) plasma membrane ATPase 1-like	Oxidative phosphorylation (ko00190)	[P]	Inorganic ion transport and metabolism	E1-E2 ATPase	Plasma membrane ATPase 1 OS=Nicotiana plumbaginifolia OX=4092 GN=PMA1 PE=2 SV=1	P	Inorganic ion transport and metabolism	plasma membrane ATPase 1-like [Olea europaea var. sylvestris]
Ob0202176	--	--	--	--	--	--	--	--	--	--	--	hypothetical protein Ahy_B09g096869 isoform A [Arachis hypogaea]
Ob0248672	--	--	Molecular Function: nucleic acid binding (GO:0003676);; Biological Process: DNA integration (GO:0015074);;	--	--	--	--	--	--	L	Replication, recombination and repair	uncharacterized protein LOC110761277 [Prunus avium]
Ob0204643	--	--	Cellular Component: integral component of membrane (GO:0016021);;	--	--	--	--	Protein of unknown function (DUF1218)	--	S	Function unknown	uncharacterized protein LOC111395686 [Olea europaea var. sylvestris]
Ob0249305	--	--	Molecular Function: protein serine/threonine phosphatase activity (GO:0004722);; Cellular Component: nucleus (GO:0005634);; Biological Process: brassinosteroid mediated signaling pathway (GO:0009742);; Molecular Function: metal ion binding (GO:0046872);;	--	--	[R]	General function prediction only	--	Serine/threonine-protein phosphatase BSL2 OS=Arabidopsis thaliana OX=3702 GN=BSL2 PE=1 SV=2	T	Signal transduction mechanisms	LOW QUALITY PROTEIN: serine/threonine-protein phosphatase BSL3-like [Olea europaea var. sylvestris]
Ob0241443	--	--	Molecular Function: protein kinase activity (GO:0004672);; Molecular Function: ATP binding (GO:0005524);; Cellular Component: integral component of membrane (GO:0016021);;	K13420|6.2e-18|spen:107016370|K13420 LRR receptor-like serine/threonine-protein kinase FLS2 [EC:2.7.11.1] | (RefSeq) receptor kinase-like protein Xa21	MAPK signaling pathway - plant (ko04016);; Plant-pathogen interaction (ko04626)	--	--	Leucine rich repeat N-terminal domain	Putative receptor-like protein kinase At3g47110 OS=Arabidopsis thaliana OX=3702 GN=At3g47110 PE=3 SV=1	T	Signal transduction mechanisms	probable LRR receptor-like serine/threonine-protein kinase At3g47570 [Olea europaea var. sylvestris]
Ob0233606	--	--	Molecular Function: DNA binding (GO:0003677);; Cellular Component: nucleus (GO:0005634);; Biological Process: regulation of transcription, DNA-templated (GO:0006355);; Biological Process: system development (GO:0048731);;	--	--	--	--	No apical meristem (NAM) protein	NAC domain-containing protein 104 OS=Arabidopsis thaliana OX=3702 GN=NAC104 PE=2 SV=1	K	Transcription	NAC domain-containing protein 104-like [Olea europaea var. sylvestris]
Ob0236637	[O]	Posttranslational modification, protein turnover, chaperones	Molecular Function: ATP-dependent peptidase activity (GO:0004176);; Molecular Function: serine-type endopeptidase activity (GO:0004252);; Biological Process: misfolded or incompletely synthesized protein catabolic process (GO:0006515);; Cellular Component: endopeptidase Clp complex (GO:0009368);; Molecular Function: ATPase binding (GO:0051117);;	K01358|9.8e-137|oeu:111393975|K01358 ATP-dependent Clp protease, protease subunit [EC:3.4.21.92] | (RefSeq) ATP-dependent Clp protease proteolytic subunit-related protein 2, chloroplastic	--	[O]	Posttranslational modification, protein turnover, chaperones	Clp protease	ATP-dependent Clp protease proteolytic subunit-related protein 2, chloroplastic OS=Arabidopsis thaliana OX=3702 GN=CLPR2 PE=1 SV=1	O	Posttranslational modification, protein turnover, chaperones	ATP-dependent Clp protease proteolytic subunit-related protein 2, chloroplastic [Olea europaea var. sylvestris]
Ob0214328	--	--	Cellular Component: mitochondrion (GO:0005739);;	--	--	--	--	--	Uncharacterized mitochondrial protein AtMg00660 OS=Arabidopsis thaliana OX=3702 GN=AtMg00660 PE=4 SV=1	J	Translation, ribosomal structure and biogenesis	hypothetical protein G4B88_002343 [Cannabis sativa]
Ob0239167	--	--	Molecular Function: nucleic acid binding (GO:0003676);; Molecular Function: zinc ion binding (GO:0008270);; Cellular Component: integral component of membrane (GO:0016021);;	--	--	--	--	Zinc knuckle	--	S	Function unknown	hypothetical protein EZV62_018420 [Acer yangbiense]
Ob0239767	--	--	Cellular Component: proteasome complex (GO:0000502);;	--	--	[R]	General function prediction only	Ankyrin repeats (3 copies)	--	--	--	26S proteasome regulatory complex, subunit PSMD10 [Handroanthus impetiginosus]
Ob0234077	--	--	Molecular Function: transcription cofactor activity (GO:0003712);; Biological Process: regulation of transcription from RNA polymerase II promoter (GO:0006357);; Cellular Component: integral component of membrane (GO:0016021);; Cellular Component: mediator complex (GO:0016592);;	--	--	[K]	Transcription	Transcription mediator complex subunit Med12	Mediator of RNA polymerase II transcription subunit 12 OS=Arabidopsis thaliana OX=3702 GN=MED12 PE=1 SV=1	K	Transcription	mediator of RNA polymerase II transcription subunit 12-like [Olea europaea var. sylvestris]
Ob0226091	--	--	--	K22422|1.4e-24|aof:109833690|K22422 protein downstream neighbor of Son | (RefSeq) uncharacterized protein LOC109833690	--	--	--	TNP1/EN/SPM transposase	Sphingoid long-chain bases kinase 1 OS=Arabidopsis thaliana OX=3702 GN=LCBK1 PE=1 SV=1	S	Function unknown	uncharacterized protein LOC111399957 [Olea europaea var. sylvestris]
Ob0205420	--	--	Molecular Function: nucleic acid binding (GO:0003676);; Molecular Function: RNA-DNA hybrid ribonuclease activity (GO:0004523);;	K17541|1.4e-07|nnu:104611621|K17541 SCY1-like protein 2 | (RefSeq) uncharacterized LOC104611621	--	--	--	--	--	L	Replication, recombination and repair	uncharacterized protein LOC111396411 [Olea europaea var. sylvestris]
Ob0225897	--	--	Cellular Component: integral component of membrane (GO:0016021);;	K13148|1.7e-89|cit:102625782|K13148 integrator complex subunit 11 [EC:3.1.27.-] | (RefSeq) cleavage and polyadenylation specificity factor subunit 3-II	--	[O]	Posttranslational modification, protein turnover, chaperones	Ring finger domain	E3 ubiquitin-protein ligase At1g12760 OS=Arabidopsis thaliana OX=3702 GN=At1g12760 PE=1 SV=1	O	Posttranslational modification, protein turnover, chaperones	E3 ubiquitin-protein ligase At1g63170-like [Olea europaea var. sylvestris]
Ob0202330	--	--	Biological Process: proteolysis (GO:0006508);; Molecular Function: cysteine-type peptidase activity (GO:0008234);;	K08592|3.5e-07|psom:113354396|K08592 sentrin-specific protease 1 [EC:3.4.22.68] | (RefSeq) putative ubiquitin-like-specific protease 1B	--	--	--	Ulp1 protease family, C-terminal catalytic domain	Putative ubiquitin-like-specific protease 1B OS=Arabidopsis thaliana OX=3702 GN=ULP1B PE=5 SV=2	S	Function unknown	uncharacterized protein LOC111409629 [Olea europaea var. sylvestris]
Ob0227777	--	--	Molecular Function: mRNA binding (GO:0003729);; Cellular Component: mRNA cleavage factor complex (GO:0005849);; Biological Process: mRNA polyadenylation (GO:0006378);;	K14397|4.6e-109|oeu:111405579|K14397 cleavage and polyadenylation specificity factor subunit 5 | (RefSeq) pre-mRNA cleavage factor Im 25 kDa subunit 2	mRNA surveillance pathway (ko03015)	[A]	RNA processing and modification	Nucleotide hydrolase	Pre-mRNA cleavage factor Im 25 kDa subunit 2 OS=Arabidopsis thaliana OX=3702 GN=CFIS2 PE=1 SV=1	A	RNA processing and modification	pre-mRNA cleavage factor Im 25 kDa subunit 2 [Olea europaea var. sylvestris]
Ob0246541	--	--	Molecular Function: protein serine/threonine kinase activity (GO:0004674);; Molecular Function: ATP binding (GO:0005524);; Cellular Component: integral component of membrane (GO:0016021);;	K20718|2.2e-216|oeu:111398770|K20718 LRR receptor-like serine/threonine-protein kinase ERECTA [EC:2.7.11.1] | (RefSeq) LRR receptor-like serine/threonine-protein kinase ERECTA	MAPK signaling pathway - plant (ko04016)	--	--	Leucine rich repeat	LRR receptor-like serine/threonine-protein kinase ERECTA OS=Arabidopsis thaliana OX=3702 GN=ERECTA PE=1 SV=1	T	Signal transduction mechanisms	LRR receptor-like serine/threonine-protein kinase ERECTA [Olea europaea var. sylvestris]
Ob0240360	[S]	Function unknown	Molecular Function: cyclopropane-fatty-acyl-phospholipid synthase activity (GO:0008825);; Molecular Function: oxidoreductase activity (GO:0016491);; Biological Process: methylation (GO:0032259);;	K00574|0.0e+00|oeu:111390533|K00574 cyclopropane-fatty-acyl-phospholipid synthase [EC:2.1.1.79] | (RefSeq) uncharacterized protein LOC111390533 isoform X1	--	--	--	Mycolic acid cyclopropane synthetase	3-hydroxy-16-methoxy-2,3-dihydrotabersonine N-methyltransferase OS=Catharanthus roseus OX=4058 GN=NMT PE=1 SV=1	M	Cell wall/membrane/envelope biogenesis	uncharacterized protein LOC111390533 isoform X2 [Olea europaea var. sylvestris]
Ob0236457	--	--	Molecular Function: nucleic acid binding (GO:0003676);; Molecular Function: zinc ion binding (GO:0008270);; Biological Process: DNA integration (GO:0015074);;	K12393|8.9e-07|aof:109845736|K12393 AP-1 complex subunit mu | (RefSeq) LOW QUALITY PROTEIN: AP-1 complex subunit mu-2-like	--	[R]	General function prediction only	gag-polypeptide of LTR copia-type	--	L	Replication, recombination and repair	hypothetical protein SOVF_162690, partial [Spinacia oleracea]
Ob0238282	--	--	--	--	--	--	--	--	--	--	--	uncharacterized protein LOC111393576 [Olea europaea var. sylvestris]
Ob0217947	[R]	General function prediction only	Molecular Function: GTPase activity (GO:0003924);; Molecular Function: GTP binding (GO:0005525);; Cellular Component: plasma membrane (GO:0005886);; Biological Process: intracellular protein transport (GO:0006886);; Biological Process: vesicle docking involved in exocytosis (GO:0006904);; Biological Process: protein secretion (GO:0009306);; Cellular Component: endomembrane system (GO:0012505);; B…	K07901|2.1e-115|oeu:111387062|K07901 Ras-related protein Rab-8A | (RefSeq) ras-related protein RABE1c-like	Endocytosis (ko04144)	[TU]	Signal transduction mechanisms;; Intracellular trafficking, secretion, and vesicular transport	Ras family	Ras-related protein RABE1c OS=Arabidopsis thaliana OX=3702 GN=RABE1C PE=1 SV=1	U	Intracellular trafficking, secretion, and vesicular transport	ras-related protein RABE1c-like [Olea europaea var. sylvestris]
Ob0240771	[R]	General function prediction only	Biological Process: lipid catabolic process (GO:0016042);; Molecular Function: hydrolase activity (GO:0016787);;	K16815|1.6e-14|gsl:Gasu_03780|K16815 calcium-independent phospholipase A2-gamma | (RefSeq) hypothetical protein	--	[I]	Lipid transport and metabolism	Patatin-like phospholipase	Patatin-like protein 2 OS=Arabidopsis thaliana OX=3702 GN=PLP2 PE=1 SV=1	I	Lipid transport and metabolism	patatin-like protein 2 [Olea europaea var. sylvestris]
Ob0222546	[T]	Signal transduction mechanisms	Molecular Function: protein serine/threonine kinase activity (GO:0004674);; Molecular Function: ATP binding (GO:0005524);; Cellular Component: integral component of membrane (GO:0016021);;	K13435|2.4e-52|sly:101268866|K13435 serine/threonine-protein kinase Pto | (RefSeq) Pto; serine/threonine protein kinase Pto	Plant-pathogen interaction (ko04626)	[T]	Signal transduction mechanisms	Malectin-like domain	Receptor-like protein kinase FERONIA OS=Arabidopsis thaliana OX=3702 GN=FER PE=1 SV=1	T	Signal transduction mechanisms	receptor-like protein kinase FERONIA [Sesamum indicum]
Ob0210150	--	--	--	K21994|8.3e-25|bna:106385876|K21994 LOB domain-containing protein 18 | (RefSeq) LOB domain-containing protein 30-like	--	--	--	Lateral organ boundaries (LOB) domain	LOB domain-containing protein 21 OS=Arabidopsis thaliana OX=3702 GN=LBD21 PE=2 SV=1	S	Function unknown	LOB domain-containing protein 21-like [Olea europaea var. sylvestris]
Ob0228247	[T]	Signal transduction mechanisms	Molecular Function: magnesium ion binding (GO:0000287);; Molecular Function: pyruvate kinase activity (GO:0004743);; Cellular Component: cytoplasm (GO:0005737);; Biological Process: glycolytic process (GO:0006096);; Molecular Function: kinase activity (GO:0016301);; Molecular Function: potassium ion binding (GO:0030955);;	K00873|2.4e-279|oeu:111391901|K00873 pyruvate kinase [EC:2.7.1.40] | (RefSeq) pyruvate kinase, cytosolic isozyme	Glycolysis / Gluconeogenesis (ko00010);; Purine metabolism (ko00230);; Pyruvate metabolism (ko00620);; Carbon metabolism (ko01200);; Biosynthesis of amino acids (ko01230)	[G]	Carbohydrate transport and metabolism	Pyruvate kinase, barrel domain	Pyruvate kinase, cytosolic isozyme OS=Nicotiana tabacum OX=4097 PE=2 SV=1	G	Carbohydrate transport and metabolism	pyruvate kinase, cytosolic isozyme [Olea europaea var. sylvestris]
Ob0216636	[Z]	Cytoskeleton	Molecular Function: ATP binding (GO:0005524);; Cellular Component: cytoplasm (GO:0005737);; Cellular Component: cytoskeleton (GO:0005856);;	K10355|5.0e-218|oeu:111408661|K10355 actin, other eukaryote | (RefSeq) actin-7	--	[Z]	Cytoskeleton	Actin	Actin-7 OS=Arabidopsis thaliana OX=3702 GN=ACT7 PE=1 SV=1	Z	Cytoskeleton	actin-7 [Olea europaea var. sylvestris]
Ob0242590	--	--	Molecular Function: hydrolase activity (GO:0016787);;	--	--	[E]	Amino acid transport and metabolism	Serine hydrolase (FSH1)	Rhodanese-like domain-containing protein 6 OS=Arabidopsis thaliana OX=3702 GN=STR6 PE=2 SV=1	E	Amino acid transport and metabolism	Phospholipase/carboxyhydrolase [Handroanthus impetiginosus]
Ob0205243	--	--	Molecular Function: UDP-glycosyltransferase activity (GO:0008194);;	K23452|7.5e-10|csat:104756589|K23452 UDP-glucosyltransferase 85A [EC:2.4.1.-] | (RefSeq) UDP-glycosyltransferase 85A1	Zeatin biosynthesis (ko00908)	--	--	--	7-deoxyloganetic acid glucosyl transferase OS=Catharanthus roseus OX=4058 GN=7DLGT PE=1 SV=1	--	--	7-deoxyloganetic acid glucosyltransferase-like [Olea europaea var. sylvestris]
Ob0213416	--	--	Biological Process: spliceosomal snRNP assembly (GO:0000387);; Cellular Component: spliceosomal complex (GO:0005681);; Cellular Component: small nucleolar ribonucleoprotein complex (GO:0005732);;	K11098|3.5e-41|oeu:111365258|K11098 small nuclear ribonucleoprotein F | (RefSeq) probable small nuclear ribonucleoprotein F	Spliceosome (ko03040)	[A]	RNA processing and modification	LSM domain	Probable small nuclear ribonucleoprotein F OS=Arabidopsis thaliana OX=3702 GN=At4g30220 PE=3 SV=1	A	RNA processing and modification	probable small nuclear ribonucleoprotein F [Olea europaea var. sylvestris]
Ob0245296	[OT]	Posttranslational modification, protein turnover, chaperones;; Signal transduction mechanisms	Molecular Function: molecular_function (GO:0003674);; Molecular Function: binding (GO:0005488);; Cellular Component: cellular_component (GO:0005575);; Cellular Component: intracellular (GO:0005622);; Cellular Component: cell (GO:0005623);; Cellular Component: cytoplasm (GO:0005737);; Cellular Component: cytosol (GO:0005829);; Molecular Function: amino acid binding (GO:0016597);; Molecular Functio…	K00688|9.4e-08|ccaj:109811532|K00688 glycogen phosphorylase [EC:2.4.1.1] | (RefSeq) glycogen phosphorylase 1-like	Starch and sucrose metabolism (ko00500)	--	--	ACT domain	ACT domain-containing protein ACR3 OS=Arabidopsis thaliana OX=3702 GN=ACR3 PE=2 SV=1	S	Function unknown	ACT domain-containing protein ACR3-like isoform X2 [Olea europaea var. sylvestris]
Ob0218462	--	--	--	K03549|8.9e-34|jre:108997955|K03549 KUP system potassium uptake protein | (RefSeq) potassium transporter 19-like	--	--	--	Transposase-associated domain	--	S	Function unknown	uncharacterized protein LOC107177881 [Citrus sinensis]
Ob0203765	--	--	Molecular Function: DNA binding (GO:0003677);; Cellular Component: nucleus (GO:0005634);;	--	--	--	--	B3 DNA binding domain	B3 domain-containing protein REM16 OS=Arabidopsis thaliana OX=3702 GN=REM16 PE=2 SV=1	K	Transcription	B3 domain-containing protein At3g18960-like [Olea europaea var. sylvestris]
Ob0246371	--	--	Cellular Component: integral component of membrane (GO:0016021);;	--	--	--	--	Protein of unknown function (DUF616)	Probable hexosyltransferase MUCI70 OS=Arabidopsis thaliana OX=3702 GN=MUCI70 PE=1 SV=1	S	Function unknown	uncharacterized protein LOC111402341 [Olea europaea var. sylvestris]
Ob0213267	--	--	Cellular Component: integral component of membrane (GO:0016021);;	--	--	--	--	--	--	--	--	uncharacterized protein LOC111366186 [Olea europaea var. sylvestris]
Ob0251865	[R]	General function prediction only	Cellular Component: integral component of membrane (GO:0016021);;	K03453|1.9e-162|sind:105172533|K03453 bile acid:Na+ symporter, BASS family | (RefSeq) probable sodium/metabolite cotransporter BASS2, chloroplastic isoform X1	--	[P]	Inorganic ion transport and metabolism	Sodium Bile acid symporter family	Sodium/pyruvate cotransporter BASS2, chloroplastic OS=Arabidopsis thaliana OX=3702 GN=BASS2 PE=1 SV=1	P	Inorganic ion transport and metabolism	probable sodium/metabolite cotransporter BASS2, chloroplastic isoform X1 [Sesamum indicum]
Ob0225505	--	--	Molecular Function: DNA binding (GO:0003677);; Molecular Function: transcription factor activity, sequence-specific DNA binding (GO:0003700);; Cellular Component: nucleus (GO:0005634);;	K09285|7.1e-77|smo:SELMODRAFT_85823|K09285 AP2-like factor, ANT lineage | (RefSeq) hypothetical protein	--	--	--	AP2 domain	Ethylene-responsive transcription factor WRI1 OS=Arabidopsis thaliana OX=3702 GN=WRI1 PE=1 SV=1	K	Transcription	ethylene-responsive transcription factor WRI1-like [Olea europaea var. sylvestris]
Ob0252287	--	--	Cellular Component: Golgi apparatus (GO:0005794);; Molecular Function: O-acetyltransferase activity (GO:0016413);;	K23877|1.8e-12|eus:EUTSA_v10018613mg|K23877 xyloglucan O-acetyltransferase | (RefSeq) hypothetical protein	--	--	--	GDSL/SGNH-like Acyl-Esterase family found in Pmr5 and Cas1p	Protein trichome birefringence-like 43 OS=Arabidopsis thaliana OX=3702 GN=TBL43 PE=2 SV=1	S	Function unknown	protein trichome birefringence-like 43 [Olea europaea var. sylvestris]
Ob0220080	--	--	Molecular Function: zinc ion binding (GO:0008270);;	K06180|1.4e-29|sind:105165964|K06180 23S rRNA pseudouridine1911/1915/1917 synthase [EC:5.4.99.23] | (RefSeq) pentatricopeptide repeat-containing protein At1g20230 isoform X1	--	[R]	General function prediction only	DYW family of nucleic acid deaminases	Putative pentatricopeptide repeat-containing protein At3g49142 OS=Arabidopsis thaliana OX=3702 GN=PCMP-H77 PE=3 SV=1	S	Function unknown	putative pentatricopeptide repeat-containing protein At3g49142 [Olea europaea var. sylvestris]
Ob0230035	--	--	Molecular Function: cysteamine dioxygenase activity (GO:0047800);;	K23953|1.0e-143|oeu:111367300|K23953 plant cysteine oxidase [EC:1.13.11.-] | (RefSeq) plant cysteine oxidase 2-like	--	[S]	Function unknown	PCO_ADO	Plant cysteine oxidase 1 OS=Arabidopsis thaliana OX=3702 GN=PCO1 PE=1 SV=1	S	Function unknown	plant cysteine oxidase 2-like [Olea europaea var. sylvestris]
Ob0232535	[J]	Translation, ribosomal structure and biogenesis	Molecular Function: RNA binding (GO:0003723);; Cellular Component: cytoplasm (GO:0005737);;	K13126|0.0e+00|sind:105172706|K13126 polyadenylate-binding protein | (RefSeq) polyadenylate-binding protein 2-like	RNA transport (ko03013);; mRNA surveillance pathway (ko03015);; RNA degradation (ko03018)	[AJ]	RNA processing and modification;; Translation, ribosomal structure and biogenesis	RNA recognition motif. (a.k.a. RRM, RBD, or RNP domain)	Polyadenylate-binding protein 2 OS=Arabidopsis thaliana OX=3702 GN=PAB2 PE=1 SV=1	A	RNA processing and modification	polyadenylate-binding protein 2-like [Sesamum indicum]
Ob0248752	--	--	Molecular Function: zinc ion binding (GO:0008270);; Cellular Component: integral component of membrane (GO:0016021);;	K10661|1.4e-07|ppp:112288052|K10661 E3 ubiquitin-protein ligase MARCH6 [EC:2.3.2.27] | (RefSeq) probable E3 ubiquitin ligase SUD1 isoform X1	Protein processing in endoplasmic reticulum (ko04141)	[A]	RNA processing and modification	Protein of unknown function (DUF3675)	--	A	RNA processing and modification	uncharacterized protein LOC111371406 isoform X2 [Olea europaea var. sylvestris]
Ob0245186	[J]	Translation, ribosomal structure and biogenesis	Molecular Function: RNA binding (GO:0003723);; Molecular Function: structural constituent of ribosome (GO:0003735);; Molecular Function: protein kinase activity (GO:0004672);; Molecular Function: calcium ion binding (GO:0005509);; Molecular Function: ATP binding (GO:0005524);; Cellular Component: ribosome (GO:0005840);; Biological Process: translation (GO:0006412);;	K02888|1.4e-89|oeu:111386421|K02888 large subunit ribosomal protein L21 | (RefSeq) 50S ribosomal protein L21, chloroplastic	Ribosome (ko03010)	[J]	Translation, ribosomal structure and biogenesis	Ribosomal prokaryotic L21 protein	50S ribosomal protein L21, chloroplastic OS=Arabidopsis thaliana OX=3702 GN=RPL21 PE=2 SV=1	J	Translation, ribosomal structure and biogenesis	50S ribosomal protein L21, chloroplastic [Olea europaea var. sylvestris]
Ob0204354	[QV]	Secondary metabolites biosynthesis, transport and catabolism;; Defense mechanisms	Molecular Function: iron ion binding (GO:0005506);; Cellular Component: integral component of membrane (GO:0016021);; Molecular Function: oxidoreductase activity, acting on paired donors, with incorporation or reduction of molecular oxygen (GO:0016705);; Molecular Function: heme binding (GO:0020037);; Molecular Function: secologanin synthase activity (GO:0050616);;	K24179|5.6e-108|lang:109355627|K24179 cytochrome P450 family 72 subfamily A polypeptide 61 [EC:1.14.14.-] | (RefSeq) cytochrome P450 72A15-like	--	[QI]	Secondary metabolites biosynthesis, transport and catabolism;; Lipid transport and metabolism	Cytochrome P450	Secologanin synthase OS=Catharanthus roseus OX=4058 GN=SLS PE=1 SV=1	Q	Secondary metabolites biosynthesis, transport and catabolism	cytochrome P450 CYP72A219-like [Olea europaea var. sylvestris]
Ob0209731	--	--	--	--	--	--	--	--	--	--	--	uncharacterized protein LOC111402871 [Olea europaea var. sylvestris]
Ob0200200	--	--	Cellular Component: integral component of membrane (GO:0016021);;	K02882|2.2e-91|cic:CICLE_v10016900mg|K02882 large subunit ribosomal protein L18Ae | (RefSeq) hypothetical protein	Ribosome (ko03010)	--	--	Protein of unknown function (DUF642)	60S ribosomal protein L18a OS=Castanea sativa OX=21020 GN=RPL18A PE=2 SV=1	S	Function unknown	uncharacterized protein LOC111402241 isoform X2 [Olea europaea var. sylvestris]
Syringa_oblata_newGene_13885	--	--	Molecular Function: DNA binding (GO:0003677);; Molecular Function: protein dimerization activity (GO:0046983);;	K19984|7.65e-46|psom:113272286|K19984 exocyst complex component 5 | (RefSeq) uncharacterized protein LOC113272286	--	[L]	Replication, recombination and repair	hAT family C-terminal dimerisation region	Putative AC transposase OS=Zea mays OX=4577 PE=2 SV=2	L	Replication, recombination and repair	zinc finger BED domain-containing protein RICESLEEPER 2-like [Olea europaea var. sylvestris]
Ob0249107	--	--	--	--	--	[R]	General function prediction only	--	--	L	Replication, recombination and repair	hypothetical protein D5086_0000084980 [Populus alba]
Ob0235323	--	--	Biological Process: auxin-activated signaling pathway (GO:0009734);;	--	--	--	--	--	Protein BIG GRAIN 1-like E OS=Arabidopsis thaliana OX=3702 GN=At1g69160 PE=2 SV=1	--	--	protein BIG GRAIN 1-like E [Olea europaea var. sylvestris]
Ob0215256	--	--	Molecular Function: histone acetyltransferase activity (GO:0004402);; Molecular Function: metal ion binding (GO:0046872);;	--	--	--	--	Tify domain binding domain	Increased DNA methylation 1 OS=Arabidopsis thaliana OX=3702 GN=IDM1 PE=1 SV=1	S	Function unknown	uncharacterized protein LOC111396626 [Olea europaea var. sylvestris]
Ob0211068	[C]	Energy production and conversion	Molecular Function: oxidoreductase activity (GO:0016491);; Molecular Function: FAD binding (GO:0071949);;	K22395|1.5e-160|nau:109214673|K22395 cinnamyl-alcohol dehydrogenase [EC:1.1.1.195] | (RefSeq) berberine bridge enzyme-like 28	Phenylpropanoid biosynthesis (ko00940)	--	--	FAD binding domain	Berberine bridge enzyme-like 28 OS=Arabidopsis thaliana OX=3702 GN=At5g44440 PE=1 SV=1	C	Energy production and conversion	berberine bridge enzyme-like 18 [Olea europaea var. sylvestris]
Ob0246223	--	--	Biological Process: cellulose microfibril organization (GO:0010215);; Cellular Component: integral component of membrane (GO:0016021);; Cellular Component: anchored component of membrane (GO:0031225);;	K20893|1.7e-35|han:110913473|K20893 probable galacturonosyltransferase-like 1 [EC:2.4.1.-] | (RefSeq) probable galacturonosyltransferase-like 1	--	--	--	Glycosyl transferase family 8	COBRA-like protein 7 OS=Arabidopsis thaliana OX=3702 GN=COBL7 PE=2 SV=2	S	Function unknown	COBRA-like protein 7 [Olea europaea var. sylvestris]
Ob0227317	--	--	Biological Process: regulation of immune system process (GO:0002682);; Biological Process: positive regulation of immune system process (GO:0002684);; Biological Process: regulation of response to biotic stimulus (GO:0002831);; Biological Process: positive regulation of response to biotic stimulus (GO:0002833);; Molecular Function: molecular_function (GO:0003674);; Molecular Function: GTPase acti…	K01537|9.1e-36|jcu:105638585|K01537 P-type Ca2+ transporter type 2C [EC:7.2.2.10] | (RefSeq) calcium-transporting ATPase 2, plasma membrane-type isoform X1	--	[R]	General function prediction only	C2 domain	Protein C2-DOMAIN ABA-RELATED 4 OS=Arabidopsis thaliana OX=3702 GN=CAR4 PE=1 SV=1	S	Function unknown	protein C2-DOMAIN ABA-RELATED 4-like [Olea europaea var. sylvestris]
Ob0212351	[T]	Signal transduction mechanisms	Molecular Function: protein kinase activity (GO:0004672);; Molecular Function: ATP binding (GO:0005524);; Cellular Component: integral component of membrane (GO:0016021);; Molecular Function: carbohydrate binding (GO:0030246);;	K22133|1.3e-70|egr:104443802|K22133 oxalate---CoA ligase [EC:6.2.1.8] | (RefSeq) oxalate--CoA ligase	Glyoxylate and dicarboxylate metabolism (ko00630)	--	--	Legume lectin domain	L-type lectin-domain containing receptor kinase VIII.1 OS=Arabidopsis thaliana OX=3702 GN=LECRK81 PE=2 SV=1	T	Signal transduction mechanisms	L-type lectin-domain containing receptor kinase VIII.1-like [Olea europaea var. sylvestris]
Ob0235578	--	--	Cellular Component: proteasome complex (GO:0000502);;	K03032|1.2e-24|lang:109331506|K03032 26S proteasome regulatory subunit N2 | (RefSeq) 26S proteasome non-ATPase regulatory subunit 1 homolog A-like	Proteasome (ko03050)	[O]	Posttranslational modification, protein turnover, chaperones	--	26S proteasome non-ATPase regulatory subunit 1 homolog A OS=Arabidopsis thaliana OX=3702 GN=RPN2A PE=1 SV=1	O	Posttranslational modification, protein turnover, chaperones	26S proteasome non-ATPase regulatory subunit 1 homolog A [Prunus persica]
Ob0234291	--	--	Molecular Function: voltage-gated chloride channel activity (GO:0005247);; Cellular Component: plant-type vacuole membrane (GO:0009705);; Cellular Component: integral component of membrane (GO:0016021);;	K05016|1.0e-44|oeu:111409809|K05016 chloride channel 7 | (RefSeq) chloride channel protein CLC-c-like	--	[P]	Inorganic ion transport and metabolism	--	Chloride channel protein CLC-c OS=Arabidopsis thaliana OX=3702 GN=CLC-C PE=1 SV=1	P	Inorganic ion transport and metabolism	chloride channel protein CLC-c-like [Olea europaea var. sylvestris]
Ob0220592	--	--	Molecular Function: ATP binding (GO:0005524);;	K03695|2.1e-08|pop:18105737|K03695 ATP-dependent Clp protease ATP-binding subunit ClpB | (RefSeq) chaperone protein ClpB1	--	[O]	Posttranslational modification, protein turnover, chaperones	--	Protein SMAX1-LIKE 6 OS=Arabidopsis thaliana OX=3702 GN=SMXL6 PE=1 SV=1	O	Posttranslational modification, protein turnover, chaperones	protein SMAX1-LIKE 8-like [Olea europaea var. sylvestris]
Ob0219735	--	--	Molecular Function: RNA binding (GO:0003723);;	K14407|2.7e-11|jre:109011433|K14407 cleavage stimulation factor subunit 2 | (RefSeq) LOW QUALITY PROTEIN: cleavage stimulating factor 64	mRNA surveillance pathway (ko03015)	[A]	RNA processing and modification	RNA recognition motif. (a.k.a. RRM, RBD, or RNP domain)	Cleavage stimulating factor 64 OS=Arabidopsis thaliana OX=3702 GN=CSTF64 PE=1 SV=1	A	RNA processing and modification	LOW QUALITY PROTEIN: cleavage stimulating factor 64 [Juglans regia]
Ob0202569	--	--	Cellular Component: ubiquitin ligase complex (GO:0000151);; Biological Process: protein polyubiquitination (GO:0000209);; Cellular Component: cytoplasm (GO:0005737);; Biological Process: ubiquitin-dependent protein catabolic process (GO:0006511);; Cellular Component: integral component of membrane (GO:0016021);; Molecular Function: ubiquitin conjugating enzyme binding (GO:0031624);; Biological Pr…	K11975|1.4e-180|oeu:111401363|K11975 E3 ubiquitin-protein ligase RNF144 [EC:2.3.2.31] | (RefSeq) probable E3 ubiquitin-protein ligase RNF144A-A	--	[O]	Posttranslational modification, protein turnover, chaperones	IBR domain, a half RING-finger domain	--	O	Posttranslational modification, protein turnover, chaperones	probable E3 ubiquitin-protein ligase RNF144A-A [Olea europaea var. sylvestris]
Ob0247294	--	--	Molecular Function: transcription factor activity, sequence-specific DNA binding (GO:0003700);;	K09060|2.2e-07|lang:109359975|K09060 plant G-box-binding factor | (RefSeq) common plant regulatory factor 1-like	--	--	--	bZIP transcription factor	Basic leucine zipper 43 OS=Arabidopsis thaliana OX=3702 GN=BZIP43 PE=1 SV=1	K	Transcription	basic leucine zipper 43-like [Olea europaea var. sylvestris]
Ob0242993	--	--	Biological Process: positive regulation of growth (GO:0045927);;	K18081|4.2e-12|bna:106425271|K18081 myotubularin-related protein 1/2 [EC:3.1.3.64 3.1.3.95] | (RefSeq) phosphatidylinositol-3-phosphatase myotubularin-2-like	Inositol phosphate metabolism (ko00562);; Phosphatidylinositol signaling system (ko04070)	--	--	Protein of unknown function (DUF668)	Protein PSK SIMULATOR 2 OS=Arabidopsis thaliana OX=3702 GN=PSI2 PE=2 SV=2	S	Function unknown	uncharacterized protein LOC111394463 isoform X2 [Olea europaea var. sylvestris]
Ob0217788	[E]	Amino acid transport and metabolism	Molecular Function: 5-methyltetrahydropteroyltriglutamate-homocysteine S-methyltransferase activity (GO:0003871);; Molecular Function: zinc ion binding (GO:0008270);; Biological Process: methionine biosynthetic process (GO:0009086);; Biological Process: methylation (GO:0032259);;	K00549|1.4e-291|oeu:111378809|K00549 5-methyltetrahydropteroyltriglutamate--homocysteine methyltransferase [EC:2.1.1.14] | (RefSeq) 5-methyltetrahydropteroyltriglutamate-- homocysteine methyltransferase isoform X1	Cysteine and methionine metabolism (ko00270);; Selenocompound metabolism (ko00450);; Biosynthesis of amino acids (ko01230)	[E]	Amino acid transport and metabolism	Cobalamin-independent synthase, Catalytic domain	5-methyltetrahydropteroyltriglutamate--homocysteine methyltransferase OS=Catharanthus roseus OX=4058 GN=METE PE=2 SV=1	E	Amino acid transport and metabolism	5-methyltetrahydropteroyltriglutamate--homocysteine methyltransferase isoform X2 [Olea europaea var. sylvestris]
Syringa_oblata_newGene_2920	--	--	--	K03327|1.81e-90|oeu:111370159|K03327 multidrug resistance protein, MATE family | (RefSeq) LOW QUALITY PROTEIN: ethionine resistance-conferring protein 1-like	--	[R]	General function prediction only	Retrotransposon gag protein	--	L	Replication, recombination and repair	uncharacterized protein LOC111399906 [Olea europaea var. sylvestris]
Ob0239866	[M]	Cell wall/membrane/envelope biogenesis	Cellular Component: integral component of membrane (GO:0016021);; Biological Process: transmembrane transport (GO:0055085);;	K22047|0.0e+00|oeu:111409241|K22047 mechanosensitive ion channel protein 1/2/3 | (RefSeq) mechanosensitive ion channel protein 3, chloroplastic-like isoform X1	--	--	--	Mechanosensitive ion channel	Mechanosensitive ion channel protein 3, chloroplastic OS=Arabidopsis thaliana OX=3702 GN=MSL3 PE=1 SV=1	M	Cell wall/membrane/envelope biogenesis	mechanosensitive ion channel protein 3, chloroplastic-like isoform X1 [Olea europaea var. sylvestris]
Ob0239695	--	--	Cellular Component: protein storage vacuole (GO:0000326);; Molecular Function: nucleic acid binding (GO:0003676);; Cellular Component: trans-Golgi network (GO:0005802);; Biological Process: intracellular protein transport (GO:0006886);; Biological Process: synapsis (GO:0007129);; Molecular Function: zinc ion binding (GO:0008270);; Biological Process: DNA integration (GO:0015074);; Biological Proc…	--	--	--	--	--	--	--	--	Retrovirus-related Pol polyprotein from transposon TNT 1-94 [Vitis vinifera]
Ob0227026	--	--	Molecular Function: nucleic acid binding (GO:0003676);; Molecular Function: RNA-DNA hybrid ribonuclease activity (GO:0004523);;	K12874|1.2e-18|qsu:112031791|K12874 intron-binding protein aquarius | (RefSeq) LOW QUALITY PROTEIN: intron-binding protein aquarius-like	Spliceosome (ko03040)	[R]	General function prediction only	zinc-binding in reverse transcriptase	Uncharacterized mitochondrial protein AtMg00310 OS=Arabidopsis thaliana OX=3702 GN=AtMg00310 PE=4 SV=1	S	Function unknown	uncharacterized protein LOC107175329, partial [Citrus sinensis]
Ob0206908	[O]	Posttranslational modification, protein turnover, chaperones	--	--	--	--	--	Glyoxal oxidase N-terminus	Aldehyde oxidase GLOX1 OS=Arabidopsis thaliana OX=3702 GN=GLOX1 PE=2 SV=1	S	Function unknown	aldehyde oxidase GLOX-like [Olea europaea var. sylvestris]
Ob0253206	--	--	--	--	--	--	--	Protein of unknown function, DUF538	--	S	Function unknown	uncharacterized protein LOC111397106 [Olea europaea var. sylvestris]
Ob0202835	--	--	Molecular Function: nucleic acid binding (GO:0003676);; Cellular Component: integral component of membrane (GO:0016021);;	K14525|1.4e-51|dosa:Os04t0428950-00|K14525 ribonucleases P/MRP protein subunit RPP25 [EC:3.1.26.5] | (RefSeq) Os04g0428950; Similar to Ribonuclease P.	Ribosome biogenesis in eukaryotes (ko03008);; RNA transport (ko03013)	[S]	Function unknown	Alba	--	S	Function unknown	hypothetical protein Saspl_020677 [Salvia splendens]
Syringa_oblata_newGene_10960	--	--	--	--	--	--	--	--	--	--	--	glutathione S-transferase T3-like [Ziziphus jujuba]
Ob0232401	--	--	--	--	--	--	--	--	--	T	Signal transduction mechanisms	uncharacterized protein LOC111370588 [Olea europaea var. sylvestris]
Ob0244926	--	--	Molecular Function: magnesium ion binding (GO:0000287);; Molecular Function: terpene synthase activity (GO:0010333);;	K18108|8.0e-39|vvi:100855144|K18108 (-)-alpha-terpineol synthase [EC:4.2.3.111] | (RefSeq) (-)-alpha-terpineol synthase	Monoterpenoid biosynthesis (ko00902)	--	--	Terpene synthase family, metal binding domain	(-)-alpha-terpineol synthase OS=Vitis vinifera OX=29760 PE=1 SV=1	S	Function unknown	terpene synthase 10-like, partial [Olea europaea var. sylvestris]
Ob0201404	--	--	Molecular Function: metal ion binding (GO:0046872);;	--	--	--	--	--	Zinc finger CCCH domain-containing protein 6 OS=Arabidopsis thaliana OX=3702 GN=At1g19860 PE=1 SV=1	S	Function unknown	zinc finger CCCH domain-containing protein 45-like isoform X3 [Olea europaea var. sylvestris]
Ob0251012	[HJ]	Coenzyme transport and metabolism;; Translation, ribosomal structure and biogenesis	Biological Process: biological_process (GO:0008150);; Biological Process: response to radiation (GO:0009314);; Biological Process: response to light stimulus (GO:0009416);; Biological Process: response to abiotic stimulus (GO:0009628);; Biological Process: response to endogenous stimulus (GO:0009719);; Biological Process: response to hormone (GO:0009725);; Biological Process: response to auxin (G…	K14487|1.0e-284|oeu:111412397|K14487 auxin responsive GH3 gene family | (RefSeq) putative indole-3-acetic acid-amido synthetase GH3.9	Plant hormone signal transduction (ko04075)	--	--	GH3 auxin-responsive promoter	Putative indole-3-acetic acid-amido synthetase GH3.9 OS=Arabidopsis thaliana OX=3702 GN=GH3.9 PE=2 SV=1	S	Function unknown	putative indole-3-acetic acid-amido synthetase GH3.9 [Olea europaea var. sylvestris]
Ob0238760	--	--	Cellular Component: integral component of membrane (GO:0016021);;	K23877|1.2e-42|vra:106754961|K23877 xyloglucan O-acetyltransferase | (RefSeq) protein ALTERED XYLOGLUCAN 4	--	--	--	GDSL/SGNH-like Acyl-Esterase family found in Pmr5 and Cas1p	Protein trichome berefringence-like 7 OS=Arabidopsis thaliana OX=3702 GN=TBL7 PE=3 SV=1	S	Function unknown	protein trichome berefringence-like 7 isoform X1 [Olea europaea var. sylvestris]
Ob0231311	--	--	Biological Process: proteolysis (GO:0006508);; Molecular Function: cysteine-type peptidase activity (GO:0008234);; Cellular Component: integral component of membrane (GO:0016021);;	--	--	--	--	Ulp1 protease family, C-terminal catalytic domain	--	--	--	uncharacterized protein LOC111409629 [Olea europaea var. sylvestris]
Ob0247042	--	--	Molecular Function: polysaccharide binding (GO:0030247);;	--	--	--	--	Wall-associated receptor kinase C-terminal	--	G	Carbohydrate transport and metabolism	LEAF RUST 10 DISEASE-RESISTANCE LOCUS RECEPTOR-LIKE PROTEIN KINASE-like 2.1 [Olea europaea var. sylvestris]
Ob0220922	--	--	Cellular Component: cell wall (GO:0005618);; Molecular Function: manganese ion binding (GO:0030145);; Molecular Function: nutrient reservoir activity (GO:0045735);; Cellular Component: apoplast (GO:0048046);;	K00856|1.9e-20|lsv:111921461|K00856 adenosine kinase [EC:2.7.1.20] | (RefSeq) putative germin-like protein 9-2	Purine metabolism (ko00230)	--	--	Cupin	Germin-like protein 9-3 OS=Oryza sativa subsp. japonica OX=39947 GN=Os09g0568700 PE=2 SV=1	S	Function unknown	germin-like protein 9-3 [Olea europaea var. sylvestris]
Ob0203636	--	--	--	--	--	--	--	Lateral organ boundaries (LOB) domain	LOB domain-containing protein 37 OS=Arabidopsis thaliana OX=3702 GN=LBD37 PE=2 SV=1	S	Function unknown	hypothetical protein CDL12_04478 [Handroanthus impetiginosus]
Ob0249121	--	--	Molecular Function: molecular_function (GO:0003674);; Molecular Function: nucleic acid binding (GO:0003676);; Molecular Function: RNA binding (GO:0003723);; Molecular Function: catalytic activity (GO:0003824);; Molecular Function: nuclease activity (GO:0004518);; Molecular Function: endonuclease activity (GO:0004519);; Molecular Function: binding (GO:0005488);; Cellular Component: cellular_compon…	K23541|4.2e-21|jcu:105644867|K23541 Ca2+/H+ antiporter, TMEM165/GDT1 family | (RefSeq) pentatricopeptide repeat-containing protein At2g03880, mitochondrial	--	[R]	General function prediction only	PPR repeat	Pentatricopeptide repeat-containing protein At1g09220, mitochondrial OS=Arabidopsis thaliana OX=3702 GN=PCMP-E25 PE=2 SV=1	S	Function unknown	pentatricopeptide repeat-containing protein At1g09220, mitochondrial-like isoform X1 [Olea europaea var. sylvestris]
Syringa_oblata_newGene_18932	--	--	Cellular Component: nucleus (GO:0005634);; Biological Process: regulation of transcription, DNA-templated (GO:0006355);; Molecular Function: zinc ion binding (GO:0008270);;	K07195|5.02e-24|aof:109831346|K07195 exocyst complex component 7 | (RefSeq) exocyst complex component EXO70A1-like	--	--	--	SWIM zinc finger	Protein FAR1-RELATED SEQUENCE 3 OS=Arabidopsis thaliana OX=3702 GN=FRS3 PE=1 SV=2	S	Function unknown	FAR1-related protein [Striga asiatica]
Ob0218943	[IQR]	Lipid transport and metabolism;; Secondary metabolites biosynthesis, transport and catabolism;; General function prediction only	--	K00059|2.3e-129|oeu:111399481|K00059 3-oxoacyl-[acyl-carrier protein] reductase [EC:1.1.1.100] | (RefSeq) NADPH-dependent aldehyde reductase-like protein, chloroplastic	Fatty acid biosynthesis (ko00061);; Biotin metabolism (ko00780);; Fatty acid metabolism (ko01212)	[R]	General function prediction only	Enoyl-(Acyl carrier protein) reductase	NADPH-dependent aldehyde reductase-like protein, chloroplastic OS=Arabidopsis thaliana OX=3702 GN=At3g03980 PE=3 SV=1	Q	Secondary metabolites biosynthesis, transport and catabolism	NADPH-dependent aldehyde reductase-like protein, chloroplastic [Olea europaea var. sylvestris]
Ob0233245	--	--	Molecular Function: methyltransferase activity (GO:0008168);; Biological Process: methylation (GO:0032259);;	K22696|5.7e-158|oeu:111394211|K22696 protein-lysine N-methyltransferase EEF2KMT [EC:2.1.1.-] | (RefSeq) uncharacterized protein LOC111394211	--	[R]	General function prediction only	Lysine methyltransferase	--	S	Function unknown	uncharacterized protein LOC111394211 [Olea europaea var. sylvestris]
Ob0240058	[J]	Translation, ribosomal structure and biogenesis	--	K14565|8.6e-237|oeu:111403302|K14565 nucleolar protein 58 | (RefSeq) probable nucleolar protein 5-2	Ribosome biogenesis in eukaryotes (ko03008)	[AJ]	RNA processing and modification;; Translation, ribosomal structure and biogenesis	snoRNA binding domain, fibrillarin	Probable nucleolar protein 5-2 OS=Arabidopsis thaliana OX=3702 GN=NOP5-2 PE=1 SV=1	--	--	probable nucleolar protein 5-2 [Olea europaea var. sylvestris]
Ob0243068	--	--	--	--	--	--	--	Retrotransposon gag protein	--	S	Function unknown	hypothetical protein EZV62_014766 [Acer yangbiense]
Ob0228877	--	--	--	K12447|3.6e-25|csat:109127935|K12447 UDP-sugar pyrophosphorylase [EC:2.7.7.64] | (RefSeq) uncharacterized protein LOC109127935	Pentose and glucuronate interconversions (ko00040);; Galactose metabolism (ko00052);; Ascorbate and aldarate metabolism (ko00053);; Amino sugar and nucleotide sugar metabolism (ko00520)	[R]	General function prediction only	gag-polypeptide of LTR copia-type	--	L	Replication, recombination and repair	hypothetical protein F2P56_023418, partial [Juglans regia]
Ob0235137	--	--	Cellular Component: cellular_component (GO:0005575);; Cellular Component: cell (GO:0005623);; Cellular Component: plasma membrane (GO:0005886);; Cellular Component: membrane (GO:0016020);; Cellular Component: cell part (GO:0044464);; Cellular Component: cell periphery (GO:0071944);;	K08332|1.2e-45|gmx:100791453|K08332 vacuolar protein 8 | (RefSeq) U-box domain-containing protein 44	--	[S]	Function unknown	Armadillo/beta-catenin-like repeat	U-box domain-containing protein 43 OS=Arabidopsis thaliana OX=3702 GN=PUB43 PE=2 SV=1	S	Function unknown	U-box domain-containing protein 43-like [Olea europaea var. sylvestris]
Ob0242064	--	--	--	--	--	--	--	--	--	--	--	histone-lysine N-methyltransferase ASHH2-like [Olea europaea var. sylvestris]
Ob0208527	--	--	Biological Process: response to acid chemical (GO:0001101);; Molecular Function: molecular_function (GO:0003674);; Molecular Function: catalytic activity (GO:0003824);; Molecular Function: monooxygenase activity (GO:0004497);; Molecular Function: iron ion binding (GO:0005506);; Cellular Component: cellular_component (GO:0005575);; Biological Process: lipid metabolic process (GO:0006629);; Biologi…	K15472|4.7e-87|nau:109237629|K15472 premnaspirodiene oxygenase [EC:1.14.14.151] | (RefSeq) premnaspirodiene oxygenase	Sesquiterpenoid and triterpenoid biosynthesis (ko00909)	[Q]	Secondary metabolites biosynthesis, transport and catabolism	Cytochrome P450	Premnaspirodiene oxygenase OS=Hyoscyamus muticus OX=35626 GN=CYP71D55 PE=1 SV=1	Q	Secondary metabolites biosynthesis, transport and catabolism	premnaspirodiene oxygenase-like [Olea europaea var. sylvestris]
Ob0208772	[J]	Translation, ribosomal structure and biogenesis	Biological Process: pseudouridine synthesis (GO:0001522);; Molecular Function: RNA binding (GO:0003723);;	K06178|3.3e-27|ccaj:109794456|K06178 23S rRNA pseudouridine2605 synthase [EC:5.4.99.22] | (RefSeq) uncharacterized protein LOC109794456	--	--	--	RNA pseudouridylate synthase	Putative ribosomal large subunit pseudouridine synthase SVR1, chloroplastic OS=Arabidopsis thaliana OX=3702 GN=SVR1 PE=1 SV=1	J	Translation, ribosomal structure and biogenesis	putative ribosomal large subunit pseudouridine synthase SVR1, chloroplastic isoform X1 [Olea europaea var. sylvestris]
Ob0250146	[NW]	Cell motility;; Extracellular structures	Molecular Function: protein kinase activity (GO:0004672);; Molecular Function: calcium ion binding (GO:0005509);; Molecular Function: ATP binding (GO:0005524);;	K13412|8.0e-251|oeu:111371776|K13412 calcium-dependent protein kinase [EC:2.7.11.1] | (RefSeq) calcium-dependent protein kinase 1-like	Plant-pathogen interaction (ko04626)	[T]	Signal transduction mechanisms	Protein kinase domain	Calcium-dependent protein kinase 1 OS=Oryza sativa subsp. japonica OX=39947 GN=CPK1 PE=2 SV=1	T	Signal transduction mechanisms	calcium-dependent protein kinase 1-like [Olea europaea var. sylvestris]
Ob0244760	--	--	Molecular Function: aspartic-type endopeptidase activity (GO:0004190);;	K22683|7.7e-71|han:110891469|K22683 aspartyl protease family protein [EC:3.4.23.-] | (RefSeq) aspartyl protease family protein 2-like	--	[O]	Posttranslational modification, protein turnover, chaperones	Xylanase inhibitor N-terminal	Aspartyl protease family protein At5g10770 OS=Arabidopsis thaliana OX=3702 GN=At5g10770 PE=2 SV=1	O	Posttranslational modification, protein turnover, chaperones	aspartyl protease family protein At5g10770 [Olea europaea var. sylvestris]
Ob0202007	[R]	General function prediction only	Molecular Function: cyclin-dependent protein serine/threonine kinase activity (GO:0004693);; Molecular Function: ATP binding (GO:0005524);;	K08819|6.5e-158|pop:7454258|K08819 cyclin-dependent kinase 12/13 [EC:2.7.11.22 2.7.11.23] | (RefSeq) probable serine/threonine-protein kinase At1g54610	--	[D]	Cell cycle control, cell division, chromosome partitioning	Protein kinase domain	Protein IMPAIRED IN BABA-INDUCED STERILITY 1 OS=Arabidopsis thaliana OX=3702 GN=IBS1 PE=3 SV=1	T	Signal transduction mechanisms	protein IMPAIRED IN BABA-INDUCED STERILITY 1-like [Olea europaea var. sylvestris]
Ob0204341	--	--	Molecular Function: protein disulfide isomerase activity (GO:0003756);; Cellular Component: endoplasmic reticulum (GO:0005783);; Molecular Function: oxidoreductase activity, acting on a sulfur group of donors, disulfide as acceptor (GO:0016671);;	K10950|3.5e-259|oeu:111395783|K10950 ERO1-like protein alpha [EC:1.8.4.-] | (RefSeq) endoplasmic reticulum oxidoreductin-1	Protein processing in endoplasmic reticulum (ko04141)	[OU]	Posttranslational modification, protein turnover, chaperones;; Intracellular trafficking, secretion, and vesicular transport	Endoplasmic Reticulum Oxidoreductin 1 (ERO1)	Endoplasmic reticulum oxidoreductin-1 OS=Arabidopsis thaliana OX=3702 GN=AERO1 PE=1 SV=1	--	--	endoplasmic reticulum oxidoreductin-1, partial [Olea europaea var. sylvestris]
Ob0207441	--	--	Cellular Component: membrane (GO:0016020);; Cellular Component: integral component of membrane (GO:0016021);; Molecular Function: transmembrane transporter activity (GO:0022857);;	K17500|8.6e-27|nto:104085001|K17500 integrin-linked kinase-associated serine/threonine phosphatase 2C [EC:3.1.3.16] | (RefSeq) WAT1-related protein At3g18200 isoform X1	--	--	--	EamA-like transporter family	WAT1-related protein At2g39510 OS=Arabidopsis thaliana OX=3702 GN=At2g39510 PE=2 SV=1	S	Function unknown	WAT1-related protein At2g39510-like [Olea europaea var. sylvestris]
Ob0248448	--	--	Cellular Component: nucleus (GO:0005634);; Biological Process: regulation of transcription, DNA-templated (GO:0006355);; Biological Process: auxin-activated signaling pathway (GO:0009734);;	K14484|8.7e-106|oeu:111371612|K14484 auxin-responsive protein IAA | (RefSeq) auxin-responsive protein IAA13-like	Plant hormone signal transduction (ko04075)	--	--	AUX/IAA family	Auxin-responsive protein IAA13 OS=Arabidopsis thaliana OX=3702 GN=IAA13 PE=1 SV=2	K	Transcription	auxin-responsive protein IAA13-like, partial [Olea europaea var. sylvestris]
Ob0214593	[K]	Transcription	Molecular Function: ATP binding (GO:0005524);; Cellular Component: Ino80 complex (GO:0031011);; Cellular Component: NuA4 histone acetyltransferase complex (GO:0035267);; Molecular Function: 5'-3' DNA helicase activity (GO:0043139);; Cellular Component: R2TP complex (GO:0097255);;	K11338|4.5e-198|oeu:111383482|K11338 RuvB-like protein 2 [EC:3.6.4.12] | (RefSeq) ruvB-like 2	--	[K]	Transcription	TIP49 P-loop domain	RuvB-like protein 1 OS=Arabidopsis thaliana OX=3702 GN=RIN1 PE=1 SV=1	L	Replication, recombination and repair	ruvB-like 2 [Olea europaea var. sylvestris]
Ob0213015	--	--	--	K11294|3.7e-62|ini:109185820|K11294 nucleolin | (RefSeq) nucleolin-like	--	[R]	General function prediction only	Domain of unknown function (DUF4283)	--	T	Signal transduction mechanisms	hypothetical protein VITISV_016971 [Vitis vinifera]
Ob0251568	[CHR]	Energy production and conversion;; Coenzyme transport and metabolism;; General function prediction only	Molecular Function: oxidoreductase activity, acting on the CH-OH group of donors, NAD or NADP as acceptor (GO:0016616);; Molecular Function: NAD binding (GO:0051287);;	K15919|2.0e-117|sind:105173205|K15919 glyoxylate/hydroxypyruvate reductase [EC:1.1.1.79 1.1.1.81] | (RefSeq) glyoxylate/hydroxypyruvate reductase HPR3	Glycine, serine and threonine metabolism (ko00260);; Glyoxylate and dicarboxylate metabolism (ko00630);; Carbon metabolism (ko01200)	[C]	Energy production and conversion	D-isomer specific 2-hydroxyacid dehydrogenase, NAD binding domain	Glyoxylate/hydroxypyruvate reductase HPR3 OS=Arabidopsis thaliana OX=3702 GN=HPR3 PE=2 SV=1	C	Energy production and conversion	glyoxylate/hydroxypyruvate reductase HPR3-like [Olea europaea var. sylvestris]
Ob0203204	--	--	Molecular Function: nucleic acid binding (GO:0003676);; Molecular Function: zinc ion binding (GO:0008270);;	--	--	--	--	--	--	--	--	hypothetical protein E3N88_26619 [Mikania micrantha]
Ob0213458	--	--	Molecular Function: zinc ion binding (GO:0008270);; Cellular Component: integral component of membrane (GO:0016021);;	--	--	[A]	RNA processing and modification	RING-variant domain	--	A	RNA processing and modification	uncharacterized protein LOC111365749 [Olea europaea var. sylvestris]
Ob0215024	--	--	Molecular Function: molecular_function (GO:0003674);; Molecular Function: nucleic acid binding (GO:0003676);; Molecular Function: RNA binding (GO:0003723);; Molecular Function: mRNA binding (GO:0003729);; Molecular Function: catalytic activity (GO:0003824);; Molecular Function: nuclease activity (GO:0004518);; Molecular Function: endonuclease activity (GO:0004519);; Molecular Function: binding (G…	--	--	[R]	General function prediction only	PPR repeat family	Pentatricopeptide repeat-containing protein At1g02150 OS=Arabidopsis thaliana OX=3702 GN=At1g02150 PE=2 SV=2	L	Replication, recombination and repair	pentatricopeptide repeat-containing protein At1g02150-like [Olea europaea var. sylvestris]
Ob0241057	[J]	Translation, ribosomal structure and biogenesis	Cellular Component: cellular_component (GO:0005575);; Cellular Component: intracellular (GO:0005622);; Cellular Component: cell (GO:0005623);; Cellular Component: cytoplasm (GO:0005737);; Cellular Component: mitochondrion (GO:0005739);; Cellular Component: chloroplast (GO:0009507);; Cellular Component: plastid stroma (GO:0009532);; Cellular Component: plastid (GO:0009536);; Cellular Component: ch…	K02433|5.3e-137|sind:105176836|K02433 aspartyl-tRNA(Asn)/glutamyl-tRNA(Gln) amidotransferase subunit A [EC:6.3.5.6 6.3.5.7] | (RefSeq) glutamyl-tRNA(Gln) amidotransferase subunit A, chloroplastic/mitochondrial	Aminoacyl-tRNA biosynthesis (ko00970)	[J]	Translation, ribosomal structure and biogenesis	Amidase	Glutamyl-tRNA(Gln) amidotransferase subunit A, chloroplastic/mitochondrial OS=Vitis vinifera OX=29760 GN=GATA PE=3 SV=1	J	Translation, ribosomal structure and biogenesis	hypothetical protein C3L33_10512, partial [Rhododendron williamsianum]
Ob0245004	--	--	Molecular Function: nucleic acid binding (GO:0003676);; Molecular Function: zinc ion binding (GO:0008270);;	K11294|1.2e-08|ini:109185820|K11294 nucleolin | (RefSeq) nucleolin-like	--	--	--	Domain of unknown function (DUF4283)	--	S	Function unknown	uncharacterized protein LOC115717705 [Cannabis sativa]
Ob0217317	--	--	Cellular Component: integral component of membrane (GO:0016021);;	--	--	[S]	Function unknown	--	--	S	Function unknown	uncharacterized protein LOC111408854 isoform X1 [Olea europaea var. sylvestris]
Ob0210627	[T]	Signal transduction mechanisms	Molecular Function: protein serine/threonine kinase activity (GO:0004674);; Molecular Function: ATP binding (GO:0005524);;	K00924|2.8e-52|han:110930730|K00924 kinase [EC:2.7.1.-] | (RefSeq) probable serine/threonine-protein kinase PBL19	--	[T]	Signal transduction mechanisms	Protein tyrosine and serine/threonine kinase	Probable serine/threonine-protein kinase PIX7 OS=Arabidopsis thaliana OX=3702 GN=PIX7 PE=1 SV=1	T	Signal transduction mechanisms	probable serine/threonine-protein kinase PBL11 [Sesamum indicum]
Ob0219749	--	--	--	--	--	--	--	Domain of unknown function (DUF1985)	--	S	Function unknown	uncharacterized protein LOC111406765 [Olea europaea var. sylvestris]
Ob0239715	[J]	Translation, ribosomal structure and biogenesis	Molecular Function: RNA binding (GO:0003723);;	K12741|6.6e-119|sind:105177093|K12741 heterogeneous nuclear ribonucleoprotein A1/A3 | (RefSeq) heterogeneous nuclear ribonucleoprotein A1-like 2	Spliceosome (ko03040)	[R]	General function prediction only	RNA recognition motif. (a.k.a. RRM, RBD, or RNP domain)	Heterogeneous nuclear ribonucleoprotein 1 OS=Arabidopsis thaliana OX=3702 GN=RNP1 PE=1 SV=1	A	RNA processing and modification	heterogeneous nuclear ribonucleoprotein A1-like 2 [Sesamum indicum]
Ob0209639	[C]	Energy production and conversion	Molecular Function: inorganic diphosphatase activity (GO:0004427);; Molecular Function: hydrogen-translocating pyrophosphatase activity (GO:0009678);; Cellular Component: integral component of membrane (GO:0016021);;	K23025|0.0e+00|oeu:111403939|K23025 H+-translocating diphosphatase [EC:7.1.3.1] | (RefSeq) pyrophosphate-energized membrane proton pump 2-like	--	--	--	Inorganic H+ pyrophosphatase	Pyrophosphate-energized membrane proton pump 2 OS=Arabidopsis thaliana OX=3702 GN=AVPL1 PE=1 SV=2	C	Energy production and conversion	pyrophosphate-energized membrane proton pump 2-like [Olea europaea var. sylvestris]
Ob0253729	[L]	Replication, recombination and repair	Molecular Function: 5'-nucleotidase activity (GO:0008253);;	K03787|8.4e-119|oeu:111367685|K03787 5'-nucleotidase [EC:3.1.3.5] | (RefSeq) uncharacterized protein LOC111367685	Purine metabolism (ko00230);; Pyrimidine metabolism (ko00240);; Nicotinate and nicotinamide metabolism (ko00760)	--	--	Survival protein SurE	--	S	Function unknown	uncharacterized protein LOC111367685 [Olea europaea var. sylvestris]
Ob0206113	--	--	--	--	--	--	--	--	--	--	--	hypothetical protein F0562_034130 [Nyssa sinensis]
Ob0231697	--	--	Biological Process: ubiquitin-dependent protein catabolic process (GO:0006511);; Biological Process: protein deubiquitination (GO:0016579);; Molecular Function: thiol-dependent ubiquitinyl hydrolase activity (GO:0036459);;	K11855|4.1e-32|oeu:111389262|K11855 ubiquitin carboxyl-terminal hydrolase 36/42 [EC:3.4.19.12] | (RefSeq) ubiquitin carboxyl-terminal hydrolase 25-like	--	[O]	Posttranslational modification, protein turnover, chaperones	XH domain	Ubiquitin carboxyl-terminal hydrolase 25 OS=Arabidopsis thaliana OX=3702 GN=UBP25 PE=2 SV=1	O	Posttranslational modification, protein turnover, chaperones	ubiquitin carboxyl-terminal hydrolase 25-like [Olea europaea var. sylvestris]
Ob0204761	--	--	--	--	--	[I]	Lipid transport and metabolism	CRAL/TRIO domain	--	I	Lipid transport and metabolism	SEC14 cytosolic factor-like [Olea europaea var. sylvestris]
Ob0224657	[K]	Transcription	--	K09539|5.4e-57|oeu:111367028|K09539 DnaJ homolog subfamily C member 19 | (RefSeq) mitochondrial import inner membrane translocase subunit TIM14-3-like isoform X1	--	[O]	Posttranslational modification, protein turnover, chaperones	--	Mitochondrial import inner membrane translocase subunit TIM14-3 OS=Arabidopsis thaliana OX=3702 GN=TIM14-3 PE=1 SV=1	O	Posttranslational modification, protein turnover, chaperones	mitochondrial import inner membrane translocase subunit TIM14-3-like isoform X1 [Olea europaea var. sylvestris]
Ob0223178	--	--	--	--	--	--	--	--	--	--	--	uncharacterized protein LOC111390508 [Olea europaea var. sylvestris]
Ob0240574	--	--	Cellular Component: nucleus (GO:0005634);; Biological Process: regulation of transcription, DNA-templated (GO:0006355);; Molecular Function: zinc ion binding (GO:0008270);;	K17604|1.0e-119|qsu:112016759|K17604 zinc finger SWIM domain-containing protein 3 | (RefSeq) protein FAR1-RELATED SEQUENCE 5-like	--	--	--	MULE transposase domain	Protein FAR-RED IMPAIRED RESPONSE 1 OS=Arabidopsis thaliana OX=3702 GN=FAR1 PE=1 SV=1	S	Function unknown	FAR1 DNA binding domain [Macleaya cordata]
Ob0247059	[E]	Amino acid transport and metabolism	Cellular Component: integral component of membrane (GO:0016021);; Molecular Function: transmembrane transporter activity (GO:0022857);;	K14638|1.3e-278|sind:105161089|K14638 solute carrier family 15 (peptide/histidine transporter), member 3/4 | (RefSeq) protein NRT1/ PTR FAMILY 3.1	--	[E]	Amino acid transport and metabolism	POT family	Protein NRT1/ PTR FAMILY 3.1 OS=Arabidopsis thaliana OX=3702 GN=NPF3.1 PE=2 SV=1	E	Amino acid transport and metabolism	protein NRT1/ PTR FAMILY 3.1 [Sesamum indicum]
Ob0217911	--	--	Molecular Function: ATP binding (GO:0005524);;	--	--	--	--	Ankyrin repeats (3 copies)	--	O	Posttranslational modification, protein turnover, chaperones	uncharacterized protein LOC111791430 [Cucurbita pepo subsp. pepo]
Syringa_oblata_newGene_10611	--	--	--	--	--	--	--	zinc-binding in reverse transcriptase	--	L	Replication, recombination and repair	Putative ribonuclease H protein [Dendrobium catenatum]
Ob0246709	--	--	--	K15227|2.5e-08|jcu:105648151|K15227 arogenate dehydrogenase (NADP+), plant [EC:1.3.1.78] | (RefSeq) arogenate dehydrogenase 1, chloroplastic	Phenylalanine, tyrosine and tryptophan biosynthesis (ko00400);; Biosynthesis of amino acids (ko01230)	--	--	--	--	B	Chromatin structure and dynamics	tir-nbs resistance protein [Hibiscus syriacus]
Ob0215624	--	--	--	K11593|9.0e-20|dct:110097550|K11593 eukaryotic translation initiation factor 2C | (RefSeq) protein argonaute 1A-like	--	[R]	General function prediction only	gag-polypeptide of LTR copia-type	Retrovirus-related Pol polyprotein from transposon RE2 OS=Arabidopsis thaliana OX=3702 GN=RE2 PE=4 SV=1	L	Replication, recombination and repair	hypothetical protein F2P56_033290 [Juglans regia]
Syringa_oblata_newGene_3696	--	--	--	K09338|1.12e-09|pda:103723111|K09338 homeobox-leucine zipper protein | (RefSeq) homeobox-leucine zipper protein ROC7-like	--	--	--	Chromo (CHRromatin Organisation MOdifier) domain	--	L	Replication, recombination and repair	uncharacterized protein LOC111378425 [Olea europaea var. sylvestris]
Ob0221795	--	--	Molecular Function: zinc ion binding (GO:0008270);; Cellular Component: integral component of membrane (GO:0016021);;	K13148|1.7e-36|hbr:110653663|K13148 integrator complex subunit 11 [EC:3.1.27.-] | (RefSeq) cleavage and polyadenylation specificity factor subunit 3-II	--	[O]	Posttranslational modification, protein turnover, chaperones	Ring finger domain	E3 ubiquitin-protein ligase At4g11680 OS=Arabidopsis thaliana OX=3702 GN=At4g11680 PE=2 SV=1	O	Posttranslational modification, protein turnover, chaperones	E3 ubiquitin-protein ligase At1g63170-like [Olea europaea var. sylvestris]
Ob0252968	--	--	Molecular Function: protein binding (GO:0005515);;	K22825|7.6e-08|spen:107016415|K22825 non-structural maintenance of chromosomes element 4 | (RefSeq) non-structural maintenance of chromosomes element 4 homolog A-like	--	--	--	Bromodomain	--	K	Transcription	uncharacterized protein LOC111383217 [Olea europaea var. sylvestris]
Ob0205214	--	--	Molecular Function: DNA binding (GO:0003677);; Biological Process: chromatin organization (GO:0006325);; Biological Process: cellular protein modification process (GO:0006464);; Biological Process: protein methylation (GO:0006479);; Biological Process: nitrogen compound metabolic process (GO:0006807);; Biological Process: organelle organization (GO:0006996);; Biological Process: biological_proces…	K11450|4.3e-06|pda:103724047|K11450 [histone H3]-N6,N6-dimethyl-L-lysine4 FAD-dependent demethylase [EC:1.14.99.66] | (RefSeq) LOW QUALITY PROTEIN: lysine-specific histone demethylase 1 homolog 2	--	[Q]	Secondary metabolites biosynthesis, transport and catabolism	--	Lysine-specific histone demethylase 1 homolog 2 OS=Arabidopsis thaliana OX=3702 GN=LDL2 PE=1 SV=1	Q	Secondary metabolites biosynthesis, transport and catabolism	lysine-specific histone demethylase 1 homolog 2 [Prunus yedoensis var. nudiflora]
Ob0244267	--	--	Molecular Function: DNA binding (GO:0003677);; Molecular Function: transcription factor activity, sequence-specific DNA binding (GO:0003700);; Cellular Component: nucleus (GO:0005634);;	K14516|1.5e-22|vvi:100265232|K14516 ethylene-responsive transcription factor 1 | (RefSeq) ethylene-responsive transcription factor 1B-like	MAPK signaling pathway - plant (ko04016);; Plant hormone signal transduction (ko04075)	--	--	AP2 domain	Ethylene-responsive transcription factor 14 OS=Arabidopsis thaliana OX=3702 GN=ERF14 PE=2 SV=1	K	Transcription	ethylene-responsive transcription factor ERF098-like [Olea europaea var. sylvestris]
Ob0225553	--	--	Molecular Function: microtubule motor activity (GO:0003777);; Molecular Function: ATP binding (GO:0005524);; Cellular Component: kinesin complex (GO:0005871);; Cellular Component: microtubule (GO:0005874);; Biological Process: microtubule-based movement (GO:0007018);; Molecular Function: microtubule binding (GO:0008017);; Molecular Function: ATP-dependent microtubule motor activity, plus-end-dire…	K10396|2.4e-136|fve:101302680|K10396 kinesin family member 5 | (RefSeq) kinesin-1-like protein PSS1	Endocytosis (ko04144)	[Z]	Cytoskeleton	Kinesin motor domain	Kinesin-like protein KIN-1 OS=Arabidopsis thaliana OX=3702 GN=KIN1 PE=1 SV=1	Z	Cytoskeleton	kinesin-like protein KIN-1 [Olea europaea var. sylvestris]
Ob0201522	[R]	General function prediction only	Molecular Function: ARF guanyl-nucleotide exchange factor activity (GO:0005086);; Biological Process: regulation of ARF protein signal transduction (GO:0032012);;	K18442|5.0e-107|oeu:111410820|K18442 brefeldin A-inhibited guanine nucleotide-exchange protein | (RefSeq) brefeldin A-inhibited guanine nucleotide-exchange protein 2	Endocytosis (ko04144)	[U]	Intracellular trafficking, secretion, and vesicular transport	Sec7 domain	Brefeldin A-inhibited guanine nucleotide-exchange protein 2 OS=Arabidopsis thaliana OX=3702 GN=BIG2 PE=2 SV=1	U	Intracellular trafficking, secretion, and vesicular transport	brefeldin A-inhibited guanine nucleotide-exchange protein 2 [Olea europaea var. sylvestris]
Ob0209989	--	--	Biological Process: protein glycosylation (GO:0006486);; Cellular Component: integral component of membrane (GO:0016021);; Molecular Function: transferase activity, transferring glycosyl groups (GO:0016757);;	K20888|3.6e-94|aof:109846594|K20888 xyloglucan galactosyltransferase MUR3 [EC:2.4.1.-] | (RefSeq) xyloglucan galactosyltransferase KATAMARI1 homolog	--	[GMW]	Carbohydrate transport and metabolism;; Cell wall/membrane/envelope biogenesis;; Extracellular structures	Exostosin family	Xyloglucan galactosyltransferase XLT2 OS=Arabidopsis thaliana OX=3702 GN=XLT2 PE=1 SV=1	--	--	xyloglucan galactosyltransferase XLT2-like [Olea europaea var. sylvestris]
Ob0201300	[O]	Posttranslational modification, protein turnover, chaperones	Cellular Component: chloroplast (GO:0009507);;	K03354|1.8e-90|smo:SELMODRAFT_441208|K03354 anaphase-promoting complex subunit 7 | (RefSeq) hypothetical protein	Ubiquitin mediated proteolysis (ko04120)	--	--	Glutathione S-transferase, N-terminal domain	--	O	Posttranslational modification, protein turnover, chaperones	uncharacterized protein LOC111401892 isoform X1 [Olea europaea var. sylvestris]
Ob0221329	[J]	Translation, ribosomal structure and biogenesis	Molecular Function: structural constituent of ribosome (GO:0003735);; Cellular Component: ribosome (GO:0005840);; Biological Process: translation (GO:0006412);;	K02868|6.6e-98|oeu:111368512|K02868 large subunit ribosomal protein L11e | (RefSeq) 60S ribosomal protein L11-like	Ribosome (ko03010)	[J]	Translation, ribosomal structure and biogenesis	Ribosomal protein L5	60S ribosomal protein L11-1 OS=Arabidopsis thaliana OX=3702 GN=RPL11A PE=2 SV=2	J	Translation, ribosomal structure and biogenesis	hypothetical protein PRUPE_4G065200 [Prunus persica]
Ob0203556	--	--	Biological Process: defense response (GO:0006952);;	--	--	--	--	Pathogenesis-related protein Bet v 1 family	Kirola OS=Actinidia deliciosa OX=3627 PE=1 SV=1	S	Function unknown	MLP-like protein 34 [Olea europaea var. sylvestris]
Ob0228073	--	--	Molecular Function: double-stranded DNA binding (GO:0003690);; Biological Process: regulation of transcription, DNA-templated (GO:0006355);;	K15032|2.6e-152|oeu:111382892|K15032 mTERF domain-containing protein, mitochondrial | (RefSeq) uncharacterized protein LOC111382892	--	[KR]	Transcription;; General function prediction only	mTERF	--	K	Transcription	uncharacterized protein LOC111382892 [Olea europaea var. sylvestris]
Ob0229117	--	--	--	K22262|1.5e-108|qsu:112034235|K22262 WD repeat and FYVE domain-containing protein 3 | (RefSeq) protein SPIRRIG	--	[R]	General function prediction only	PPR repeat	Pentatricopeptide repeat-containing protein At1g18485 OS=Arabidopsis thaliana OX=3702 GN=PCMP-H8 PE=2 SV=2	S	Function unknown	PREDICTED: pentatricopeptide repeat-containing protein At2g13600-like [Erythranthe guttata]
[truncated: 47,667 more rows]

## Sheet: Function_anno.stat
#Anno_Database	Annotated_Number	Annotated_Percent
COG_Annotation	12257	19.8
GO_Annotation	37784	61.2
KEGG_Annotation	32566	52.7
KOG_Annotation	23930	38.7
Pfam_Annotation	35426	57.4
Swiss-Prot_Annotation	30845	49.9
eggNOG_Annotation	40000	64.8
NR_Annotation	47981	77.7
All_Annotated	48470	78.5

## Sheet: GO.list
Ob0200001	GO:0005739	GO:0006120
Ob0200002	GO:0004553	GO:0005975	GO:0030246
Ob0200003	GO:0016021	GO:0022857
Ob0200006	GO:0003724	GO:0005524
[truncated: 37,780 more rows]
[truncated: 206 more columns]

## Sheet: GO_tree.stat
#GO_Function	Unigene_number	Unigene_ID
[truncated: 8,627 more rows]

[truncated: 2 more sheets: Kegg.pathway, Kegg.ko]
