# Supplementary material for: Integrative analysis of the metabolome and transcriptome reveals the mechanism of flower color and antioxidant capacity in three Syringa cultivars
Source: Front Plant Sci. 2026 Jul 3;17:1840931. doi: 10.3389/fpls.2026.1840931 (PMC13375870; doi:10.3389/fpls.2026.1840931)
Supplement: Supplementary Table 6 — Information of Gene-Set-Analysis groups in RNA-seq analysis. [file Table6.xlsx]

## Sheet: Sheet1
Group	Gene set analysis	DEGs_total	DEGs_up	DEGs_down
B-a	SvB1 VS. SvB4	12622	4956	7666
B-b	SvB4 VS. SvB5	1501	593	908
B-c	SvB1 VS. SvB5	13265	5210	8055
W-a	SvW1 VS. SvW4	10530	4576	5954
W-b	SvW4 VS. SvW5	2949	1023	1926
W-c	SvW1 VS. SvW5	10946	4403	6543
P-a	SvP1 VS. SvP4	12771	5273	7498
P-b	SvP4 VS. SvP5	6553	3576	2977
P-c	SvP1VS. SvP5	12623	5497	7126
BW-a	SvB1 VS. SvW1	5322	2867	2455
BW-b	SvB4 VS. SvW4	8145	5169	2976
BW-c	SvB5 VS. SvW5	7438	4634	2804
BP-a	SvB1 VS. SvP1	4670	2526	2144
BP-b	SvB4 VS. SvP4	6888	4099	2789
BP-c	SvB5 VS. SvP5	7983	5197	2786
WP-a	SvW1 VS. SvP1	5571	2693	2878
WP-b	SvW4 VS. SvP4	8453	3824	4629
WP-c	SvW5 VS. SvP5	6304	3599	2705
B-d	(SvB1 VS. SvB4)∩(SvB4 VS. SvB5)	899
W-d	(SvW1 VS. SvW4)∩(SvW4 VS. SvW5)	1524
P-d	(SvP1 VS. SvP4)∩(SvP4 VS. SvP5)	3695
BW-d	(SvB1 VS. SvW1)∩(SvB4 VS. SvW4)∩(SvB5 VS. SvW5)	1742
BP-d	(SvB1 VS. SvP1)∩(SvB4 VS. SvP4)∩(SvB5 VS. SvP5)	1563
WP-c	(SvW1 VS. SvP1)∩(SvW4 VS. SvP4)∩(SvW5 VS. SvP5)	1958
