# Supplementary material for: Integrative analysis of the metabolome and transcriptome reveals the mechanism of flower color and antioxidant capacity in three Syringa cultivars
Source: Front Plant Sci. 2026 Jul 3;17:1840931. doi: 10.3389/fpls.2026.1840931 (PMC13375870; doi:10.3389/fpls.2026.1840931)
Supplement: Supplementary Table 7 — DEGs analysis. [file Table7.xlsx]

## Sheet: All.DEG_final
#ID	SvB1-1_FPKM	SvB1-2_FPKM	SvB1-3_FPKM	SvB4-1_FPKM	SvB4-2_FPKM	SvB4-3_FPKM	SvB5-1_FPKM	SvB5-2_FPKM	SvB5-3_FPKM	SvW1-1_FPKM	SvW1-2_FPKM	SvW1-3_FPKM	SvW4-1_FPKM	SvW4-2_FPKM	SvW4-3_FPKM	SvW5-1_FPKM	SvW5-2_FPKM	SvW5-3_FPKM	SvP1-1_FPKM	SvP1-2_FPKM	SvP1-3_FPKM	SvP4-1_FPKM	SvP4-2_FPKM	SvP4-3_FPKM	SvP5-1_FPKM	SvP5-2_FPKM	SvP5-3_FPKM
Ob0234659	13.0854	12.0898	19.8208	14.5119	10.7143	10.7099	8.50338	9.0095	4.65333	9.83014	10.3606	7.33924	17.0102	11.0425	11.6378	0.875626	1.65336	1.39385	7.34438	7.72815	7.6918	3.10832	3.2615	2.41488	5.63564	5.57489	5.94601
Ob0234655	2.62486	0.175815	0.216472	0.248756	0.056783	0.160748	8.67687	6.79727	6.622	0.905582	0.490279	1.13788	0.183995	0.255619	0.078761	4.98113	6.40801	7.53271	1.39165	1.47252	0.912212	4.89372	5.23749	4.37389	2.17296	1.34364	1.09396
Ob0234656	44.5093	86.5582	79.2081	94.4869	81.6266	87.8669	26.7752	13.6657	16.2332	15.3065	11.793	11.6983	150.642	116.277	95.407	44.0476	34.8994	29.5907	39.2224	43.766	34.2395	30.7755	33.4897	31.2214	42.4956	36.3749	51.3167
Ob0234653	1.27379	4.64286	8.80332	6.93454	6.90315	3.30445	1.43239	0.38227	0.175496	0.425669	0.188162	0.066939	12.0032	12.7051	6.10992	1.71967	1.34335	0.719058	0.080474	0	0	0	1.75536	0.503092	0	0	0
Ob0236241	13.2739	16.1519	15.0325	17.0276	23.2003	18.9324	23.6224	20.1532	18.3928	4.28814	3.14402	3.18402	23.1769	21.8869	28.237	20.7565	29.0899	28.2671	5.20054	4.5888	4.54682	6.0347	6.05032	4.95402	5.65065	6.72314	5.76037
Ob0236240	2.46966	1.60236	2.60366	0.585143	0.575444	0.399089	1.38169	3.99546	2.65057	0.902382	0.339328	0.312699	0.803091	0.379868	1.32516	3.99665	3.25097	2.41751	2.46785	2.57707	3.23033	0.65021	0.869498	0.575766	2.88183	3.20138	2.78007
Ob0236243	2.59108	1.33344	4.09508	2.73105	17.0427	10.1395	2.61675	2.7176	4.38207	20.5181	23.9559	20.424	1.37385	1.2574	1.4645	3.06806	1.84	1.63981	2.30177	3.19894	2.83147	11.3379	10.9928	8.13186	3.87497	3.21465	3.01456
Ob0236242	16.3819	9.59591	12.3864	16.4125	33.5919	19.8521	43.4067	39.0854	29.1401	26.977	24.458	26.505	10.0159	11.5658	18.2209	23.8066	43.6684	39.4072	6.98307	7.4588	6.55297	29.0255	36.889	31.0367	9.57197	8.21248	5.17074
Ob0236245	19.3711	32.298	25.5926	20.7008	13.7242	14.7478	6.40673	4.04418	4.27341	3.32396	3.50615	2.95754	24.436	26.3249	14.5376	12.6513	10.0702	9.60042	9.34376	16.7069	14.8929	8.71619	9.57914	8.21344	8.66279	5.82977	11.8109
Ob0236244	32.0147	8.91242	22.9255	11.7973	26.2326	19.1323	109.007	84.3236	64.4581	13.1629	7.78264	12.2333	8.52297	32.5414	30.9158	62.9493	102.215	111.253	7.94378	11.1458	7.82853	46.8581	77.8764	51.9316	25.4144	15.2399	11.6205
Ob0236246	0.630998	0.874075	1.15553	1.98101	3.47896	1.6345	3.54528	1.23963	2.10628	0.473158	0.541361	0.84867	3.96562	2.25482	2.18528	1.17105	2.26626	2.86715	0.515273	0.291079	0.650285	1.50774	2.85845	1.46293	0.691906	1.2008	0.558395
Ob0236248	3.07733	0.531261	1.27523	2.01798	4.78654	1.02201	5.56502	12.1889	7.95291	10.8749	21.4613	16.0798	2.95348	1.66891	1.79695	6.05533	12.1997	10.7435	4.25779	3.81351	0.674062	7.89993	8.71005	8.58758	2.52501	4.09936	1.6093
Ob0231024	4.71946	3.93122	4.12357	6.45097	4.32033	5.99128	3.30662	3.40323	1.48268	2.8058	1.23168	0.770062	4.42839	6.94679	5.20418	0.265658	0.429973	0.37507	1.44731	0.782728	1.69106	4.67866	1.55968	3.32784	1.07841	1.18641	1.08496
Ob0231025	63.4929	92.2507	88.4331	123.245	81.2854	107.859	20.6326	25.0706	30.3115	25.7216	22.8055	20.8938	119.454	82.7034	120.613	33.5007	26.1688	25.9971	29.8128	28.8278	31.9082	38.2258	31.8414	29.9424	38.5185	41.1604	41.0938
Ob0231023	5.72085	8.29226	6.86401	6.73947	5.12746	6.32381	3.59494	6.12174	4.64494	6.85312	6.6903	6.38043	4.58262	4.24116	4.08534	4.09636	4.82924	3.6508	3.48053	3.76183	3.37091	6.05152	5.121	6.37587	3.22409	3.18215	4.14659
Ob0230375	22.231	29.487	20.4107	22.815	25.6799	24.8022	7.43926	8.23924	4.69125	7.36624	8.96463	4.94745	35.2287	24.8114	34.8679	4.30868	4.98885	3.21002	8.19671	10.9056	9.97699	6.97108	4.67196	5.02449	6.12176	6.35349	8.45973
Syringa_oblata_newGene_13933	0.559812	0.069243	0.104226	0.132165	0.214971	0.207398	0.673251	1.02175	2.4237	0.762258	0.871359	0.872626	0	0.038602	0.030256	1.13793	0.647124	0.568199	0.16849	0.065485	0.208487	1.89119	1.07558	0.866471	0	0.24455	0.079958
Ob0230372	2.84534	4.93073	4.06906	50.4259	36.8741	48.1812	2.59666	2.48221	1.46004	49.2045	36.3762	37.0215	8.44755	7.11228	12.3474	0.595975	0.683037	0.770309	0.671703	0.725224	0	39.847	28.1188	37.4818	0.442205	0.218837	0.179833
Ob0230371	2.38653	3.76383	2.61526	4.71599	4.92609	4.56759	4.33037	4.65761	3.6423	3.2866	3.17261	3.16307	4.01482	2.97865	3.49868	3.17761	3.59564	4.73223	2.81994	2.25925	2.25417	3.9428	3.51784	4.06449	2.72872	2.80216	3.27752
Ob0230370	9.43508	29.6821	32.8681	40.2105	72.7342	59.398	6.16355	5.74261	5.48967	2.70443	0	1.84208	61.1012	42.2601	66.2307	1.9437	7.10115	7.09767	1.11391	1.33475	1.87099	4.43998	3.03245	5.31948	2.14328	0.92336	1.19666
Ob0212726	2.74979	8.30375	7.6714	7.99518	10.8273	8.32004	0.774991	0.19028	0.175529	0.150296	0.126969	0.373378	10.9639	10.4237	15.1855	0	0.223326	0	0.069573	0.066959	0.108801	0.203431	0.310189	0.285909	0	0.085563	0.027516
Ob0230379	10.959	8.82601	8.87017	5.86812	6.41525	5.87864	7.46639	5.5562	4.97121	6.72577	5.74647	4.38054	4.24344	6.04439	4.93235	9.9525	12.1439	8.26394	9.57284	6.01092	8.13545	10.4147	7.98315	9.84153	10.3941	10.288	10.6627
Ob0247305	27.2304	33.5948	41.1513	43.5218	37.6909	43.294	35.8141	25.0932	38.9335	84.9817	101.208	106.477	39.1043	47.4361	34.2613	59.6585	33.7212	34.9354	88.3218	75.4874	75.568	92.9009	91.5776	77.8341	77.5379	65.5748	79.6937
Ob0218304	4.91365	5.62491	2.94332	5.02217	4.05013	4.10356	3.62322	2.32093	3.72551	2.20929	2.3807	2.40869	4.83438	4.78665	3.41229	1.29191	0.795342	1.30951	0.858262	1.09245	0.744515	2.04717	3.36923	2.37625	1.2652	0.919336	0.750241
Ob0236790	8.33175	0.701178	3.17317	2.15792	4.02247	1.82932	10.4565	7.75974	12.4487	6.88926	8.56915	6.0403	0.407713	0.957345	0.197206	13.741	15.8514	11.677	8.67321	6.43624	6.02366	6.733	8.53152	10.1023	10.303	8.79266	11.7495
Ob0236798	0.833102	1.71032	1.52949	1.38467	1.55356	1.07853	0.742619	0	0	0	0	0	11.5474	6.66978	9.1373	0	0	0	2.32906	3.7836	2.6469	0	0	0	1.69643	1.25757	4.23417
Ob0205518	29.1967	19.6246	17.9327	15.6642	13.4565	16.6449	38.6523	33.3491	35.7228	13.3686	15.4527	12.0989	16.3259	20.2072	17.3304	30.5613	29.6801	25.5644	21.4073	14.9593	15.0277	21.3886	20.9646	21.7827	18.5528	20.2948	18.8222
Ob0205512	13.6877	17.1073	14.4055	19.533	15.9224	18.2469	3.36327	3.33879	3.44818	6.68411	5.10157	4.93239	17.7479	13.2862	17.5106	3.13696	2.77338	2.21457	4.44809	4.67057	4.21325	8.61975	7.61515	8.1811	3.74752	6.49496	4.87334
Ob0205517	0.106168	0	0.209049	0	1.33313	0.062403	0.502171	2.91408	1.54097	4.52772	17.3368	12.1272	0	0	0	0	4.0929	1.53507	1.1082	1.06855	2.61388	0.392746	0	0.312563	1.28705	0.09848	0.680716
Syringa_oblata_newGene_16264	2.21281	3.28036	2.83318	1.17846	0.989686	0.574336	0.60109	2.52425	2.28397	0	0	0	0.144928	0	0.32139	2.5643	2.15199	1.77128	0	0.211592	0.742696	0	0.159989	0	1.10623	0.664156	1.26101
Ob0220709	28.2799	15.087	18.7855	20.1292	28.3123	20.7349	94.6997	83.4138	69.8528	20.5383	13.9416	20.5305	16.5641	17.2901	19.601	64.284	95.007	115.41	11.5821	13.9186	12.589	46.8904	73.8308	60.5879	26.101	18.5725	11.7217
Ob0220703	1.15226	2.56556	1.46463	0	0	0	1.52222	5.81462	6.11616	5.7885	0	0	0	0	4.64768	0.650981	1.6263	1.48653	0	2.68954	0	0	0.524708	0	0	0	0
Ob0220707	61.604	72.556	75.9098	111.079	84.8186	89.0683	23.4073	16.7681	24.7617	22.6919	29.4291	21.2558	80.0892	93.8837	55.0924	20.8786	19.7459	20.396	47.1241	50.0038	41.1028	18.2298	26.296	24.6145	50.461	43.1591	50.3744
Ob0220706	0.802873	0.484638	0.420267	0.087773	0	0.086963	1.03581	1.06	1.22022	0.340885	0.119136	0.455748	0.054307	0.214188	0.345145	0.607805	0.209307	0.156204	0.081794	0.131613	0.072186	0.208484	0.189686	0.465611	0.122585	0.145725	0.278241
Ob0231680	2.7054	3.90337	3.14498	3.18594	3.11032	4.16676	2.24801	1.71129	2.71997	1.29537	1.68891	1.62264	4.72795	6.18479	3.72999	1.39414	0.773877	0.896482	0	2.52571	1.05044	0.389888	1.35855	0.485567	1.15589	1.13745	1.2985
Ob0231689	12.3087	19.8561	17.0135	19.744	16.1204	16.5085	8.73954	12.7887	7.41333	9.16324	10.6756	10.1344	18.6839	18.0409	19.8503	13.7114	9.46368	10.9926	9.75413	9.79047	10.2332	7.45655	7.66196	7.05286	7.47976	5.63152	7.23789
Ob0236270	33.0451	71.2805	36.7565	40.6724	75.0024	59.9389	18.4297	13.7931	15.4777	15.8082	13.9206	9.26832	49.524	64.6492	58.3329	6.48614	6.99323	7.54921	15.6826	23.8526	28.2862	3.60279	6.09702	3.26092	14.8588	12.2111	20.8709
Ob0216520	0.242065	1.9188	1.07334	2.04869	1.69352	1.30279	0.638761	0.256023	0.427834	0.524805	0.517646	0.534875	1.84417	2.53497	1.67775	0	0.106402	0.214769	0.186331	0.16651	0	0.468078	0.873785	0.41342	0	0.07962	0.168598
Ob0238107	5.517	6.89603	8.73814	22.7678	13.2307	16.8452	2.10094	1.42724	1.99038	3.22973	3.71419	2.87897	32.256	46.71	18.0199	3.06114	0.781366	1.11515	3.6571	5.66703	4.5228	8.31673	5.81008	7.21659	2.77809	3.39695	4.80166
Ob0227950	12.8297	13.2286	14.4314	14.4181	6.73086	6.82779	7.7206	6.62019	6.52007	7.24513	9.60636	6.8486	19.3587	14.8394	14.8496	12.2928	8.43025	8.84787	19.2555	19.845	16.8819	12.6443	12.9663	17.2863	21.6217	16.9624	21.4771
Ob0227955	6.73409	12.7298	8.62072	24.6769	7.29491	12.6042	0.770608	0	0	0.242006	0.66238	0	10.0568	23.3282	12.7211	0.368745	2.10557	1.22418	1.33841	0.497795	0	3.04773	1.54219	2.93993	0.537251	2.13248	1.738
Ob0227954	5.70014	5.54359	5.4688	2.67812	2.65892	3.31727	1.69422	2.94945	6.80583	2.38629	2.19266	1.85443	2.3856	5.67793	2.20533	1.82661	0.748109	0.512942	0.618665	1.21091	0.95953	0.594569	0.592786	0.410142	0.169141	0.503066	0.421677
Ob0211619	0.066844	0.890266	1.46412	2.27247	1.88677	2.0587	0.581435	0.212858	0.517446	0.246193	0.395847	0.057759	1.36823	1.46177	0.686609	0.332375	0.639953	0.440141	0.410895	0.171492	0.166368	1.56741	1.20407	2.32191	0.264637	1.33832	0.271434
Ob0237684	55.9305	135.639	169.119	157.192	393.908	263.143	38.942	64.1797	49.5884	89.6713	85.6241	79.9128	180.099	172.97	185.078	114.09	142.451	92.017	152.247	204.38	200.442	75.5544	79.1219	88.1469	106.312	126.618	176.282
Ob0237683	0.097381	0.667571	0.918342	1.06544	1.91028	1.25734	0	0	0	2.0173	2.97071	3.07773	0.587379	0.446243	0.877855	0	0	0	0	0	0	1.89332	0.231282	0.416805	0	0	0
Ob0237680	0.728922	0.664837	0.862696	1.13992	1.20869	1.43378	0.461943	0.112181	0.415768	0.227451	0.381111	0.28581	0.661955	1.56909	0.48052	0	0.059567	0	0	0	0.057342	0	0	0	0	0	0
Ob0231976	0	0	0	10.0738	9.7626	10.5577	0	0	0	7.27946	6.95503	5.98197	0	0	0	0	0	0	0	0	0	9.00628	11.1633	8.58244	0	0	0
Ob0231977	4.74846	7.97353	6.47316	5.55973	4.34806	7.17852	2.57762	2.41962	1.83004	0.826935	1.86796	1.26646	7.82537	5.76527	4.70397	2.48792	2.03062	1.96847	0.823469	1.50363	1.90441	0.912845	0.909134	1.01411	1.18879	1.56421	1.52824
Ob0231974	40.7437	32.1532	33.2692	27.7212	34.8596	34.6286	37.8505	70.3669	65.1678	50.7863	54.4068	51.5078	27.3006	22.5549	27.5517	75.0457	71.4631	64.1784	37.8604	32.9304	37.1659	54.3202	47.5159	47.1827	31.1467	33.3033	31.2151
Ob0202680	1.77524	5.85421	4.5541	7.75814	4.78594	3.95275	0.595511	0.360485	0.081434	0	0.165637	0.102434	10.0963	9.75487	8.46551	0.116012	0.185566	0.169927	0.370417	0.059766	0.100385	0.363159	0.589739	0.206559	0.479705	0.248507	0.22454
Ob0231978	0	2.48701	1.78618	5.21664	3.21552	3.55902	2.80141	2.37744	1.68474	2.53097	2.97452	2.74964	0.175018	33.5625	0.352661	2.47491	2.63015	2.26628	0.044811	0	0	3.70568	3.40604	3.21547	0	0	0
Ob0235267	12.6884	14.9987	14.7875	13.7205	11.0577	11.4531	7.21274	5.90151	6.47511	5.5103	6.70892	5.72716	11.9997	5.48256	17.6391	13.9277	6.50297	10.3827	12.1595	17.4076	11.5153	14.9848	11.4364	13.4663	13.0485	9.30901	14.0675
Ob0235265	2.97353	7.26465	6.14097	9.46888	15.6063	13.8526	7.25156	6.2978	6.00926	15.5097	12.9342	15.3918	2.93966	5.41965	4.30236	4.80301	5.09096	4.44374	6.14887	5.76017	4.23888	6.25957	7.69814	7.37445	4.70248	5.49233	5.45003
Ob0235262	10.3447	26.754	13.8145	31.6561	13.1672	24.4453	3.07308	2.57982	2.83951	5.70106	3.63238	4.65374	18.937	20.6765	13.3722	1.6815	2.23437	1.66597	6.12921	6.39999	4.87381	2.24366	2.54955	2.72955	6.17256	7.30179	8.37952
Ob0230088	0.349103	0.125913	0	0.169737	0.234645	0.57071	0.150974	0	0.08774	0.793751	0.690369	0.328643	0.626782	0.29885	0.74394	0.577775	0.271684	0.77164	1.13173	1.45114	0.733703	2.98655	2.21847	2.57487	0.586189	1.74913	1.77611
Ob0230087	1.17806	0.944219	0.514786	0.472178	1.27506	2.69698	1.55925	1.16709	0.495568	3.4113	2.34023	1.1637	2.02349	1.16109	4.69412	2.15083	1.68895	2.44285	5.94306	5.94493	4.50298	10.966	14.0762	15.3554	4.10769	10.1776	8.47521
Ob0230086	42.2786	75.3644	61.3222	78.783	72.3256	77.9756	21.9359	12.4942	11.6353	24.7208	20.3819	16.3458	69.068	76.6725	67.8203	14.8424	24.9902	10.498	21.2428	17.6625	19.0296	25.4193	25.1102	22.8534	21.0096	25.285	23.7727
Ob0217007	4.51771	8.28333	7.00616	0	0	0	6.03533	0.283434	3.09924	0	0	0	0	0	0	10.317	5.74527	3.24485	0	0	0	0	0	0	0	0	0
Ob0237536	46.3625	54.4639	49.7768	29.648	30.9396	28.678	24.5594	25.9016	24.4912	12.7164	11.8174	11.712	60.7468	48.1516	68.3734	26.1382	23.8212	23.5383	29.8284	29.8282	29.4492	15.4901	13.3512	13.8209	23.645	27.505	29.4261
Ob0217005	6.59315	18.048	13.9131	21.6851	19.3301	22.0495	0.39874	0.929021	0.450228	0.651393	1.13103	0.622052	15.8868	15.1744	15.882	0.817984	1.16635	0.471885	0.56615	0.700331	0.678828	1.42415	1.56182	2.08129	1.78556	1.68691	1.57176
Syringa_oblata_newGene_16889	0.688189	0.988924	0.856326	0	0.20684	0.183619	0.438403	0.907043	0.668229	0	0.005502	0	0	0.33504	0	0.99295	1.49296	0.806625	0	0	0.567113	0	0	0	0	0	0
Ob0229506	11.1427	7.33514	6.04314	5.21293	3.29769	3.5831	6.97054	6.00347	8.75922	8.65243	5.50973	4.52068	3.40378	4.85252	3.29068	5.63571	10.2036	5.89583	8.58018	6.0056	6.3296	5.13454	4.99485	5.94979	12.0659	9.19423	11.4651
Ob0229504	116.561	31.6835	61.2462	39.3706	61.4671	46.2931	208.921	344.691	308.659	371.156	372.146	389.769	42.8455	38.0716	39.9822	360.745	338.562	277.834	421.382	464.716	426.764	206.211	173.931	170.97	461.66	395.699	420.902
Ob0229503	7.3213	8.84216	8.33235	3.73923	4.55421	3.78396	3.62833	2.98427	4.12629	2.77372	3.73796	2.39447	3.43556	3.0901	3.39321	5.17682	3.66401	3.54923	1.55116	1.7334	2.45414	2.78139	3.57863	2.79461	1.37719	1.41499	1.87599
Ob0229500	45.4109	81.1255	68.9653	126.67	126.697	122.359	18.8966	18.4564	15.5187	28.5029	27.9407	28.7468	99.4374	136.473	81.4442	26.0152	26.8044	24.5746	37.0157	31.6491	28.1924	37.9511	36.7225	38.9048	42.144	45.2884	42.9228
Ob0233132	5.56719	8.62118	6.79182	5.71323	4.16737	4.43042	1.46143	1.18858	1.4693	1.38618	0.857158	0.82884	7.48292	9.25058	5.68491	2.67244	2.91962	1.50149	3.39262	3.67289	6.80374	1.52483	1.94881	1.62792	3.14112	2.74732	3.00653
Ob0221073	0	0.630102	1.46003	1.24208	1.43709	1.19667	0.118056	0	0.490953	0	0.763579	1.6523	1.26958	0.329224	0.86034	0.323678	0	0	0.441874	0	0.295996	1.37009	1.66654	1.17962	0.090563	0.149733	0
Ob0221075	1.0078	1.09295	0.266759	2.37808	3.25567	2.19615	0	0	0.317769	2.37338	2.4875	3.11005	2.888	2.48049	3.14287	0.069196	0	0.537099	0.679189	0.872009	0.650266	1.20983	0.848662	0.7833	0.531499	0.472546	0
Syringa_oblata_newGene_17135	0	0	0.564671	0	0	0	0.531088	0	0	0	0	0	12.6047	14.6203	7.12799	0	0	0	1.50384	1.13002	1.68416	0	0	0	0.392536	1.70788	1.16493
Ob0230852	146.43	448.497	150.836	362.68	40.9676	160.72	0.316139	0.099768	0.235198	0.990808	1.76593	1.77139	113.523	233.947	59.9959	0	0	0	0.14287	0.370425	0.490739	0	0	0.013345	0.092691	0	0
Ob0230853	1.18207	3.85171	2.70638	4.73625	4.41893	5.24261	0.448276	0.369955	0.435563	1.34344	1.22163	1.09516	4.80766	6.48833	4.23863	0.562793	0.320821	0.643701	0.92639	1.09584	0.623525	1.02265	1.17433	1.15936	0.55283	0.954197	0.899636
Syringa_oblata_newGene_394	0	0	0	2.30108	1.95293	3.1629	0	0	0	1.46762	2.20515	1.70681	0	0	0	0	0.061858	0	0	0	0	1.32741	1.4665	1.39788	0	0	0
Syringa_oblata_newGene_395	3.1382	3.83845	3.46099	5.06018	5.43726	3.22999	5.05732	2.83146	2.49036	1.73049	0.508763	1.25497	6.72425	9.56383	7.21939	3.47983	5.10281	6.84646	2.32842	1.69037	2.26442	2.59299	4.20443	3.33812	3.15031	3.30226	2.02829
Ob0230855	52.7971	50.8552	44.4052	25.3915	19.8151	15.3824	19.0387	24.5101	21.7328	20.9162	33.0932	27.562	13.0336	18.5548	8.22742	32.2814	43.3466	30.9435	28.9439	22.0615	21.3051	20.1714	25.3367	23.2261	28.2075	25.6415	32.392
Syringa_oblata_newGene_7136	2.39574	2.79671	2.55195	2.12381	3.18046	2.40945	2.4542	0.940918	1.68486	1.76677	0.778944	0.898847	0	0	0	0.85254	1.24596	1.40394	0	0	0	1.00764	1.23836	1.10097	0	0	0
Ob0216766	0.871505	0.342287	0.280458	0.592577	1.01861	0.674715	0.098081	0.37865	0.285327	1.47343	2.16895	2.26688	0.531282	0.672701	0.686488	0.378126	0.847388	0.682539	1.02717	1.01638	0.549877	0.85599	0.744968	0.646256	0.768057	0.955936	0.999873
Ob0216767	6.2061	13.2183	11.0424	5.52927	5.73703	6.36786	0.289978	0.784233	1.23121	0.857313	0.280485	0.277519	10.3465	7.87099	10.3317	0.235803	0.14099	0.107659	0.525425	0.824332	0.464392	0.184255	0.465586	0.43375	0.235138	0.751061	0.734863
Ob0216760	3.93438	4.16364	4.4522	0	0	0	5.54125	6.48552	3.93491	0	0	0	1.41373	1.05783	0.731575	2.59195	6.65144	4.76433	1.22191	0.499287	0.916208	0	0	0	1.9894	2.14426	2.04307
Ob0216763	2.6885	1.48224	2.64156	2.85105	3.61092	4.12313	1.06952	5.57231	7.01425	5.10415	5.73186	6.34961	3.10175	3.87629	3.85742	5.83094	5.32707	5.25368	17.1363	6.22864	9.11271	4.09215	3.95863	4.92126	5.82825	5.54899	7.05161
Ob0234132	14.9734	12.956	19.7669	14.1648	15.1833	14.9124	1.61102	1.89144	0.968233	2.47491	1.48316	1.89003	10.8599	9.3988	13.591	1.31343	1.04696	0.89697	1.20228	1.81179	1.37877	2.18466	1.40378	1.30346	0.468224	0.856286	1.185
Ob0234136	0.343315	0.150151	0.139406	0.436301	0.604382	0.455396	0.441368	0.910916	1.26755	0.894347	0.366217	1.06889	0.53995	0.516719	0.796109	1.52154	0.944065	0.921388	0.307598	0.16934	0	0.766265	1.66444	0.90801	0.176388	0.209016	0.429067
Ob0211233	0	0	0	0.243804	6.75876	0	0	0.25989	0	3.91033	8.24596	5.3057	1.09866	0.083482	0.85029	0	0.420789	0.083925	0.09095	0	0	0	0	0	0.145306	0	0
Ob0211232	1.96926	3.56184	3.71043	4.28703	4.18812	2.13215	1.62352	1.13222	1.06606	0.399518	0.332065	0.330738	3.77073	6.28881	3.11467	0	0.686418	0.597617	0	0.570734	0	0.201662	0.193071	1.20239	0	0.156277	0
Ob0211231	9.94215	8.63395	13.0249	7.50352	8.20677	9.90597	6.94696	11.5929	12.6805	9.87035	11.6112	13.2072	7.24753	7.5461	9.79636	10.5093	6.74437	6.01336	14.8664	18.0428	20.6788	7.9232	7.13925	8.08065	15.5622	12.1988	14.3892
Ob0211230	67.8827	38.068	51.217	29.5195	30.4156	27.4179	56.2415	44.0718	49.2603	41.6621	51.0739	51.8627	42.4809	37.8096	34.9855	39.6351	28.9328	37.4063	62.5344	56.8069	68.2933	52.6735	52.3247	40.5864	67.5966	72.5282	62.9382
Ob0222674	0	0.372137	0.15831	4.17343	3.24452	3.58981	0.168128	0	0.081844	4.29165	3.47883	3.80287	0.742848	0.234872	0.336333	0.061578	0	0.209252	0	0.506282	0.402364	4.38611	4.21455	4.13421	0.257461	0.246287	0.401199
Ob0222676	2.36831	6.78748	2.69039	5.17203	3.69299	3.08341	0.16673	0.287105	0.110282	0.430533	0.210023	0	3.22263	4.47529	2.68973	0	0	0.551728	0.188211	0.341393	0.230349	0.787142	0.619723	0.596979	0	0	0.093514
Ob0222671	0.715256	1.10693	1.49744	3.45554	3.37564	2.73655	0.877233	0.821115	0.547661	6.07195	6.63646	4.66279	0.888687	1.12655	1.22936	1.29723	1.76034	2.11426	2.941	2.52399	1.14176	8.30363	12.817	13.6411	1.99377	2.51239	1.6338
Ob0211239	0.623975	1.98414	1.51222	0.597738	0.4831	0.640119	0.107933	0	0.286931	0	0.574613	0	4.34187	2.85894	3.33953	0	0	0	0	0	0	0	0	0	0	0.069159	0
Ob0211238	59.5112	39.8879	48.9181	43.9431	46.9874	45.9152	48.4727	58.8824	53.4042	55.8828	54.2655	54.2233	42.7121	41.7911	42.9229	55.7204	49.9076	47.1101	68.1344	67.2676	77.7314	51.447	40.7221	47.6658	71.8977	75.9847	73.7692
Ob0230374	1.85614	4.38622	2.30269	4.62334	1.22519	2.90722	0.952947	0.942899	0.635668	0.428653	0.208028	0	3.86207	6.55371	7.16462	0.748767	1.45382	1.41777	5.37113	5.3022	1.98666	1.63862	1.81815	3.56401	10.652	13.1791	6.56882
Ob0226709	19.2228	14.2948	23.1116	21.6016	20.2012	18.9989	32.6848	66.1075	40.4339	68.5098	65.6222	58.8668	26.5094	36.4753	23.8819	58.6885	26.3392	32.4493	94.7235	94.1049	101.046	41.5561	44.8575	35.2439	76.4667	62.3107	41.1408
Ob0226704	2.23448	3.69989	2.70389	2.69025	2.46253	2.74741	0.303166	0.285007	0.251786	1.84322	2.38501	1.87261	2.03451	1.75918	1.4156	0.575288	0.875004	0.461768	0.293361	0.28191	0.293578	0.071563	0.104617	0.060685	0.05191	0.131665	0.084795
Ob0226707	14.8636	24.4878	20.2178	29.7118	19.7285	22.4491	6.15659	5.29935	4.40506	7.9293	9.85642	7.50711	25.3682	20.0907	19.569	8.25164	9.65553	6.5557	5.745	6.80024	6.89086	11.3673	9.47659	9.34095	4.98144	6.26193	6.87685
Ob0226701	4.61454	10.7842	8.3754	12.6629	11.1589	12.6629	3.62432	2.42625	2.20847	4.5018	2.69122	3.25367	24.4494	11.5335	21.1085	4.18835	3.20019	3.19218	7.60701	7.86243	8.84887	4.94302	4.17561	4.63414	4.94381	5.09557	8.14848
Ob0226700	0	0	0.158904	0.090179	2.35752	0	0	6.76762	4.53121	6.71951	28.3028	24.2344	0.090971	0	0.092399	0.500798	3.26167	2.89262	0.114307	0	0	0.113786	0.484896	0	0.269478	0.078087	0
Syringa_oblata_newGene_16832	0.401205	1.25852	0.615852	1.10837	0.769258	1.77201	0.731406	0.497659	0.632226	1.18471	0.874072	1.21582	2.25077	1.42857	4.76292	1.56807	0.326962	0.279224	3.07926	4.03529	3.81933	1.6133	1.58896	0.92566	4.92053	5.32267	3.78394
Ob0235835	0.941231	1.08419	1.80697	1.04888	0.429757	0.81698	0.756921	0.959971	1.14531	0.32042	0.135105	0	0	0.988257	0	0.995795	0.851227	0.467578	0	0	0	0.439302	0.220873	0.097132	0	0	0
Ob0228445	14.9466	17.6494	18.7345	12.3841	15.4244	17.2326	28.6434	30.5257	30.5758	36.0425	36.4741	40.2027	13.6575	8.81851	7.62101	38.2886	39.6548	30.7702	33.0392	27.4652	20.4732	24.6823	29.8217	26.6339	35.1414	32.0691	31.3224
Syringa_oblata_newGene_16836	2.21529	3.98433	2.42186	3.92194	4.31785	3.55451	1.63269	2.13251	0	2.51271	2.71049	1.92022	0.514352	0.775577	0.407893	1.67287	2.17703	2.38788	0.458077	0.467942	0.974316	2.92395	2.67333	1.77762	0	0.757753	0.683446
Ob0247534	2.84121	2.36537	1.03367	0.570489	0.425203	0.83098	4.07281	3.07654	2.69836	0.524124	0.621363	0	1.26446	3.7247	1.57968	1.40069	2.75885	2.53225	0.594694	0.295476	0.454742	0.955141	2.06024	1.64654	0.381571	0.422858	0.347062
Syringa_oblata_newGene_18378	0.527759	1.7206	0.411348	1.5055	1.21659	1.4768	0.131588	1.08843	0	1.11973	1.17488	0.626391	0.265336	0.443944	0.22039	0	0.428784	0.206316	0.302829	0.337429	0.292972	0.381547	0.80958	0.186102	0.90866	0.494039	0.31911
Ob0251923	4.022	5.99619	5.27843	2.28224	1.63159	1.76582	2.20102	0.786349	0.942427	1.82059	2.1932	1.49852	5.09066	2.6298	4.57862	0.357204	0.641328	0.613011	3.40367	2.45229	2.08505	1.79653	2.30886	2.58491	3.21543	4.43417	3.2826
Ob0251922	3.32128	2.70764	3.66456	4.73057	5.43209	5.8764	1.99929	2.18293	1.72264	4.93948	3.02734	4.74811	5.45972	5.81135	3.90781	3.87411	3.07061	1.55512	5.36639	7.33535	6.60341	5.78034	4.98443	3.9426	5.61232	4.80682	6.19654
Ob0251927	4.62217	0.059068	0.234726	0.198625	0.382459	0.080896	31.1275	20.0974	14.7832	2.49869	1.14474	2.99615	0.213423	0.186205	0.528107	15.0493	26.7799	22.4268	3.16756	2.86856	1.85073	10.0588	17.1886	17.9966	5.9929	2.93701	1.88538
Ob0251926	6.12034	0.152808	0.600509	0	0	0.510183	29.5002	21.4066	15.1796	3.65566	2.5931	2.49931	0	0	0.289761	14.3866	25.0764	25.0276	3.33105	3.06773	3.02487	11.6219	20.2428	16.9377	4.9496	3.05909	1.32781
Ob0251925	2.3894	3.10251	4.23809	4.86088	3.37309	4.23989	2.41423	2.74869	3.75553	2.22593	2.185	2.23986	0.279748	1.56545	0.192827	2.64454	3.38371	2.92552	0.805864	0.639741	0.67776	1.52059	2.25251	2.31025	0.639467	0.677483	0.670753
Ob0251928	9.8054	14.1958	13.3585	16.3814	18.6677	17.5981	8.75318	11.2299	9.21982	19.8391	24.5794	20.5114	11.1158	12.9055	12.7769	11.5372	11.8205	11.3676	20.1706	20.3788	21.0437	14.0789	15.6779	16.278	16.7533	21.8589	18.5014
Ob0234865	2.63911	5.25583	2.79248	4.06835	6.30839	4.50513	0.594425	0.9506	0.724784	1.18267	0.693749	1.06537	5.13234	5.32206	4.15665	0.789836	0.240941	0.62715	1.68792	1.45813	1.66084	0.539599	0.487841	0.721981	0.514636	0.759373	0.100119
Ob0224633	35.3494	59.4109	55.3442	67.1004	87.9557	69.1854	23.5962	18.8543	14.4247	28.614	13.4024	10.7942	111.242	131.216	90.4913	20.7833	19.9136	18.2676	12.2873	11.4425	7.11439	18.5313	15.1693	20.5188	16.8679	17.789	10.3938
Ob0224632	5.87441	19.7539	15.5692	16.81	17.8787	12.5624	3.0613	0.928799	0.470338	0.416178	0.369816	0	33.7352	24.4511	30.955	0.415319	1.46209	0.659647	0.928478	0.640974	0.663895	0.193006	0.995009	0.424594	0.564125	0.943847	0.088292
Ob0224630	28.3442	0.509656	6.3049	1.17494	1.19832	0.396582	171.337	123.935	96.5593	17.6077	8.71128	15.887	0.792433	0.848382	0.391154	117.892	147.999	198.571	10.8269	12.3789	9.92275	66.1482	107.267	88.2789	32.3202	16.9154	11.8355
Ob0224637	3.76299	9.55205	5.48961	7.59694	4.07078	4.7528	0.186883	0	0.135058	0.256183	0.331058	0.392403	9.47645	7.84852	5.01201	1.47522	0.534101	0.633124	1.28434	3.32641	2.04066	1.27157	1.20641	0.770592	1.2951	0.393638	1.78787
Ob0224636	0.725588	2.49914	2.55244	0.825592	1.50587	1.64714	0	0	0	0	0	0	2.83693	1.30865	3.53063	0	0	0	0	0	0.201915	0.214465	0	0.064644	0	0	0
Ob0224635	0.232528	0.440909	0.487065	0.525424	0.73229	1.17677	0.1232	0.077428	0.050885	0.364873	0.279788	0.27753	0.532539	0.928585	0.513359	0.10896	0.023231	0.044023	0.222998	0.216078	0.189184	0.367619	0.520943	0.374844	0.126197	0.132588	0.087005
Ob0224634	58.6724	43.1384	53.6744	50.2051	52.2368	52.3327	47.9188	52.8052	54.564	62.8238	62.5575	60.359	42.5022	39.3016	44.1183	60.0649	64.0516	58.9023	70.6005	60.3011	63.4812	62.3393	58.9649	68.8098	74.0477	76.2556	73.4825
Ob0224639	45.1166	44.6135	44.3815	27.2383	27.7925	26.3406	30.91	46.8619	41.4021	21.3311	19.3672	18.0369	41.4962	36.524	56.7303	43.1297	49.0083	40.9113	43.3832	46.3364	50.9675	20.8774	17.3381	22.1109	43.393	42.918	41.8742
Ob0225942	8.19511	13.1027	14.5228	38.9104	45.4921	57.4912	2.84375	2.4452	5.42361	7.04549	8.33499	6.50511	4.43452	3.48655	4.57631	0.799366	1.43172	1.43643	1.29159	0.473965	0.403791	5.75058	3.8346	3.98055	0.343981	0.616294	0.268446
Ob0225941	7.50108	3.33563	4.7984	3.989	3.8457	3.59344	10.5013	15.1176	16.7715	8.96036	11.07	8.9072	4.94828	4.08547	3.10086	18.9182	16.8169	12.7378	15.8527	12.2642	10.6997	11.2913	14.1283	14.9107	13.0168	14.1471	14.3605
Ob0246610	88.9134	79.4728	80.705	96.4004	49.3758	68.6882	10.1583	8.76521	8.21103	18.2307	19.0594	15.4004	80.8051	78.0909	79.5773	11.2202	12.0516	11.4207	21.7272	20.619	24.259	28.1269	26.3737	28.1978	24.4745	28.1141	25.5559
Ob0215444	294.005	115.347	209.479	145.613	236.174	181.524	465.669	553.036	610.564	519.928	582.57	544.443	89.6061	145	161.506	516.814	577.413	493.563	399.634	408.028	349.205	432.652	515.816	491.775	597.889	418.919	410.189
Ob0215448	1.76099	4.11661	2.53719	4.18971	2.78622	3.36574	0.913687	0.682594	0.518531	0.597026	0.592208	0.87721	4.39646	2.79476	2.93191	1.01683	0.997909	0.889768	0.943252	1.03014	1.1158	1.19269	0.882599	1.3273	0.659099	0.991406	1.21972
Ob0219579	7.19114	22.3205	13.4486	23.4663	32.0676	28.7431	1.57987	0.87138	0.139467	0	0.113314	0	39.698	27.1533	47.9898	0.925359	0.720791	0	0.114664	0.16037	0.874592	0.625669	0.353478	0.214915	0	0	0.044263
Syringa_oblata_newGene_635	0.268268	0.496361	0.566571	0.205547	0.453866	0	0.098807	0.584156	0.590046	0.342144	0.403345	0.111692	2.49786	2.34329	2.09537	0.123178	0.280159	0.328962	1.08626	1.36517	0.888458	0.163595	0.204584	0.321854	1.78117	1.91704	2.59701
Ob0224095	2.10163	2.05293	2.98732	2.21958	2.18533	2.69094	0.117078	0.644422	0.331568	0.510553	1.09675	0.516985	1.90477	2.21492	2.70049	0.171282	0.827872	0.569602	0.891747	0.452408	0.806757	0.469888	0.454464	0.522635	0.202709	0.065193	0.412033
Ob0231621	0.941996	0.522133	1.0076	0.11464	0	0.135125	0.439137	0.61529	0.125689	0.276423	0.146281	0.256671	0.497036	0.60475	0.299249	0.659685	0.628955	0.994835	3.21702	1.59731	1.75224	0.578371	0.64541	0.641876	2.80408	3.27826	3.29975
Ob0210575	30.9265	56.8317	54.456	83.3046	85.9866	93.9202	8.8418	8.16129	8.21234	24.4341	22.9745	23.3943	16.6211	72.4514	16.0389	15.1125	9.51416	11.6876	7.72637	7.29362	9.01769	33.5498	23.4763	24.916	6.49423	8.53588	7.98672
Ob0218468	5.37012	8.16783	9.63455	8.62149	11.8838	8.893	2.7828	2.90317	4.25996	4.98062	4.26248	4.59007	9.9204	10.0469	12.7004	0.683235	1.38206	0.822599	1.53065	2.02775	1.68025	1.55322	2.33501	2.00892	0.718447	0.252306	0.768447
Ob0201017	0	0.538038	0.281494	1.33369	0.119483	0.834972	0.291037	0.65131	0.108225	0.622076	0.952611	1.20298	0.310319	0.07635	0.042959	0.742545	0.162468	0.220581	3.0991	0.962041	0.76416	1.44341	0.822421	0.826483	0.0513	1.10003	0
Ob0201014	77.333	81.0109	74.1171	118.004	100.835	112.155	39.5889	52.3362	53.8776	93.0436	94.3645	94.5476	62.594	85.1908	81.3114	58.3062	49.1915	51.8083	124.957	121.223	115.215	90.4872	86.7115	90.4493	135.316	119.567	147.304
Ob0201015	18.8107	14.8345	15.055	11.5726	10.1622	13.5473	12.751	16.521	19.981	11.42	10.2357	11.9451	10.0021	11.8061	8.29637	17.694	16.5076	13.3446	20.0713	16.7841	16.9936	29.0027	26.5725	30.4566	26.7614	28.0488	22.4604
Ob0240925	20.2235	48.9877	41.4656	35.2361	52.802	45.841	3.85578	3.62233	3.25875	9.79121	5.16805	8.39185	46.0772	45.6095	41.0986	2.94748	1.40845	2.22894	4.77179	7.90447	7.61055	12.6954	10.2364	9.48485	8.30821	9.95467	10.0886
Syringa_oblata_newGene_3427	0.765847	1.39039	0.888007	0.637232	0.417125	0.518136	0.117721	0.096603	0.153779	0.041903	0.139959	0.11364	1.18678	0.863431	1.44243	0.120701	0.089983	0.033597	0.0158	0.101951	0.017029	0.059422	0.086501	0.016743	0	0.03071	0.068538
Ob0201012	6.82414	12.4733	8.65434	15.3479	14.2626	11.3313	3.45019	4.00353	3.39959	7.30015	4.95365	4.69273	12.8585	13.1903	12.1734	3.25518	3.49973	2.61178	6.80366	4.62411	3.58761	11.4007	12.8136	11.2027	2.42178	2.29116	2.99743
Ob0219370	19.6951	20.5607	20.2381	11.7957	4.02904	9.31369	6.63696	6.10634	7.40416	2.49035	2.07973	1.34679	9.20147	12.1703	6.65347	4.55326	3.92398	4.10025	4.14317	3.98908	3.61275	3.50732	5.29857	3.82975	2.70575	3.9533	5.26246
Syringa_oblata_newGene_21960	0	0.126731	0	1.60392	2.10381	2.18375	0	0	0	2.77452	2.41917	1.35387	1.62645	0.220924	1.31879	0	0	0	2.12348	1.48699	1.90325	1.98911	1.53652	1.57278	1.69777	1.43566	2.35993
Ob0210675	11.7095	12.8829	10.3695	11.4272	10.4812	11.6359	25.2949	18.5355	15.3958	23.4025	21.517	22.8513	9.93287	12.48	10.2274	24.4196	21.8244	17.9155	17.4795	16.2928	14.0165	22.8586	23.9537	22.1301	19.738	17.356	15.8991
Ob0214315	113.313	112.194	119.861	99.4188	78.8076	100.84	136.546	94.8044	105.792	91.4972	100.909	96.2665	5.04336	29.6759	23.2103	92.9734	62.2478	78.4505	22.4938	19.9482	16.8375	94.4399	89.5598	79.5469	26.7022	20.9593	25.0765
Ob0214313	3.83878	4.63251	3.59674	3.14065	2.29147	2.46571	1.49014	2.19265	1.1099	1.03742	1.82542	1.37153	1.35023	2.68196	0.509337	2.09046	2.71132	2.16806	1.07729	1.13445	0.868751	1.31799	1.30492	1.27855	0.894722	0.920527	0.884396
Ob0214311	18.6412	21.1459	18.0374	22.4385	11.6807	16.5196	7.72249	6.0118	6.53399	4.73936	4.94796	7.67942	27.3314	21.2122	26.0754	4.62989	3.1401	2.94458	11.5536	17.9963	16.6928	9.36843	6.23372	6.23323	6.91964	7.64372	10.5855
Ob0210673	58.1771	40.0944	53.705	7.27408	38.9348	26.0691	272.155	253.289	296.82	92.8011	110.499	136.443	13.8333	17.6713	32.3139	79.9152	75.5237	73.2302	32.7404	20.0864	13.2598	34.3991	61.6246	63.4897	32.9085	21.6153	21.9406
Ob0205514	68.8263	73.2985	65.0813	55.43	53.2617	47.568	43.1485	27.2618	29.0254	38.1405	33.3339	40.6242	76.4014	84.4836	69.3435	33.7136	14.6883	20.0612	42.6087	52.1945	58.4587	36.1337	26.9417	24.9742	38.9425	30.9827	31.099
Ob0210679	14.052	14.4419	14.1734	6.39075	6.49549	6.70489	10.8582	8.04763	10.3248	5.24474	6.06322	7.98677	15.9739	13.5363	13.0523	11.4473	11.7104	8.97003	14.4103	14.2256	13.4022	6.53659	5.89609	6.34234	16.0813	14.8905	16.5727
Ob0213326	13.4143	3.46351	4.07056	5.17602	6.78727	3.82168	70.0179	58.5273	41.9948	10.5007	4.8272	7.26596	3.95089	5.029	5.04269	54.3237	63.487	94.1707	5.64731	7.7964	6.39685	30.9888	47.9607	39.7174	17.1215	11.2009	5.20869
Ob0212824	49.2624	1.45382	9.61275	2.86198	5.47704	2.89415	292.841	207.599	167.67	30.9771	14.0637	25.7049	0.921784	4.76412	1.86462	205.47	259.901	348.31	30.5402	33.9728	30.1222	87.756	152.201	122.838	76.3901	52.3648	31.4
Ob0213323	6.60264	8.13386	6.30843	12.1927	20.2051	12.9399	7.04556	4.58857	2.97561	1.04492	0.374456	0.865216	17.6314	13.3436	17.6485	3.3483	5.30647	5.15965	1.26337	2.31261	1.71947	2.46564	3.9426	3.26658	0.579234	0.673899	1.34806
Ob0240075	28.3357	46.1536	42.7422	9.42298	12.7801	12.4278	15.8225	20.0552	18.4411	5.88765	5.09877	5.49017	2.40838	3.48244	2.02352	19.3062	29.8203	19.6561	2.06199	2.79638	2.54606	10.4394	11.8563	11.3745	1.83049	1.83756	1.54913
Ob0213320	16.0328	18.6699	18.1126	17.8627	18.5682	17.1466	12.0399	15.0217	12.0971	13.8163	10.8563	9.83639	15.1939	12.271	26.6676	21.7386	29.2443	28.6044	15.0385	9.60412	11.7568	27.5576	22.2027	29.324	13.5877	17.3831	13.8392
Ob0221911	25.1548	52.6276	61.8111	84.1481	12.4987	55.8429	37.1901	15.3983	22.3116	14.725	11.0764	10.4741	67.2207	79.8523	49.4538	12.2233	7.18501	8.91196	5.12182	11.7095	10.3658	11.5611	9.61844	8.01932	5.23629	6.34691	4.04719
Ob0221910	11.7253	4.00808	5.72891	2.74343	4.5163	4.80804	10.5915	7.91582	10.9488	5.98136	6.71583	6.10508	3.3335	2.99185	4.03205	7.17142	8.75189	7.44479	6.29636	6.53659	5.6426	7.17287	9.61235	7.89145	7.30913	7.27588	9.16155
Ob0221913	7.13406	6.18825	6.71535	4.72236	5.39964	4.12021	7.68359	7.04632	5.45091	2.40786	6.45371	5.88973	4.74167	7.07491	9.72077	6.18785	6.97937	7.18523	2.91623	1.62024	0.890341	3.86528	3.70763	5.34413	6.5701	1.89206	2.81612
Ob0221912	8.79832	12.6893	3.20942	6.6567	4.48389	4.75285	0.453515	0.369296	0.329511	0.361827	1.18468	0.395393	7.1475	15.1682	5.05758	0.755674	0.446849	0.976851	0.467685	0	0	3.12885	4.90165	5.0566	1.13193	1.12448	0.446282
Ob0221917	10.8798	13.1357	8.27351	5.72692	5.01956	4.07196	1.71978	4.93515	5.21239	0.59645	1.37104	2.53044	13.8579	3.93912	7.43859	16.7633	43.7346	7.17735	3.96654	3.86364	5.06834	3.94337	2.68826	3.17083	3.79003	3.34849	4.64373
Ob0221916	17.531	17.4689	15.5801	12.4951	14.7099	12.4836	0.581572	0	0.428826	0.649779	0	0.468328	11.8715	14.8804	11.2011	2.88577	0.346354	0.579303	6.06578	3.08303	3.70312	2.507	0.401659	0.437749	5.27793	6.88842	8.30633
Syringa_oblata_newGene_20614	1.03062	1.73446	0.750435	0.214471	0.82416	0.323653	6.44172	2.74258	3.62775	0.273695	0.291937	0.329241	1.25237	1.76217	0.710927	2.70828	6.28277	4.90589	0.225466	0	0.415942	0.976906	1.32009	1.42708	0.090808	0.191284	0.061758
Syringa_oblata_newGene_20613	0.221981	0.799388	0.373443	0.803134	0.623121	0.424704	0.04747	0	0	0	0	0	2.57292	0.73725	1.46935	0	0.215019	0	0	0	0	0	0	0	0.252196	0	0
Ob0253380	30.5459	42.348	33.8797	32.6477	19.5961	27.8415	6.4411	6.42945	5.04703	8.72252	7.514	7.26194	14.5665	11.6469	9.07223	5.15601	1.96698	2.31756	2.82786	2.26146	2.97913	3.57864	3.59533	3.13617	2.54768	2.67749	2.89226
Ob0223178	3.83788	8.52339	5.90707	9.93056	9.08919	8.56219	0.612209	0.293297	0.309647	0.698281	0.173932	0.219063	12.4162	10.2779	10.6356	0.454794	0.364996	0.24791	0.318303	0.171755	0.287198	0.52246	0.605575	0.962158	0.215631	0.206008	0.158466
Ob0240616	0.725696	0.923641	0.574125	1.61964	1.45609	1.35564	0.580925	0.472056	0.441189	0.656293	0.3696	0.29598	1.46706	1.0214	1.58421	0.559984	0.860365	0.772113	0.746257	0.530011	0.445808	1.07655	1.83457	1.63566	0.703503	0.561505	0.630267
Ob0240615	0.874592	1.19267	1.33811	4.77578	3.03001	3.42687	1.65766	0.59066	0.839226	0.55107	0.883901	0.555922	2.84648	1.69101	3.43807	1.6428	1.16184	1.54393	0.784033	0.761271	1.14183	2.4255	3.19784	3.46839	1.3018	1.5107	0.620928
Ob0253653	12.9779	18.2592	16.5502	12.1302	9.46959	8.21663	3.5482	4.25639	3.57127	6.33747	4.81459	5.37789	13.9063	10.3606	19.9292	5.67472	5.64062	4.55008	6.14762	3.72961	6.9585	7.2654	8.26724	5.76405	6.27123	8.45658	9.16843
Ob0253652	0.882252	1.0155	0.303319	9.21557	2.37115	3.48226	0.754518	0.146154	0.310093	1.49781	0.087366	0.149428	1.33342	6.62517	1.31839	0	0.326653	0	0.237391	0.18162	0	2.81149	0.176176	1.77875	0.428708	1.13783	0.70853
Ob0253651	12.6101	14.326	10.6933	19.489	14.8411	12.5719	8.18706	9.85803	10.0065	25.4606	26.5161	28.3246	19.01	20.9307	16.5803	16.048	14.6097	13.1841	31.4059	29.5609	27.747	31.5169	26.8585	27.8138	26.753	28.8062	26.6093
Ob0253650	11.4776	12.0599	12.9367	16.9558	18.1218	12.1153	22.0823	13.0369	12.7689	3.80665	3.4526	6.63251	17.6447	14.55	15.2245	9.81173	14.1159	16.76	3.25674	1.78935	2.49127	9.47322	10.8225	10.9491	3.16571	2.80583	1.77824
Ob0253654	21.2795	19.2266	22.3605	12.7273	13.2408	13.354	6.67123	6.76018	5.55768	6.71306	4.60637	4.94134	18.9089	18.4595	19.4108	6.87355	8.33688	7.24578	9.0916	6.72639	6.90561	9.66947	7.0396	8.34436	8.80676	10.822	12.4527
Ob0248425	65.1731	84.9385	70.9668	50.515	44.3203	42.7196	58.2416	42.8656	64.025	80.3495	90.8851	94.2889	52.8381	55.2643	65.1968	48.1989	29.726	31.148	55.5387	74.4694	94.3935	40.449	40.2615	37.5016	59.6786	43.1644	60.1476
Ob0207307	0.432526	0.369885	0.426331	0.572937	0.650967	0.429667	0.314047	0.253815	0.372557	0.545422	0.400235	0.506777	0.468821	0.256292	0.408697	0.1157	0.446254	0.271763	0.216575	0.167486	0.131966	0.369344	0.178786	0.155397	0.284769	0.38707	0.229553
Ob0248422	6.50437	8.91134	6.7681	7.34298	7.41697	7.34279	9.9479	7.10812	9.33487	3.36841	3.81929	3.83317	11.2978	10.4953	10.4971	7.82109	8.44613	8.77258	3.9447	3.74802	4.04896	8.13826	9.86458	8.92483	2.55346	4.63821	3.42447
Ob0248423	8.25956	53.6572	38.3114	58.317	71.1423	65.7355	0.32904	0	0.280605	0.97707	0	0	114.142	84.3584	70.4327	2.05043	0.644032	0.793543	0.636216	4.28102	2.60135	1.21757	0.84956	0.7558	0.202714	1.6056	0.323286
Ob0203483	12.808	13.3347	16.5206	11.0436	22.696	11.2735	22.4331	25.4407	29.4212	48.3518	50.4127	53.1652	17.8776	16.514	16.7677	32.3411	32.5522	28.0289	46.9385	41.308	44.2142	33.0107	26.1946	26.6694	34.0394	30.542	36.95
Ob0248428	3.01809	2.41929	2.21651	2.43292	1.59982	1.65831	1.85452	1.41835	0.923351	0.585072	0.802248	0.385863	1.78981	4.91758	2.78771	1.36606	22.4833	8.39381	2.29535	1.11873	1.00927	5.51087	6.37043	6.18788	0.53778	1.39427	0.919739
Ob0203481	0.123558	0.318178	0.185006	1.00146	0.736218	0.378439	0.123992	0.051306	0.055631	0.232334	0	0.225929	2.18421	2.23888	1.86708	0	0	0.093785	0.031615	0.054702	0.032528	0.393758	1.05516	0.880023	0.133918	0.126836	0
Ob0252388	94.511	103.656	100.273	92.3277	65.3102	76.3342	67.5878	43.0896	57.752	39.7167	36.0961	42.1483	74.1278	100.418	60.661	26.4805	19.2436	25.8661	39.9629	56.3462	51.7362	22.1769	22.3446	19.0903	41.2868	32.332	43.7981
Ob0252387	150.692	164.047	133.132	74.2785	35.0093	49.2815	51.3039	48.2102	47.2773	65.983	66.5428	72.1958	91.7492	66.8092	76.0385	42.1575	5.36259	19.8241	45.4077	99.4704	86.7225	64.6649	37.4494	18.7459	25.6413	18.8737	53.1631
Ob0252384	0.610494	0.344118	0.289576	1.22567	1.01674	1.19139	0.640661	0.353942	0.60596	1.99207	1.9713	1.9673	0.834805	0.508587	0.807783	0.299208	0.535436	0.355622	0.93562	1.81745	1.01025	2.3282	1.46519	1.23956	1.11179	0.843775	1.38865
Ob0252382	76.7196	92.176	81.6381	82.4319	69.7062	68.1418	13.8363	9.2069	12.981	7.61131	8.01977	7.51798	116.693	86.1926	87.0771	39.9267	25.5604	24.7564	40.9014	62.6681	56.4991	28.9701	34.1317	32.5936	33.7696	35.1896	57.0625
Ob0252383	7.68823	6.42312	7.32913	5.98006	8.04727	6.78813	9.14037	7.97204	11.0426	10.0102	10.3941	9.6006	5.56448	7.02209	4.14882	9.14829	9.87182	9.29427	15.798	14.8455	13.4019	12.5959	10.1108	11.0541	14.4103	12.3779	14.1841
Ob0219008	19.8752	41.1087	18.4947	50.093	10.7956	42.5781	0	0.254039	0.188063	0.101989	0	0.053404	17.2062	21.5931	19.1415	1.76328	0.827309	0.454921	0.650407	0.350286	0.568951	0.278991	0.81752	1.00957	0	0.460553	0.465818
Ob0219009	1.46835	0.605069	0.542394	0.151692	0.694999	0.149682	2.1526	4.98689	3.44584	1.92463	2.84307	1.25158	0.119026	0.843117	1.23636	8.03797	10.7255	10.7228	10.204	5.26836	6.84021	10.9547	6.41585	10.4409	8.89377	11.1286	7.26942
Ob0200353	2.68812	10.8455	6.4394	7.2435	5.32955	5.7102	0.557653	0.239591	0.054045	0.147394	0	0	13.0654	15.4427	8.76371	0	0	0	0	0.028498	0.10405	0.099529	0.066638	0	0	0.37632	0
Ob0219003	19.7559	23.3858	15.9204	19.8531	10.0445	12.9796	14.9562	14.2433	14.8866	9.62906	7.75842	7.24487	31.6849	22.2322	23.2415	19.9293	13.208	15.3341	17.2982	18.5827	25.0412	10.6767	11.6376	9.88412	17.2688	17.4977	22.1662
Syringa_oblata_newGene_5116	0.789727	0.654743	0.494483	0.669409	0.323319	0.20572	0.423509	0.247331	0.629525	0.239877	0.293144	0.189662	0.218599	0.102618	0.376862	0.961144	1.12357	0.737236	0.308057	0.215582	0.446985	0.336021	0.272106	0.616287	0.07923	0.283013	0.307249
Ob0217158	19.1602	35.7905	60.1472	20.9588	34.5433	31.9788	1.66846	1.07121	1.06156	1.36379	1.56562	1.09018	35.3992	18.8654	38.9916	0.804105	0.578719	1.76702	1.3226	0.567346	2.15423	3.07702	2.70856	2.45759	0.99285	1.61002	0.674063
Ob0217154	9.53077	5.0809	11.5766	2.22441	2.00071	0.711057	13.0089	7.10168	16.0776	1.81619	1.6561	1.93533	0.992866	2.18146	1.2441	29.6995	60.7167	33.6102	29.5312	11.83	10.8595	8.14539	23.2298	22.9244	20.8229	39.4428	59.5686
Ob0204879	7.57313	8.14131	7.16543	2.56681	3.09484	2.61069	4.3425	2.80883	3.19365	3.42493	1.32381	1.04066	0	0	0	2.49986	2.23361	1.98355	0	0	0	2.49395	2.29886	1.29225	0	0	0
Ob0217152	4.85092	4.14751	4.39596	2.94069	2.35376	2.92361	1.02095	0.968006	1.17785	0.6151	0.425982	0.481941	6.60473	5.16697	2.83556	0.999183	0.477345	0.525247	4.44604	1.46611	1.94431	1.52491	1.27418	2.43977	2.53908	2.14554	4.35403
Ob0200359	6.34968	9.86232	5.67994	5.39795	5.1924	6.84629	5.89654	6.5634	6.02283	4.56747	4.0749	4.73288	5.03515	4.26793	2.95992	4.17266	3.29825	2.94418	3.0873	3.55483	2.7185	4.71864	3.71909	3.70498	3.59807	2.42177	2.82824
Ob0216207	5.93527	6.01909	4.33861	10.3641	4.18184	8.19203	0.916034	0.561889	1.33974	0.758081	0.73271	0.465896	11.5906	8.71401	10.6857	1.08804	1.20704	0.372383	1.26783	1.13355	0.763094	2.66067	2.03631	2.58144	1.03209	1.45239	0.958801
Ob0216206	0.800275	2.18813	1.52058	0.576082	0.271115	0.745982	0.592221	0.409098	0.22756	0	0	0	1.36057	0.732302	1.15139	0.297459	0.477608	0.604365	0	0.034998	0	0.151387	0.504541	0.173726	0.073837	0.110992	0
Ob0232151	12.9679	15.5294	14.5742	16.3062	14.4231	15.4636	12.516	7.90834	9.48561	5.06939	5.72958	5.12481	21.9423	14.7974	23.5786	9.06832	2.72791	4.37835	8.38384	15.4198	13.2507	10.0778	9.49251	6.64857	9.79784	10.3114	10.6384
Ob0245672	1.47376	0.896946	0.441357	0.213467	0.468652	0.291489	4.57355	4.40351	2.09999	0.698791	1.70677	1.15476	0.623296	1.301	0.608481	2.50977	10.0811	2.3889	2.43291	1.27953	2.39775	2.03507	4.03265	3.1751	2.1202	3.53325	1.86384
Ob0248281	87.637	155.384	136.376	162.428	191.6	175.35	27.5562	41.4708	37.102	61.0236	47.0359	43.72	134.305	109.512	116.933	40.9932	59.1731	43.2938	57.6857	57.9052	61.8272	47.565	41.5051	58.7438	59.6207	74.1173	68.0579
Ob0245671	46.5227	36.0558	43.2863	41.9317	32.8501	38.6325	15.7021	20.5658	17.6837	10.6413	10.9821	9.99998	22.0297	26.558	20.3028	32.8989	37.5075	36.6062	45.8339	32.4047	25.5982	17.4535	20.9499	22.3825	41.7314	46.2608	44.4585
Ob0248284	85.2321	95.5746	84.5736	98.6627	29.9714	57.3991	56.7587	44.0683	39.3788	48.1409	49.9346	41.4921	44.0156	69.2245	55.0671	45.039	51.8218	44.6961	80.4747	67.0211	79.4042	75.9154	95.8518	87.1829	89.1305	84.1179	98.1676
Ob0248287	2.91104	7.28245	6.7887	5.89906	6.13146	7.09221	0.922062	0.344789	0.466809	0.776846	0.583475	0.582919	7.17465	7.74514	5.52023	0.130754	0.167655	0.079168	0.480311	0.634776	0.903527	0.487211	0.470737	0.505374	0.52372	0.431917	0.485194
Ob0248289	3.25695	6.50445	3.49388	6.22502	4.02476	4.80742	1.88623	1.60217	1.55648	1.39672	1.2153	1.1203	8.35493	5.65068	4.79385	1.42017	0.829846	1.25883	0.741654	0.410225	0.795981	1.70919	2.02217	1.24578	0.55187	0.930387	0.578157
Ob0252528	143.752	155.991	178.324	190.039	179.84	178.659	57.4244	48.2318	68.6528	139.541	149.326	146.144	168.91	173.595	161.25	21.8536	35.3295	30.9433	61.9221	58.812	65.1232	78.2784	69.2133	78.8626	54.2775	68.3084	60.2215
Ob0252529	5.79781	8.09289	5.47194	3.15838	1.61829	2.95465	13.6447	10.0067	10.0378	13.5127	11.7317	12.0753	2.25099	3.81325	3.48695	8.98654	9.40235	9.27838	14.4431	17.0605	13.5567	15.8386	15.9288	15.7277	13.9408	13.6497	12.3247
Ob0241566	2.54825	4.64491	11.8905	14.0931	17.2428	9.39535	1.91249	0.809418	1.88675	0.668897	1.21679	0.647705	50.3036	31.575	18.4852	0.336096	0.217689	0.26871	6.45128	5.84273	3.99096	1.13815	1.84457	3.58215	16.2733	16.31	26.3044
Ob0252526	28.319	28.5447	20.2817	33.501	12.0826	24.1903	23.6078	16.3399	16.8211	12.5263	13.6206	12.9173	24.3163	23.4741	21.4727	24.1178	8.96729	18.1292	28.9984	33.9937	32.956	37.6857	30.4148	28.257	21.7632	21.2778	28.7736
Ob0252527	1.84521	2.39891	2.50817	2.28691	1.49475	0	1.79476	1.14291	1.91395	1.84301	2.02479	2.44028	5.37501	4.6784	3.91045	0.722763	0	0	1.70651	1.67922	1.39559	0	0.875818	0	1.23584	1.33401	1.07403
Ob0252524	18.5503	31.9308	42.6414	34.3263	55.2058	33.0494	13.5665	23.1918	20.8067	48.7449	48.8812	62.6371	21.9707	32.9206	14.0799	12.458	14.9718	9.47746	18.4809	19.1109	12.4177	14.0221	12.048	16.5999	20.0604	23.7217	14.7526
Ob0252525	1.47898	1.01698	0.996168	0.887687	0.682804	0.524578	2.49774	3.64182	2.23583	0.10392	0	0.531843	0.262989	0.319843	0.418019	2.4085	2.51156	3.20462	0.510631	0.345303	0.242049	1.43014	1.86459	1.55606	0.167755	0.403324	0.06391
Ob0249776	35.1027	41.4411	30.8016	46.2472	36.78	38.6546	4.62671	3.57729	4.03829	3.75732	4.33636	4.36337	31.3156	38.1131	29.0138	6.91913	6.33967	6.65932	10.3298	15.636	12.8059	6.95044	5.32704	6.34022	12.8689	11.0308	14.0403
Ob0249775	15.0361	48.6445	40.2263	63.5839	64.0926	51.4763	1.82915	1.42864	1.01765	0.578203	1.45778	0.680934	105.908	86.7573	59.2006	0.398964	0.153257	0.089278	0.066307	0.333743	0.139956	1.35904	0.256348	1.48229	0.201827	0.249235	0.179715
Ob0249770	1.93698	2.90466	2.50258	3.25409	4.55951	3.80785	1.22072	4.75852	4.3468	2.27239	1.91142	2.47255	0	0	0.229821	0.853781	1.39164	2.1867	0	0	0	1.34536	1.4321	1.81887	0.035964	0.080436	0
Ob0249779	19.1706	34.6852	27.1686	39.5009	30.9557	36.8465	6.27237	7.40585	8.64044	15.5093	16.2711	18.995	29.1919	19.5805	21.3185	13.9605	8.74393	7.63787	17.8132	16.2301	14.8369	15.6769	13.7895	14.6993	16.5319	15.0106	24.5296
Ob0251542	2.96048	4.16223	4.94462	4.89603	4.75564	4.44566	1.29538	2.43655	1.50893	3.02436	3.16985	2.72567	3.73995	4.69527	3.96999	0.788867	1.83872	1.16098	1.5109	1.87684	2.3763	2.98063	2.0826	4.15167	1.71689	1.12557	1.04752
Ob0213467	28.8914	34.5393	32.8173	34.359	25.8016	31.3412	9.0255	7.44917	10.4413	6.64533	5.83061	7.64992	43.2285	37.3253	27.7653	21.8697	14.5394	14.1379	15.0536	17.8158	15.8688	15.01	16.9193	17.6839	15.4663	15.9432	19.8065
Ob0212339	22.9554	23.1195	22.4025	22.9425	24.7234	24.936	21.86	10.2043	11.1335	9.47475	9.34481	10.2101	31.7194	45.1883	34.1476	9.82941	8.17552	10.9176	10.0037	15.59	11.033	15.4671	6.10292	9.71642	10.0677	8.21192	7.81332
Ob0249488	1.7125	1.34572	1.20283	0.610094	0	0.371791	0.121416	0.173212	0.296305	0.101698	0.063154	0	0	0.165018	0	1.14879	1.34107	1.12342	0.04607	0.147948	0.140987	1.07898	0.946118	1.81656	0.281425	0.501842	0.329724
Ob0239249	2.36595	2.89496	3.87726	6.02927	4.22581	5.76128	1.20761	0.750051	0.474957	2.46137	2.11161	1.34516	1.94834	2.53877	1.29929	1.42012	2.10223	0.901206	1.04223	1.77444	0.497909	3.93877	1.21129	2.10937	1.17464	1.6919	0.850775
Ob0249485	43.5513	19.7763	29.2619	23.1633	13.0756	18.7687	69.211	48.1038	60.3518	29.6775	25.7988	22.5521	17.8685	21.2589	17.8831	68.4881	64.0643	52.9559	37.1571	36.4745	34.2203	59.2893	66.9584	63.7589	52.8673	45.7675	53.0523
Ob0249484	42.4778	62.5793	52.0202	51.4412	34.2818	48.8325	29.5404	15.3304	18.2483	6.05551	9.64642	9.19912	34.1823	54.0657	28.738	20.6259	18.6943	21.2417	19.6657	17.2776	17.86	17.5326	21.9761	24.1127	27.2061	19.4543	20.9555
Ob0249487	56.6978	39.1256	42.5863	29.9744	33.3467	32.304	25.3041	31.1626	31.952	35.7953	36.8608	33.4229	27.3508	24.2807	23.1172	33.0754	39.2461	31.12	47.2834	40.5916	42.1861	38.7607	43.2061	45.4419	46.0863	46.9404	48.0457
Ob0249481	0.473046	1.21733	1.32938	1.58631	2.24971	2.1005	0.258015	0.172087	0.313439	0.568659	0.364763	0	0.351609	0.299381	0.329506	0.314932	0.385652	0.629552	0	0	0.073763	0.250151	0.822329	0.260975	0	0.093142	0
Syringa_oblata_newGene_4862	0.555782	0.04971	0	0.027769	0.09629	0.213802	2.15678	1.75647	0.708159	0.308043	0	0.032574	0.084777	0.198227	0.500842	1.26937	1.93759	2.3172	0.236686	0.078511	0.095069	0.60894	1.22571	0.636861	0.303621	0.220906	0.077351
Ob0239243	0.615961	0.976022	1.00635	1.80496	0.839223	0.500396	0	0	0	0.435403	0.711868	0.163005	1.10465	3.96732	7.00442	0	0	0	0	0	0	0	0.16132	0.304323	0	0	0
Ob0232666	15.6675	32.3378	26.8901	37.1078	33.2446	34.2071	5.73656	4.95184	6.19308	6.49661	3.88047	3.05153	28.7644	26.142	33.3789	5.15684	9.01786	4.57491	4.49316	2.92443	2.88715	8.88774	7.89803	9.62113	3.75554	5.74143	4.00931
Syringa_oblata_newGene_20053	1.43905	2.96231	2.78321	0	0	0	1.38565	1.03839	0.639445	0	0	0	1.53935	2.54119	1.50089	0.489502	0.332519	1.07123	0.643753	0.92724	1.11669	0	0	0	0.781334	0.403076	0.86671
Ob0228036	9.3432	3.63989	5.30627	4.5686	5.36107	2.5233	9.17952	11.4073	12.6525	10.0081	7.98	9.64519	1.49969	1.55603	2.54998	15.005	21.2361	14.7593	11.7023	5.79514	9.0747	16.951	21.8637	15.1192	12.2713	7.90263	9.96145
Ob0227956	9.48221	6.69158	5.97901	4.53906	3.62337	4.52057	14.1186	11.166	12.537	3.41147	4.14414	3.05263	4.51124	6.25514	4.93188	10.7371	17.3497	16.6261	4.19526	2.87071	3.0484	8.46582	12.7203	11.4972	5.39504	4.26966	4.19682
Ob0238193	0.679304	0.745336	1.09221	1.38915	0.723795	1.08772	3.69315	1.58577	1.31331	0.572901	1.72329	1.55978	0.392476	0.389148	0.566781	1.04995	2.68655	2.89548	1.14924	0.744051	0.804698	0.942228	0.896384	0.80939	0.240797	0.570059	0.701112
Ob0246939	8.82165	7.73634	7.43898	8.94217	14.8925	12.5769	16.6947	15.1879	15.2943	2.8068	3.53517	3.8691	11.608	16.6198	12.206	14.1141	17.4433	18.1153	2.37874	2.10589	3.39014	11.8804	18.5724	12.8709	3.16413	1.6654	1.63915
Ob0210842	11.6776	21.6533	12.5439	23.3946	18.1993	20.7436	14.2724	38.5628	27.2293	35.6414	36.715	36.868	15.1019	17.1829	14.6416	32.0448	26.3393	32.803	21.1773	22.1418	31.0206	22.3332	18.9718	20.7465	24.918	36.729	19.7477
Ob0246937	0.344028	0.533822	0.401873	1.1178	0.915723	0.75672	0.449816	0.327325	0.199047	0.448293	0.051176	0.158041	1.06908	0.705015	1.08132	0.271913	0.242391	0.503797	0.162615	0	0.056734	0.376438	0.509616	0.661862	0.019778	0	0
Ob0246931	4.43035	16.0898	8.58099	14.144	11.1948	10.4692	0.451103	0.212775	0.319239	0.906513	0.174687	0.057878	15.8743	11.5927	10.0092	0	0.561514	0.11787	2.37573	0.285156	0.073781	2.76494	1.85825	3.40409	1.44789	5.20236	3.05991
Ob0246932	27.3046	64.2081	42.0187	64.5939	56.6391	49.9099	22.5284	12.9007	14.3809	17.2844	13.134	12.2719	111.463	110.105	80.4508	24.7941	22.815	18.4978	29.2483	31.6328	34.5813	18.0229	22.2646	25.8924	24.971	23.9304	40.9041
Ob0238197	1.75045	1.78393	1.9727	0	0	0	1.81548	2.75958	2.93385	0	0	0	0.980137	1.17096	1.42497	2.92217	2.95955	2.68225	2.71837	2.18863	2.41336	0	0	0	2.22007	3.60446	2.97889
Ob0204918	1.10827	0.979767	0.87896	0.965909	1.29479	0.721561	1.34832	1.55001	1.28286	2.97386	2.61866	2.40306	2.11277	2.0497	0.946015	0.371075	0.351045	0.317039	1.43734	2.62856	3.55355	0.727376	0.37802	0.705152	0.605347	0.447051	0.638529
Ob0204916	103.074	48.879	66.0207	54.5223	110.531	102.546	91.6634	90.163	93.5069	162.96	167.799	163.004	62.597	46.4984	55.7752	75.0122	77.8916	70.354	158.49	178.754	196.228	86.3173	75.7293	74.8587	141.09	129.11	142.215
Ob0238194	59.8281	44.2137	54.668	29.2954	19.5657	27.6261	32.6005	21.0844	35.9178	7.62883	7.28515	6.96258	37.7054	43.9708	35.6656	26.5357	23.3015	22.622	7.16937	6.44999	8.93893	20.6315	23.3274	21.2852	5.33786	5.60938	3.7748
Ob0204912	1.76737	5.23473	2.58032	4.71444	2.12764	4.59389	0.291818	0.568562	0.352353	0.351145	0.454673	0.282378	7.00654	9.20125	5.82725	0.561157	16.7536	3.19675	0.16199	0.070867	0.44296	0.408972	0.576557	1.69805	0.104944	0.283711	0.688053
Ob0205066	4.22788	5.90489	6.0319	1.98769	3.90543	1.7435	6.86477	1.70145	5.97435	0.322774	0.955487	0.925617	7.21389	4.09782	5.35252	5.20851	5.25572	6.74347	4.0394	2.57278	1.39365	1.86532	2.99257	2.75066	1.44634	2.23639	2.05902
Ob0205064	2.47355	3.46286	3.65861	1.81957	1.26721	1.83061	0.47752	0.543485	0.385126	0.460556	0.492704	0.302176	1.82791	3.03713	1.86847	1.06513	0.117013	0.264421	0.220712	0.658159	0.978313	0.562114	0.865557	0.472409	0.234837	0.112079	0.337692
Ob0205068	25.3716	50.0659	35.7245	60.3837	61.0996	41.3022	24.8989	25.284	23.2481	58.5483	29.7608	26.638	79.9357	67.1155	77.8919	10.9402	9.11348	11.0387	36.0147	43.3707	39.0586	49.148	38.1692	43.7313	28.3936	30.8473	31.2769
Ob0212331	3.0006	9.85285	5.30571	8.03585	3.68886	4.98133	1.82524	0.807911	1.07676	0.737084	0.579082	0	8.7089	10.9792	6.0077	0.700815	0.260544	0.680976	0.959446	0.364521	0.807265	0.226685	0.586019	0.158476	1.00895	1.11555	2.03743
Ob0200744	2.45654	3.79604	5.8618	3.42172	11.8479	2.69014	1.40259	3.29236	3.8684	7.12513	8.44858	8.13458	1.89919	1.9068	1.21784	0.81621	2.62283	1.82213	3.36109	0.983299	0.722305	0.917306	1.94475	1.77102	0.790821	0.639289	0.459863
Ob0200740	6.42886	5.68079	4.40449	3.59095	5.91788	5.26699	5.86736	5.89692	7.86275	10.8348	10.0254	8.94201	2.79508	1.86127	1.4655	6.43006	6.76199	6.96309	7.94183	5.98636	5.12418	8.08797	10.6055	10.5945	4.04139	5.13432	4.98438
Ob0200742	22.5981	17.8391	24.2245	4.38852	15.3911	8.96184	22.7868	27.3529	23.6453	42.9042	50.0232	42.775	2.62015	1.47828	0	30.4539	32.6427	27.5383	3.87567	0.800394	0	27.2157	29.4083	41.7148	0	0	0
Ob0200749	0.046267	0.188526	0	0	0.407844	0.287858	1.07749	1.6873	1.73252	1.56477	0.261116	0.72483	0.196026	0	0	0.612911	8.09926	0.82263	4.27649	2.22631	3.311	0.192522	0.819791	0.367221	0.59683	0	0.728638
Ob0200748	28.2266	20.9221	28.2264	8.95554	17.4045	8.69074	25.5738	29.2603	25.2584	43.1185	41.1471	32.6748	14.3418	28.799	18.9963	33.5725	39.6862	33.7296	75.3305	57.9724	44.4226	34.7037	41.896	51.4307	68.3685	63.9146	72.3074
Ob0201298	8.72946	9.90679	8.45932	12.0622	8.2658	7.69908	2.82034	1.6054	2.88786	2.68753	2.84922	4.25032	7.88008	11.2728	5.41634	3.33194	3.79207	3.61226	4.31334	4.43122	3.55515	3.63818	3.88441	2.43251	3.89028	3.1642	3.84633
Ob0201290	5.5272	0	2.51949	3.98944	2.91456	1.83944	23.0866	23.3257	17.9494	10.5041	8.62874	9.24126	5.52817	4.31903	6.33496	21.6285	22.8585	22.4308	27.3134	21.0703	26.0608	11.0245	16.8315	12.1343	34.7906	28.4485	26.3312
Ob0201292	376.234	55.7923	78.9768	47.4897	38.3768	32.3422	369.911	364.894	308.719	431.404	497.296	424.56	55.0971	47.1173	56.1283	226.522	305.624	246.32	602.095	614.595	637.671	475.636	392.254	449.497	404.853	442.175	461.024
Ob0243146	19.521	11.4533	16.1825	20.1749	23.4938	18.2095	25.6608	18.1707	17.272	3.63864	2.09719	5.56209	31.3959	27.2047	36.5816	16.8137	26.8253	30.6904	3.02669	4.05042	2.76256	17.5156	29.0104	19.9823	3.00245	3.06206	1.45205
Ob0219854	19.3736	8.18422	9.49016	10.7388	13.3034	10.8808	12.4122	20.2961	26.5551	22.8911	23.282	24.959	10.8158	10.0406	10.1753	24.8506	20.1669	19.8389	28.1502	26.3369	30.34	24.2042	21.7733	19.3233	26.8051	24.2429	30.2278
Ob0215168	7.96897	10.768	10.4495	5.22127	7.02188	6.09125	10.7925	13.6407	13.2833	10.2142	7.93124	7.59526	3.1672	2.73944	3.14638	10.7002	12.1752	12.2072	5.12758	5.02845	5.91063	9.44331	13.1482	8.8763	5.14793	7.23684	5.55103
Ob0215167	13.7242	0.381362	0.366361	0	0	0	69.6461	52.1131	33.9197	7.34712	4.02352	6.92121	0	0.123201	0	32.4412	64.7724	80.2632	9.54582	13.0746	8.43124	24.118	43.7863	35.9074	17.4949	11.9121	6.89998
Ob0215162	8.25208	18.2252	9.862	18.8805	12.3946	17.6983	4.29995	0.150128	0	5.61459	5.68231	4.6908	14.6668	9.91096	15.168	1.54891	1.44161	1.06532	5.23104	2.72227	7.36373	2.62296	2.4948	2.05189	4.39959	4.32397	2.20464
Ob0215160	4.89957	7.51397	5.23552	0	0	0	0.860597	3.84837	2.22075	0.199336	1.06553	0	0	0	0	4.24367	3.64997	2.11338	0	0	0.699419	0	0.414306	0	0	0	0
Ob0250868	5.63244	13.0536	11.7134	12.6905	14.6915	16.3091	4.22318	2.41542	1.64761	4.97382	3.44933	4.42333	20.7719	13.7755	15.8635	3.07012	4.34746	4.01849	4.40277	6.79374	5.24261	7.69214	3.86028	4.89196	3.61529	4.29684	7.766
Ob0210537	9.00975	9.00083	11.3419	16.9253	17.7249	15.483	5.58504	7.98259	10.313	15.4016	17.3394	15.834	7.84612	9.5723	10.9332	11.0401	10.0019	8.22732	14.5931	11.9973	9.18026	9.09231	9.4476	12.4704	25.2988	22.0705	23.1099
Ob0210536	4.40159	3.92993	3.82138	1.38529	1.57927	0.98129	0.730431	0.70112	0.589731	0.3904	1.00323	0.889451	0.094217	3.38591	0	1.08199	0.781631	0.606639	0.067846	0	0	0.443866	0.511196	0.338258	0.074437	0.092799	0.160811
Ob0237335	5.82305	14.6773	11.041	11.1933	7.45681	9.73493	2.83681	0.71395	2.16565	0.775463	0.772725	0.952472	8.0927	10.0876	8.17506	1.77374	0.70135	1.32514	0.718876	0.618181	0.667596	1.98645	1.38334	2.09783	0.601202	0.966647	0.778004
Ob0210532	6.32366	6.11954	6.37949	4.67908	4.28963	2.24307	12.0438	4.50733	8.21974	6.03212	7.48669	7.57582	4.3541	3.99988	4.07228	10.0686	8.58268	8.95439	10.0705	9.48785	8.14898	11.6726	8.26893	10.0249	10.8703	8.51564	8.79825
Ob0231829	0.538727	1.00704	1.14036	1.14005	1.48751	1.20741	0.992691	0.604227	0.462133	0	0.018587	0	2.27239	2.1914	1.32476	0.160046	0.485059	0.611334	0.101973	0.144401	0	0.208615	0.133895	0.232672	0.148407	0.059714	0
Ob0213794	8.51162	7.91628	7.10658	0	0	0	6.61584	4.99573	5.6501	0	0	0	7.70439	8.32915	7.95327	5.56088	6.04347	5.39009	7.74069	6.16561	9.21901	0	0	0	6.07701	7.64063	7.43284
Syringa_oblata_newGene_9443	0.895061	1.16805	0.767954	3.63998	3.42918	4.54954	1.33975	0.619139	0.817356	3.44287	2.52439	2.50371	1.04147	1.51873	0.923851	0.596097	0.661908	0.578187	0.152634	0.072958	0.143889	5.71293	5.25146	3.47381	0	0.382465	0.273827
Ob0238315	5.8947	7.01851	4.66517	7.04794	4.79345	6.48148	0.903153	0.474105	0.955065	1.57725	1.33882	2.32582	8.7851	5.6288	4.88657	1.45694	0.892994	0.438128	1.41339	1.47189	0.827961	1.81977	0.943671	1.86812	1.02168	1.27564	1.10584
Ob0238314	17.0517	16.5995	19.0848	13.4406	17.2774	17.4581	19.5845	18.9452	16.7633	9.59247	7.94392	8.28168	13.9698	10.3768	11.6172	18.7273	21.5622	24.9086	5.42404	8.28332	8.7308	11.8645	10.4045	11.7786	7.12089	7.83658	7.77659
Ob0238317	9.20341	21.4019	16.3334	20.3955	19.5298	18.4623	4.31134	2.22895	4.99272	6.89714	9.11211	10.4073	18.4927	27.5513	14.4116	4.51323	4.70712	3.06351	6.25178	14.0279	11.7134	5.10083	6.92683	4.95662	9.44525	9.93009	9.26405
Ob0250864	10.8989	14.7739	13.7818	13.1913	13.3927	11.6319	9.37658	4.24702	4.29267	4.34936	3.18508	3.78829	38.4266	26.675	38.401	5.92515	5.42125	4.44603	7.29642	9.16825	7.61924	3.39784	3.77445	5.13532	5.35252	6.59171	7.49253
Ob0202688	387.194	95.3171	116.293	80.157	237.048	212.275	244.135	269.85	229.978	401.736	463.534	425.179	102.017	93.6152	153.137	96.6111	41.099	71.2645	217.475	371.918	372.28	84.2679	51.6655	33.0381	159.586	142.403	138.475
Ob0242387	0.511547	2.21006	2.66576	0.641569	1.83658	1.29407	0	0	0	0.150248	0.256361	0.358317	2.03076	1.37269	0.782779	0	0	0	0.048789	0	0.251649	0	0	0	0.238834	0.145109	0.211409
Ob0207157	0.742973	1.89143	0.703219	7.82716	1.6268	5.0388	0	0.68948	0	0.364692	1.81065	0.903376	3.64817	5.26479	0.920834	0	0	0	0	0.617423	0.082133	0.436574	0.04748	0.681759	0	0	0.118628
Ob0224322	0.83202	1.06546	1.20934	2.00303	1.22283	1.23936	1.55679	0.90625	0.551743	2.23796	0.960818	0.780723	3.23142	2.84121	2.70747	0.298686	0.989766	0.343398	2.03962	1.39879	1.18874	3.57506	3.51927	5.44068	1.83813	4.35881	1.30626
Ob0217858	4.13585	9.10119	6.63164	59.8914	60.7667	48.7229	0.385313	0.201284	0.195448	0.755888	0.354879	0.298833	21.2784	31.4568	45.2401	0	0.413789	0.250519	0.137884	0.056112	0.667113	0.322917	1.08386	0.810929	0.252712	0.011166	0
Syringa_oblata_newGene_10063	3.23531	0.796761	1.37699	0.284416	0.321027	0.443484	5.96564	6.61128	6.97293	5.01236	6.00599	6.04468	0	0.734807	0	6.90953	5.47596	4.92482	0.421006	0.510824	0.279512	5.48292	4.09622	3.4451	0	0.328611	0
Syringa_oblata_newGene_10060	0.180887	0.168429	0.069352	1.00635	0.998813	1.305	0.141153	0.157907	0.120581	2.49951	1.78378	1.6869	0.358489	0.162841	0.241825	0.26096	0	0	0	0	0.092684	1.24344	0.464873	1.08985	0	0	0
Syringa_oblata_newGene_17612	4.90847	6.29909	3.8717	3.21983	2.21307	3.18335	6.52871	7.4174	7.74627	3.47177	3.08286	3.22293	4.20494	2.60428	3.49518	4.42406	3.09363	4.4236	3.72157	4.52256	5.28735	2.14674	1.10509	1.31922	4.20463	2.79368	2.56998
Ob0202242	4.55686	10.0192	8.5709	5.47912	6.59555	6.13131	3.06721	2.851	2.37174	2.13638	2.58014	1.63325	7.40676	8.10513	6.95697	2.44069	2.50719	3.47264	2.78555	1.83445	2.70504	2.36082	1.3743	1.82871	3.01558	2.72766	1.92664
Syringa_oblata_newGene_3122	0.579158	0.466623	0.407832	0.272247	0.375546	0.455028	0.175299	0.933364	0.515218	1.17423	0.63436	0.566266	1.36973	0.704551	1.18037	0.28799	0.998391	1.19729	1.34556	2.61634	2.20319	0.496105	0.879227	0.237278	0.51772	0.934989	1.82678
Ob0202246	7.15862	12.4185	10.4271	8.06971	9.42426	9.69788	2.98633	1.15275	1.94406	1.45795	2.10914	0.861041	4.36148	7.03925	1.50409	2.61322	1.19877	0.508113	0	1.25604	0	1.28882	1.15477	3.24746	1.29067	0.778025	0
Syringa_oblata_newGene_3124	0	0	0	0	0	0	0	0	0	0	0	0	0.947852	0.337565	1.78692	0	0	0	3.07109	2.51945	3.83651	0	0	0	2.54217	3.13528	3.36327
Ob0202245	7.57315	2.93689	5.89392	2.90632	5.07358	4.82683	3.33892	6.08144	4.61737	6.49229	6.40154	4.13032	3.247	2.97036	3.57071	7.19476	5.02529	2.67509	4.39448	5.12446	5.95815	5.77717	6.24738	6.67521	4.96924	4.95052	5.72817
Syringa_oblata_newGene_8719	2.65977	0.543468	0.770397	0.796195	1.43333	1.99881	11.4734	8.68066	7.28263	2.41492	2.02977	2.49959	0.880213	0.38721	0.989703	5.38076	11.5118	8.06014	2.83422	2.24045	1.98596	6.91087	9.90015	10.2706	4.05241	2.33506	1.14309
Ob0228923	13.2835	13.5787	15.9788	8.15294	11.548	8.74992	25.3019	24.8502	20.3986	18.3135	17.9372	16.1496	19.9801	24.8533	20.7842	16.3642	20.3017	14.9947	58.433	47.6798	40.6338	20.6379	17.712	18.7603	56.9732	63.2468	56.9853
Ob0228925	0.018931	0	6.45167	0.470783	27.3008	15.4444	0.384075	7.87657	7.72713	38.7994	98.1753	155.183	0	0.170665	0	1.18436	14.3758	0.709066	2.28428	5.03102	2.85347	1.40971	3.47087	4.17792	1.37675	0.516813	0.959711
Ob0208790	1.01902	1.758	1.49878	1.99267	3.9128	3.20024	0.686924	0.793483	0.637349	0.023101	0.144393	0.138239	2.73266	2.016	2.53315	0.704457	0.978266	1.79836	0.062869	0.395063	0.164072	0.145749	0.777547	0.271834	0.048373	0	0
Ob0237857	1.16752	1.31158	0.876516	1.25574	1.67735	1.2496	1.56057	1.40562	0.909669	1.70527	2.08424	1.94607	1.01273	1.43868	0.865414	1.135	1.68835	1.62968	2.14264	1.27536	2.21804	2.38982	2.13396	2.00311	2.58743	3.19102	2.61743
Syringa_oblata_newGene_6571	0	0	0	5.14172	4.1971	7.53021	0	0	0	4.59925	3.74368	4.28523	8.90012	0.855413	7.25358	0	0	0	4.25047	4.45603	6.49352	3.85827	9.39546	3.6239	6.51859	5.26303	8.59104
Ob0233367	40.9923	48.5852	51.1178	45.2059	53.5931	48.7599	23.1728	14.4741	20.5071	29.1178	36.3442	34.3742	55.7046	66.1759	52.4012	16.3883	16.369	13.0583	32.7193	29.3143	31.9274	17.5862	18.9362	17.5277	25.4838	26.74	27.4434
Ob0244269	0.823815	0.683964	0.11623	0.737636	0.88758	0.667875	0	0.059007	0.127731	0.116813	0.105708	0.204204	1.81201	0.905493	0.570873	0.360789	0.175161	0.117836	0.089812	0.112384	0	0.156185	0.190769	0.247498	0.127958	0.076059	0.417935
Ob0233360	7.36322	18.2522	15.771	19.5189	18.6643	16.7275	6.44993	5.15253	3.92126	6.70034	5.5174	5.54232	19.5827	21.0419	16.3249	6.78456	5.61301	5.97917	6.52639	7.6865	6.42148	6.57456	6.189	5.22373	6.95955	6.77708	8.4814
Syringa_oblata_newGene_2656	0	0	0	3.27799	3.0385	1.69206	0	0	0	1.72388	0.372903	1.32592	2.37368	2.66904	1.07113	0	0	0	0	0.185918	0	2.97559	1.57616	1.56797	0	0	0.317797
Ob0233362	197.054	215.032	248.653	129.411	82.5262	154.78	103.809	96.2017	64.6509	177.882	0.617351	0.580554	45.1086	112.275	70.5951	3.45345	15.6793	6.86366	68.8959	24.1289	0.694422	160.583	56.0362	135.077	61.2358	157.016	63.9837
Ob0230941	88.1197	60.0201	53.9349	89.7932	65.5418	76.0207	94.1945	84.1141	80.5578	192.489	202.754	203.444	103.881	114.949	86.6859	65.9066	68.8377	73.7148	166.375	205.325	169.429	266.267	241.673	222.661	291.978	283.524	246.654
Syringa_oblata_newGene_10366	2.72933	2.10653	2.43643	0.576014	0.251349	0.43155	3.48437	2.44409	1.76824	0	0	0.365978	4.25739	3.91331	2.8402	1.94501	1.48304	2.56495	2.696	2.81413	2.97177	0.284696	0.210606	0.441397	2.42554	3.71725	2.74215
Syringa_oblata_newGene_18179	9.34721	25.8653	25.8372	35.3579	35.8434	36.3695	3.92666	4.22832	1.97639	1.88017	1.26139	1.517	17.7507	15.4532	12.0707	5.57121	5.29349	4.67909	3.17803	3.28564	1.27697	5.30576	5.63348	7.71603	2.34172	1.37215	3.47346
Syringa_oblata_newGene_18178	0	0	0	1.01431	1.84572	1.2673	0	0	0	0.794897	1.73917	1.34717	0.656837	0.186703	1.06481	0	0	0	0.22089	0.542524	0.273398	1.43883	1.80687	1.03352	0.281047	0.099889	0.151207
Syringa_oblata_newGene_18177	2.39532	3.20092	3.223	4.36362	5.08553	5.74418	0.837051	1.44937	1.17834	4.52392	3.33518	3.24642	4.09266	3.85266	3.71865	1.5591	0.786767	1.10415	0.118399	0.284267	0.352418	2.29397	1.43461	2.28285	0.224462	0.392115	0.333651
Ob0228177	0.657176	1.74929	0.890274	5.33494	1.02366	1.29373	0.211477	0.053469	0.162741	0.144019	0	0.453068	3.86983	1.78363	1.06136	0	0	0.086023	0	0.148694	0.225143	0.627656	0.45632	0.525339	0.054414	0	0.201668
Ob0237531	1.02376	0	0.217643	1.47721	1.01095	2.57038	0.819929	0	0.42046	7.38394	7.81402	13.6948	0.341065	0	0	0.192455	0	0.661122	0	0	0	4.11178	8.50573	7.47112	0	0	0
Ob0208023	19.496	31.5525	24.8692	9.39588	6.10187	7.84946	28.1761	7.16042	25.7338	8.97324	8.24205	9.71452	29.0496	59.5862	5.17225	24.8751	16.5668	14.526	24.3112	18.6046	19.3448	13.9318	20.0819	12.7179	24.3566	28.4804	21.1697
Ob0207038	47.7605	80.2061	70.2987	73.6277	49.6588	59.8765	18.8903	17.3007	18.0842	12.5055	12.7776	13.608	113.234	85.5493	81.4119	25.6937	23.4349	19.8804	26.9552	33.2073	28.2405	14.5628	15.4238	14.8412	27.7764	24.6576	34.3263
Syringa_oblata_newGene_5000	0.302246	0.072119	0.386078	0.211745	0.090852	0.172596	0.299796	0.743783	0.703984	1.86513	1.44768	1.7002	0.234507	0.160287	0.271077	1.97677	1.88342	1.66637	3.63926	2.02969	2.68841	2.66247	3.14218	4.94414	4.27762	7.13904	3.88624
Ob0209375	38.8479	40.9097	46.896	9.39107	12.0852	18.8775	22.1959	17.1459	22.1249	12.0855	13.2611	6.30094	13.9946	14.6136	22.7291	1.98528	6.728	4.50315	1.84431	2.48352	1.25582	6.8023	11.9964	9.21786	0.986027	1.44466	1.44205
Ob0209374	0.751027	0	0.582261	0.564626	1.07207	0.165547	1.4285	1.06934	0	2.82435	4.09689	2.72231	0	0	0	0.213433	0.416756	0.686994	0	0	0	2.59136	7.52213	6.61366	0	0	0
Ob0209373	4.60082	2.76315	1.04678	0	0	0	12.192	8.25905	7.33591	0	0	0	0	0	0	9.03391	9.4874	11.5695	0	0	0	0	0	0	0	0	0
Ob0209372	10.5087	8.12829	7.97782	7.46306	7.84251	7.04249	16.2516	24.7147	17.2354	12.748	11.4209	12.2589	3.5572	4.92433	3.67801	20.6626	16.7822	12.4985	5.68119	6.30834	6.48023	9.94731	12.6661	13.1206	5.50184	5.76937	4.96789
Ob0209371	10.7436	9.99428	16.3217	16.9068	20.4518	19.7807	6.21562	4.59042	7.1359	10.1267	12.8246	11.037	13.2944	17.1165	12.8923	2.39171	1.98167	1.97533	4.31209	6.93754	7.33022	2.87296	2.82729	2.72508	5.35041	3.67437	3.51468
Ob0209370	0.893618	1.32559	1.65929	1.72975	4.75195	3.08445	0.868767	1.82472	1.74975	3.04791	2.87884	1.75703	2.95647	1.18971	1.85718	3.16341	3.2991	1.98911	2.75068	3.68707	4.05322	3.35362	2.2311	3.5327	2.80294	3.98269	5.00665
Ob0209378	15.7492	16.5947	18.9651	21.2335	13.8768	17.5411	2.41171	3.75534	3.72909	3.52812	4.01282	3.83336	16.9072	13.7746	13.8608	5.55394	4.47163	3.18741	3.65351	6.33756	6.14171	4.14595	4.03627	3.86464	4.1721	4.68032	7.96516
Syringa_oblata_newGene_11187	1.12457	0	0	0	0	0	3.21596	3.28264	4.97817	0	0	0	0	0	0	1.75962	1.44784	1.27444	0.175954	0.090852	0	0.627267	1.98361	1.11327	0.673273	0.627622	1.21209
Ob0235402	2.9001	2.92215	2.84416	2.77426	2.23648	3.22836	0.826835	1.52645	0.989627	0.874845	1.03435	0.994761	3.19989	2.66474	3.41049	0.711972	1.4456	1.06883	0.975571	0.823744	1.6915	2.03649	2.15153	1.01682	0.513406	0.532099	1.01078
Ob0203627	10.4545	6.46729	4.32862	3.55352	6.98452	2.19389	37.7098	38.2489	53.0073	14.3496	13.5133	11.978	5.04831	6.68374	2.73749	32.6418	41.9879	45.3701	10.0136	8.9909	6.37588	20.8687	40.9878	32.5462	11.5906	10.2837	8.22266
Syringa_oblata_newGene_14291	1.44487	1.99815	1.73882	1.66897	1.55037	0.947107	1.66901	1.02616	0.867069	0.074044	0.170625	0.425429	1.63705	1.94274	2.30887	0.619621	1.37087	1.7141	0.192353	0.57787	0.220393	0.756311	1.42762	1.26855	0.321829	0.18817	0.158684
Ob0203625	39.429	75.2469	68.6306	51.5286	48.1495	54.5998	23.847	18.8248	20.2095	23.9456	24.4615	21.0203	100.277	86.7791	77.0892	33.5884	22.2729	31.4616	71.2226	58.1767	62.78	23.9479	21.3255	26.7946	54.5414	53.4496	63.7993
Syringa_oblata_newGene_17754	4.68592	10.7895	7.65734	9.44159	8.94047	8.82968	2.92365	1.74203	2.55411	4.23974	2.68997	3.0901	12.6343	8.04575	9.28826	3.27228	1.77281	2.62633	2.37002	2.72814	3.52922	3.66284	2.36247	4.67201	3.22579	3.32391	3.98622
Syringa_oblata_newGene_12988	1.08946	2.10699	2.25726	0.292479	0.276745	0.186577	0.916648	0.54435	0.601849	0.28361	0.332083	0.347216	2.3782	4.18056	1.71202	0.526908	0.447013	0.618172	1.06942	0.539747	1.1726	0.609667	0.576983	0.461221	0.448546	0.992218	0.762987
Ob0253024	1.03579	0.753417	0.886758	1.15921	1.04659	1.14297	2.70847	1.41043	1.49762	0.317111	0.293062	0.562134	1.92204	1.1794	1.40534	1.49384	1.971	2.27284	2.17751	1.89645	1.62858	0.911067	1.90454	1.38238	2.54605	2.41803	1.54491
Syringa_oblata_newGene_12987	2.39837	2.11406	1.89325	3.52742	2.05432	2.40489	2.14076	2.64966	1.52341	1.32522	1.95	1.22147	4.69209	6.1161	3.54507	3.14927	4.39686	3.95144	12.9547	7.25611	10.5206	1.64686	1.13535	1.88972	9.72546	16.3914	10.5028
Ob0208681	1472.98	1907.59	1787.96	2313.94	2538.57	2001.67	588.562	316.836	601.003	1198.67	1653.75	1385.14	2431.96	1353.49	1438.07	56.836	6.5869	55.5348	192.809	429.094	355.875	195.502	58.2164	65.8519	54.0707	30.5952	24.9941
Ob0208686	4.29697	9.3078	7.19767	11.2372	16.631	17.0389	2.51886	8.49821	5.96121	19.2664	20.7602	20.0859	7.606	3.78342	9.20402	6.46425	7.57039	6.32035	6.80903	7.71013	9.71914	9.98056	7.31831	10.1939	5.10173	7.39004	7.85633
Ob0208687	7.31666	12.1756	8.08388	14.0819	18.4482	17.1973	4.71306	9.26012	6.20426	18.7795	21.8364	21.9051	7.22194	5.6369	10.2107	9.0496	8.98683	7.82702	8.35895	10.4409	10.9342	9.90733	8.34731	10.5013	7.6489	11.1416	7.17399
Ob0208688	13.3235	14.4404	13.8095	17.7698	23.428	22.8855	11.5124	14.5281	13.4116	26.8446	28.3751	26.0675	14.1444	15.6277	14.1593	14.961	13.0224	11.5134	13.4056	13.3421	13.8724	18.0344	13.695	14.6594	13.0884	14.3594	13.9802
Syringa_oblata_newGene_14126	0	0	0	0.223829	0.206535	0	0	0	0	1.5784	0.963906	1.33483	0	0	0	0	0	0	1.54518	1.74724	2.0117	1.64721	2.03262	0.999117	1.69945	1.35587	1.27763
Syringa_oblata_newGene_14127	4.26415	6.34129	7.73461	1.77663	1.72732	1.75201	3.69256	2.67402	3.15781	0.940239	1.16136	1.0491	1.97275	1.35671	1.44019	2.78386	2.74121	1.84905	0.458395	0.855991	0.644152	1.08081	1.11931	0.687431	0.399489	0.433563	0.559241
Syringa_oblata_newGene_15457	0	0	0	4.30111	4.14596	6.61261	0	0	0	1.21349	1.5034	2.1258	0	0	0	0	0	0	0	0	0	2.95408	3.55845	3.30055	0	0	0
Ob0201669	9.81272	12.7845	12.1279	16.3471	18.6874	16.4851	4.79498	5.49134	5.4918	28.2336	26.9134	28.0262	11.7016	9.41752	11.084	4.15662	3.76252	3.76419	5.17091	9.15532	9.36948	13.836	8.5024	7.89697	2.91962	3.42321	2.86705
Ob0208974	1.15166	1.79365	0.162917	1.47867	1.17369	0.541815	0.921862	0.699189	0.72002	0.97559	0.725122	0.519003	0.54295	1.59669	1.2282	5.14366	2.08093	4.98235	4.67088	2.0305	6.57495	1.92793	1.71897	2.59006	0.955521	1.14334	2.78166
Ob0208972	33.3115	51.3555	73.8767	51.7816	134.979	119.889	23.9481	33.489	41.5639	40.7814	17.5246	22.73	81.0511	49.7024	92.1867	35.6106	30.3923	32.4571	31.2839	36.9968	36.5848	33.6596	31.0224	33.9496	32.801	32.06	31.7323
Ob0208973	17.0605	14.7428	15.1644	16.2038	19.2205	18.5253	19.93	16.0809	13.871	28.0504	28.2484	26.3193	17.5083	18.2856	16.4291	19.9359	18.8165	16.8586	26.7225	23.1925	27.2076	32.118	23.2046	25.4395	24.5502	26.517	24.4961
Ob0208970	65.9889	63.3229	58.9997	52.2238	56.6523	50.4772	3.88232	2.71446	5.36812	5.81454	4.90171	3.63714	14.1009	63.0922	11.6526	2.71695	3.61615	3.84839	3.73364	2.2207	0.873925	16.4549	27.122	30.7803	2.45905	4.8266	2.96992
Ob0208971	26.113	30.3796	26.075	31.5351	11.901	21.5172	3.35278	2.75881	5.56116	2.41289	1.70764	1.8296	44.1023	22.3411	27.9081	14.9712	6.01171	9.11007	9.51317	22.2166	21.4573	15.2591	16.7554	13.9199	7.28679	8.09523	16.4485
Ob0234751	4.78434	15.738	10.9615	18.8548	13.7991	13.6875	0.481622	0	0.561526	0.448354	0.512595	0.666815	21.2846	16.5913	17.1824	0.123338	0	0	0.233499	0.317562	0.241063	0.797802	0.267852	0.250846	0.199962	0.06841	0
Ob0208979	22.8579	13.6031	16.8331	15.5743	18.5155	14.4835	19.5656	22.5287	22.0504	22.957	19.6515	23.0676	15.652	17.67	12.7895	28.4474	19.9319	16.425	28.7721	37.0357	35.8406	20.54	16.4637	16.3494	31.0017	27.3962	35.0728
Ob0204079	14.5028	9.65324	15.6241	10.0171	9.79423	9.8674	37.4184	31.1762	30.5223	57.2744	60.4451	50.964	12.4669	13.362	15.3774	25.3676	24.4801	18.3361	45.2781	42.6177	43.6357	31.7542	23.1341	20.3702	41.1693	26.3953	38.2697
Ob0204078	10.5548	13.3118	3.98968	11.4685	8.25569	6.92306	10.7693	23.556	21.9281	54.8057	67.3199	62.0049	15.7413	3.00779	28.234	15.549	7.24608	13.0471	19.8576	26.7105	26.4986	10.7747	9.01613	7.52022	13.7496	20.183	15.6379
Ob0209081	3.26392	9.38027	4.07127	7.71426	9.57456	6.14271	0.103661	0.317977	0.136759	0.273659	0.568974	0.382102	11.4134	6.1586	6.44969	0.052598	0.109642	0.064613	0.244715	0.358903	0.228792	0.395044	0.11001	0.286831	0.191758	0.260092	0.083144
Syringa_oblata_newGene_4068	0.73077	0.728882	0.874744	0.970323	0.268012	1.76238	0.377131	1.03007	1.45496	0.252665	0.260564	0	0.382588	0.519614	0.641328	0.782867	1.31079	1.25775	0.546894	0.364424	0.621037	0.440231	0.94645	0.744465	1.17002	1.06902	1.58498
Syringa_oblata_newGene_15983	1.77552	2.9937	2.60783	0	0.076954	0.090767	2.50957	1.45431	1.87646	0	0	0	0.109038	0.870344	0.047217	1.30307	1.17855	1.16853	0	0.039575	0	0	0	0	0	0	0
Ob0205303	0.881893	1.57567	1.64064	1.02306	1.18795	1.3758	0.24725	0.130892	0.397397	0.168665	0	0.060079	1.79619	1.06093	0.487312	0.65272	0.610371	0.5108	0.47287	0.422457	0.331389	0.480872	0.515022	0.592662	0.260857	0.321721	0.247707
Ob0205300	1.89495	2.27528	2.32713	2.00498	1.4384	1.98825	0.477521	0.625695	1.38434	0.448136	0.683963	0.267408	1.459	1.26689	1.64532	0.784095	0.950543	0.694783	0.267387	0.257456	0.40764	0.776468	0.538878	1.1732	0.340309	0.471117	0.232479
Ob0205301	43.0359	38.1655	44.1514	44.7219	52.529	50.2025	74.8537	56.5901	43.7302	14.5945	7.11157	7.00248	48.3868	44.6336	48.9107	47.386	72.3969	67.6887	17.4393	12.2415	9.96223	36.8789	48.6737	44.4404	17.4037	21.485	13.79
Ob0226921	65.4222	97.0328	87.3413	109.071	72.422	93.2846	25.8512	22.1763	21.4753	26.7838	25.0867	23.7836	117.726	88.7011	98.874	36.7884	30.277	28.1143	39.0554	44.7893	43.1226	41.8965	40.9594	39.1428	40.3768	44.2599	49.4095
Ob0205307	22.3065	13.8277	13.3364	14.1532	14.7967	13.4216	23.3578	24.1445	23.3419	15.5851	13.6563	14.9892	12.1272	9.67188	12.2171	26.4115	28.0163	35.0168	16.0268	14.1999	15.5369	19.8044	22.2994	19.1697	15.8687	16.6352	13.797
Ob0226923	5.1045	14.6959	18.5873	10.6552	28.5185	17.2011	23.9159	34.2485	27.731	45.7518	42.6637	38.8207	23.9935	22.8297	19.8855	7.87242	5.36152	9.48222	61.8589	76.7196	78.881	16.3373	9.41288	15.2147	29.6689	28.2674	37.6227
Ob0226922	19.7259	34.6282	31.0402	29.7303	27.0423	27.6483	11.9559	12.2132	9.68238	10.7676	10.572	7.89555	40.5546	38.6795	40.5946	9.85258	9.61127	9.50597	12.1735	9.5706	11.5345	8.92699	10.7562	10.8787	9.46796	13.8134	12.2701
Syringa_oblata_newGene_1654	0	0	0	5.81853	10.1005	8.04022	0	0	0	4.58814	4.31815	4.77528	0	0	0	0	0	0	0	0	0	4.85283	3.01749	4.79192	0	0	0
Ob0236451	6.87317	5.56215	5.49141	5.99307	4.50393	4.89615	4.39956	3.0044	4.40805	3.36373	3.21407	4.19909	9.06839	5.03399	5.22244	4.22214	3.33552	5.08714	3.39571	4.24549	4.32006	4.53973	7.35955	5.20601	2.49356	1.74578	1.68148
Ob0236459	1.27224	1.56107	1.43916	0.514292	0.805885	0.54017	0.389698	1.03626	0.932195	0.334862	0.13425	0.257601	0.653017	1.03383	0.740769	1.08913	0.348079	0.895968	1.13491	0.813677	0.741934	0.579448	0.23966	0.512304	0.744784	0.695367	0.835008
Ob0230126	36.941	15.6966	15.4604	17.487	9.91858	13.9225	107.176	85.4774	70.8948	24.3999	19.8968	19.4315	11.5051	19.3116	13.9243	90.6423	102.292	133.648	34.6305	29.1088	27.1304	57.4379	93.1226	74.8707	49.4082	39.3319	32.4963
Ob0230127	5.81032	12.8588	4.04774	30.2302	9.70691	18.7127	0.513179	0.644105	0.173554	2.73984	2.16613	1.7163	4.75891	13.4536	3.67948	0.026812	0.059293	0.249968	0.994097	1.72871	1.63063	1.0919	3.25864	1.9432	0.167888	0	0.389418
Ob0230122	10.9852	25.236	17.621	39.1637	37.9904	32.2316	4.36676	4.83725	4.31503	10.366	9.13377	8.71233	33.4465	29.1003	33.2878	3.00495	3.50113	3.17823	7.9513	10.7689	11.3986	6.43864	4.14278	3.95663	4.48879	6.66421	5.07443
Ob0230128	15.0962	22.6889	17.0533	20.3814	24.469	20.5091	9.14884	6.86681	5.91217	10.5048	8.02478	8.17323	25.3013	21.8578	29.3708	3.60407	4.74463	2.47799	11.4225	13.6352	17.8891	5.96372	4.12077	5.32047	5.46641	6.8474	5.72231
Ob0200688	10.687	17.0347	14.4078	3.78391	9.60208	17.635	11.3682	11.4227	33.3243	64.2466	56.0317	54.4602	14.9324	9.81586	17.3939	4.58361	0.896161	4.37355	7.44377	6.10723	5.82506	7.43424	7.85907	9.79432	2.99302	2.51305	1.73481
Ob0253906	19.8787	12.6648	20.6779	4.55789	6.40413	6.52621	37.0477	41.8982	42.2837	20.1877	26.9689	21.6141	8.40151	8.55981	10.0929	41.3174	28.4046	17.9801	59.699	53.155	55.9577	8.61647	4.79151	9.0045	55.5764	51.2125	58.013
Syringa_oblata_newGene_2744	1.15322	1.66155	1.2649	2.76621	4.05308	3.19668	1.28891	0.790382	2.30366	0.468749	0.357674	0.167096	1.23177	3.50833	3.29615	1.30853	1.7878	3.0324	0.187164	0.197054	0.302948	1.62123	2.56377	1.58973	1.71411	0.662772	1.09103
Syringa_oblata_newGene_16180	1.15606	0.61261	0.807593	0.488197	0.782545	1.01203	1.78465	2.1281	2.10318	2.48483	2.78586	3.04576	3.0526	2.52932	3.77829	2.76978	2.67942	2.056	4.91452	5.15716	5.17727	2.53896	2.26401	1.67897	5.29083	4.46247	5.16972
Syringa_oblata_newGene_16181	2.87095	3.9823	3.62678	0.726672	0.444422	0.791753	1.57536	2.95496	2.79122	0.084384	0	0.444702	0	0	0	0.937148	1.3039	1.28103	0	0	0	0	0.084472	0	0	0	0
Ob0208522	14.9507	15.8351	15.4947	14.1856	7.19949	13.7374	7.17779	6.65297	6.7415	4.56323	3.98372	3.1537	19.0833	16.5482	16.1972	12.1348	9.51447	8.39284	9.32621	6.95373	7.03905	8.75176	9.56599	8.20266	6.44531	8.00663	9.91624
Ob0228635	3.05788	5.1039	4.68594	2.6679	2.24793	1.5253	2.85018	2.1615	1.59804	0.398096	0.828851	1.13757	1.77498	2.67846	1.66726	1.96288	2.4641	4.05847	0.363966	0.594163	0.285813	1.15518	1.77105	1.37804	0.501661	0.99149	0.366881
Ob0220519	0	0.410005	0	1.7876	0.81004	0.328338	0	0	0	0.252917	0	0	2.9551	1.2935	3.7202	0	0	0	0	0	0	0.142603	0	0	0	0	0
Ob0225765	1.40696	2.00032	1.84134	0.361632	0.749772	0.372062	0.391258	0	0	0.170637	0.339979	0.126442	1.21715	1.04517	0.80368	0	0	0	0.052223	0.056364	0	0	0.23765	0	0.045578	0.107632	0
Ob0220513	37.1434	7.73036	13.4147	16.6771	26.0076	14.2412	173.833	148.212	114.405	25.6776	10.3767	21.6987	8.62722	16.1183	23.3236	140.793	182.689	245.626	15.0524	18.1531	14.9216	85.0407	146.645	111.242	47.2497	28.2966	18.3762
Ob0220516	1.73839	2.69795	3.27581	4.14672	12.8336	10.5493	2.57501	1.81116	3.00143	17.7466	16.5023	17.4626	2.27915	4.22374	3.21959	2.11193	1.69713	3.42699	4.08796	2.42251	2.58837	4.63682	3.13237	3.92888	1.89221	3.58803	2.31721
Ob0220517	8.29985	13.6	11.0447	11.6711	6.55083	6.28427	6.42405	6.24365	5.32463	2.7952	2.89896	3.30346	8.92158	9.70453	12.3971	9.05397	8.50102	6.31409	7.77545	6.75214	5.21858	5.52501	5.27606	5.47488	11.3541	8.48702	8.62613
Ob0220514	6.75296	0.915338	1.10434	0.32906	1.38925	0.587777	25.5549	17.5477	14.7059	2.34627	1.48484	1.50087	0.380601	0.560297	1.07127	12.5157	22.6428	26.283	1.41823	0.710587	1.19575	7.47122	10.265	7.72198	2.19024	1.14159	0.367321
Ob0217319	3.01222	6.55535	5.96227	5.94557	5.69483	5.57939	2.10584	1.71041	1.10952	1.6824	1.21685	1.11857	7.34756	3.64004	6.08331	0.938324	1.44957	1.33851	1.63314	1.22434	1.1415	1.73567	1.73529	2.09697	1.00967	1.49345	1.10051
Ob0217317	0.107508	0	0	1.1237	1.07967	0.932991	1.3793	1.44298	0.317917	1.72252	1.33949	1.97613	0	0	0	0.731316	0.818365	1.42865	0.06341	0.091357	0.146065	1.18459	0.996226	0.867346	0.637648	0.101147	0.12938
Ob0217314	24.1648	10.5991	10.3937	12.6929	10.623	11.1723	20.8763	21.1431	21.7478	30.735	35.8025	29.4812	10.6898	11.3194	11.3391	26.7607	22.9294	24.6065	27.4543	25.3697	26.1025	29.8297	36.9882	34.7816	25.022	25.1078	28.4814
Ob0217315	104.678	73.74	77.8505	48.505	56.7406	53.8342	103.549	131.937	168.442	130.612	145.702	133.675	43.2849	52.1085	35.9808	119.714	132.459	113.844	97.2836	77.8411	80.312	91.4789	107.508	108.489	101.647	96.9846	100.676
Ob0217313	95.3886	135.411	119.016	85.083	105.776	95.4257	62.4714	45.8499	50.1638	127.857	144.624	140.179	137.799	115.449	105.344	45.0764	45.0773	43.2032	120.665	141.124	154.089	75.1776	80.3201	78.8484	87.2553	88.4205	105.563
Ob0217310	3.64321	7.15404	6.20459	11.3133	8.90188	10.3218	2.95721	4.24813	3.48875	9.48505	9.99046	7.78249	7.80264	11.3297	7.31743	3.07786	3.48735	2.73543	9.56927	13.4662	13.4391	9.42397	6.62649	8.81674	6.92254	9.42046	8.96626
Ob0217311	1.02382	1.25036	1.39031	0.153044	0.367802	0.352078	0.069899	0.105656	0.267464	0	0	0.04627	0.493061	0.336844	1.50817	0.021778	0	0	0.061351	0	0	0	0	0	0	0	0.204763
Ob0216041	7.57895	9.71672	11.1038	19.2135	20.4058	19.4338	11.2522	10.2268	8.78415	21.2375	20.9851	18.92	20.565	21.9965	17.7355	10.1392	14.5117	11.4959	29.5784	26.8738	29.2542	20.179	20.4249	23.0463	30.6081	33.2308	31.7712
Ob0216043	0	0	0	1.60377	2.22509	1.09848	0	0	0	2.10574	1.8773	2.05842	2.22125	5.37361	1.35492	0	0	0	1.87099	2.36067	3.61336	2.04924	1.46409	1.00032	2.73558	2.96549	4.17963
Ob0216045	0.482711	0	0	0	0	0	0.831105	2.36174	5.25138	1.87378	1.15155	2.24806	0	0	0	0.029946	0.153451	0.094778	6.25742	8.84398	10.5943	0	0	0	1.74454	0.577401	1.04587
Syringa_oblata_newGene_20964	1.54623	2.41202	0.956169	2.26819	1.76928	1.89671	0.969248	0.93399	0.693344	0.107424	0.431175	0.955621	0.96282	0.472686	0.394934	0.895393	1.30917	1.13515	0.092758	0.232647	0	1.19213	1.27482	0.749164	0	0.277136	0.364597
Ob0225356	0	0.078589	0.520829	1.12392	57.4089	31.3743	0	0.019195	0.116002	250.243	198.869	235.792	0.077505	0.19142	0.058974	0.000958	0	0	0	0	0	3.21654	2.51802	1.76874	0	0.028341	0
Ob0225354	2.09323	2.13672	2.4363	2.42316	2.52348	2.15894	1.76961	1.78428	1.17948	3.43874	3.43975	2.93786	1.41273	2.59245	0.908545	1.24474	2.95797	2.9134	3.30732	2.29065	1.9834	3.53272	2.98052	3.86381	5.05157	3.76624	5.42169
Ob0225353	0.221281	0.215367	0.197222	0.075626	0.19873	0.064884	0.114536	0.237052	0.162837	0.087375	0.034436	0.263227	0.515449	0.382565	0.638557	0.253204	0.54875	0.191446	0.407626	0.617673	0.291448	0.580135	0.40233	0.51838	0.252735	1.34129	0.310083
Ob0225352	2.08253	3.06665	3.5162	3.05609	3.91491	1.73638	2.30142	1.81677	3.02944	1.07712	1.1	2.99797	5.26393	5.506	4.30841	0.588665	0	0.919812	0.292953	0.952075	0.172126	0.842087	2.25429	2.37772	0.180068	0	0
Syringa_oblata_newGene_9127	0.088481	0.262533	0.259132	0.377144	0.253018	0.123826	0.63738	0.814862	1.1008	0.503858	0.772275	0.749755	0.409914	0.397662	0.376632	1.07806	0.620812	0.748182	0.563786	0.684337	0.670549	0.244415	0.435341	0.750326	0.761289	0.998913	0.86637
Syringa_oblata_newGene_9126	2.85805	6.92144	5.5502	0.846527	1.12842	0.331635	1.58578	0.565118	1.20854	0.420107	0.401324	0	0.247289	0.059687	0.601315	2.00838	1.54389	1.14365	0.20759	0.495463	0.199252	0.199494	0.278443	0.23876	0.450821	0.175054	0
Ob0225359	9.46995	20.3545	15.1013	17.3775	14.8485	16.4153	7.05311	5.03971	5.19928	8.45215	10.8968	9.80954	22.113	23.4916	18.5488	4.20973	3.51148	2.51927	9.33795	12.0957	12.6447	2.57738	2.94779	3.0979	10.0883	9.3498	12.55
Syringa_oblata_newGene_6960	6.64473	4.55296	6.23076	3.26092	5.67332	4.46233	14.3841	10.3847	8.18015	4.41662	4.00305	5.32585	5.17957	4.82335	5.96324	8.92218	10.4798	11.9751	6.21021	5.84797	4.81173	6.18724	8.3559	7.259	9.40212	6.22866	7.22148
Syringa_oblata_newGene_6961	1.366	1.81224	1.67696	3.39002	1.85963	2.64985	1.00853	1.15301	1.47289	0.335285	0.489068	0.299461	4.07143	3.03043	4.51208	1.43755	1.10677	0.938828	1.30399	1.22967	1.12708	0.606548	1.22043	0.69035	1.364	1.63755	2.20137
Syringa_oblata_newGene_6965	43.7202	26.7531	28.4263	10.3151	5.76226	9.82877	45.8283	37.0953	48.2892	39.8093	41.3706	45.8448	9.28978	13.7513	4.13631	45.7921	43.5774	30.4433	21.967	21.4167	20.733	30.6973	43.7621	39.7277	33.2511	32.1433	27.0629
Ob0216597	0.21608	2.39278	2.78233	16.8185	16.8984	15.4021	0.420213	0	0	1.4653	2.09288	1.1684	13.5967	10.8505	6.7194	0	0	0	1.54704	2.01923	1.87037	0.89305	1.17629	1.90455	0.843566	0.463264	0.974647
Ob0216596	0.198488	0.132108	0.156551	5.12805	9.24487	7.06071	0	0	0	6.18055	5.59127	6.71172	6.35785	19.3191	5.69848	0	0	0	3.11019	3.78481	5.39201	0.052565	0.340778	0.478904	0.377192	0.399288	0.731137
Ob0216593	1.97113	4.73721	5.94442	44.963	32.3878	39.2483	0.149427	0	0.111895	1.56355	0.66723	0.477202	8.52436	5.88716	3.94764	0	0.03356	0.08141	0.178339	0.025507	0	0.469929	0.43726	0.683699	0.137283	0.117053	0
Ob0216599	0	0	0	0.721879	1.08486	0.446123	0	0	0	4.57038	5.50086	6.70983	0.141482	0.451803	0.30537	0	0	0	0.669199	0.262535	0.934551	18.1567	15.3413	9.73785	0.589959	0.639842	0.61333
Ob0216598	0.442318	0.659697	0.587124	1.6435	3.28223	2.64205	0.223641	0.52393	0.332215	1.74562	2.28757	1.97937	1.02545	0.650526	0.910343	0.454489	0.647109	0.455995	0.796266	0.898169	1.04064	1.0605	1.44884	2.02475	0.937548	1.24132	0.783457
Syringa_oblata_newGene_3249	0.859018	0.066897	0	0.013928	0	0	3.07972	1.67768	3.23353	0.576983	0.694643	1.16647	0	0	0	5.16875	2.48435	2.87654	0	0	0	2.78271	2.53866	1.52861	0	0	0
Ob0224124	41.1553	18.5121	19.9429	19.1568	19.3066	22.3541	10.5434	13.5441	16.695	20.8835	23.5693	21.9757	21.6175	19.1573	26.7736	5.48653	3.207	6.0188	19.6904	24.362	26.1191	6.41512	4.35745	4.55267	10.7359	11.8849	8.12114
Ob0205799	5.63317	12.0099	8.78097	14.248	6.0252	7.19846	2.92695	2.51258	3.90934	2.3701	2.72719	3.07581	12.9388	76.2533	13.6095	2.05719	0.542907	0.72241	4.04717	3.48514	4.83544	3.22062	2.28092	3.7446	2.53487	3.67098	3.41433
Ob0224001	8.59415	6.43175	6.43935	6.54012	6.64636	7.15765	9.44934	10.035	9.64859	9.57896	10.0237	11.0279	7.62313	6.03518	6.67503	9.17011	13.4078	10.1751	11.6603	11.9689	12.1753	11.219	11.7905	13.0225	13.9608	14.2274	16.3
Syringa_oblata_newGene_12032	2.22086	3.41895	2.79328	1.02389	1.78001	1.77831	3.2853	3.30631	2.79589	1.64316	1.38685	1.54265	3.54302	3.93604	3.15191	2.98831	2.61252	3.41128	3.59778	3.55634	3.68976	1.87353	2.84105	2.86694	3.65582	3.09911	4.10844
Ob0208471	9.43496	10.208	8.65284	11.4058	10.2736	11.3116	7.78099	6.65942	6.42704	9.36541	8.73938	10.1211	14.6206	12.8926	16.5496	4.70989	4.1536	5.12321	17.6916	18.0044	22.7904	5.7063	6.42756	6.86952	12.6849	16.5249	13.282
Ob0232838	14.0399	24.8307	18.3129	17.9839	16.1839	17.8233	2.77921	2.44275	3.39128	1.40595	1.53589	1.29567	16.601	16.0969	15.9544	3.37371	2.57363	2.45118	1.18873	0.84144	1.39905	2.52267	1.98039	3.41458	1.06803	1.33483	0.657597
Syringa_oblata_newGene_2207	2.2008	1.76419	2.77247	0.461991	0.739661	1.7564	2.11853	2.87741	3.56772	0.581376	0.673513	0.8496	0	0	0.206511	1.37443	1.54382	2.11079	0.153839	0.299731	0.310081	1.07232	0.566211	0.942256	0.491184	0.527102	0.486727
Ob0215561	8.77276	7.46594	7.03064	7.47426	6.23461	8.31055	11.8585	11.6571	10.2779	5.32942	4.41706	5.23491	7.84073	5.35327	6.85906	9.11754	11.6081	12.6075	5.72045	7.14918	6.73764	9.05421	9.87116	9.01943	7.21129	7.13507	6.32808
Ob0211066	13.3183	17.21	23.9873	14.4321	28.8718	25.6567	8.06335	21.1296	22.6321	32.1489	26.428	27.6445	12.198	11.5379	10.3829	14.7846	17.3327	13.2494	13.607	16.7879	16.0679	14.1232	12.2831	12.8116	13.2217	11.9819	11.7791
Ob0211067	29.613	90.8598	71.9361	97.0356	89.5301	87.4095	5.69566	3.62582	1.65497	2.80431	1.35401	1.81939	167.587	132.801	117.092	2.37146	6.07716	4.20334	3.25816	3.84268	3.69359	2.7391	3.2556	3.79147	2.09491	4.13341	4.68679
Ob0207317	1.31999	0.726003	1.22983	0.974932	1.03314	0.894473	1.14228	1.23667	1.77539	0.564841	1.06729	0.639174	0.711482	0.559614	0.576844	0.724844	1.34656	0.67985	1.01168	1.01533	0.974414	0.822764	0.592504	0.542231	1.47474	1.08491	1.56584
Ob0211060	17.3462	17.8329	11.3992	19.9119	11.6745	15.3587	9.96955	5.5759	10.312	6.53144	6.73554	5.16554	9.45688	12.5219	8.75295	10.5517	6.01776	6.89875	3.32789	4.59854	3.09848	17.0925	20.0399	13.828	6.10893	4.55969	5.80407
Ob0222824	5.75129	8.43125	7.06259	16.2138	22.2249	13.9212	1.45116	1.00714	1.25094	0.590924	0.46367	0.534584	11.7241	9.97174	16.2331	0.335548	1.75898	2.02725	0.1573	0.273272	0.465366	0.782794	1.97628	2.51217	0.275437	0.153629	0
Ob0222825	12.1584	54.394	26.0115	49.1536	38.9953	32.2764	9.95241	16.1856	8.46828	5.74479	0.204229	0.608205	41.6961	53.1773	72.7982	5.10633	3.25108	3.25559	21.095	20.7065	8.43543	6.72123	2.43809	6.04381	12.6147	30.2105	11.4936
Ob0208474	1.82581	6.39297	5.63129	11.1623	16.0084	11.9721	0.546049	0.483215	0.283719	0.464486	0.257651	0.277281	8.4988	7.37022	14.81	0.418724	0.437119	0.593509	0.444467	0.620687	0.657468	0.371013	0.526653	0.805232	0.397616	0.357458	0.486043
Ob0211068	0.267223	0.842717	1.01514	0.045539	0.209117	0.077569	0	0	0.238296	0	0	0	0.045584	0	0	17.2746	0.21917	9.19563	0	0	0	0	0.039859	0	0	0	0
Ob0226117	6.47735	8.16421	6.34343	6.76176	7.57673	7.66254	6.08396	7.62969	8.12298	9.15619	10.3283	9.17033	5.22858	4.99158	5.26115	12.0453	10.5678	8.53199	12.3801	11.7521	11.6091	10.269	8.53996	11.5475	11.0332	11.7663	12.9205
Ob0226113	0.045136	0	0	0	0.122219	0	1.10373	0.667645	0.819276	0.135477	0.100127	0.215604	0.022542	0	0.062481	0.94865	0.882382	1.06182	0.045221	0.05647	0.056436	0.195345	0.42639	0.49485	0.112484	0.065696	0.247398
Ob0223192	1.46115	1.91622	3.24054	0.386916	0.89625	0.623325	1.71025	2.32299	1.47521	0.365496	0	0.44683	2.97559	4.24366	3.1607	1.12983	1.49645	1.78831	0.84173	1.25515	1.71288	0.340479	0.94025	0	1.35957	1.25974	0.917301
Ob0223190	170.582	185.936	184.644	199.105	138.722	166.255	59.7482	41.4026	50.0503	76.908	75.8875	75.2585	209.185	167.288	221.654	21.3862	10.4807	14.6803	60.4269	75.7504	81.6118	101.488	79.9665	90.5895	74.3432	71.46	73.2215
Ob0231489	0.884102	0.86582	0.84264	0.920311	1.38412	0.641536	0.704908	1.00323	0.894324	0.083387	0.097015	0	1.46908	1.13379	1.34684	0.82246	0.899096	0.655586	0.13082	0.085299	0.138787	0.278116	0.372909	0.496937	0.203622	0.142957	0.10354
Ob0223199	78.1533	72.4974	69.0139	55.5446	47.9131	41.8417	97.4172	72.9054	71.6966	84.4503	103.23	95.5703	76.5836	70.4623	66.1106	93.3797	76.1287	70.5049	124.301	129.387	125.501	113.652	115.699	110.775	131.445	119.382	133.37
Ob0223198	9.27178	8.25266	8.77485	9.60879	8.25935	7.86073	6.0249	7.10557	9.53869	6.30978	5.8163	6.50796	5.88077	7.32388	3.54464	6.84106	7.26137	5.65007	7.86282	5.5196	4.5043	4.36714	4.9139	6.0156	10.8095	9.74645	10.3895
Ob0205694	3.00831	8.28352	12.5861	7.58581	23.3253	17.4111	4.39052	7.75142	6.56937	23.6625	23.3519	19.3537	8.89483	11.3827	10.527	6.30644	7.06072	6.9146	15.3009	16.036	12.6769	12.2989	13.2121	11.5885	14.1295	14.1698	14.5834
Ob0247861	6.58523	9.91188	12.5802	14.4585	11.705	13.9072	3.21729	3.58784	3.38183	5.71278	4.72001	5.14809	11.8259	10.4126	8.44383	4.21145	3.34842	2.87067	5.57988	4.76506	5.61018	4.79066	4.91565	4.95433	5.74043	6.99547	7.20523
Ob0247860	1.7712	4.71904	3.56489	4.36788	4.58413	4.0411	2.89822	1.43199	1.14112	1.63203	1.89081	2.18687	4.92061	4.18835	3.19262	1.19291	1.38103	2.35274	1.41085	1.09805	0.592999	1.36726	1.47826	2.05999	1.2984	0.958196	0.782508
Ob0247864	27.5532	58.6073	26.2959	68.397	13.1554	41.9265	11.9165	5.05822	7.38944	2.69428	5.24607	1.97787	81.5585	143.681	46.6866	1.49407	1.52891	1.30828	4.45601	1.93428	0.697672	27.9444	21.4138	19.8033	1.5092	2.84011	0.396266
Ob0247867	55.7902	120.752	84.7466	209.337	60.5406	98.7909	1.73461	2.19431	1.67648	1.97632	3.16279	1.37231	235.105	311.258	246.524	0.369706	0	0	1.29553	1.53785	1.75317	2.07284	0.574646	0.276861	0.047594	0.772922	0.646275
Ob0251887	1.03134	0.836999	1.44615	0	0	0.018695	0.060615	0.14375	0.691338	0	0	0	0.097463	0	0	0.179048	0.097374	0.300149	0	0	0	0	0	0	0	0	0
Ob0224120	41.3598	25.2182	26.0453	34.9765	49.7387	34.41	94.1841	70.3523	78.5562	24.7332	17.5601	22.6844	38.1276	51.8453	60.5421	39.0602	89.6872	102.915	20.8366	16.4766	16.733	54.831	80.4475	68.736	20.8558	11.8928	17.4347
Syringa_oblata_newGene_2066	2.83111	2.5552	2.20924	0.797035	0.984284	0.71832	3.5602	1.96017	3.18891	4.22079	3.5312	5.61042	1.0649	0.489262	0.834214	1.88115	0.057489	1.02174	3.00908	6.91008	5.11606	2.02843	1.66204	0.85087	0.955708	0.529709	0.902885
Ob0229664	347.791	707.547	583.044	499.537	301.201	395.261	217.809	85.7389	113.94	161.76	139.525	179.521	509.856	634.648	530.783	113.742	42.4188	48.9232	166.138	221.11	230.647	70.3457	106.188	59.2645	331.136	243.19	332.098
Ob0222672	12.5906	36.6218	24.7197	22.4758	11.6669	11.3822	3.29403	1.92445	0.519113	0.747373	0.212787	0.758958	5.53708	12.9375	4.2501	0	0.601658	0	0	0	0	1.11738	1.10888	0.098166	0	0	0
Ob0249266	9.14139	7.11556	6.72959	1.61077	1.34624	2.29582	6.41983	5.90365	7.45625	1.82422	1.26247	1.05482	2.83363	4.50712	1.6265	8.41054	6.7311	6.1848	1.62547	1.87479	1.33386	2.51423	1.44919	2.08139	1.22294	1.99798	1.29963
Ob0215761	2.62289	2.73252	2.88874	0	0	0	2.43789	2.53934	3.29892	0	0	0	0	0	0	2.68332	2.84091	2.36317	0	0	0	0	0	0	0	0	0
Ob0227248	5.27388	9.93408	14.0037	10.2905	30.201	24.2204	0.191748	0.482686	0.061739	0.455211	0.069444	0.137845	5.25118	5.07031	7.69466	0	0	0	0	0.353224	0	0.192468	0	0.234436	0	0.142705	0
Ob0227245	223.058	176.873	273.038	175.644	471.567	324.716	43.1194	39.0045	35.2294	76.7426	104.895	64.4124	254.502	278.695	329.187	0.155523	0.743268	0.52658	59.8923	117.854	113.753	2.64077	1.52714	1.73773	17.6926	18.572	32.7494
Ob0227240	22.4191	42.1265	35.7027	22.996	7.46495	10.6712	26.8655	13.9125	7.52895	14.551	14.7985	17.2924	15.7268	33.3466	26.1828	5.29271	3.64355	4.0782	2.28151	7.38076	9.14434	11.1883	22.6191	15.3964	4.88125	2.65372	3.03744
Ob0210730	96.3704	81.6288	124.987	63.9474	58.1121	62.6922	36.0712	34.9161	29.8319	16.666	17.9334	12.9407	71.5674	57.1717	69.0839	13.9396	13.0839	14.8225	26.75	24.0335	26.3159	14.5399	14.1027	15.0479	21.9563	24.0943	22.1353
Ob0210732	6.38917	8.61628	11.1138	12.4041	5.58659	10.3771	1.67656	2.25956	2.75203	4.77492	7.01513	4.65508	10.2856	8.97327	10.3423	0.945603	1.00949	1.01072	4.28552	1.83549	3.75888	1.31525	2.34616	2.16351	1.12398	6.17831	0.758303
Ob0210735	15.3763	0.667937	2.98016	0.358702	3.03333	2.32394	87.3916	63.4519	89.2561	77.1353	1.55975	1.26265	1.78063	2.20624	2.22879	5.73627	39.534	24.1237	102.067	42.6969	6.25301	157.13	68.6905	174.036	96.2833	214.764	78.6484
Ob0210734	0	0	0	28.6056	27.4527	26.816	0	0	0	33.981	27.2612	30.0119	0	12.0617	0	0	0	0	0	0	0	29.7139	36.2082	32.3757	0	0	0
Ob0210737	4.34428	7.03022	6.05821	8.44575	9.92915	7.70341	2.33311	2.21737	2.07033	1.83252	2.83191	1.36409	8.11847	7.5595	5.87633	2.36171	2.25746	2.06244	2.6335	3.99235	3.55104	3.16977	2.49118	2.11252	2.07239	3.10385	3.02651
Ob0246401	19.4639	6.70751	9.12081	5.94557	13.0894	7.59135	59.5354	55.0513	47.8751	17.3708	12.5226	14.8953	3.70989	4.12238	5.23145	50.8077	58.595	85.5615	8.52071	10.7226	11.0697	38.8885	58.6567	44.5438	20.32	13.9371	9.25948
Ob0246404	0.299144	1.0395	1.04452	2.20398	1.00288	1.72136	0	0	0	0	0.139229	0	1.58134	1.42484	1.21071	0	0.051924	0.048359	0.388987	0.458096	0.345161	1.24559	1.13413	0.662027	0.366303	0.257806	0.427013
Ob0246405	4.64024	4.77906	5.79116	4.13842	4.33849	4.02811	8.26598	6.48931	4.94439	3.94927	3.59964	3.46272	2.63698	3.17452	3.91567	5.1078	7.83316	6.59608	3.13525	4.37127	3.88816	4.87547	9.24536	6.62406	2.96786	1.94066	3.3717
Ob0213422	58.5542	27.8576	43.8413	27.693	35.0806	34.6339	43.163	38.6366	42.301	37.6081	39.802	33.4171	23.9906	17.5088	25.0096	25.3044	18.0683	25.4196	27.5951	38.1043	44.2592	34.6934	37.788	31.5806	17.9328	12.4046	18.4491
Ob0213423	38.0961	30.7198	27.9549	21.4522	21.2056	19.8001	48.9294	35.1006	38.057	30.0698	32.3663	36.3057	25.5508	28.5868	18.855	42.154	29.4303	29.5019	45.9489	51.4793	45.9226	35.4598	29.9652	35.8581	39.4273	39.6412	40.5692
Ob0246409	3.23086	6.81534	2.17161	2.94882	1.31717	2.06524	0.806479	0.698224	0.821912	0.847253	0.805931	1.24448	1.7495	3.70292	5.1536	0.058766	0.404642	0.521291	1.62615	0	0	0.36692	0.204243	0.116693	0.606978	1.38475	0.514351
Ob0213428	0.124298	0	0	3.95462	4.08297	2.63068	0.170061	0	0	0	0	0	0	0	0.215371	0	0	0.123606	0.030046	0	0	0	0	0.09664	0	0	0
Ob0213429	11.8384	11.2988	13.4442	10.0068	16.8649	11.5826	43.4891	31.63	21.4185	8.18357	5.91326	7.50811	11.5444	11.2164	15.7033	25.6562	37.7018	43.4326	4.58242	5.53189	5.25306	15.2509	24.7694	22.2515	9.85106	5.89165	4.0426
Ob0239204	28.9745	26.6406	26.8674	26.9525	32.1134	28.9597	31.7465	27.4418	33.3431	29.8193	27.3054	26.9466	16.5215	15.9189	15.0672	32.0636	35.5397	30.6715	15.9564	12.154	15.6095	36.6349	36.529	34.6023	17.3881	16.2167	16.0047
Ob0239205	1.86782	3.8917	2.54568	0	0	0	0.760417	0.500789	0.967922	0	0	0	0	0	0	0	0.82541	0.983261	0	0	0	0	0	0	0	0	0
Ob0239207	16.8974	16.4271	12.8898	11.9231	9.82327	9.66081	16.2489	14.735	24.0205	19.4759	21.0116	24.5095	15.299	13.5816	9.68482	24.5477	10.0342	14.9771	16.007	21.8154	22.1168	21.0948	20.025	15.5369	18.3524	15.4349	17.7579
Syringa_oblata_newGene_20132	1.69015	1.93808	1.86259	4.27502	4.98343	6.89894	1.74616	3.00183	1.62318	6.70274	7.00981	6.7801	4.81134	0.636529	3.7234	1.78574	5.43114	2.51517	4.36001	5.69098	5.9424	7.17132	6.36655	5.42502	4.48273	5.09366	3.41503
Syringa_oblata_newGene_20133	1.61133	1.35234	1.69705	2.23326	5.40891	2.57196	0.867418	3.11394	2.36643	4.70075	2.91026	3.68703	0	0	0	1.8761	2.17322	2.94899	0.008346	0.018555	0.018634	3.57711	4.00564	2.79941	0.018453	0	0.012236
Ob0210887	6.8977	5.20018	9.90753	7.62464	7.85011	9.77116	2.43703	11.2918	14.1296	20.9083	21.1295	23.2078	3.29009	5.47112	2.83663	16.429	13.7336	11.7778	14.8598	13.7924	13.5268	13.2726	13.6474	11.9377	16.9416	12.2096	14.6688
Ob0210884	5.50033	4.75418	4.88388	6.47032	10.6443	6.79368	3.95632	4.14027	4.35147	8.07553	5.12323	6.19747	3.74132	3.65488	4.00786	3.89706	4.65972	3.26847	6.49761	4.38871	2.88845	9.69885	7.51052	13.4789	4.22495	7.09582	6.0136
Ob0210882	3.2907	7.45598	4.44527	4.63775	3.12353	3.81552	1.12691	1.63615	1.66641	1.01837	0.916274	1.21518	7.08487	7.738	5.913	1.47367	2.57821	1.08662	4.12621	4.00503	3.78465	1.39368	1.85077	2.29099	3.60442	4.75196	5.27735
Ob0241830	0.548547	0.254165	0.314122	0.09338	0.109145	0.094233	0.499798	0.260991	0.472781	0.126503	0.23028	0.105386	0.218513	0.153385	0.162685	0.302872	0.338867	0.21844	0.315961	0.30422	0.346269	0.098209	0.141107	0.145713	0.28203	0.330489	0.274939
Ob0241832	16.7974	26.5989	23.6606	31.5535	33.6705	29.2978	15.1956	19.6817	17.8629	24.4918	22.964	24.6749	37.6192	35.5312	32.9223	23.7126	21.3624	21.4941	41.5061	49.0749	52.0537	24.2672	24.8711	23.6409	46.274	43.6554	47.6801
Syringa_oblata_newGene_1356	0	0.060741	0	2.3895	1.04192	1.71058	0	0	0	0.065156	0.110192	0.180401	1.8084	0.957354	1.49821	0	0.0558	0	0	0	0	0	0.243362	0.064827	0	0	0
Ob0250825	15.4761	14.6836	17.4389	50.2103	23.7269	20.2739	8.56815	9.52361	9.6897	13.376	22.4992	14.0136	68.0386	29.6888	88.7273	5.89728	11.299	10.8851	20.0519	9.87965	5.16962	31.5152	18.2116	43.7432	19.3201	39.7152	22.9363
Ob0250823	13.357	14.1979	15.4288	25.9636	11.8994	12.3119	9.42236	9.77546	13.078	6.56871	16.5857	11.4392	41.407	18.107	57.324	5.18729	9.8778	10.609	13.2871	6.50104	3.74971	18.0348	9.30523	21.7707	14.0142	25.0189	17.6901
Syringa_oblata_newGene_403	2.65185	1.0639	1.32946	0.757471	1.65468	1.32783	3.54301	4.17889	4.49557	3.61731	3.52761	2.58899	2.52011	3.0275	1.96677	5.3268	3.18334	4.72657	5.85818	5.635	8.01466	3.15505	3.3807	2.73432	6.6631	6.4244	7.00675
Ob0250829	1.78698	0	0.311231	0.190016	1.25505	0.414132	7.97605	5.51758	3.49511	0.352059	0.458037	0.910824	0	0.158998	0.641127	4.5373	5.3941	5.72382	0.657644	0.385683	0.301444	1.55484	3.87382	4.54352	0.900216	0.715326	0.338898
Syringa_oblata_newGene_407	1.59832	3.0188	2.05317	3.7678	4.55142	3.30841	2.38718	2.20857	1.76968	0.757296	0.14807	0.374019	10.0602	6.29711	6.73432	1.29981	2.01398	1.69502	1.09052	0.799264	0.222706	1.83903	1.53995	2.37993	0.540334	0.246809	0.239683
Ob0206508	6.55886	14.6977	12.7436	15.5244	16.5571	23.1331	0.059507	0.167347	0.679172	0.430145	0.311878	0.135211	25.4104	13.2543	23.3318	0.221597	0.432739	0.571107	0	0	0	1.18363	0.183179	1.41852	0	0.237249	0.134646
Ob0206505	3.46551	2.30206	2.96496	2.46452	2.39826	3.22037	1.88093	2.56228	2.86802	2.88582	2.7856	2.2755	4.81729	4.34947	4.46423	3.36779	5.41607	3.10769	14.0897	11.5286	9.33941	2.04591	2.27006	3.02373	16.212	16.3363	13.669
Ob0206507	3.87821	12.558	23.4439	17.0546	52.1636	40.2526	0.049854	0	0.055141	1.48083	0.399041	0.742598	42.0448	10.0382	56.9991	0.088729	0	0	4.38842	8.6568	5.82976	2.113	1.13942	2.63164	3.32208	4.0456	3.08627
Ob0206500	0.389508	1.17622	1.21432	0.864354	0.531594	0.966464	0.057746	0.022133	0	0.07056	0	0	1.27934	0.317591	0.697189	0	0	0	0.369661	0.212797	0	0	0	0.219624	0.662712	1.10187	0.449906
Ob0206503	3.61238	6.51417	5.27791	5.88794	6.44933	5.77293	0.18435	0.682283	0.461696	1.3032	0.929171	1.42614	5.19171	4.83995	4.21616	0.49138	0.294857	0.239652	1.0346	1.30724	0.965721	1.17707	0.942837	0.763294	1.47832	0.755558	1.65687
Ob0243573	0.873334	1.75408	1.48302	3.5905	4.31639	3.20328	1.83406	1.87519	1.30587	2.60177	3.47477	3.95839	2.68942	1.63711	1.22249	1.16974	1.38585	2.3308	1.23298	1.07312	0.793766	1.66607	2.46621	3.79577	1.06003	0.539717	1.12435
Ob0243572	34.5303	51.7754	58.9483	61.5645	67.8431	67.7673	14.9806	18.1396	17.0399	24.5843	23.5232	28.5119	60.4741	43.0034	53.2478	19.0676	17.5545	16.0049	36.0656	35.0605	37.233	21.8954	19.4705	25.1588	35.9484	45.3669	46.4742
Ob0243577	12.0807	19.8977	10.5239	16.5113	16.6465	13.7751	37.0278	40.7914	36.7647	42.2643	45.0257	46.6561	10.717	12.0844	7.69502	36.3645	25.945	32.982	9.87242	14.95	16.5732	34.616	26.5342	27.2048	5.71632	8.09599	8.38717
Ob0213289	12.0449	26.2934	32.9511	54.6876	105.317	80.4619	8.21324	9.24328	10.4985	66.0541	64.9159	63.9154	44.2187	64.3617	50.5608	5.95409	6.68636	3.28998	43.4614	57.3885	59.8054	14.3931	16.9755	19.4844	22.7627	16.6736	26.1049
Ob0213327	45.3123	52.068	54.3833	56.7301	36.8052	46.2617	18.1637	17.7156	20.2168	22.0361	24.1498	18.7487	59.9781	52.3794	46.3127	28.9027	23.0306	20.8813	15.7518	19.3934	21.56	33.2331	32.8644	33.1084	19.0778	17.989	25.3301
Ob0212777	0.796831	1.00135	1.49097	0.629012	0.988862	1.14825	1.03647	0.441644	0.335694	0.198399	0.213049	0.269498	3.02893	1.77274	1.58934	0.696277	0.637508	0.680476	0.083395	0.197162	0.317413	0.278934	0.141154	0.437589	0	0	0.055285
Ob0212776	15.7686	19.8849	17.0277	4.67992	11.246	9.73346	7.25927	8.82085	7.72341	0.583894	0.545806	0.831471	3.89086	3.1165	3.56305	7.102	6.12769	6.44746	0.119084	0.103598	0.134333	0.188776	0.481052	0.474775	0.093482	0	0.047202
Ob0212775	2.77742	6.45892	5.46944	3.23416	5.67105	3.09451	2.0641	1.23822	1.47151	0.324975	0.252012	0.34807	3.99865	1.21704	3.12164	1.12336	0.531226	0.76359	0	0	0	0	0.033739	0	0	0	0
Ob0248618	14.249	8.37778	10.5911	10.1746	9.62099	9.35014	14.6315	17.7127	20.0384	33.34	10.7123	10.1414	6.44644	7.4652	8.92761	17.1158	12.9271	13.8808	18.0341	13.7797	11.9913	41.853	34.7356	40.8708	15.0228	23.6386	17.8956
Ob0212770	14.2115	25.2745	18.8122	22.0889	7.87109	9.45353	29.3968	18.3936	13.8454	13.7893	13.2943	13.3298	15.9605	21.5649	25.0497	22.2876	4.43604	10.0595	25.3355	37.6086	42.7942	31.9706	22.8159	22.8408	13.006	14.1402	26.3437
Ob0212778	1.53163	1.94427	2.59558	1.77004	1.81085	1.92785	1.60751	2.955	2.74018	2.65116	2.35274	3.08502	0.809908	2.13084	0.844768	2.82618	2.22928	2.09235	1.55347	1.40458	2.1493	1.56219	1.33431	2.6101	1.56168	2.00414	1.47323
Ob0217059	0.098113	2.20083	1.9686	3.53547	3.68398	2.18603	0	0	0	0.193724	0	0	5.57777	3.847	2.1841	0	0.110838	0	0.086977	0.033898	0	0	0	0	0	0	0
Ob0217058	12.9661	12.6143	14.3766	9.59962	11.4788	11.0587	6.28739	13.2241	13.9004	10.0466	11.2041	9.89071	10.1758	9.63575	9.68627	14.7545	14.6921	11.3248	16.7205	13.6885	12.669	12.9536	12.025	11.8565	14.7347	15.1158	16.3118
Ob0233374	17.2792	30.7697	32.5877	35.5468	23.6283	27.5135	8.47092	2.51939	4.09952	3.16262	2.65553	4.75402	138.334	130.451	92.6031	12.5244	7.41991	8.35597	25.8268	37.7525	23.7407	5.41678	5.48897	8.43189	22.0894	19.4485	33.7246
Ob0217051	5.65763	6.50071	7.52568	13.5038	10.4665	12.8185	3.93826	7.32833	4.9047	11.2332	10.001	8.94993	11.6474	7.09212	10.5685	7.00698	7.31768	10.3955	15.5409	11.7457	16.1053	13.5822	15.6899	13.9596	13.2243	17.1784	14.0563
Ob0217050	1.47142	2.65651	8.20757	8.68629	15.0591	16.6607	0.673336	0.073896	0.800207	3.31465	1.86823	1.45928	26.8739	4.84386	19.1473	0	0	0	0.796113	1.11508	0.408281	0	0	0.16367	0.162953	0	0
Ob0217052	6.02587	2.4895	1.77243	0.171205	0.821776	0.057047	3.70277	7.66834	3.43085	2.49438	3.32313	2.91715	0.057613	0.499022	0.28894	1.27987	0.786487	1.76287	0.54125	0.428051	0.292349	2.89413	2.32262	3.9766	0.687841	0.822322	1.49798
Ob0217055	16.4088	24.8646	18.8953	24.7293	16.6284	16.4293	12.2437	6.50894	8.14107	5.28258	5.02102	4.59693	22.0525	23.6711	23.9103	5.06626	7.76367	6.67486	5.53374	4.16289	5.43295	12.2113	13.6595	12.4825	3.99578	6.76343	5.56506
Ob0217057	2.14345	1.60363	1.64035	2.9849	3.52882	2.62902	1.18931	1.08485	1.11539	2.79276	2.46892	2.19825	1.1	3.31701	1.38522	1.15836	1.40454	0.843225	1.78155	1.12513	0.994345	2.588	2.35386	3.6611	1.41828	2.72109	2.72349
Ob0217056	1.3523	0.616175	0.9354	9.31361	9.61275	10.394	0.757452	0.863664	1.06895	14.3225	15.2042	12.8798	0.767278	8.48324	0.72139	1.0519	1.21896	1.10732	1.28125	1.00948	0.898939	26.5432	26.3012	21.528	0.904944	0.815481	1.04739
Ob0233165	53.2134	15.1265	15.5892	14.8485	10.1331	6.54712	150.937	152.655	182.144	139.002	152.491	151.628	11.4112	16.5916	8.80358	162.927	130.71	137.913	156.858	149.491	142.631	116.163	110.448	93.2927	168.478	157.064	177.301
Ob0233163	0.826704	0.901245	0.852247	3.5158	3.35431	4.18234	1.09496	1.15904	0.976765	1.5814	1.47309	1.12205	0.748855	0.522343	0.95869	0.430517	1.11236	1.8551	0.255287	0.395685	0.180339	1.35739	2.27275	1.55981	0.443258	0.548011	0.211442
Ob0233169	45.2053	16.5334	27.6892	11.9482	14.5344	11.9324	77.5083	65.4361	78.0263	70.1772	69.3079	73.1392	13.4609	17.1104	11.9858	64.783	57.4347	56.9001	78.7135	80.0656	75.4017	72.7067	66.2003	56.8432	88.0631	73.3121	85.3042
Ob0212485	94.3024	126.276	105.313	127.999	114.457	125.699	19.3319	23.1392	21.5768	23.342	20.9597	21.3806	108.901	128.11	107.8	34.0331	31.0225	29.9987	44.2548	42.8509	47.409	25.7716	19.291	25.4081	43.43	49.0616	47.5751
Ob0216906	4.25289	7.37766	5.10613	3.24482	1.61641	2.58143	4.16502	7.33007	4.96209	3.52682	2.99037	3.4177	6.07933	5.50376	4.78011	5.81642	6.30063	4.9091	6.28777	5.91228	4.98744	5.14746	7.0041	7.27158	7.1546	9.2244	9.8954
Ob0212486	4.29812	3.49891	1.41468	3.94954	3.87466	2.08877	22.7239	16.1723	13.6182	29.9604	24.4924	37.3779	8.02386	7.61092	7.97651	29.4301	14.9921	17.2432	35.9619	54.2975	46.8089	42.4168	24.8072	35.4316	38.441	32.0663	32.7651
Syringa_oblata_newGene_7233	0.936753	0.334625	0.374014	1.1109	0.378015	0.743846	0.114391	0.158206	0.225514	0.995306	1.05752	0.757724	0	0	0	0.212221	0.156353	0.057865	0	0	0	0.887994	2.45805	0.361546	0	0	0
Ob0244713	117.196	156.552	148.349	416.124	483.699	338.32	103.608	86.6479	74.3721	28.0232	14.0511	32.0438	192.621	277.699	531.424	47.2918	128.589	122.267	13.3969	10.2574	19.5356	64.8277	88.9516	82.4389	19.9598	7.40478	9.20492
Ob0244710	2.16415	2.16649	1.20269	3.84788	4.63438	3.03536	2.1649	1.32188	1.55836	1.15006	0.881385	1.07068	7.12204	3.34778	6.35123	1.50835	1.84583	1.45263	0.994594	1.31179	1.49303	4.34939	3.81955	3.69991	1.45102	1.56114	1.36359
Ob0244716	4.67968	9.80309	8.20123	9.81328	7.09088	7.00788	1.70922	2.1741	2.12433	2.31934	2.11825	2.03371	10.6157	10.083	8.19374	3.87481	1.68139	1.44327	2.48459	4.14743	3.93239	3.90434	3.58802	3.24926	2.15266	1.83944	3.01065
Ob0244717	2.83101	1.61987	3.98821	1.07299	3.92593	2.66698	2.56086	5.55154	5.00092	13.1513	15.95	19.9708	2.01997	3.00824	4.64781	4.04564	3.79548	3.34981	3.01719	5.21059	6.18642	5.01717	3.33722	3.60432	4.3727	7.24768	1.89997
Ob0240002	9.78857	9.62297	10.0726	8.06462	6.3887	4.33984	24.4437	11.3729	13.0662	14.3789	13.5263	13.1221	6.29375	7.47704	7.74184	20.0022	14.4578	13.685	14.7453	17.7963	13.0028	17.7632	18.541	15.5554	19.2782	13.4029	12.7341
Ob0240006	3.00573	2.51724	4.95626	1.12565	0.690416	0.602619	0.409818	0.404012	0.375864	0.0849	0.244128	0.124061	0.568627	0.94268	0.544219	0.174629	0.221957	0.259767	0.107285	0	0.032498	0.09186	0.116628	0.11512	0.036403	0.122231	0.037402
Ob0240007	64.2916	110.225	105.595	129.27	149.751	137.137	22.8066	25.0132	20.3911	42.3001	43.2328	40.5206	143.383	128.394	144.166	12.0357	11.727	11.1725	23.9137	37.1762	41.0448	21.5175	14.5859	17.1938	9.34965	8.60855	9.65247
Ob0249521	0.608484	2.14778	0.826568	3.56662	1.9567	1.88004	0	0	0	0	0.074038	0	3.63283	4.27348	1.48314	0	0	0.080543	0	0	0	0	0	0	0	0	0
Ob0249528	0	0	0.106586	5.975	5.28988	5.7603	0.174148	0	0	3.98745	3.02128	3.61153	4.13272	0.597806	2.71738	0	0	0.192084	0.998984	1.20103	1.12533	2.94482	3.62188	3.33025	0.91185	1.26174	0.796122
Ob0202996	7.45471	11.4404	11.7278	21.1076	34.9656	25.6691	5.49404	4.27458	3.76628	1.22618	1.86875	1.40085	22.4569	22.0159	39.3075	3.01776	5.20401	3.68197	0.692353	0.906874	0.647256	2.33592	3.07868	2.13163	1.44289	0.873042	0.769679
Syringa_oblata_newGene_11343	3.56748	1.2503	1.79621	1.67641	1.18752	0.936381	1.80628	2.73626	3.56916	2.99834	2.10988	3.25071	1.53529	0.252004	0.79076	2.8325	3.35948	6.01054	3.18029	3.42722	2.00055	2.74928	3.7419	2.95113	2.88869	3.34665	3.42116
Ob0232696	6.31897	13.4545	14.852	12.1648	8.21726	11.4093	5.76064	5.36658	3.7806	4.30157	2.02054	2.41946	26.0891	16.3941	20.3358	8.82187	3.67144	6.09176	4.67409	5.75622	4.71889	4.26926	5.63707	2.49174	5.18341	4.21563	4.85971
Ob0232694	16.8615	33.8214	32.1956	29.803	36.8411	30.6301	4.67028	3.86208	7.1218	12.3546	13.1567	15.5412	28.627	34.0597	18.8938	4.24596	3.3042	2.97576	10.0271	15.3971	9.51508	11.9474	7.03212	7.08542	10.0657	7.11128	11.8268
Ob0203028	2.83481	1.71641	3.20707	2.32658	2.45806	2.15325	1.58021	2.96092	2.29352	9.01047	9.70862	7.4416	3.41084	1.3665	2.77201	2.35737	1.27964	1.23568	6.65819	7.09051	6.84687	4.05665	3.91406	3.22491	4.9289	3.61818	6.19948
Ob0203027	17.0947	14.8407	19.31	18.8881	19.8577	19.0738	6.68957	17.5554	16.2369	79.9135	79.3089	82.5676	18.9237	10.9417	23.6315	14.6705	11.9605	6.95463	39.1976	44.5219	39.7502	46.4647	38.1104	39.4201	32.3685	27.7012	37.3263
Ob0203026	32.4206	4.94624	6.63695	31.5244	41.3184	41.6054	102.724	178.066	164.281	935.07	981.228	1102.56	2.35011	1.79139	3.29183	121.285	150.418	116.931	214.886	221.678	240.117	345.811	252.409	262.49	147.461	122.93	124.642
Ob0203021	30.2998	39.1536	25.2356	19.125	16.9077	14.9965	22.0399	11.8354	7.21292	12.2478	14.4104	10.7518	33.3542	31.3902	35.1134	17.1256	33.9222	23.977	38.9094	35.8354	38.1836	20.6774	19.0405	17.4636	21.4817	29.8803	28.366
Ob0232348	9.77112	21.1955	14.1763	12.6169	8.55318	10.779	4.61164	2.84701	2.56047	3.63386	3.12184	2.81988	25.4058	26.7092	12.9876	3.35244	2.56073	2.33207	5.01798	5.57937	7.72707	4.97928	5.13332	4.33451	3.19926	3.755	3.72225
Ob0232344	3.5481	6.28902	4.70516	7.61974	9.54759	7.62571	2.32499	6.4557	7.06443	18.4556	15.7934	17.2762	6.21206	6.24956	5.92527	4.81155	3.51091	2.83419	12.818	18.409	18.0897	3.59533	4.1858	2.8138	11.7233	10.4922	14.3075
Ob0232345	21.313	48.1818	44.7702	79.465	61.0977	80.1609	4.21867	2.7814	2.33534	0.645143	0.388587	0.450879	91.3755	89.0386	78.6624	1.80616	2.5841	1.66334	1.69144	4.41883	2.2202	0.660379	1.25562	1.875	1.98339	1.22922	1.7202
Ob0232340	0.592089	0.707086	0.853478	0.600228	0.231953	0.312932	0.362048	0.53026	0.672098	0.493439	0.327828	0.2806	0	0.205834	0.07743	0.84491	0.70822	0.848905	0.332118	0.43375	0	0.889949	1.48194	2.15945	0.042347	0.141866	0
Ob0232341	7.83721	12.6975	11.3979	6.38187	8.80908	6.80723	6.64866	9.95768	8.42038	9.70161	11.3402	9.93235	0	0	0	12.5643	10.7915	8.10167	0	0	0	9.98433	9.74548	7.18689	0	0	0
Ob0232343	118.063	196.229	211.553	207.045	154.695	178.445	55.4706	33.4079	32.5987	28.3285	29.8701	31.8623	376.573	337.322	353.701	21.1004	36.7906	25.4144	37.5744	49.6983	55.7645	55.0219	49.0532	42.1757	34.4134	44.375	38.0797
Syringa_oblata_newGene_2419	5.06354	14.0152	12.8776	7.47248	11.2407	9.49897	0.803787	0.803186	0.78116	0.95098	1.51408	0.136591	0	0	0	2.92659	1.99941	1.5997	0	0	0	1.25074	2.21705	1.32791	0	0	0
Ob0244128	1.61396	3.02246	2.48389	5.1714	5.67094	6.07568	0.608406	1.16073	1.0962	1.38019	1.72898	1.36312	5.37674	3.56996	4.4996	0.530123	0.782438	0.739861	1.05406	1.37609	1.98958	3.83759	1.43252	1.45779	1.51337	2.00992	2.08662
Ob0242714	4.13286	7.45086	7.07586	0.206427	0.120338	0	4.0693	5.25134	3.8236	0.599904	0.117901	0.337472	1.26145	1.91597	0.36244	5.39637	4.42495	3.50099	0.131347	0.201639	0.268985	0.157352	0.607507	0.54437	0.039265	0	0.458884
Ob0246879	15.5087	35.4276	30.0514	36.1659	30.8332	34.5266	4.89592	2.82436	3.26881	3.08253	2.44187	2.81192	54.1144	52.5542	42.479	13.2073	10.4248	8.21735	8.33464	10.0151	9.24011	9.97022	10.1214	10.3815	7.7106	7.98846	14.4208
Ob0246875	7.31121	8.50523	7.84739	5.45209	5.14533	4.4575	1.32552	1.97013	2.33511	0.981394	1.65688	0.898728	6.48064	4.20976	6.0082	2.25569	2.37496	3.02082	2.44486	2.76542	3.11431	2.14605	2.75356	2.59264	1.92448	2.55419	2.74082
Ob0246874	0.051895	0.057539	0	1.57529	0.697695	0.664107	0.068842	0.047638	0.343479	0.206541	0.198409	0.190348	1.09266	0.503579	1.06518	0.041071	0.442764	0.180785	0	0.158761	0.042055	1.23472	2.43207	1.39881	0	0.055562	0.090194
Ob0246877	8.27873	14.0533	8.26201	10.9736	19.3443	11.7409	0.238722	0.574958	0.334471	0.381374	0.828119	0.413803	15.4593	7.44999	16.2903	0	0.554173	0.055538	0.834274	0.353038	0.563238	0.158743	0.292822	0.408852	0.658394	0.481478	0.324817
Ob0218143	9.17106	8.81073	8.21831	2.40339	2.26944	2.97169	4.6833	3.41197	3.88754	0.99853	0.621144	0.827118	4.18354	4.4451	4.05274	1.88695	3.63965	3.79724	1.94506	1.68052	1.38854	1.02866	0.865443	1.24166	2.2183	1.82593	2.43731
Ob0241060	0.542196	0.426301	0.730075	1.24435	0.956081	1.14057	1.69391	2.31929	1.06569	2.13474	1.1969	1.8343	0.713732	0.262755	0.194876	2.13173	1.25096	2.13284	3.98659	3.62195	4.37064	6.73247	3.99963	6.9878	2.84647	5.37012	3.38141
Ob0241067	4.44613	6.77559	6.26107	5.9997	3.10618	4.90743	0.991406	1.47947	1.2404	0.662794	0.553531	0.618322	4.34569	5.03925	3.89526	1.71803	2.55968	2.16793	1.85482	1.65033	1.62579	1.28664	0.907029	1.14514	1.14279	1.66641	1.89863
Ob0241066	8.88636	12.1087	7.56676	7.95039	7.33962	7.18044	1.88901	3.75468	2.49988	8.12529	10.4722	8.53202	6.57003	4.1265	3.99137	1.97425	0.906848	1.42643	21.2856	24.6128	30.4824	1.33423	1.20377	0.99821	13.8507	10.9246	10.7264
Ob0204279	40.4557	35.7736	35.6344	67.2105	67.6898	59.755	28.447	27.2811	22.6962	175.653	185.964	158.92	44.0738	52.0857	55.8994	18.0225	16.6129	17.6515	20.1184	25.0598	19.9313	132.289	120.027	128.569	19.1938	31.8718	15.8483
Ob0204277	0.076169	0.13088	0.16231	0.761963	0.628667	0.879713	0.121957	0.193701	0.167139	0.384215	0.101861	0.089725	0.565838	1.07318	0.305211	5.36928	2.5718	3.31336	6.89173	0.89224	2.00765	0.953645	0.910509	0.61558	2.50394	5.73309	4.16867
Ob0204276	0.222205	0.477911	0.273737	0.345283	0.391127	0.343414	0.213583	0.440926	0.350725	0.607224	0.650011	0.764325	0.575097	0.437301	0.577729	0.661541	0.908013	0.62447	1.05804	1.01865	1.1563	0.728604	0.40149	0.528306	0.736972	1.02185	1.30697
Ob0204273	13.0408	12.4905	17.1559	14.3691	21.1922	14.27	1.99539	1.41111	2.38446	1.47118	1.66094	1.06461	23.3901	25.0163	16.6208	0.965662	0.622703	0.193946	0.885365	0.581447	1.23264	0.796199	0.420404	0.776543	0.609832	0.348187	1.07729
Ob0203614	15.3742	39.4226	50.0498	53.0368	55.8623	55.8791	0.809969	0.308577	0.38378	0.336242	0.555388	0.349438	56.1343	49.5731	54.8935	0.287101	0.085443	0.14786	0.338862	0.514895	0.125602	1.57172	0.603142	0.349908	0.400726	0.446066	0.023771
Syringa_oblata_newGene_10914	1.74905	0.36593	0.242865	2.39931	1.79482	1.33324	1.16095	1.50671	1.58832	2.2303	1.9583	2.04426	0	0	0	2.21263	3.04863	1.90426	0	0	0	2.39586	5.10197	5.47128	0	0	0
Ob0239943	7.14419	10.8887	7.92171	11.15	16.4655	11.3993	5.07672	4.19551	2.83891	3.81536	4.56022	2.81695	16.4227	13.3854	16.3008	10.9244	9.90515	9.84037	15.7427	13.7451	20.8866	9.43825	7.8313	7.28347	17.2663	18.712	16.3348
Ob0239942	19.9634	19.009	22.693	20.481	24.5534	22.6129	18.5752	17.8412	16.6446	27.4841	27.9105	26.7293	24.9446	23.9302	22.8969	34.2391	21.4864	23.3177	40.7822	49.2021	48.3538	31.7372	25.7816	25.0332	43.4485	42.7653	47.532
Ob0239941	5.98364	6.19463	2.01128	6.2036	1.78815	3.26571	5.29942	6.26176	4.07331	3.21312	1.58852	1.89344	10.8691	10.2476	14.0372	10.1212	6.59131	12.4833	6.83028	3.3145	1.57785	36.6924	36.9851	46.4878	7.637	14.1066	8.74976
Ob0239947	40.0522	33.8491	33.3462	58.9679	43.5715	47.8879	36.795	44.4625	42.3905	44.6332	42.3829	43.5996	44.4301	42.4879	40.8708	68.653	50.2159	52.4504	79.7746	87.1152	85.9011	62.4192	57.9769	55.8637	84.7423	81.056	83.8821
Ob0239946	2.96805	3.62587	4.49629	3.01317	3.73963	3.73489	5.28713	5.93164	6.43845	11.9214	10.9003	7.90519	2.56474	0.980348	1.85879	9.52925	8.74958	7.2101	12.6532	7.84483	11.4774	7.13777	5.50346	6.691	7.14774	8.23083	8.65022
Ob0206021	1.55118	1.61071	2.56374	4.11165	9.13561	4.68564	4.98945	9.62076	11.5835	10.1515	20.316	17.9411	2.33695	2.88253	2.85954	11.1488	6.48776	5.44449	13.1127	13.43	14.3494	3.62579	3.1929	3.48253	17.2257	8.81386	15.6068
Ob0251691	0.243595	0.3022	0.268603	0.68209	0.775725	0.538762	0.20984	0.376869	0.390281	0.794156	0.262979	0.424001	2.33308	1.75818	4.15203	0.276618	0.26274	0.236504	5.74748	5.1924	4.37721	1.39095	1.01164	1.17656	9.12666	9.54923	9.93716
Ob0251695	0.307492	0.515485	0.125322	0.627536	0.736639	0.319462	0.015097	0.041722	0.04304	0	0	0	0.585824	0.460294	0.503774	0	0	0	0.038592	0	0	0	0.02781	0	0	0	0.037629
Ob0251694	1.01387	0.680298	0.243421	0.338857	0.198425	0.34646	1.95886	1.32967	1.49377	1.10289	0.303642	0.842795	1.26746	0.089777	0.644392	3.26973	2.48268	2.90532	1.33617	0.465864	0.900456	1.92318	1.65987	1.83954	2.53106	3.68918	2.42933
Ob0251697	2.03179	0.636862	0.715997	0.480203	1.63687	0	9.41667	6.65606	7.1078	1.25153	1.3211	0.567093	0.68956	0.124691	0.157079	10.213	8.69622	9.57431	1.30024	1.30083	0.581846	0.296445	0.437003	1.23465	1.29558	0.74344	0.701091
Ob0251696	12.8795	33.4557	27.1093	45.0215	47.3625	40.9318	4.13716	1.68659	1.52762	2.16532	1.37627	2.28415	52.8893	50.4317	63.0653	2.02165	0.898639	1.1588	1.21991	1.56393	1.96187	5.44689	3.23603	3.16175	1.46574	1.44522	1.13226
Ob0221626	8.8772	15.9953	12.5637	18.8312	12.9194	15.6435	4.18683	2.2881	3.94374	7.34156	7.61802	9.50166	18.5602	16.4167	19.2274	3.49009	2.09701	3.1486	7.35978	11.5264	8.90961	11.035	8.03246	7.97071	8.82006	9.97059	7.04405
Ob0250126	11.8645	13.1858	13.4958	17.3502	17.0834	16.5517	6.56018	3.47755	7.31511	5.21275	5.97642	7.00393	21.8103	28.1531	15.4361	4.0564	5.18237	5.72198	11.6615	16.3972	13.8948	4.30057	3.91578	4.65502	10.2066	10.1932	12.171
Ob0250128	0.331397	0.782139	1.67667	1.77362	1.60458	1.87808	0	0	0	0	0	0	0.77455	1.02878	0.699534	0.128721	0	0	0	0	0	0.045957	0.028337	0.153306	0	0	0
Ob0203066	0	0	0.217162	0.579429	0.264067	0	2.54099	4.11528	3.5279	4.32453	1.45749	2.93697	0	0.201602	0	3.77837	4.99441	2.97192	5.41982	6.41802	6.95598	1.70979	1.55923	2.07953	8.80205	7.19916	9.3085
Ob0201319	9.38959	6.50458	6.99841	5.92609	4.76837	7.21048	7.15663	10.3035	10.9275	7.51556	8.85358	7.80726	4.28636	4.12125	4.91059	10.4861	9.69232	7.91122	8.07774	6.88045	6.94222	8.73061	9.61786	9.30544	8.54992	7.71593	9.38048
Ob0242982	0.26097	0	0	0.049537	0.157513	0	1.13699	0.248852	0.253761	1.1852	1.97292	1.41236	0.238884	0.081201	0.110022	0.177969	0.369262	0.48208	0.198566	0.279944	0.43554	0.310014	0.074984	0.393407	0.128801	0	0.078812
Ob0207767	7.78141	3.69157	4.99506	4.06322	3.3887	3.76319	5.02948	7.11128	9.01635	10.7384	9.77243	9.27594	5.20701	2.47985	3.79542	10.0175	7.38463	8.20056	11.872	14.0564	14.0487	17.9693	17.1444	14.3223	14.6515	11.3041	14.8244
Ob0204898	23.6752	21.7245	32.8489	66.7913	89.4637	65.8831	36.5011	28.5258	24.2492	6.72714	3.25745	6.32911	28.9462	50.5238	93.6585	14.4486	33.886	33.0125	4.39853	2.74081	3.23326	22.2071	31.2633	23.4364	5.81672	2.3808	2.57481
Ob0204891	14.6533	14.7621	14.3849	22.0194	17.6343	20.3803	19.6582	19.7754	16.3157	12.9238	10.9395	12.0157	17.3037	11.9988	19.0114	20.8662	24.9757	30.0658	13.7133	14.4662	13.1078	21.3109	24.4074	22.0807	17.5655	18.0027	15.471
Ob0204890	7.64951	24.5342	23.2604	23.8644	28.4088	33.9085	6.59375	9.01138	6.27483	6.82581	3.88286	4.56769	35.3288	24.3325	30.9641	9.61534	7.04546	8.7866	11.3697	14.0522	16.8994	11.412	9.84821	11.1856	7.8738	9.37727	10.3775
Ob0204892	1.95244	0.183383	0.324367	0.666733	0.718201	0.758902	6.29355	4.48304	3.01208	0.734182	0.640128	1.66072	0.111552	0.543736	0.977578	2.85085	4.58278	5.28655	1.08361	0.368087	0.926729	5.1619	9.16246	7.65606	1.13844	1.1476	0.820567
Ob0242282	1.76683	0.780262	1.59492	2.49565	6.82424	2.59836	2.29101	1.99603	1.64225	8.96837	17.7791	12.1954	2.34855	2.15591	3.36561	1.83998	1.4995	1.61321	6.32086	4.30045	3.08211	5.99118	5.32798	4.46863	4.02783	6.37215	4.36496
Ob0205453	12.9555	11.7955	11.4191	10.8598	7.61211	9.28206	6.60819	10.6577	10.7142	9.62126	11.2071	10.9946	10.525	8.42205	8.52622	13.0662	11.6689	12.911	15.9271	15.4728	16.953	14.1112	12.8002	12.6242	17.8125	20.8423	16.8196
Ob0230456	1.747	9.47307	2.07958	9.26517	14.6755	11.3647	0.142251	1.28187	0	1.52065	3.27022	0.645114	2.0728	0.325238	12.3247	0	1.53797	0	0	0.088283	0.399246	0	0.71084	0	0	0	0
Ob0230455	19.6653	31.5545	18.9245	24.5764	25.966	21.553	6.57861	7.11568	5.3259	8.76979	8.12895	9.42053	40.8886	20.2851	19.8516	7.56044	6.60539	6.02069	8.26914	10.729	12.5403	10.7157	10.433	9.79884	7.24138	7.65301	8.28484
Ob0230452	53.2993	13.8458	20.0219	11.5744	6.17709	7.30561	30.6459	23.2416	18.6678	14.8053	19.9216	15.2989	12.9605	8.96149	8.98758	22.8683	22.238	21.8362	47.6476	50.4162	53.9138	15.639	18.1867	18.6829	42.5829	38.4008	48.2494
Ob0230453	4.62861	4.30995	5.27694	2.78823	5.83727	5.03698	6.18311	11.0624	7.71282	8.98312	8.7607	6.66269	3.20511	3.0754	2.45389	8.1495	3.00089	5.32539	6.59012	3.75541	6.20635	7.87766	7.50383	4.64966	5.72961	3.75311	3.45318
Ob0240820	9.84806	24.5432	20.6928	22.9975	23.474	17.3317	6.09405	5.2847	3.3432	7.95764	6.77788	6.24934	30.8587	39.3944	27.2301	4.93803	3.94037	3.51876	14.8467	16.9123	16.8867	5.74006	3.71396	4.50639	12.5365	12.648	16.3341
Ob0240825	30.4895	35.8391	30.952	35.1932	35.4223	36.0978	11.834	14.4637	12.9897	19.5473	21.8114	27.2829	27.3498	33.7931	27.897	8.69861	8.45105	6.92264	15.5001	14.7437	17.4313	14.1252	13.7711	13.2072	12.6515	14.4841	11.9045
Ob0240826	15.0337	16.8789	17.2023	22.7654	18.3747	18.454	9.41976	7.65723	11.0932	12.6965	14.2456	15.3348	15.3957	25.6764	14.3476	3.75502	6.3262	4.6611	7.57469	6.74777	9.37	6.2133	8.00886	6.25347	6.65197	5.66691	6.52351
Ob0204235	2.22412	2.48921	2.54293	3.6635	2.71991	3.19855	6.57867	3.96495	3.18046	2.46866	2.22629	3.93287	2.6115	3.30948	5.00877	1.7811	4.35394	5.44231	10.6146	3.30993	4.06911	2.37681	5.37613	8.56792	7.02915	7.62474	9.753
Ob0234344	0.089342	2.76609	2.51516	0.814894	3.44708	1.77292	0.144739	0	0	0.049679	0	0	4.25814	1.61294	2.17084	0	0.137552	0	0.28345	0.108076	0	0.148248	0	0.322685	0	0.153403	0.083737
Ob0234345	6.46126	0.098002	0	0.266751	0.180072	0.257273	25.1046	18.6797	15.8777	3.80684	1.32333	3.8108	0.190724	0	0.13842	13.9656	22.6363	22.334	3.32058	3.63356	0.874113	12.2074	18.5655	15.5179	3.16186	3.11176	1.5057
Ob0234342	11.7757	14.5858	12.8192	17.8383	8.53419	13.1068	2.26247	3.34046	3.9149	5.49966	4.30815	5.15086	12.4229	10.107	9.51706	6.6025	4.42275	4.70325	8.77817	13.3716	12.4118	13.1996	10.9256	8.96001	7.70999	7.04436	9.24235
Ob0204239	37.7538	13.4279	16.6133	18.9846	31.8024	20.8431	139.909	132.253	113.496	44.8495	32.6561	35.4679	24.5549	41.3443	46.2091	130.703	143.783	205.321	44.0528	43.5964	42.5461	80.1812	107.267	95.3455	65.333	49.7781	39.6834
Ob0204238	4.12329	7.13344	5.88426	7.13516	4.25032	6.38275	3.59848	6.29967	4.17962	4.61459	4.14708	4.30729	4.40902	4.16971	5.17915	7.59058	8.16815	6.59423	9.67148	7.67297	5.06886	3.71202	5.15632	6.1628	10.621	11.9771	8.88942
Ob0209949	13.9597	10.1788	11.8154	5.95604	7.57101	7.68269	10.391	13.0326	19.666	10.4664	9.59556	11.092	9.74254	7.5072	9.40691	13.9491	6.05956	6.43633	12.3007	19.0415	15.6273	11.9677	11.924	10.8162	14.6041	14.6073	13.4653
Ob0209940	10.312	13.5092	13.3625	39.8039	34.3495	35.7298	5.02393	4.95091	4.54343	19.1237	18.5684	12.1272	36.1464	23.9178	28.818	5.86661	4.34884	4.69963	20.5365	21.143	18.7415	20.0057	16.4491	16.7883	18.4016	19.1208	23.2278
Ob0209944	8.7891	14.9918	11.4005	9.79645	11.3119	11.0441	11.3916	8.59627	8.00326	5.31022	4.90365	3.83933	6.93028	11.6991	10.6324	6.63428	7.46267	12.4344	1.35964	3.54838	3.25824	6.28152	8.62401	7.14732	2.81893	1.74981	2.30033
Ob0209946	5.44947	16.4777	12.4028	13.7428	15.6338	13.0276	2.68141	2.3304	1.56604	4.49296	3.17883	2.4237	14.5689	12.9076	9.80872	4.38405	4.89612	3.89706	4.3609	3.62485	3.94043	3.83963	4.33555	5.12184	3.74864	4.61157	5.18051
Ob0227247	0.63703	1.21117	1.09671	6.0853	9.02615	7.8156	0.945826	0.306201	0.179987	0.477064	0.313055	0.065788	2.94392	2.57164	1.87064	0.421342	0.691555	0.705549	0.069674	0	0	0.804181	1.97863	0.689477	0.104809	0	0.245967
Ob0228889	1.58442	1.52262	2.47476	4.22397	1.18835	2.06385	0.610617	0	0.19744	0.334711	0	0.103075	5.22081	3.68677	1.752	0.35019	0.401872	0.325251	0.204661	0	0.340036	0.804243	1.16171	1.53365	0.782739	0.59059	0.188923
Ob0228884	20.6086	1.78801	13.3362	2.80311	37.3474	17.0119	25.5341	28.2982	53.8478	117.546	85.0364	34.467	1.06771	1.9812	1.069	1.73898	3.06994	1.55965	35.2909	18.9856	14.638	151.171	92.9392	94.9314	38.0385	77.8413	32.7351
Ob0228887	6.2558	6.30362	9.70196	5.89983	16.0701	11.604	12.9469	26.5511	23.978	54.9426	55.5494	51.9191	5.26766	4.23711	5.6644	12.2333	9.44685	12.9612	29.9952	33.9331	34.4221	16.3448	14.9038	17.8211	33.3049	32.6618	31.4991
Ob0228881	0.558652	1.44702	1.4332	1.0396	0.788156	0.716012	1.13087	0.463596	0.395705	0.108717	0	0.04351	1.91434	1.0841	1.10611	0.619843	1.11503	1.14764	0	0	0.141099	0.586307	0.583307	0.379819	0.039376	0	0.099915
Ob0228882	3.98506	11.9883	9.99371	12.473	8.53031	9.23159	1.20997	0.611485	0.589376	0.209446	0.591963	0.597422	12.5532	8.11299	8.03284	0.065683	0.11894	0.259988	0.499597	0	0.350967	0.535068	1.17928	1.34626	0.111759	0.582245	0.279344
Ob0237100	0.492735	0.267238	0.425844	5.87462	5.88167	5.86857	0.347176	0.619653	0.132287	4.91953	5.2717	4.24835	0.263407	0.120395	0.432694	0.448939	0.607917	0.100976	0.349386	0.303216	0.362755	6.08915	5.49699	6.67962	0.247717	0.269782	0.312183
Syringa_oblata_newGene_3088	3.36279	0.26373	0.141686	0.482054	0.099173	0.774804	31.1898	18.0392	11.4996	0.899233	0.502149	0.512599	0.319628	0.579619	0.678383	7.24244	24.2291	12.4137	3.14718	1.16034	0.913971	2.441	6.28735	4.3729	1.5224	1.27467	1.19531
Syringa_oblata_newGene_3085	0.321954	0	0.217358	0	0	0	0.331379	1.20877	2.01531	1.17258	1.17206	0.980502	0	0	0	1.07697	1.08466	0.537361	2.02546	3.74903	3.42693	0.462881	0.141929	0.238091	0.668519	0.425693	1.12913
Ob0236854	0.59134	1.64563	0.893593	2.60467	0.860531	1.86125	0.204285	0.308793	0.048942	0.162661	0.110897	0	2.9123	2.02636	1.56047	0.164535	0	0.261887	0.302791	0.686195	0.222516	0.651281	0.741916	0.742004	0.41656	0.262278	0.586258
Ob0236855	29.0128	16.8318	16.5917	10.3431	13.1205	11.3263	26.6737	26.4872	22.3719	21.8246	19.8953	26.0717	12.6486	9.60494	12.1961	29.382	33.1074	25.2481	28.5486	19.1439	18.5011	23.7313	22.7521	31.9535	23.4517	24.1768	22.2561
Ob0236857	19.4398	18.9381	21.3406	29.8406	17.9417	22.1601	5.32451	6.82898	6.79694	5.50544	5.90036	5.8076	20.5986	21.1687	20.5184	5.86801	5.02598	6.68231	9.93707	7.19996	7.58556	7.91836	6.93679	7.34795	9.46746	10.5061	10.0559
Ob0236850	1.05699	0.946769	2.27516	0.674328	0.513305	0.187143	0	0.152143	0.170708	0	0	0	0.943833	0	1.43168	9.1694	0.19595	9.4959	17.9196	0	0.434081	1.1272	0.245521	0.633553	0.263516	0	0.260124
Ob0236852	2.49264	1.75204	1.56452	1.13179	0.337455	1.16652	5.50765	12.9455	13.3829	16.2464	20.1643	23.6997	1.81365	2.98477	1.45535	11.2486	4.57299	5.50709	32.7643	28.2133	27.0983	16.1002	18.5486	18.2496	13.0815	12.0423	14.1268
Ob0232300	7.93512	10.7973	8.64495	10.3929	8.3321	8.87389	5.20713	7.9896	7.12508	4.89838	4.5726	3.42081	6.75598	7.79208	8.24743	8.15222	8.8271	8.22968	4.53616	5.47907	5.66746	5.58027	5.20254	5.26741	4.43873	4.38151	4.39262
Ob0232302	12.7698	14.3094	12.8644	14.6085	14.7998	12.0818	16.1435	13.9828	12.6165	4.36712	4.30044	4.81117	20.9533	31.8678	27.9024	13.1184	15.5771	15.2038	6.06683	9.59837	6.92372	8.50769	11.9739	9.32154	9.81522	8.70556	8.07346
Ob0232458	51.8609	86.0254	103.266	112.028	150.611	136.102	15.5864	13.7113	17.9371	10.2821	10.1616	11.3405	99.306	77.6883	71.9668	15.9676	18.1778	17.462	29.7257	35.1079	35.9179	10.8532	8.95261	8.92907	32.394	28.9568	34.7058
Ob0232303	0	0.58255	1.89452	0.950141	1.24081	0.771734	0.033474	0	0	0	0	0	1.89212	1.44109	0.569544	0.166928	0.177413	0	0	0	0	0	0.136719	0	0	0	0.050938
Ob0205723	1.43985	4.06318	5.70522	3.76272	5.80154	4.58611	0	0.14941	0	0.076035	0.265167	0	2.22628	1.32028	0.650448	0	0.127309	0	0	0	0.236489	0.287791	0	0.346928	0.539542	0	0.490837
Ob0232309	14.0519	9.54139	14.6555	0.837663	0.677243	1.04797	47.3368	28.8503	29.9218	12.0643	0	0	7.70155	36.0318	12.035	2.18706	34.2803	8.22198	41.4794	21.9845	0.122344	7.27102	4.0645	7.79676	28.7501	69.0647	37.3681
Ob0206614	33.5764	36.3789	33.4594	39.8817	35.1407	36.33	23.8347	21.8828	24.6075	23.2637	17.9711	19.464	42.1532	35.8244	39.8193	23.502	20.8442	21.8604	14.6999	17.4868	18.0447	26.8128	24.4015	21.4453	15.9668	14.7558	13.0495
Syringa_oblata_newGene_10133	0	0	0	0.974875	0.894846	2.67612	0	0	0	1.7362	2.41534	2.08116	0	0	0	0	0	0	0	0	0	1.08625	1.66365	0.973087	0	0	0
Syringa_oblata_newGene_10135	3.61294	7.77794	4.07925	7.17018	3.9636	4.11553	1.65038	0	0.602645	0.670758	1.03588	0.590641	10.8809	13.0118	9.7155	1.15522	1.30475	1.60177	2.27419	1.04489	2.03119	2.2348	3.61357	2.15081	1.53058	2.49514	2.04999
Ob0241398	0	0	0	4.62933	5.50385	5.53959	0	0	0	3.75279	4.01913	4.08045	0	0	0	0	0	0	0	0	0.338431	3.6897	3.16349	3.29896	0	0	0
Ob0206612	1.30552	0	0	0	0	0	12.158	7.78366	4.09999	0	0	0	0	1.13454	0	4.76618	10.5879	9.38418	0	0	0	0	0	0	0	0	0
Ob0202035	14.6049	28.9236	27.3502	34.5371	32.8925	33.3286	6.33853	4.72142	4.82895	17.2193	15.6087	11.8301	30.1088	28.9955	25.6203	9.03777	8.85316	7.38991	18.3218	20.203	22.1694	14.0498	15.7478	16.1669	16.9684	17.0858	20.4475
Ob0202034	3.08577	4.93764	4.97239	5.37654	4.42605	6.58912	2.50558	2.38563	3.14285	3.53269	3.41164	2.73902	1.56273	2.97801	0.689156	4.09447	3.31055	1.76921	1.27917	0.825072	0.741874	2.13917	3.50141	3.08139	1.57969	2.20929	1.14071
Ob0202036	3.4554	5.72426	4.81835	4.49018	7.42941	4.46609	5.0796	4.0289	3.58494	3.53029	3.12588	2.81915	1.67687	1.26925	0.91963	2.9878	3.44955	3.60486	0.704557	0.31798	0.49208	3.05488	2.65898	3.04367	0.706002	1.45469	0.323014
Ob0202031	25.2434	9.91972	15.1696	6.6301	8.38977	5.75084	9.83741	7.50844	13.5795	4.51543	6.06131	5.12696	9.01464	10.9291	10.5264	2.16261	3.92144	1.64859	3.51389	5.44135	6.99469	5.84101	4.21765	6.909	3.45233	1.73594	3.51405
Ob0202032	16.0013	13.9852	16.9114	12.0592	15.8015	14.8363	16.9693	26.5964	23.8252	28.6075	32.5563	33.463	12.95	11.0338	11.8211	27.6267	25.4585	21.1112	31.3036	33.0003	32.0204	20.4358	21.9132	22.9842	30.629	30.8278	36.9106
Ob0202038	17.2875	36.5685	27.4532	42.9971	36.1933	39.6977	8.44473	6.51339	6.92257	13.2755	12.0845	10.4312	28.2341	39.0731	26.5042	6.52556	9.23404	5.98396	7.59323	9.13566	10.9422	12.3998	10.8771	11.7334	9.54922	9.60773	8.85189
Ob0207207	6.12076	4.34595	4.12042	11.099	8.45358	10.6063	9.54735	9.39974	9.65265	6.94787	6.15929	7.80303	3.06699	9.64941	4.90179	17.9443	17.9597	17.1457	20.4895	13.2813	15.5286	16.1527	12.3613	11.4997	10.742	8.83197	11.5355
Ob0207206	0.233739	0.292484	0.63004	0.335289	0.672908	0.411078	0.119933	0.09182	0.175956	0.126884	0.265723	0.278687	0.10684	0.359457	0.313115	0.838232	1.46637	1.08265	10.5399	1.64628	2.4599	5.92934	4.15972	8.95445	1.00871	1.56658	1.83082
Ob0235941	2.72215	3.23951	2.45573	6.73248	5.02977	7.10198	2.01768	1.6849	1.56207	6.26335	4.1821	4.61332	7.15588	4.72368	5.84844	2.92464	2.7385	2.93768	5.82493	6.1039	8.36622	3.68027	4.58767	6.71359	4.25201	5.08085	6.43528
Ob0207208	4.99661	6.95041	4.81735	1.80795	1.74026	1.92998	3.52303	2.62866	3.53105	0.360223	0.489858	1.1415	2.25686	0.834054	2.60317	4.05922	3.90045	3.81562	0.781463	0.873805	0.789799	1.16852	1.07026	0.724949	0.928678	0.380751	0.337938
Ob0229825	36.9112	68.6861	63.8987	68.3092	65.6786	69.7939	22.9952	24.4673	24.7329	22.0778	22.9148	21.5881	90.44	79.1011	75.8972	40.7844	31.3874	32.9822	39.5106	45.6821	38.013	30.9241	31.9239	35.2342	37.7772	39.4938	50.3657
Ob0229822	31.3045	24.4511	26.9441	22.5665	22.2172	20.698	26.174	44.5426	38.9467	32.8097	31.6913	35.2517	20.2996	16.9697	21.0205	57.939	56.4895	47.988	38.2771	43.3454	44.2429	48.4868	45.4803	47.9724	42.9983	42.401	46.2706
Syringa_oblata_newGene_18709	1.73556	2.65104	2.3779	0	0	0	1.16908	1.59041	2.37207	0	0	0	0	0	0	2.8073	1.65685	1.06989	0	0	0	0	0	0	0	0	0
Ob0225249	13.6012	20.2309	17.6236	19.8143	12.5041	13.1937	4.43829	6.23183	5.74185	2.07038	3.16831	3.99856	15.4242	13.5342	12.3332	7.52351	5.44767	5.44494	6.85528	10.1254	6.80441	4.09114	3.85173	3.88608	10.7916	11.5315	11.8031
Ob0251654	1.09223	0.405405	1.27347	1.19453	2.15636	0.460478	0.516151	0.767813	0.798337	0.078348	0	0	3.99578	3.37159	3.11817	0.36618	1.30003	0.986604	0.153875	0.146958	0	0.237149	0.430999	1.25215	0	0	0
Ob0200004	3.00455	4.66973	1.5723	3.73529	5.46055	3.34123	1.01404	2.30003	1.44	1.35575	2.32375	1.34614	4.83188	6.78345	6.24626	2.41541	1.52351	1.10821	2.93143	5.9654	6.25898	1.62227	2.53473	2.32248	2.50701	3.72191	4.59875
Ob0220131	12.6449	12.4061	10.5605	6.11029	4.53654	5.34605	10.6992	12.0139	9.4144	8.04934	7.48177	6.57641	3.7971	3.69533	4.4409	11.3455	10.3118	9.21862	8.56271	7.187	6.5267	9.36817	11.2961	10.0999	7.48715	7.43808	7.74057
Ob0220132	0.066668	0.488341	0.710163	1.13605	1.35213	0.9287	0.618281	0.300282	0.249798	0.141131	0.075464	0	2.42456	1.36119	0.498142	0.632651	1.05232	1.07349	0.067897	0	0.034997	0.157695	0.382694	0.267487	0	0	0.088755
Ob0222025	35.1542	24.9728	30.0502	26.415	42.0507	35.457	73.4821	78.8344	89.347	84.0227	89.9708	90.9675	16.0411	21.3708	16.902	67.9993	82.5832	61.2133	45.8165	41.982	40.3126	71.5709	73.6062	73.1351	54.1959	40.9643	52.9779
Ob0229590	6.47898	5.54352	6.52288	7.02388	9.39493	6.48997	8.01526	8.16718	8.7386	7.06323	7.21774	7.02531	4.33785	6.01484	5.51167	6.63152	6.48215	5.00498	8.85187	8.90965	8.34158	4.09115	4.64705	6.6027	9.66012	9.36225	9.87754
Ob0220138	433.049	109.973	223.264	110.174	92.5906	110.285	680.807	991.802	915.035	772.291	823.935	924.104	90.4342	114.096	145.427	1042.77	662.632	716.84	938.535	965.617	957.979	845.148	757.553	799.618	964.53	731.34	768.947
Ob0229592	1.24077	1.40366	0.653536	1.5196	0.900628	0.94529	2.81707	0.868975	2.86716	1.78727	0.879765	0.983942	1.01974	3.88969	2.45194	0.529376	0.343779	0.260531	2.21346	2.23277	1.64184	2.4008	1.40153	3.97469	2.03015	3.28209	2.65149
Ob0209123	6.8352	9.0385	6.47447	10.8432	25.188	9.72092	3.50564	1.87017	2.51365	13.3568	19.2535	12.8362	5.73387	3.99518	4.70453	6.41375	15.8462	3.25921	6.57831	19.5288	23.0741	19.5987	22.7251	20.7553	4.34237	3.41474	9.30055
Ob0209120	3.11061	4.35797	4.57505	8.93287	12.3014	9.10376	2.99756	2.04061	2.75597	1.03568	0.472357	0.771571	5.17047	4.08519	6.45226	1.36302	3.32028	3.54532	0.702796	0.657063	0.51982	1.4311	1.19159	3.03853	0.448644	0.887675	0.670181
Ob0209129	8.06673	9.87666	9.14201	21.6626	15.2755	15.918	1.32401	0.93179	0.793087	4.92395	2.05521	1.65355	13.8119	8.23782	11.9504	0.314401	0.716706	0.441436	1.87694	1.96103	1.74836	4.43661	1.93675	2.66523	2.37707	3.28281	1.76981
Syringa_oblata_newGene_5277	2.24681	1.40885	4.42974	0.910889	4.67576	3.5935	1.552	4.37549	5.19702	3.80654	4.39598	3.11512	5.03653	2.67267	3.33839	3.72291	3.87492	3.01951	5.38863	5.60807	5.22539	1.27219	1.58573	1.46926	5.21558	7.13829	5.25833
Syringa_oblata_newGene_5273	39.8005	43.1373	37.9066	33.8759	35.0904	33.5396	23.9396	10.1971	9.67651	9.7963	9.08645	12.6057	60.1566	70.7057	59.2124	14.9561	9.50516	11.3694	22.4866	20.027	15.349	16.6893	17.9649	16.7917	19.0491	22.357	21.0098
Syringa_oblata_newGene_5279	0.612698	0.11265	0.610708	0.493964	0.288244	0.281416	1.66717	1.91602	1.84398	0.096799	0.048187	0.359341	0.157694	0.87478	0.950978	1.96265	1.83127	2.52547	0.452114	0.619348	0.516234	1.44086	1.32421	1.91698	1.55299	0.557646	0.6887
Ob0220239	12.7116	9.83887	9.14502	15.1918	14.9111	15.5993	18.7483	24.7341	32.3939	42.1977	42.413	39.5062	11.9703	5.83421	10.4094	12.3909	12.8383	14.0487	28.2255	21.557	28.9882	33.1006	28.1332	27.8943	24.0733	24.9357	26.4828
Ob0220238	1.02334	2.19234	0.921122	17.7408	5.25382	8.68863	0.08809	0	0	13.29	11.7052	13.5771	2.59414	0.828455	4.32009	0	2.27537	0	1.878	2.06947	0	21.3965	25.3519	17.0818	0	0.333524	0
Ob0223376	0.99805	4.19893	4.61192	2.11436	2.8664	3.46246	0.698258	1.06248	0.665146	1.25527	1.53461	1.98425	2.80273	3.03127	4.81402	0.670999	2.05614	1.43979	1.3771	2.37156	1.3386	2.49046	2.63756	3.2647	0.323863	0.745155	0.859133
Ob0220231	10.6696	14.8387	12.7479	17.3647	10.6637	13.701	4.61332	3.83678	5.18002	2.83321	2.93696	3.4558	27.5801	14.2318	21.672	9.86572	6.41508	6.86071	5.62914	8.14878	8.5071	8.74399	8.82069	7.33914	3.76037	3.66153	7.39527
Ob0220237	0	0	0	10.1859	4.48778	6.27785	0	0	0	9.68675	9.41973	10.1182	0	0	0	0	0	0	0	0	0	18.5351	18.3733	15.2306	0	0	0
Ob0220236	0.061913	0.32639	0.143017	2.97212	2.11241	3.80462	0.052822	0.007219	0.037855	1.48545	1.9385	2.45776	0.242758	0.123305	0.236234	0	0.030427	0.007474	0.0591	0	0	2.74271	2.35291	2.14898	0	0.068326	0.087255
Ob0220234	0.542526	0.181216	0.270741	0.824623	0.815705	0.99424	0.480086	0.420101	1.78126	9.2331	0.267919	0.281897	0.548854	0.59677	0.444164	0.084804	0.440519	0.727275	5.88777	0.794888	0.333401	9.76209	6.08543	9.44797	3.4581	8.10384	4.38215
Ob0231192	172.806	455.623	429.857	443.268	172.631	289.165	29.1771	14.2172	19.3741	17.7331	11.9218	18.1108	216.685	590.473	289.942	20.6852	2.2434	6.16485	77.087	108.858	144.193	12.9819	10.1018	14.0819	102.155	90.1994	35.0336
Ob0231193	32.74	21.2228	21.5061	15.4369	14.7945	13.2929	26.5956	23.8096	25.7415	21.4059	18.6378	15.054	14.0185	15.6881	13.8091	27.7685	26.6712	21.2609	24.4203	24.2403	26.5081	22.5408	26.3808	21.3451	31.4432	28.6349	30.9064
Ob0231196	3.43722	7.55427	3.7809	14.2525	1.8587	7.8324	0	0	0	0.224225	0	0	3.17047	2.36301	0.989797	0	0	0	0	0	0.064228	0.326398	0	0	0	0	0
Syringa_oblata_newGene_1599	0.3033	0.412985	0.434309	0.648063	0.36414	0.314899	0.261979	0.039328	0.181582	0	0	0	2.46069	1.89788	2.48817	0.081127	0.149151	0.025685	0.200075	0.382248	0.357374	0.048956	0	0.1568	0.383531	0.408455	0.554988
Ob0216486	3.98486	4.75618	3.43982	4.66027	2.60207	3.05821	0.991179	1.49385	1.20617	0.681578	0.969311	0.8163	5.85058	5.00993	4.23977	2.0572	1.84843	1.75821	1.26327	1.68487	1.42583	2.34768	2.68762	1.92105	0.941093	1.04633	1.54002
Ob0237930	9.89367	6.65775	6.10152	2.63692	1.67313	3.40306	4.41315	3.91167	6.12757	0.980206	1.16426	1.03333	3.46006	7.62393	3.64285	3.97609	2.37326	4.03367	2.01715	2.41878	1.49912	1.25722	1.34378	1.21736	2.48111	1.48073	1.67424
Syringa_oblata_newGene_20482	0.922702	5.0292	0.562748	3.03276	0	1.36169	3.68461	2.71509	1.23465	2.24562	0	0	3.17083	8.40407	8.54976	0.587308	1.08263	1.12506	2.14673	2.39589	0	2.07641	1.25012	5.03817	4.89675	11.9057	5.21729
Ob0237938	0.365423	0.207127	0.970276	0.418048	1.09721	0.460271	0	0.340577	0	0	0.89338	0	0	0.745561	0.192438	0.936639	1.62013	1.2439	0.25188	0	0.051824	0.18522	0.284151	0	0	0	0.273097
Ob0237939	7.44606	10.2473	6.9693	21.1229	14.5676	20.0237	6.36321	3.94766	5.90986	1.27761	1.08915	0.787049	18.3365	4.95162	9.81187	6.10501	6.88242	5.87726	0.84109	0.270098	0.614833	1.73364	2.02521	1.37001	0.438772	0.35504	0.520075
Ob0235949	222.618	109.66	111.812	125.042	131.043	118.574	319.44	384.547	412.954	471.532	526.547	459.143	97.9577	92.6086	101.764	539.986	463.044	369.988	456.539	437.555	437.502	503.04	425.165	447.206	404.161	383.55	379.905
Ob0231446	27.6058	55.2922	37.7	23.8555	15.2264	18.0806	11.4604	7.44503	4.72681	6.20268	1.31384	1.43511	46.2407	39.8433	40.082	0.805892	3.40119	0.506267	5.80971	6.01686	3.07614	11.9753	5.77605	8.78469	7.018	15.4813	5.76075
Ob0231440	2.69189	11.8889	7.33269	22.1185	8.66667	11.5913	0.353062	0	0.13014	0	0.204119	0.153102	23.2207	22.1223	19.1451	0	0	0.040791	0.276077	0.341971	0	0.152118	0.060099	0	0.075457	0.133568	0.095385
Ob0231448	17.1562	7.71899	9.37293	4.8183	6.88428	5.68166	9.50502	13.2593	13.4742	10.3046	12.8382	10.9783	5.25023	4.63074	5.77568	11.5306	10.6509	8.82867	12.5491	9.87429	13.1246	10.6072	9.32444	9.38579	11.2366	9.62349	12.9644
Ob0229651	6.71929	11.3456	13.2187	8.79546	9.00828	10.805	2.59445	3.52628	3.1956	4.75197	4.37892	4.56772	7.269	5.75689	5.86251	2.63616	2.99117	2.87367	4.91287	4.74542	3.84965	1.7861	2.70235	1.6949	4.77011	5.83523	3.89594
Ob0252773	15.6696	39.9061	41.325	0	8.24797	6.601	0	0	0	0	0	0	32.4908	48.8569	31.6923	0	0	0	0	0	0	1.13916	0	0	0	0	0
Ob0252776	17.0789	21.2878	15.4262	4.38059	0	3.55932	19.6219	15.4768	18.2211	3.62298	3.96398	3.89299	3.72494	2.59607	3.69372	22.0269	7.10816	10.7678	3.84088	5.73717	6.02568	9.29579	12.2359	8.88056	8.72119	5.73585	3.68763
Ob0252779	15.3963	14.8703	17.5445	3.96428	10.7722	5.07616	32.6215	38.8968	14.6612	38.1515	28.0372	28.3266	0	0	0.536961	57.7821	56.3532	83.5912	0	0	0	88.9754	97.6175	147.17	0	0	0
Ob0217290	5.80862	7.71255	8.98606	14.5255	9.53868	9.80597	0.54419	1.30164	0.78507	1.02918	1.10563	0.361693	8.52327	14.3879	7.1696	0.319495	0.353176	0.9815	0.955262	1.29694	0.498285	1.00906	0.955247	1.3526	0.633953	0.850598	1.32199
Ob0217297	6.68391	6.38672	7.44867	21.5849	32.7582	34.7782	1.95761	4.56242	4.49722	47.7669	52.1713	51.832	1.09631	3.127	3.86209	3.94873	3.60923	3.06114	3.47197	4.3623	5.11361	25.2567	25.3757	20.3497	5.31394	2.97411	2.08565
Ob0217296	156.678	36.8289	84.8668	829.289	868.355	905.119	218.197	171.636	190.492	3697.56	4417.62	3980.12	577.098	565.457	507.717	147.388	128.945	143.059	2251.72	2346.8	2712.58	3543.24	3202.27	2872.4	2629.69	2236.71	2058.49
Ob0221543	14.8423	22.5505	20.6069	12.3054	14.5399	13.9678	5.0399	5.50741	3.61085	17.6991	16.7647	14.8384	17.8008	19.6174	20.4778	2.23021	1.66042	1.54745	4.54229	7.79908	6.57119	8.6724	4.9069	4.97332	3.24943	5.06256	2.99059
Ob0221540	4.35647	5.28889	5.68642	8.8405	13.4886	10.6397	2.11463	3.0947	3.04406	1.5679	2.52389	1.67458	6.13226	9.29874	7.2458	2.3512	3.00999	2.24764	2.37528	1.11924	1.64514	1.35977	1.15966	1.9162	2.23844	2.30959	2.82052
Ob0221544	3.85229	4.30898	4.34685	5.22889	4.65297	5.14375	4.05748	4.47901	3.48751	5.60944	4.58289	4.00707	4.30153	4.10992	4.21927	5.56127	5.24086	4.69074	8.07222	5.91186	6.78181	5.15529	4.98501	6.4566	6.36887	8.15154	6.86947
Ob0237158	0.86325	0.858456	0.613337	2.06058	0.816321	0.867746	0.282794	0.204206	0.278143	0.106051	0.252549	0.34803	1.94679	1.24667	1.04808	0.089545	0.117411	0.074745	0.079437	0.20586	0.030335	0.531323	0.852276	0.306424	0	0.080457	0
Ob0244598	16.0985	8.26504	9.41444	12.3361	12.4362	8.48538	21.2038	18.9357	21.8352	28.0581	15.6313	13.2054	6.98272	8.34655	8.82724	21.5896	18.0316	15.4241	12.2462	7.42132	8.21731	29.4052	30.0704	29.5378	13.3442	14.9613	7.90688
Ob0237157	1.77918	2.75744	2.91572	3.86765	6.14594	3.58281	2.43114	1.26763	1.80189	2.05688	2.39491	3.83	3.58972	5.03909	5.13457	0.66642	2.53298	1.59059	0.678688	0.783293	0.6161	1.07726	2.02843	1.82124	1.04675	0.624569	0.676135
Ob0237155	2.55348	2.76623	2.9699	2.99083	6.19763	3.74732	4.45812	4.55704	3.42169	3.02013	3.60384	2.95545	2.38587	4.21882	3.06953	4.2074	5.6961	5.28489	2.1152	2.5056	2.33328	2.9252	2.93481	3.64552	2.50175	1.38543	2.51952
Ob0230719	3.90667	5.57327	3.27287	6.10627	6.8617	4.46583	4.00844	6.27752	3.15689	2.21208	1.76682	2.88466	9.41847	8.47759	9.73749	3.99491	3.79714	6.37402	1.70894	0.444746	0.745262	5.33445	7.40181	5.14582	0.829187	0.817682	1.01867
Ob0225794	38.1831	88.3931	70.1474	78.9381	58.3748	70.6144	21.3641	14.1368	12.4659	12.0924	10.1547	8.24176	167.334	175.153	118.268	27.9386	24.4901	21.5948	40.6454	42.2854	38.7936	21.4404	21.9548	25.1161	45.6848	43.956	47.3742
Ob0230711	33.6774	29.8356	27.1396	31.4012	43.1326	20.7698	54.7293	41.2329	23.8277	40.4424	59.8544	39.3752	49.6313	31.7142	47.6384	23.3538	22.4672	25.1601	23.0128	32.0879	37.1528	22.0621	15.355	16.447	13.979	12.8465	16.3981
Ob0230710	0.284633	0.614938	0.743914	0	0	0	1.03787	1.32194	1.51084	0	0	0	0.296455	0.695875	0.26638	0.619516	0.577421	0.593763	0.528523	0.410987	0.898566	0	0	0	0.617321	0.900351	0.725362
Ob0230713	24.9584	24.1613	21.6289	22.5437	14.4573	17.544	25.1858	32.3736	26.4101	20.3202	23.1481	20.3886	21.2597	14.5136	19.3169	39.91	34.6243	34.9816	26.6615	22.887	26.9399	35.229	35.733	35.6691	28.6938	30.7803	28.0525
Ob0230712	15.3963	9.84347	10.1363	5.20858	5.89854	5.263	5.41826	10.7552	7.98163	4.94812	5.39136	4.25492	5.73884	9.07497	4.28617	11.172	16.8963	10.6429	5.20513	2.92689	3.03945	6.10328	7.80509	8.00002	6.39552	10.9986	8.75164
Ob0250978	17.8562	29.4993	20.2482	28.9993	16.0178	20.7559	1.66455	2.32595	1.46498	1.05767	1.2554	1.27798	27.1693	23.7135	22.7415	2.34685	1.59643	1.72979	4.93124	7.83936	8.51656	1.79648	1.64502	1.55098	3.57358	3.54108	3.89864
Ob0225799	5.39009	6.7996	6.27528	18.2874	22.522	17.9074	5.23427	4.60415	3.44747	1.45134	1.15704	1.17638	11.7925	14.1328	18.5201	2.25429	4.66374	4.95985	0.598479	0.385045	0.811448	2.9603	3.51996	3.01544	0.517051	0.357735	0.335107
Ob0229624	4.80486	6.19939	5.49181	3.67259	2.99515	2.65221	2.23428	1.82174	3.00978	0.958605	0.955906	0.502153	5.48237	8.60749	4.84415	1.26172	1.2243	0.981211	0.856224	1.72682	1.9586	0.475166	1.0143	0.645795	0.63755	0.908074	1.01942
Ob0228690	9.98158	11.3523	14.4075	21.7271	25.7353	22.4302	4.3288	4.42929	4.1742	11.9493	13.45	11.9777	11.9463	12.1002	9.94647	3.14674	12.7872	5.43514	16.9759	8.37671	10.1767	8.12565	11.0145	13.6778	13.849	19.8443	13.1351
Ob0228693	0.31622	0.622639	2.40489	2.45896	20.0138	11.128	0.929375	2.91653	3.78937	12.1846	26.3811	21.8965	1.98119	2.20279	1.59275	0	0.305483	0	0.331573	0.815789	0.771091	0.176089	0.694193	0.761224	0	0	0.413543
Ob0228692	23.956	12.3257	13.9237	9.31675	16.7643	11.9306	31.9622	28.0913	46.0174	57.6893	74.5806	61.9041	9.41328	19.9563	11.3635	29.423	32.891	27.4514	38.1579	48.3174	44.2014	43.7855	50.068	43.1772	41.0428	29.2962	27.053
Ob0228696	1.18743	3.24044	2.22702	5.17518	3.89218	4.76182	0.375881	0.656466	0.568617	0.737527	0.915713	0.705372	2.71169	2.93334	2.67076	0.625508	0.476207	0.560595	0.509398	0.550579	0.47287	0.736318	0.461058	0.923539	0.377557	0.558459	0.289171
Ob0228698	26.3008	31.931	27.2622	33.9831	41.61	32.5644	11.3916	13.8467	14.2786	6.3856	3.71694	3.6414	41.1526	34.015	37.7728	2.31218	10.1583	10.6284	3.76808	3.52253	0	7.83664	12.2583	9.04622	2.51376	1.54913	4.01158
Ob0209645	2.44026	1.72321	1.0146	1.80503	1.71262	2.60691	0.796251	1.02044	0.527123	0.625592	0.602428	0	2.86905	5.70374	5.65124	1.23502	0.341892	0	1.56347	1.14155	0.90238	1.7839	2.73998	1.43627	1.62138	0.778976	1.5275
Ob0216650	0.956172	2.58073	1.62258	3.27493	1.47487	2.17093	0.331176	1.38596	0.732848	1.24401	1.1767	0.707833	5.82718	4.55072	4.43158	1.04072	0.690149	0.893768	2.69427	3.15578	2.83501	0.99038	2.10486	1.73013	1.44553	2.26287	3.28546
Ob0216651	1.18209	1.91018	1.56837	8.50345	7.95637	7.70561	1.137	1.86625	1.20776	4.29358	3.50851	3.97929	4.22051	6.13199	3.92282	0.770926	0.642117	0.558756	2.90887	2.70556	2.86407	4.04143	4.0567	3.68926	2.36939	3.33255	2.80157
Ob0216655	4.79776	7.67029	5.63815	10.742	22.223	13.0462	1.53365	3.48123	1.51155	45.9022	71.9718	59.7893	10.4564	15.0861	7.89558	2.61203	3.28721	2.19498	8.10299	8.50027	12.3391	10.7864	12.4248	10.4892	8.18621	4.91824	5.22612
Ob0216656	2.56769	1.10572	3.63231	0.636072	7.11547	5.72628	8.96011	26.4202	24.047	29.3294	29.8415	37.3191	1.498	1.60735	3.57054	12.8672	15.6129	18.1139	23.4839	18.508	20.3142	8.0648	7.3332	8.70115	24.5557	25.5158	20.8407
Ob0216657	4.4471	1.44686	1.97138	0.979056	2.82737	1.00833	15.6362	12.8248	10.3254	1.38331	0.806651	0.918391	1.20213	1.49907	2.08888	8.50892	14.3303	19.5165	0.699759	1.24524	0.837249	4.28291	5.60037	4.2772	1.74215	1.22818	0.971564
Ob0216658	5.78266	5.53175	5.24779	3.57403	3.89499	3.63427	0.904618	1.85008	2.83193	2.65036	1.21822	0.547827	8.13863	5.69833	6.63644	1.94155	2.97531	3.29603	2.84302	1.89745	1.47173	2.08535	2.67919	2.52985	3.07399	3.09692	3.49261
Ob0235073	10.7814	7.89996	7.98289	5.70277	5.14973	3.97103	9.12453	5.90758	10.0588	5.1294	5.34092	4.92622	5.06662	6.5541	5.79209	8.09389	3.85738	4.89869	10.052	10.514	9.24887	5.42659	5.72608	3.75958	9.86375	10.1361	7.36824
Ob0227004	1.71128	4.56231	4.62254	0.511393	1.83612	0.800059	0.264954	3.03648	2.38405	1.23424	1.72267	0.895129	0.218612	0.085853	0.307379	16.1799	7.21855	32.0989	25.5267	6.17952	7.77971	2.41336	2.11049	5.04171	8.69049	16.0369	10.081
Ob0211927	12.129	11.353	8.57543	4.66298	4.18153	4.56713	14.3037	11.1561	14.4441	7.44647	6.31444	3.90851	5.6188	7.22317	5.21867	11.9962	13.1398	12.8243	7.42097	3.8519	4.76309	6.21485	10.3888	12.2126	9.17659	8.0052	8.47157
Ob0211926	245.627	256.392	219.895	206.73	93.9849	139.926	32.415	27.8613	29.229	28.6988	26.4173	22.8826	164.648	257.625	154.007	41.4876	24.1468	47.1477	74.9944	36.4412	43.312	25.6967	33.5788	37.0927	35.5249	28.0008	33.347
Ob0211920	8.37382	17.5826	10.886	22.0953	12.5432	14.8857	1.82892	1.85547	1.50128	3.6573	2.82507	2.84048	14.9726	11.4992	15.5764	1.78754	1.90459	1.44742	1.81994	2.95494	2.5816	3.4262	2.99944	3.29571	1.01713	1.25758	1.45768
Ob0222167	72.1809	79.2019	123.898	62.2188	118.943	99.837	93.2811	82.0421	83.9371	78.4639	105.536	80.6405	101.004	116.116	85.795	125.57	164.107	103.434	150.598	122.309	97.5583	71.2384	95.3692	121.931	151.758	144.372	170.88
Ob0222161	2.14598	3.33168	2.86638	3.78585	5.15593	4.2862	0.853369	0.540511	0.703115	0.235681	0.552445	0.36546	3.18031	2.99208	3.71538	0.397194	0.156063	0.129567	0.61813	0.525577	0.430943	0.389302	0.212645	0.604218	0.366301	0.662354	0.517052
Ob0222162	36.982	25.8299	34.5949	25.0713	26.9161	22.0753	36.9315	33.7645	36.034	35.5311	43.6506	37.8959	21.7257	29.4375	23.3954	32.9357	44.6291	32.9029	37.1167	37.2769	33.8531	33.1072	37.1844	39.4373	40.8193	38.0702	36.2729
Ob0233535	0.862052	2.01971	0.955474	2.73699	0.575699	1.67443	0	0	0.091513	0	0.083164	0.149623	1.66881	1.60517	1.25609	0	0	0	0	0	0	0	0	0.056819	0.038742	0.075453	0
Ob0248909	28.3686	16.5074	19.0614	9.29418	12.6402	13.1054	44.9932	43.7864	47.2334	38.8578	43.0212	40.2867	10.8622	8.9844	12.0065	63.4348	70.1774	54.3741	57.5594	49.8457	46.7424	50.5107	44.9498	46.7479	62.8296	66.7505	71.3314
Ob0248902	16.3301	19.0326	11.6897	18.461	18.9708	20.677	48.963	35.1351	27.7827	8.85427	5.3038	7.20509	18.7548	17.2683	14.2214	26.524	36.4562	46.7895	6.63252	6.67423	5.25851	23.7436	34.205	30.9945	12.7569	8.53197	4.55561
Ob0248900	5.36068	8.72407	8.92592	9.35186	8.75934	6.405	3.74798	4.68987	3.77502	6.77062	5.92694	9.70275	5.11921	4.7733	4.70258	4.66728	2.92488	3.09285	2.59489	5.67954	3.48985	3.58075	3.02745	2.20491	3.01756	3.40915	4.00075
Ob0248905	3.17699	1.08371	0.62612	0.55658	0.459474	1.51383	9.72109	6.58309	9.73877	2.14238	4.16516	1.63281	3.24608	1.70184	2.28278	5.3223	12.2629	5.13889	6.32716	2.4623	2.94025	0.422755	0.512197	5.07084	9.3852	11.5412	11.0828
Ob0248904	18.1675	8.58033	9.56892	8.44266	11.4638	10.6155	15.593	18.7808	17.3332	28.2626	29.5705	28.8099	7.96294	7.59879	6.18589	19.8724	25.311	22.0035	28.9098	24.1571	23.1559	28.5427	31.1437	36.1337	32.8184	36.0253	35.1391
Syringa_oblata_newGene_2922	0.380543	0	0	0	0	0	1.36325	0.847659	1.5407	0	0	0	0	0	0	1.94552	1.27279	1.85984	0.075442	0.03546	0.076997	0	0	0	0.371058	0	0
Syringa_oblata_newGene_2920	1.11136	0.273865	0.613948	0.166513	0.219982	0	0.700516	0.194187	0.860641	0	0.066226	0.045497	0.050409	0.087289	0	0.36876	0.585195	0.196014	0	0	0	0	0.093917	0	0.058617	0	0
Syringa_oblata_newGene_2927	0.31765	0	0.063242	0.036695	0.167012	0.137083	0.701352	0.442614	0.565337	0.072799	0.025775	0.229649	0.247961	0.26399	1.22296	0.691684	1.26561	1.21059	0.120869	0.274626	0.082304	0.700682	1.1744	0.525513	0.296282	0.227833	0.275549
Ob0225671	2.53304	2.92214	3.35389	6.38053	10.0451	5.63148	2.47956	1.89627	1.03606	1.9347	3.06715	1.34456	0.098543	0.030642	0.074049	4.28996	2.37736	4.32965	1.08354	1.59574	1.00794	5.8132	4.96757	5.38454	0.770866	1.40312	1.09019
Ob0229121	0.295644	0.91029	0.913033	2.38501	3.33784	1.73144	0	0	0.01688	0	0	0	3.73583	1.79663	1.78002	0	0.137466	0	0	0	0	0	0	0	0	0	0
Ob0249055	1.2232	2.41571	0.762997	2.76306	2.68162	2.2288	0.523726	1.11317	1.07349	2.2381	2.37175	1.90504	2.02868	2.24818	2.01941	1.00356	0.643911	0.772808	1.75799	1.63144	2.48372	3.02808	5.69262	4.55061	1.02745	1.17738	0.796948
Ob0249051	10.6972	27.0017	22.9134	31.6025	26.9595	32.7961	5.58744	3.07084	3.38928	5.19326	5.13352	5.43399	76.726	49.9445	48.8204	11.3253	5.14205	8.20983	10.0202	15.7052	9.63936	7.03539	7.66756	6.47642	7.94	7.09166	12.1269
Ob0222805	24.2175	57.4943	56.3393	48.2159	52.6805	47.6503	17.5395	10.372	10.4153	9.95957	9.35762	7.12014	80.4548	61.1801	56.1204	23.1876	12.5259	19.7472	16.5488	23.0395	19.0069	16.7311	16.3267	16.1161	17.5355	14.8269	18.5597
Ob0223786	42.9065	15.2695	18.9187	9.59988	12.1812	9.16333	30.3171	21.5737	28.1421	23.9802	22.8351	18.6899	8.04514	5.97535	8.53263	12.9521	13.7407	8.25613	14.3201	19.0709	22.3089	6.00158	10.1071	9.69875	14.7147	14.6766	14.8908
Ob0223787	113.009	131.263	126.581	71.7252	66.0279	81.5538	101.977	77.1074	57.756	58.8386	25.0055	15.9597	75.7094	86.4788	79.6831	32.5634	67.2188	56.1891	59.4129	38.6621	26.7834	75.4421	61.5632	83.4317	36.4425	87.8875	37.6048
Ob0223785	0.123132	1.33615	0.604337	3.47163	1.0181	2.29396	0	0	0	0.087302	0.278172	0	2.32933	2.10281	1.7224	0.126989	0	0.042238	0.067741	0.324962	0.402533	0.438687	0.423873	0.535583	0.134148	0.281629	0.262541
Ob0223788	3.25593	1.84184	1.3539	1.25422	0.957335	1.36097	2.48894	1.21336	1.63281	0.965275	0.529092	0.452876	1.18059	1.77955	1.14704	2.19323	3.40091	3.02505	3.1919	1.00856	1.32173	1.161	3.43757	1.8734	3.34761	2.49723	4.54154
Ob0215355	0	0	0.016245	0	0	0	0.028043	0.054788	0	0	0	0	0	0	0.063296	13.6063	0.751338	4.93947	5.09851	0.122021	0	0.2871	0.166748	0.109478	0.140777	0.224613	0.220712
Ob0215350	109.978	193.212	190.625	176.542	158.202	156.337	75.3832	48.2688	46.8099	35.2517	34.1888	38.4116	325.73	280.831	231.743	93.7867	79.4534	79.908	106.73	113.178	101.504	59.2976	69.9686	68.6875	97.3734	86.411	129.227
Ob0215351	1.92631	2.27678	1.25924	1.08211	1.48158	1.37593	3.85169	3.04624	1.84594	1.61304	1.70672	1.56326	1.69714	2.54727	2.96927	2.95842	3.80331	3.48983	2.06452	1.85752	1.33516	1.0448	2.28028	2.17969	0.999745	1.62756	1.53859
Ob0215352	11.1875	17.0417	13.7487	15.24	18.0985	15.6583	14.6823	20.9319	17.9982	27.4389	25.9706	25.4501	18.7534	16.1836	19.9142	22.7824	21.0108	18.665	27.0553	27.1552	27.6436	22.0318	22.1426	21.2396	26.9578	25.5868	24.6449
Ob0215353	0.126085	0	0.094778	0	0.376913	0	0.413146	0.549862	0.345141	0.062744	0.172531	0	0	0.269394	0.069098	105.711	3.71387	49.2583	10.4175	0.494465	0	3.19214	1.98023	3.26307	0	0.94737	0.791927
Ob0222788	3.5091	2.42401	3.15059	1.55078	3.17107	3.17894	1.43399	1.84101	1.98581	1.85117	1.32306	0.653134	1.855	1.15278	1.99245	0.577722	0.174822	0.659041	0.301317	0.936145	0.780429	0.808729	1.8444	1.19024	0.0947	0.077895	1.12077
Ob0224099	39.6571	36.522	36.7673	36.7131	48.3212	31.6784	46.3018	37.2096	38.2949	64.7574	96.0786	71.0439	46.0944	37.0978	40.3807	35.7926	43.2889	35.9954	58.9912	46.8237	49.3472	54.0957	41.8304	42.9341	46.6897	41.9351	41.7591
Ob0245747	104.794	1.81728	27.8138	6.25289	28.8285	5.3184	603.586	504.127	394.964	80.4122	32.9149	66.6182	2.18657	7.01587	3.39994	444.259	579.385	792.096	50.561	57.3079	47.205	265.092	439.3	342.23	142.454	91.7363	53.0066
Ob0222781	6.81867	7.18544	7.76675	8.50454	7.49497	7.29909	14.8863	12.6331	13.5634	10.8463	11.1429	14.1633	6.57326	6.58895	6.72215	12.7771	11.5074	10.3501	8.2682	8.19612	6.64384	12.3482	11.734	9.51801	8.1303	7.64296	8.2807
Ob0222780	3.12188	11.3007	9.80573	12.227	14.9521	17.2448	0.844803	0.455507	0.740102	0.395776	0.114305	0	17.6471	20.0462	25.962	0.161182	0.247904	0.587816	0.655084	0.842169	0.185571	0	0.350707	0.204779	0.768894	2.07049	0.725442
Ob0222784	2.12505	5.35202	3.71242	7.38186	3.03629	5.17098	0.643671	1.48587	1.05792	1.59689	0.585765	0.689892	5.63682	7.97306	5.55359	1.08888	0.360986	1.26617	2.15509	2.03189	1.22866	3.60997	3.20921	2.46502	1.40262	1.44587	1.83211
Ob0200207	1.24842	1.84869	1.74112	1.24932	1.72641	1.54634	0.12065	0.248895	0.61866	0.34308	0.825986	0.287135	1.98076	5.65033	1.29765	0.533535	0.551995	0.457044	0.638593	0.341307	0.356973	0.057523	0.068503	0.499187	0.815306	0.916782	1.50364
Ob0251457	2001.87	1264.57	1791.15	1058.05	1975.83	1431.3	1162.08	854.808	1231.74	1623.78	2422.78	1846.58	1501.49	1526.26	1252.79	78.8432	76.0208	87.4156	951.397	861.155	994.735	187.435	197.882	257.571	528.385	555.677	633.446
Ob0251456	21.0757	12.3866	19.9056	22.7283	23.2176	26.3142	9.06355	12.3185	13.7832	6.24641	6.19449	6.86595	43.7543	27.635	30.9941	14.5651	14.9644	14.0183	10.4563	11.554	10.2922	7.09603	6.25654	7.65107	11.0857	10.0243	10.8434
Ob0251455	0.914712	1.28405	1.20002	0.726372	1.77287	1.17853	0.410991	1.5943	1.42984	2.72625	2.21104	2.09312	1.07676	1.65623	3.35135	7.07135	1.98825	4.18909	5.97678	2.1511	1.81692	1.23754	0.516481	0.505827	0.41208	0.613857	0.418743
Ob0226091	3.64223	2.12077	1.82526	1.19679	0.403466	0.61181	1.33782	0.810056	0.633714	0.210057	0	0.441144	6.22445	2.66678	5.58559	2.31906	0.493689	1.65577	2.40103	1.24026	1.4579	1.13766	2.8756	1.42639	1.21432	1.28742	2.17715
Ob0201156	3.95625	4.86546	5.71192	5.6891	3.31356	6.21345	4.31265	3.83422	5.72494	3.26507	3.47643	3.50748	12.4774	6.55793	9.18373	4.97696	4.68423	4.4507	8.15508	8.32162	7.01423	7.06198	7.34462	4.79525	8.21967	7.61843	7.93692
Ob0250320	27.715	24.7707	20.5147	28.8294	24.1179	26.8604	28.8721	26.3903	31.352	29.8118	28.9843	27.4415	21.1974	24.5001	15.9858	36.604	31.8517	30.7752	32.6031	30.564	32.1472	41.7141	47.3676	45.716	35.6429	31.3859	34.2832
Ob0250321	94.6299	33.4785	51.1693	24.1773	13.3287	19.493	86.666	119.093	121.777	24.1933	22.6981	21.0043	15.7236	17.0068	19.298	145.835	194.296	133.651	78.4844	48.0847	39.3759	53.072	57.6956	79.4784	66.2341	95.4843	89.1674
Ob0201151	2.94894	3.68917	0.733087	3.4957	0.247196	1.50673	0	0	0	19.8523	23.2707	24.9689	4.59496	4.39168	1.13242	0.271682	0.159625	0	0.098385	0	0	15.5948	5.03824	8.70114	0.218605	0.389906	0.173766
Ob0209644	1.21612	0.624326	1.43243	0.9757	0.688182	0.880071	1.44603	1.77643	1.25397	1.71282	0.964085	0.322423	0.858809	0.853672	0.983792	1.10193	1.45529	0.960171	0.708229	0.450095	0.686622	1.47016	0.924972	1.23153	0.368275	1.12313	1.02275
Syringa_oblata_newGene_639	0.860182	0.028301	0.322895	0.019523	0.053885	0.144465	1.38923	3.33295	5.21606	0.046063	0.074972	0	0	0.078947	0.139072	5.03751	2.85456	0.066486	0.063694	0	0	0	0.070475	0	0	0	0
Ob0201159	1.38737	2.29775	1.9389	3.13243	1.98533	2.12595	0.390192	0.0566	0.237624	0.846529	0.372614	0.142058	1.29317	1.56074	1.22936	0.755023	0.59765	0.495101	0.429671	0.913237	1.19314	0.868736	1.14952	0.986468	0.209516	0.519479	0.411086
Ob0201158	2.15756	3.73085	6.97445	2.53693	7.44441	4.07379	2.0328	4.34925	4.07102	5.57604	6.19423	5.19635	2.25928	3.91424	3.99808	2.75125	2.63705	3.13371	1.67727	1.16146	0.747241	2.67456	2.17783	3.12987	2.01026	2.41313	2.17897
Ob0234169	2.11163	2.00546	3.09828	0.353675	1.28175	0.480876	2.70303	8.12186	4.96191	2.75028	1.95335	0	0.802084	1.51739	1.25896	3.9724	6.40886	6.2683	2.98707	1.69949	2.40016	1.60554	2.10316	1.32542	3.26374	3.89316	2.33354
Ob0224788	40.8553	2.13285	9.46215	4.69358	10.4173	3.87599	181.001	153.544	114.895	26.3791	10.0309	22.3355	2.55556	6.93307	10.5851	138.395	190.305	239.663	14.9644	16.7506	13.5926	76.8865	139.085	98.1529	36.5317	23.6155	15.5617
Ob0224782	1075.91	537.225	663.035	393.696	486.054	472.331	655.181	1119.69	1299.54	1017.2	1057.96	768.311	415.274	333.071	453.256	946.832	1841.51	1332.69	1319.38	870.471	835.615	1030.86	1281.41	1449.81	1502.33	2042.7	1762.85
Ob0208549	5.85395	8.10762	5.95655	9.33318	4.60949	7.07703	1.08424	1.64461	1.24355	1.88083	1.94811	1.71458	5.64941	4.74866	9.57078	0.983678	0.920048	1.06322	0.641334	0.546395	0.447585	1.91167	1.72412	2.52748	0.551715	0.970109	0.425492
Ob0226329	245.623	202.797	191.693	180.316	175.792	172.349	283.749	239.52	260.266	263.43	284.483	265.229	214.869	225.871	210.4	213.574	233.028	222.421	277.798	209.579	212.348	251.089	250.59	250.696	315.928	330.916	312.877
Ob0226328	93.9038	164.65	182.604	157.367	342.863	290.094	28.1926	31.2011	35.6687	81.6131	25.9972	23.2974	203.985	268.433	141.848	28.3445	29.9414	31.9356	47.4769	42.4383	36.0265	46.9259	69.8955	69.3848	62.7667	76.0691	87.9792
Ob0226326	17.7624	15.6038	12.8971	16.2806	21.1555	15.7319	11.6681	18.9966	17.9081	24.3493	27.4771	30.1564	22.3609	19.0908	25.8085	16.9881	19.9857	14.5102	42.4402	48.0658	48.0723	8.44003	7.8911	13.3976	43.0502	41.0604	39.4418
Ob0226324	0.811593	0.365068	0.776406	1.24853	1.82342	1.21215	1.37919	0.674557	0.938623	0	0.129683	0	2.44445	2.40601	2.08468	0.619952	1.49277	1.06627	0.365304	0.577738	0.923435	1.14806	0.384945	1.25451	0.495188	0.348811	0.388547
Ob0226323	22.1509	23.4978	27.3783	15.4526	18.5136	18.1572	9.91484	11.5638	11.3837	5.68971	4.57251	4.52436	28.205	21.5781	16.7673	11.2134	11.0296	14.7383	21.4744	12.9441	13.372	8.73558	9.93083	11.0326	16.5293	20.0158	18.3433
Ob0226320	28.9285	55.6418	36.9347	61.0153	48.1241	44.1363	15.5285	7.75395	7.68973	9.54377	6.78161	4.69626	62.5889	61.8077	42.5078	3.43471	2.71059	1.14005	2.02665	2.12048	1.79476	6.04725	4.56699	4.44948	1.3143	3.04519	2.2841
Ob0218571	6.93326	5.3083	5.53849	6.43262	5.42601	6.54701	10.2723	10.9763	9.27072	4.96765	4.19008	4.64303	6.2563	4.59526	5.36346	11.9976	12.7621	10.8507	6.02655	5.04382	5.8206	8.68528	10.0647	8.77141	6.16003	5.36445	6.68422
Ob0218570	4.09412	7.17498	2.91395	5.24089	2.65904	2.92018	0.705632	0.638182	0.427423	0.281983	0.075597	0.065267	3.54007	5.76099	3.28469	1.64155	1.54272	0.468418	1.42378	1.448	1.05202	0.721188	2.39112	0.927203	0.734863	0.360572	0.578465
Ob0218578	0	0	0	0	0	0	0	0	0	0	0	0	0.750923	1.48286	0.421174	0	0	0	1.44389	1.62358	2.04978	0	0	0	1.97172	1.30031	1.64413
Ob0224259	5.34224	12.2791	11.1845	15.0294	13.2166	12.3874	1.01894	0.879247	1.09337	2.55851	2.80753	2.58348	15.4765	12.1851	11.6887	3.41924	1.71506	2.31814	3.0465	6.03599	5.6947	4.68948	3.67113	3.56573	4.00199	3.38658	4.78018
Ob0214406	6.60106	12.9311	10.5342	8.24846	6.16164	6.52874	3.19429	1.75243	0.341184	1.13337	2.76059	1.29149	2.63554	6.19223	2.5324	2.57009	2.70515	2.50443	0.755243	0.480472	1.82515	1.79519	1.92244	1.22088	0.709354	0.928808	2.16957
Ob0210387	2.01757	0.25474	0	1.29693	0	0.248989	1.6229	3.14221	1.84681	0	0.159293	0	0.188944	0.609148	1.19083	9.87991	25.2477	16.4812	20.5757	1.85773	0	10.0858	15.2314	20.3058	3.53027	8.75032	5.37872
Ob0210383	66.8047	269.686	144.419	274.139	260.718	321.416	39.5895	14.3454	13.4102	80.0141	75.9449	97.0939	294.265	346.035	361.683	24.0774	7.40947	13.4087	20.9891	70.9702	74.9611	40.0488	30.3404	29.0337	8.02274	8.12402	13.516
Ob0210388	7.51901	15.8905	10.5386	15.184	14.6379	11.7827	16.0327	8.41019	12.9949	2.60444	1.25957	1.19184	38.8352	16.9265	22.0366	34.4709	65.6065	50.99	42.3766	9.3353	6.5442	24.1269	40.3605	55.8799	22.2685	38.4949	29.0658
Ob0214409	15.1625	15.9869	14.0861	14.5472	13.2259	14.3289	4.70137	5.95096	6.08605	4.8387	3.49736	3.5719	15.2766	12.9406	17.0516	9.67483	7.69886	7.68085	5.49235	4.18417	4.43117	11.1858	9.12008	7.79273	5.08567	5.41482	5.21976
Ob0204147	0.389096	0.778981	0.799656	1.21188	0.828233	0.878273	0.118011	0.360491	0.206115	0.749671	0.558949	0.214554	1.86921	1.79464	1.68204	0.536148	0.328835	0.101147	0.705826	0.645105	0.887621	0.525351	0.9007	0.667624	0.201731	0.594062	0.464642
Ob0252592	4.98246	5.23161	5.26891	4.57513	3.25439	3.5529	1.38052	1.13071	2.99493	1.31947	0.437594	0.815488	4.93314	3.35639	2.98623	3.23844	2.83995	2.55183	2.39125	1.34406	1.77509	2.896	2.45392	2.24022	2.62925	2.57557	2.61222
Ob0240598	1.36924	5.28195	12.9462	7.75897	8.54557	11.3095	0.27588	0.375819	0.319693	1.64631	2.25248	1.45438	8.96675	9.04402	24.523	0.063191	0	0.071002	1.10652	1.57325	1.1458	0.1737	0	0	0.457132	1.14319	0.525634
Ob0239435	1.05338	3.64698	2.17442	5.84885	3.40517	4.54502	0.189375	0.030941	0.213019	0.419697	0.252873	0.471692	0.190671	0.328472	0.037076	0.888768	0.500565	0.66123	0.040501	0	0.026515	0.644933	0.934224	1.40013	0.115684	0.08833	0
Ob0239430	3.1235	3.34117	3.50716	3.6971	5.86804	5.3078	5.38566	4.29392	6.00927	7.25161	4.75126	5.87927	4.08659	2.12364	2.62527	3.81299	5.55175	4.2355	3.03616	2.35242	1.92343	4.84724	3.87729	3.06046	1.75882	2.39546	1.50608
Ob0240592	4.57775	2.56379	2.27766	3.04105	6.10891	5.54687	9.23584	11.2446	12.4713	12.6456	21.0141	11.7975	3.39924	4.69132	6.11671	12.0264	17.7302	11.2962	14.9759	13.6269	10.4187	10.0407	12.8208	12.8401	24.3204	25.2949	30.1865
Syringa_oblata_newGene_10275	0	0	0	0	0	0	0	0.218909	0	0.140851	0	0	5.38927	2.02527	3.63637	0	0	0	2.10233	1.54309	2.85226	0	0	0	2.16969	3.05167	2.39183
Ob0240595	529.189	145.024	245.848	383.597	485.409	297.985	2340.06	1792.5	1300.33	284.925	135.224	254.066	98.8462	350.132	428.965	1635.62	2352.7	2797.93	186.007	173.191	149.056	981.619	1639.19	1315.91	458.505	281.253	179.277
Ob0240596	66.3088	1.36401	11.5891	3.68855	7.33267	2.02948	397.984	318.243	212.879	49.0078	21.4259	43.0222	1.64251	4.35323	5.08233	255.151	377.02	434.679	23.2762	28.6811	25.6776	159.423	254.794	208.119	50.5855	30.6145	20.1711
Ob0213917	16.2049	26.9025	33.7138	30.755	33.6286	29.4229	9.36051	7.0813	3.42698	6.79603	6.03742	5.24913	34.9725	38.772	41.9681	5.44136	6.16605	5.26384	8.78144	9.14578	6.67825	7.82203	7.31292	9.2439	8.30969	7.24397	6.10459
Ob0213910	5.42718	3.4707	5.34325	18.0597	12.8462	16.144	2.82224	3.51151	3.4673	16.7666	18.7053	15.18	6.77612	5.21837	8.04734	6.55814	4.97658	3.67906	10.7362	8.30631	7.85665	22.0923	19.0854	22.2114	8.23072	10.9015	10.4303
Syringa_oblata_newGene_917	3.36101	4.55767	3.48176	3.50835	3.81665	3.59183	3.37685	6.10396	5.20152	4.59769	3.4538	2.78412	8.93595	5.94318	5.50103	4.84161	6.34349	5.7957	5.93147	7.45017	7.83968	5.59822	4.31002	4.0543	6.12886	7.35901	7.62277
Ob0253149	0.457258	1.77075	0.793759	3.99715	6.38506	3.32388	0.483147	0.457396	0.47989	3.34921	2.64547	1.54492	0.789618	2.14337	0.538278	0.781344	0.442239	0.398227	0.319181	0	0	1.90728	3.56092	2.36932	0.363454	0	1.01992
Ob0253148	1.30097	0.57933	1.0037	1.28518	0.406793	0.395574	3.40474	3.50949	2.68641	0.792931	0.229678	0.645781	0.429574	2.35958	1.60944	0.915241	3.39504	3.59642	0.128521	0.686111	0.366217	0.961865	3.46683	1.01319	1.47915	0.609286	0.588775
Ob0206319	1.11818	3.94308	3.4463	2.29226	2.51889	2.47239	0	0	0	0	0.028442	0	5.21507	3.85001	4.20782	0	0.074381	0	0	0	0	0.08008	0.119266	0.071418	0	0	0
Ob0206314	17.1581	27.4349	22.5387	30.7551	24.552	26.4799	4.85205	6.3893	5.0347	9.2462	10.2729	9.34071	13.0861	17.1711	11.3276	7.4373	5.73522	4.33492	10.9198	14.3787	13.943	7.62181	6.8197	8.13817	7.3647	9.02922	10.5584
Ob0206315	5.03191	6.2429	6.21396	1.46373	2.7805	2.01736	4.24545	3.61335	6.62232	3.07355	2.05746	2.0477	2.54008	1.93343	2.14613	4.64236	3.48954	4.16225	2.43167	2.38772	2.99662	1.62857	2.51731	2.47114	2.03379	2.10602	3.69471
Ob0206310	7.22977	11.04	11.478	12.8492	14.7434	9.28244	4.15047	7.67163	6.11669	7.88529	9.56428	11.4649	9.3215	8.12731	14.4064	2.92244	4.47092	2.58161	4.94651	7.08444	8.05064	5.52402	3.48559	4.34112	4.60004	4.42146	5.61991
Ob0253146	0.419179	0.348486	0.143859	1.61716	1.49332	1.75364	0.078984	0.284133	0.227939	1.57859	1.25761	1.61301	0.253654	0.248793	0.191723	0.236076	0.357701	0.299545	0.157001	0.098914	0.0939	1.39569	1.09955	1.16838	0.070722	0.084706	0.080584
Ob0206312	2.27135	13.8148	5.30972	7.39343	22.1815	13.8475	0.3617	1.15344	0.335065	1.29646	1.01645	0.674901	8.69163	3.81811	8.32381	0.197405	0.248088	0.045516	0.698142	1.50302	0.449244	1.19191	0.89625	1.37626	0.508606	0.415129	0.732488
Ob0253144	60.976	98.4104	82.2684	83.5757	57.744	66.5902	36.7294	34.9378	27.4804	24.7279	12.5554	9.82423	93.3686	117.362	101.209	21.7041	30.5267	31.7594	25.1833	17.8126	9.66883	26.0482	24.9621	32.7104	25.0528	45.4473	15.3285
Ob0210962	12.3602	19.5903	14.5098	16.1691	10.8143	13.8507	4.25269	3.53767	3.85061	3.4596	3.4651	3.3031	16.9622	15.5456	15.652	3.0937	2.72409	3.33369	3.73115	3.63779	3.7968	5.26488	4.23705	3.2092	2.18749	2.7352	2.77008
Ob0210963	1.94053	2.86327	4.48222	4.90238	7.64996	5.85854	2.2502	3.41648	3.36159	6.72734	6.96868	8.0373	5.4984	4.07724	4.51729	2.5026	2.38638	2.25554	3.44765	4.48023	5.87637	5.84138	3.15434	3.71124	2.34723	1.74765	2.2163
Ob0210965	9.62691	7.24071	7.34889	6.43558	5.25121	6.34553	6.01148	7.55497	6.10312	4.50436	4.21017	5.03934	3.55357	4.70195	3.9987	8.69272	6.60633	5.82222	3.86687	3.51316	3.56341	9.03192	8.99719	8.52433	3.97201	4.41235	4.20638
Ob0210966	3.47095	2.8395	1.10159	1.97721	2.94547	1.43719	3.50271	3.29725	2.39292	0.35005	0.070043	0.204842	1.03441	1.95134	2.15568	1.58139	2.87804	2.26554	0.443664	0.109107	0.32115	1.19206	2.16817	2.16652	0.561379	0.413812	0.469273
Ob0210967	3.40183	9.32844	7.99087	7.84948	5.91328	9.50894	2.89454	0.579978	1.67402	0.981502	0.480323	1.29413	17.6724	12.0417	11.5973	3.55477	2.19434	3.50407	2.22172	2.78228	1.86642	3.04676	2.04865	2.77984	1.49842	2.45231	2.32692
Ob0210968	9.28121	22.0593	14.132	15.3994	12.1319	13.3678	2.2095	4.0145	2.2121	3.14134	3.70304	2.75732	13.2709	19.8791	12.4052	3.0115	2.47287	2.48637	2.12087	3.36402	2.13429	4.24877	4.08554	3.69656	2.48875	3.834	4.109
Ob0210969	1.32577	4.54643	2.74534	4.52023	5.03518	4.4839	0.308944	0.396621	0.126873	0.361273	0.283416	0.307809	4.62066	3.66426	5.70062	0.407975	0.091567	0.114694	0.237458	0.28994	0.759057	0.372692	0.083451	0.299999	0	0.12346	0.078676
Ob0252898	44.0292	17.9061	47.3212	78.4251	49.0447	78.3397	20.2005	69.0845	55.0642	13.0301	18.8904	5.53151	27.4803	43.6142	59.1334	51.3228	82.8313	79.643	29.1923	24.5408	8.40433	41.3201	63.1631	64.7134	24.4055	35.1571	25.8747
Ob0252899	0.365809	0	0	0	0.352865	0.230614	2.0951	1.76766	1.9229	1.05553	0.956275	0.534616	0	0	0.028553	1.89954	2.20197	2.27427	0.816427	0.070556	0.104797	2.41754	2.14753	3.59585	0.595738	0.306281	0.443071
Ob0252896	1.61681	1.58735	2.13967	4.16432	3.29216	3.19073	1.75018	2.72383	3.36383	1.02723	1.40054	0.715092	3.33087	5.26726	5.01858	2.80137	4.45622	4.38559	4.43614	2.10086	1.36305	2.24689	3.82953	4.34309	3.66923	4.72006	4.02494
Ob0252897	51.7192	55.8875	41.7219	0	1.79623	0.371652	56.4327	36.8381	47.9348	0.670728	0.625054	0	31.7586	13.8248	21.2834	48.0213	34.5655	39.645	27.4697	27.7198	25.4753	0	1.03763	1.22912	28.7492	26.179	30.481
Ob0252894	1.59396	0	1.60323	4.92771	6.75325	8.97843	1.97971	4.00747	4.07126	1.76767	1.90244	0.942804	7.08177	8.3065	6.38376	2.69909	4.30395	4.03742	4.42635	1.9884	1.54129	4.62456	8.57805	8.90457	3.04957	4.4513	3.88815
Ob0252895	2.19685	0.260024	0.803204	0.278344	0.794048	0.346888	0.296709	0.897658	0.482514	1.42329	1.55585	1.7289	0	0.104831	0.25222	0	0	0.051251	0.791485	1.84122	2.30386	0.021316	0.039792	0	0.113679	0.305208	0.138344
Ob0252890	5.66679	16.8776	3.71787	8.94687	5.52555	8.05199	0.612213	1.18198	0.900815	0.144148	0.443083	0.151387	5.85847	3.51807	4.00199	1.73439	0.697832	0.819325	0.938159	1.74784	0.905741	0.603939	0.598551	0.394694	0.773266	0.560026	0.97689
Ob0212524	7.75091	13.901	12.5259	11.3104	15.099	12.6373	7.73501	6.43421	5.07322	9.50596	6.68713	6.57606	24.115	26.058	19.4139	10.0653	9.56905	8.02051	13.8226	18.5568	14.9724	9.87191	6.54986	9.48699	14.7743	17.3468	15.2242
Ob0212520	0	0	0	0.539414	0.326687	0.543305	0.093647	0.022165	0	1.23063	2.20817	1.7269	1.02423	1.43441	1.01025	0	0.042495	0	3.2095	3.01302	2.28038	3.14486	3.72001	3.34129	3.59811	4.58132	3.94097
Ob0221660	3.03624	3.92507	2.99212	0	0.185256	0.249134	2.25868	2.77037	3.08059	0.194389	0	0.112672	2.28626	0.582959	2.55478	2.6359	2.20136	2.38065	2.12418	2.18499	2.43913	0	0.019109	0	2.12013	2.24929	2.57479
Ob0212528	12.8817	10.9687	8.66898	18.7531	13.2254	15.4505	34.0356	34.8721	26.2473	27.4373	18.7765	23.4501	10.1561	11.1696	10.4656	28.2626	35.9876	49.3645	13.9898	17.4447	18.0921	45.8644	58.2195	55.5896	20.4739	22.5996	15.0694
Ob0241643	0	0	0	0	0	0.191861	0	0	0	0.247396	0.62232	0.24103	0.160531	0	0.489938	0	0	0.201067	13.4574	7.86804	16.1494	0.197319	0.184733	0.30387	12.107	9.70312	9.44861
Ob0208895	29.384	26.1149	23.1783	20.0202	26.8951	21.5388	18.9931	25.6933	23.7001	29.522	32.3187	30.6167	20.8563	22.5856	19.6767	29.493	29.9387	25.6935	44.0298	40.0498	31.8284	27.1202	26.8071	29.5968	38.5667	43.0914	41.4686
Ob0244031	49.5669	8.88545	13.5553	5.55993	9.72067	7.51896	81.254	74.3602	72.7343	57.9119	79.4203	79.442	12.5127	4.83942	11.4031	83.3162	75.1488	68.5142	80.9844	88.2192	83.273	54.9451	58.7931	61.3067	74.644	65.5042	77.8541
Ob0244030	103.577	75.2562	76.0835	81.1444	81.2499	99.3674	24.7389	23.9231	49.5759	62.6493	67.6036	54.2824	112.616	126.118	95.7088	10.8696	20.0937	17.1153	36.8709	35.3012	41.5173	24.3424	22.5453	26.2259	27.4098	31.7684	42.9413
Ob0244037	0.952319	3.79596	1.9774	1.38156	1.52432	1.2185	0.131449	0	0	0	0	0.090562	1.16282	0.666431	0.825982	0.039182	0.34573	0.276379	0.218901	0.572123	0.46554	0	0.148761	0.052598	0.233539	0.144634	0.100873
Ob0244036	2.16952	2.6144	1.91579	1.46422	2.54259	1.98698	2.02184	1.30622	1.77482	2.04038	2.71204	2.08668	1.55688	1.56553	1.29673	1.62554	2.39722	2.71844	2.56094	2.66371	2.59497	1.68683	1.49384	1.61764	2.34015	2.67825	1.78315
Ob0250382	0.504932	0.519611	0.128307	0.879181	0.559965	0.437403	0	0	0	0.019377	0.032115	0	0.974918	0.546277	0.427323	0.013284	0.034613	0	0.163314	0.027436	0.138444	0.220197	0.486798	0.183016	0.166002	0.098303	0.081492
Ob0244034	4.32302	5.57104	13.0764	6.04967	9.90525	2.6761	1.88538	1.68226	3.33253	3.90944	3.62279	5.1908	16.748	15.2231	9.74886	2.03674	1.56832	0.202913	0.571674	0.340943	0.605105	0.718637	1.64114	0.768441	0.838377	0.773437	1.18925
Syringa_oblata_newGene_12696	0.163224	0.37075	0.181648	0.376862	0.623203	0.527552	0.259819	0.184384	0.148568	0.780103	1.01564	1.2599	0.145148	0.029944	0	0.090742	0.329534	0.05544	0	0	0	0.283302	0.435419	0.500216	0	0.074142	0
Ob0244039	2.03811	3.4593	2.9808	3.68401	2.95086	1.96656	1.15822	0.421739	0.566914	0	0	0.294677	3.31186	2.62386	3.75228	0	0.133318	0	0	0.218417	0.190299	0.273696	0.417994	0.509445	0.458411	0	0
Ob0209824	23.2639	1.60867	4.77021	3.99286	8.30127	2.64205	113.681	93.3449	67.9005	14.1666	6.26728	13.2622	1.02439	4.80353	6.33135	84.5535	106.004	134.469	7.33157	11.1824	7.86123	40.808	74.3973	57.1877	25.2292	15.2658	10.0813
Ob0245341	6.20327	16.106	12.0056	13.9681	12.9914	15.7427	3.94544	1.97593	3.92697	3.8858	2.93852	2.39505	25.6053	15.5451	22.5464	2.46893	2.14223	3.12614	3.47238	5.10632	3.38726	4.0778	4.3617	2.81573	3.70508	2.78974	5.1205
Ob0248596	1.38583	4.19467	2.53927	5.39731	7.59876	6.69452	0.832137	1.21822	1.0647	2.37066	2.51489	2.56421	2.51311	2.28558	3.00306	1.22436	0.883602	0.88566	0.912706	2.16425	1.5927	1.65307	1.39569	1.39268	1.11109	0.611168	1.19645
Ob0248599	0.916596	2.8796	2.06535	3.6804	2.22256	2.56563	0.103805	0.220649	0.129807	0	0	0	2.31018	3.50648	1.5598	0	0	0	0	0	0	0.222189	0.396067	0	0	0.119936	0
Ob0245349	5.47893	6.50761	4.34455	8.69803	8.06065	8.14244	2.58425	2.43887	1.81554	1.9006	2.85041	1.48547	6.34529	6.22651	5.0656	1.60847	2.02973	2.0935	0.461309	0.139577	0.216805	3.1288	2.9489	2.73795	0.47049	0.293482	0.357336
Ob0238472	10.7831	24.6925	15.8187	28.9289	16.3895	19.8735	8.70556	3.63726	7.33677	8.15281	6.04983	5.48629	25.4448	32.4153	23.1398	3.58255	4.66622	7.61367	8.39651	6.38887	7.3591	13.2535	8.80714	9.8908	7.5141	5.93484	8.60401
Ob0252239	11.6591	13.6659	19.4265	24.301	15.463	19.0769	4.06751	2.49688	2.4161	2.48633	3.10881	1.50065	11.7784	12.5874	13.3226	3.47314	2.56004	2.74046	3.19073	0.961474	1.47176	2.06955	4.05444	5.26508	1.48598	1.91013	1.68914
Ob0252233	9.33282	18.8187	19.1033	12.6542	11.4845	11.7088	0.826844	0.869325	1.26583	1.20274	0.352992	0.923112	25.3063	27.6533	20.5663	1.10513	2.70354	1.60913	1.09101	1.80033	1.24691	1.0652	0.476674	0.675337	3.42636	1.68802	2.49827
Ob0252231	0.39707	1.43971	1.84711	1.17052	2.49698	1.70749	0	0	0	0.341824	0.344276	0.429322	3.94697	3.53606	1.38102	0	0	0	0	0	0	0.237516	0	0.158404	0	0	0
Ob0252236	17.5019	25.5145	27.5401	16.7456	12.7934	13.6592	4.32902	4.5605	5.09249	1.97298	1.8214	1.04714	23.0408	27.3092	25.4941	6.51763	4.72183	5.24146	7.02467	3.72963	2.67858	2.87825	3.01071	3.88857	2.84249	2.72144	4.17666
Syringa_oblata_newGene_12698	0	0	0	0.416864	0.417958	1.09467	0	0	0	1.05187	1.04951	2.7158	0	0	0	0	0	0	0	0	0	1.04622	0.487564	1.02125	0	0	0
Ob0224686	1.24567	2.56959	6.27104	3.10938	25.8069	1.39582	0.905807	12.8005	11.6029	16.0493	30.9164	31.3263	3.14852	2.40591	2.72013	6.87088	23.0154	10.5274	12.5991	9.61623	12.655	1.40927	1.75123	4.27264	11.1535	7.68542	9.07016
Ob0224687	5.30859	2.68399	3.49555	3.80144	5.3032	4.588	7.23332	5.06535	5.92853	6.56784	9.21924	8.33722	3.06119	3.81908	3.62536	4.66442	5.26281	6.17826	8.81907	6.54391	6.53119	6.36847	7.20799	7.87292	5.56657	4.39772	6.49582
Ob0219718	0.589448	2.16388	1.384	1.85296	1.44309	1.934	0.185338	0	0	0	0.214496	0	1.36098	4.98027	2.212	0.385853	0.097217	0	0.122437	0.443812	0.129967	0	0	0	0	0.18028	0
Ob0219711	18.5594	14.234	14.5538	20.1812	12.0051	12.3908	23.603	21.8519	21.773	17.9995	16.116	20.8864	11.7779	17.4666	18.3773	23.5804	17.7492	18.0121	24.3019	25.9059	24.2827	20.8558	20.3729	17.7664	26.0519	21.1996	25.2366
Ob0219715	1.35269	1.70273	1.94351	0.341645	0.492057	0.796439	0.180028	0.045024	0	0	0	0	0.845181	2.7469	1.14699	0	0	0	0.143647	0.332661	0.095599	0	0	0	0	0	0
Ob0248046	5.91317	10.4952	6.78082	16.12	11.2931	13.3517	1.46644	1.12427	2.2813	3.15436	1.50193	2.51998	11.2585	9.73525	10.3776	1.98638	3.0973	2.67923	1.95389	1.04659	1.47689	6.67259	6.39645	7.06676	2.06492	2.56358	2.45411
Ob0248047	5.16522	4.86332	5.37478	3.58993	4.32098	4.46445	3.2224	4.22039	3.25008	3.94915	4.49521	3.49288	2.12625	3.23995	2.17557	3.85226	5.19752	4.53308	3.40843	3.55027	3.94729	3.87672	3.56559	3.56555	3.64181	3.60225	3.35417
Ob0207445	0.957245	1.1745	2.54474	0.784274	4.75496	3.88599	1.01585	1.27336	1.24112	0.40816	1.24551	0.81403	0.985644	0.810563	0.870947	2.47931	1.41854	1.39199	0.489257	0.636424	0.377406	0.149924	0.043586	0.177008	0.057414	0.170032	0.381858
Ob0248042	2.50332	12.8262	4.24427	15.9354	21.3868	20.9849	0.049415	0	0	0	0	0	13.9045	6.76775	11.6179	0	0	0	0	0	0	0	0	0.113595	0.13422	0	0.325778
Ob0248043	9.13202	7.55063	6.9725	5.79456	7.93547	6.74453	10.2127	5.33138	6.6851	6.21773	8.17479	5.2782	11.8177	12.1451	9.51699	6.72418	5.12791	5.56019	12.1389	10.8048	7.88501	4.48262	5.26883	5.09941	12.7161	11.1106	9.56384
Ob0207441	0	0	0	6.21503	8.33272	6.20294	0	0	0	6.38099	7.40429	4.19985	10.3777	9.32865	9.8851	0	0	0	5.76184	9.09911	8.67418	7.20282	5.61617	5.96903	6.46472	5.68209	6.2475
Ob0248041	8.74319	10.8885	7.18577	5.92683	5.47001	4.02019	8.15567	2.74827	8.67365	2.59186	4.35442	2.88293	8.27398	7.164	6.00808	1.85006	1.62703	2.03882	3.41462	4.18089	3.38543	2.83615	2.41212	2.28976	4.59244	2.18225	2.65685
Syringa_oblata_newGene_3960	2.6619	4.02817	4.91254	2.83664	11.6327	6.80444	3.17732	7.7342	8.2172	15.7346	15.6994	13.8131	1.94386	2.73486	3.43715	5.64355	6.96359	5.60342	5.57747	6.74473	6.20657	3.37164	5.24477	6.20054	4.87224	4.37448	4.81567
Ob0214316	1.05121	0.84952	0.877748	2.28238	2.13579	1.61684	0.560631	0.463583	0.939224	2.30818	3.05914	2.45255	0.20625	0.159402	0.265475	1.71313	1.4168	1.63147	0.300696	0.316929	0.26174	4.40224	3.25304	3.25363	0.192499	0	0.154591
Ob0244697	2.85574	3.38367	1.92214	2.64644	1.7558	1.76367	0.599328	0.901556	1.76946	0.262363	0.531471	1.1621	3.34121	3.29693	2.19041	0.676919	1.25195	1.06135	3.1997	3.34994	3.36769	1.56487	1.20336	1.76558	2.27157	2.77969	2.43893
Ob0202546	2.02387	1.61426	3.19497	2.10604	3.61983	1.64681	1.33943	1.83219	1.32414	3.13058	4.3743	2.06985	1.36418	2.22426	3.36551	4.05162	4.45065	3.39062	7.38863	2.12771	2.64102	4.18399	3.08276	5.10898	4.8027	5.70719	4.11227
Ob0202540	0.609488	1.9118	2.03191	3.392	3.83602	2.74511	0.327832	0.611231	0.338439	0.28995	0.046287	0.100085	2.23424	1.89166	4.20124	0.391641	0.62935	0.300096	0.033509	0	0.085615	0.740612	0.589802	0.956144	0.07879	0.090039	0.042914
Ob0202542	2.28602	4.54244	1.02669	0.782714	2.94541	4.92497	0	0.072539	0.689173	3.41368	2.52157	3.48714	1.68292	6.5571	11.6628	0.944472	0	0.136936	0.225611	0.250636	0.279265	5.28721	4.64487	9.36215	0.531163	0.245078	0.892317
Ob0210672	45.4457	35.5479	40.9183	21.1872	32.1837	31.4412	60.4171	45.4799	59.083	55.528	56.2955	45.6777	19.6486	29.1474	19.472	50.6151	52.6864	44.0914	49.8796	43.8572	37.4445	41.9012	40.9123	42.6275	49.3837	45.7829	46.9068
Ob0234964	6.70423	11.6741	12.9008	8.12461	7.8489	6.79771	1.88289	0.764123	1.10368	0.762458	1.23979	0.313917	14.1844	12.9149	12.4159	1.4032	0.861573	2.17523	3.96892	3.21781	5.09229	1.8684	1.01206	0.680247	3.87399	5.33288	6.76551
Ob0234961	4.79669	2.89933	4.84823	4.00701	20.3695	4.14255	5.13182	7.57005	9.27782	17.0947	45.5076	35.2861	4.65267	6.16359	6.86507	7.92793	5.18738	6.82625	4.52521	2.77569	4.27537	9.11169	7.3064	6.42668	3.6376	4.12195	2.44545
Ob0242694	7.04863	15.2536	18.7541	11.9294	18.1323	18.8278	1.07736	1.25112	1.77443	3.19558	3.7077	2.91914	9.68245	18.9561	6.5295	1.5866	0.75742	1.5503	0.705132	1.52062	0.707389	0.435057	0	1.67265	0.746527	1.19906	1.91119
Ob0200947	1.52724	2.64593	4.34445	2.74315	3.97919	4.225	0.290788	0.528385	0.539141	1.38705	0.973328	0.748252	1.543	4.19792	1.44625	0.415456	0.290153	0.220846	4.38001	0.58548	0.087216	2.08358	2.76239	2.74631	1.04654	2.1953	0.838898
Ob0200946	17.2997	24.2275	23.3909	25.4595	17.374	21.0427	7.36915	10.9425	9.8723	13.9517	10.895	13.3895	24.8427	19.4597	25.9246	12.6179	11.4426	11.2615	25.2575	22.213	22.1064	14.9775	14.2594	15.1382	22.9033	25.5493	26.9945
Ob0200945	1.07236	3.45737	3.01425	4.80969	5.97795	3.43901	0.513335	0.497771	0.29237	0.873552	0.482447	0.794056	6.45519	4.932	5.23199	0.177579	0.388692	0.225433	3.37516	0.674969	1.07024	0.762993	0.972374	1.34566	0.464821	0.312335	0.266448
Ob0200949	6.06318	4.1471	4.8769	4.1311	6.76084	3.67383	9.0402	7.37652	7.89879	15.0046	20.7848	12.0329	5.04274	6.55958	5.5509	7.99487	7.22395	7.7432	11.2806	5.95101	7.58796	6.94407	4.68436	5.65762	6.41139	3.34337	3.67533
Ob0230746	22.5245	32.88	23.8797	28.3763	25.3482	24.9269	8.37353	10.265	5.19288	13.1922	10.8445	11.961	17.0991	28.4234	16.1441	13.8347	6.84368	7.21731	9.57899	12.3406	11.4064	14.0444	11.6609	11.3898	12.1144	10.5781	9.53347
Ob0244962	0.472396	1.06586	1.03853	0.357269	1.06663	0.639599	0.641224	0.435212	0.391544	2.41842	0.97205	0.100637	1.62126	0.853268	0.696269	0.405755	0.447044	0.311166	1.31388	1.4805	1.15336	0.551605	0.301002	0.558275	1.88976	1.58422	1.41232
Ob0240275	2.26962	4.09858	2.55431	4.18444	9.4143	10.6253	3.46779	3.07472	1.1267	6.89661	6.74799	8.51447	10.7173	14.9422	7.60579	0.7484	0.532382	2.38503	5.39014	6.24561	6.13404	3.83062	2.50876	3.23662	2.5699	4.46619	1.89726
Ob0240277	0.065555	0.192769	0.696302	0.634797	0.630423	0.53896	0.232788	0.251884	0	0	0	0	1.87185	0.801072	0.937162	0.36396	2.71583	0.28622	0.052999	0	0.073902	0.262645	0.071129	0.44411	0.070623	0.140419	0.02841
Ob0240271	5.98766	12.464	9.901	13.6769	10.5349	11.9062	2.56111	3.325	2.60043	4.89597	3.14921	2.78525	11.3339	9.23361	11.3105	6.67448	5.58848	4.6738	4.93296	6.20533	7.43333	8.26619	5.17485	5.93455	4.3161	4.99554	6.1058
Ob0240270	0.772617	2.7706	2.31704	0.786257	2.24207	1.89579	2.24619	1.25888	1.52007	1.43182	1.3971	1.31358	2.42305	2.131	2.62486	0.369501	0.796765	0.540347	0.055905	0.36421	0.527068	0.296337	0.545741	0.480056	0.192677	0.204524	0
Ob0240272	21.2379	26.5375	31.7017	19.1263	9.9659	14.5505	5.62002	8.06069	5.41299	3.20391	2.43175	2.17141	17.0427	11.9317	39.807	5.23969	6.28822	6.32712	4.98901	2.47334	3.59541	5.33284	6.65131	8.8544	6.67357	11.2001	5.0908
Syringa_oblata_newGene_19340	1.15468	2.10559	1.51842	0	0	0	0.892286	1.56367	2.16075	0	0	0.273449	0.028669	0.136526	0	1.70098	1.92081	1.36065	0	0	0	0	0	0	0	0	0
Ob0221918	2.89039	0.436438	1.48145	1.10797	4.5824	1.71184	13.2833	13.3648	15.4229	10.9084	24.2054	13.8541	1.29155	1.16973	3.93855	17.7984	17.461	12.0859	9.66679	8.56574	8.91625	12.4609	12.2187	11.9049	11.0488	12.6328	13.46
Ob0242525	2.07553	2.78538	2.71351	2.9926	2.42829	2.59902	1.11943	1.0008	1.46984	1.04324	0.710742	0.588591	3.24054	0	3.93372	1.60584	1.87232	1.29421	1.86062	2.2537	1.73952	1.50123	1.49866	0.930478	1.61445	2.44311	1.97582
Syringa_oblata_newGene_8986	3.83555	3.95792	4.36753	0.978285	0.966719	1.08102	3.7576	3.05183	4.80661	1.16827	1.43997	1.23853	0	0	0	4.88913	2.83744	4.49027	0	0	0	1.41303	1.14647	1.06864	0	0	0
Ob0237386	12.585	27.9966	20.0492	40.8169	26.5775	32.3665	2.74921	4.53615	2.35655	19.668	19.6949	15.7365	23.6737	19.1862	23.6733	2.51805	5.6748	2.3668	3.97002	4.44933	4.5985	25.275	22.9747	25.3958	2.96779	3.407	3.15408
Syringa_oblata_newGene_2784	4.693	7.51354	6.00988	4.2527	3.37117	5.53554	4.36924	4.78234	6.17306	3.60033	3.16348	4.31402	0	0	0	4.70947	3.68993	3.1977	0	0	0	3.54987	4.05004	3.85527	0	0	0
Ob0232061	16.1574	31.0655	21.2406	27.2483	18.5374	23.6181	3.50049	3.74036	4.05114	1.73498	0.973786	0.428471	26.9595	22.3344	26.8415	1.74978	3.89174	2.75513	1.49119	1.84221	0.901044	1.78428	1.59419	1.6479	0.877737	1.76871	1.12423
Ob0232060	0.783074	3.22399	2.76407	6.90258	7.70331	8.19283	0.1789	0.2576	0.12389	0.838015	0.624616	0.426548	5.64148	3.63309	4.90115	0.294863	0	0.1612	0.245473	0.325085	0.405939	1.0732	0.840003	1.11877	0.190719	0.356845	0.060733
Ob0232063	18.7888	24.3967	25.3943	19.6889	17.3612	20.5119	6.09436	6.49823	4.37036	3.05058	3.6234	2.11565	19.8173	28.5646	12.1619	8.52998	6.23928	5.02197	7.79567	8.21643	9.0209	4.79253	4.27033	5.00681	9.35864	9.59602	11.1042
Ob0232065	0.39569	1.2998	1.69453	3.02684	2.907	2.68336	0	0	0.156541	0.377	0.435969	0.158572	3.40131	1.78691	2.26907	0	0	0	0.23876	0.161887	0.501985	0.499921	0	0	0.595572	0.383193	0.326652
Ob0232067	49.3457	19.2116	32.1424	1.25061	1.58875	0.42109	113.066	135.85	147.326	16.5368	20.939	8.58723	4.34166	7.3548	1.52349	270.612	711.679	527.059	425.971	67.16	79.2578	41.7559	79.5962	157.803	95.0566	182.471	161.146
Syringa_oblata_newGene_6202	4.89774	10.5485	20.1887	7.45456	10.3113	9.77787	4.14616	4.58881	2.37793	1.93076	2.13832	1.33829	10.3282	14.1412	10.874	4.31726	4.6185	4.15335	3.51525	2.14734	3.40661	3.16838	1.81154	1.80349	4.68958	5.94865	6.00709
Syringa_oblata_newGene_6200	0.632122	1.05391	3.70595	0.490476	0.458183	0.810914	4.33777	4.38499	1.2227	1.99987	1.28447	1.74133	0.223221	4.64473	1.44062	0.928443	3.83623	1.60779	1.54092	3.77953	4.20298	2.31139	1.38885	2.2575	1.6951	3.01917	2.56142
Ob0220038	2.81843	7.38874	6.11817	8.85851	3.49399	4.7705	1.82322	1.16194	0	1.75237	1.03381	1.43105	12.3668	11.6092	20.5839	3.45426	0.405374	2.35235	8.26712	4.50437	5.57109	3.10608	3.5693	2.05014	2.34153	2.42025	3.08669
Ob0209458	14.5956	12.2702	14.765	16.0942	9.30882	15.2083	9.36419	10.8006	9.88862	12.1227	11.0319	8.6153	11.1998	13.4092	8.72878	16.9121	11.2474	13.644	15.5495	11.1514	14.6887	16.88	21.1308	19.9614	24.9682	23.3245	25.1919
Ob0209456	0.204871	0.720466	0.236791	1.15461	0.806437	0.580797	0.506884	0.485726	0.646524	0.152695	0.298764	0.2254	0.689449	0.455137	0.281789	0.51166	0.451479	0.450247	0.043824	0	0.137712	0.331933	0.177094	0.468316	0.07735	0.180144	0
Ob0251153	6.77171	7.36081	7.83611	8.8348	12.9762	10.1766	4.5808	3.84864	4.22849	3.53128	6.09123	4.97109	7.28102	7.64036	9.77277	2.74296	4.00506	4.50548	1.22815	0.921485	2.10651	4.56857	5.45486	4.70585	2.83709	2.4365	1.58411
Ob0251151	2.71861	4.77416	3.98253	3.0874	1.19177	4.25373	7.65843	7.06944	4.62484	9.10328	1.36247	2.57348	2.07211	4.16503	7.53661	1.44947	3.43376	5.86367	5.13266	3.34037	0.045503	6.58313	2.89443	7.72812	5.95594	17.3674	9.07255
Ob0209452	133.748	55.7603	74.2043	45.7727	56.7629	61.5628	113.563	147.805	141.953	197.377	210.559	205.936	44.157	32.1081	46.8902	150.873	89.6972	116.645	121.871	133.415	139.006	249.673	214.293	185.378	104.035	100.933	105.051
Ob0251157	12.602	6.51666	9.21958	11.3537	9.77659	12.2833	20.4644	13.4585	14.9636	24.8993	19.2972	19.0602	13.0416	13.3461	13.2072	16.7663	16.0058	16.4727	28.974	30.2056	28.0117	34.1995	30.9177	24.7541	22.0756	20.7685	25.5505
Ob0251154	4.85891	7.8277	6.39846	9.07612	9.63458	10.1373	2.67772	3.09281	2.61115	3.30781	2.84557	2.57937	6.80373	4.45796	6.15217	1.38327	3.11811	4.58526	1.68467	1.70484	1.25107	3.92831	4.1924	4.45685	1.5803	1.09333	1.84934
Ob0212005	4.5324	9.32092	6.76791	29.82	22.1997	26.3046	1.4605	1.57267	1.91106	1.86148	1.8541	2.60479	14.9686	15.2084	15.6016	0.764814	0.907025	0.635827	1.65201	3.21466	2.79046	3.11043	2.2691	1.94609	1.10153	1.64052	1.4557
Ob0224858	1.82464	4.61657	2.18729	1.85069	1.52679	2.09504	2.03621	1.84467	1.79224	1.19812	0.913221	1.38007	0.851466	6.76305	1.12872	1.06659	0.963884	0.513083	0.646955	0.218044	0.354767	0.842541	0.795551	0.45845	0.671277	1.09797	0.681599
Ob0213328	2.22827	3.66511	3.52166	3.20045	3.74991	4.092	0.626203	1.03247	1.5289	1.92349	0.543307	1.53296	0	0	0	1.58882	1.69951	1.66108	0	0	0	1.5141	1.71144	1.30458	0	0	0
Ob0205593	2.21454	0	0.544534	0.869381	5.54875	2.32888	7.18595	6.37106	3.684	2.21572	1.42901	1.78478	0	0.103823	0	2.63734	5.57071	6.52197	0	0	0	3.80947	6.30403	9.35572	0	0	0
Ob0205592	277.759	134.935	181.681	172.302	185.916	146.568	964.8	628.511	534.487	75.1848	38.1271	65.527	124.814	311.72	304.742	587.417	757.448	945.701	69.7679	61.8769	43.5991	263.442	439.031	365.945	213.714	104.887	69.582
Ob0205597	88.0796	203.426	126.018	191.104	173.999	163.63	17.5319	20.8467	18.313	28.7688	24.7103	28.8564	200.282	270.762	172.322	27.8205	13.5559	28.7273	29.8062	15.8893	10.8876	33.8721	22.3984	27.778	8.97765	11.51	8.51292
Ob0205596	0.838016	1.57653	1.42529	1.96361	1.5123	1.78138	0.541174	0.326056	0.600422	0.496111	0.640186	1.13388	1.32222	1.43578	1.58541	0.566005	0.252315	0.464494	1.26538	1.29103	1.76231	0.641372	0.8918	0.66378	0.593689	0.776703	0.969904
Ob0205599	7.24769	7.61193	6.97332	11.1176	7.88829	8.21653	7.99995	11.1055	9.12181	22.0858	24.4761	24.6023	7.68715	5.84218	10.5862	17.2981	9.4389	10.4981	20.1812	21.0949	21.8104	25.1184	26.7736	23.4522	18.9726	13.2818	13.8088
Ob0205598	12.9222	22.4559	17.7603	20.1557	15.3668	16.5817	0.904731	2.08456	1.63526	1.52767	2.22962	1.58737	16.7609	21.3987	15.1396	1.20523	1.58741	1.34896	2.64129	2.40673	3.11402	1.24176	1.56328	1.20303	2.1637	3.13383	2.61489
Ob0223083	37.1694	45.825	44.8823	56.7085	24.8537	42.1834	29.5168	17.6816	22.4535	12.5807	9.98213	12.3732	55.5164	60.4585	41.133	20.8093	12.9529	17.7928	29.1043	24.6738	29.1065	22.5974	30.2418	28.4399	28.8847	40.1308	39.6508
Ob0224852	1.18751	1.00615	1.31689	2.04774	3.89303	2.38333	1.7104	1.60115	1.28065	1.08759	0.792549	1.06865	1.96806	2.54416	3.23712	0.713605	1.36117	1.05881	0.36594	0.40184	0.277137	2.17884	2.66157	2.09162	1.04751	0.352473	0.263974
Ob0216292	7.83945	12.3278	9.2136	6.81303	2.21481	4.57977	0.897445	1.24151	1.37643	0.61105	0.577203	0.236163	2.4807	4.03078	3.20426	2.38888	3.79243	2.73791	2.76277	2.56389	2.76198	1.73744	2.35112	2.71513	3.42051	3.45523	3.22424
Ob0220783	75.8226	142.09	115.56	115.592	128.16	107.196	6.2464	31.5498	25.2239	82.0489	98.5082	65.2079	149.757	199.501	141.591	0.70859	2.60766	2.53545	7.35679	16.274	14.8399	9.30741	7.48641	4.88239	2.82444	0.757256	2.04083
Ob0220785	6.96443	5.36515	4.20026	5.3106	8.76382	5.05202	9.44609	9.11875	9.57341	14.0025	13.5562	10.4839	4.94917	4.9542	6.41997	9.37956	9.7178	6.92014	14.6625	14.3437	11.6607	11.5933	11.1072	9.95102	13.5378	13.0048	10.0133
Ob0231600	13.1177	10.4729	11.8786	2.03114	5.88724	3.462	15.9835	14.3178	14.99	15.0833	20.3414	24.5802	5.94797	7.19026	5.68139	11.6074	8.89056	8.00434	38.4609	45.3001	43.0466	10.0615	6.082	8.08346	31.6729	23.5974	33.6367
Ob0228747	0.953354	3.88471	4.6434	4.32213	8.3003	6.89389	0.09122	0.13075	0.077163	1.18984	1.01734	1.06204	6.76064	6.05336	6.38314	0.283791	0.221219	0.141091	0.343269	0.562544	0.471765	0.468263	0.306961	0.383949	0.249583	0.6243	0.256403
Syringa_oblata_newGene_12003	14.4272	8.95701	12.0164	5.9461	8.09621	5.86991	12.5297	34.2029	33.7813	16.9104	16.5052	15.3289	10.4087	4.77855	6.59524	46.1194	51.0763	30.7241	28.4428	20.0109	20.5684	18.9031	19.6773	25.2337	22.178	22.333	26.8626
Syringa_oblata_newGene_12002	0	0	0	2.05447	2.21222	2.01617	0	0	0	1.34919	1.68618	0.837539	0	0	0	0	0	0	0	0	0	1.51481	1.44044	1.39407	0	0	0
Syringa_oblata_newGene_12001	0	0	0	0.925533	2.00712	0.813467	0	0	0.327275	1.78079	0.409434	0.865738	0	0	0	0	0	0	0	0	0	5.23237	10.3822	8.11754	0	0	0
Syringa_oblata_newGene_10896	0.081435	0.266857	0.307544	0.583043	0.230249	0.300622	0.498404	1.16601	0.902226	1.26682	1.58443	1.81109	0.157433	0	0	0.85289	1.1928	0.589332	0.193278	0.295301	0.374467	0.727408	0.358898	0.46824	0.513007	0.630261	0.208343
Syringa_oblata_newGene_10897	2.24397	3.4769	1.90478	0.154276	0	0.259339	1.97835	1.89933	2.92002	0.571791	0.362005	0.101797	0.159273	0.243236	0.253314	1.68936	0.893842	0.869458	0	0.092895	0	0.817174	0.539597	0.870161	0.097521	0.225051	0.254185
Syringa_oblata_newGene_10895	0.646088	0.233732	0.728569	0.381244	0.18118	0.299081	0.406796	0.877393	0.394857	0.821615	1.08012	1.36817	0.252547	0.533866	0.391523	0.756171	0.571752	0.711242	0.251286	0.400462	0.606467	0.816517	0.719208	0.518518	0.549832	0.685663	0.465086
Syringa_oblata_newGene_10890	2.0299	2.70031	2.81805	7.06336	3.0749	5.2727	1.66437	2.80494	0.392642	4.18824	6.84061	3.91414	5.26858	2.07971	4.3906	0.262436	0.505295	1.27055	1.00629	1.24393	1.3188	2.14298	1.4659	3.05031	0.590664	1.14032	1.06725
Ob0234302	37.9203	35.0764	33.3169	37.3983	23.5247	25.4067	20.0721	14.9617	12.155	16.5659	16.2811	14.4155	32.6235	39.0369	28.2514	13.7875	8.64786	12.1345	19.1336	25.1323	28.8826	27.3697	22.3183	20.4649	21.1944	16.6219	28.5672
Ob0224537	0.134023	0.523392	0.368831	0	0	0	0.251101	0.12407	0.522765	0	0	0	0.510677	0	0.310045	0.350788	0.24127	0.380062	0.388914	0.670859	0.95352	0	0	0	0.589389	0.78393	0.785939
Ob0208569	9.4402	5.9051	4.10102	7.99369	6.28978	6.30056	5.65672	6.00152	7.60071	10.7997	11.2404	7.39272	8.40367	7.63868	10.4919	8.51775	8.20313	12.2569	7.55825	4.76222	5.95808	20.0376	14.0745	16.7014	7.65079	15.0529	9.56921
Ob0224531	7.29273	12.4366	15.4135	0.746012	1.87066	1.855	1.29002	2.21322	1.85546	2.34264	1.80945	1.25953	6.68271	2.1844	6.40214	20.7132	7.27248	11.1229	79.1992	7.88679	7.82617	21.8213	52.3408	47.854	32.7526	53.0996	32.9173
Syringa_oblata_newGene_19748	0	0	0	6.45462	3.81189	4.298	0	0	0	5.24779	3.44758	3.74372	6.48731	3.45773	2.86425	0	0	0	4.62031	2.88127	4.89753	6.50294	6.94876	6.89443	4.85887	2.95524	4.06166
Ob0211844	0.584693	0.435854	1.15657	6.83811	3.5471	3.58885	0.63426	0.701179	0.697893	5.01343	4.30693	4.21876	3.39012	4.00482	1.9217	0.275667	0.856324	0	2.42267	1.38009	2.67747	4.65628	4.9968	4.77671	1.88635	2.23312	2.5363
Ob0253386	12.0742	17.6291	19.8122	13.716	15.7113	18.2857	6.61104	5.54349	4.60538	5.9854	5.2978	5.64829	17.4873	16.2473	15.7381	3.78998	3.53525	5.19142	2.7481	2.97129	2.71371	4.05615	3.17122	2.43362	0.781016	1.02624	0.578776
Ob0221789	0.113117	0.646731	0.56242	3.31979	3.71814	2.87456	0	0	0.137488	0	0	0	1.58108	0.971438	0.521747	0	0	0	0	0.171881	0	0	0	0.223109	0	0.298369	0
Ob0221784	2.61795	4.41445	4.02559	3.22207	4.15482	2.77828	1.05548	0.539285	1.19928	0.675023	0.898606	2.32364	3.87813	3.5885	2.8312	0.378531	1.18229	0.492926	1.45099	0.747328	0.471826	0.919968	1.27119	1.5617	0.86938	0.838643	0
Ob0221786	3.69131	4.45165	5.00097	6.72995	4.59596	5.82644	1.33651	1.97408	1.30546	1.26601	0.754469	0.87827	4.95384	4.02891	5.89213	2.02192	2.11816	1.62297	1.31619	1.58301	1.8176	1.56779	1.26145	1.60217	0.841332	1.5335	1.23624
Ob0221780	9.38888	10.8735	13.4051	12.3711	7.71247	13.1916	2.58738	3.96541	4.0451	2.65217	3.03806	2.09982	8.94683	13.0384	9.04915	4.08627	3.58265	3.58857	9.55099	5.67201	7.28753	7.33255	6.31792	6.4968	11.5593	11.5727	10.7791
Ob0221781	8.78218	14.6717	11.8194	10.4983	10.956	12.5946	5.58132	6.25174	7.09243	7.41693	7.03948	7.57779	26.1793	27.6493	25.3279	6.74604	6.30628	5.70111	7.24576	8.81499	7.64465	6.76493	4.23514	5.09012	6.61937	7.09946	7.2239
Ob0221782	16.5529	20.7753	21.9568	18.6142	19.1695	15.1745	11.0157	6.0226	6.23975	8.83163	9.11041	9.59791	3.9184	12.2095	1.86947	13.2988	11.9313	13.653	1.70037	2.53299	1.84602	10.2941	11.256	8.85883	0.409465	1.69901	1.65979
Ob0247251	0	0	0	0.292076	0.314896	0.557967	0	0	0	0.642104	0.805857	1.68724	0.874828	0.419063	0.937601	0	0	0	0.418452	0.732136	0.882659	1.04594	0.884213	0.341284	1.11511	0.81197	0.857111
Ob0228161	189.734	73.2434	99.3017	58.0835	63.6142	54.0284	217.37	162.989	227.068	96.4939	114.742	113.877	131.465	170.536	123.308	174.818	120.204	133.097	170.913	159.872	177.961	132.177	133.308	134.511	198.524	196.272	198.622
Ob0228160	14.299	12.2468	14.9547	16.3635	13.0477	12.7939	5.60915	4.5761	7.72582	5.52101	4.1526	4.47381	14.8413	16.3016	15.6124	9.43536	9.80152	9.58385	7.99371	7.76692	7.91368	9.87912	8.78651	9.51515	7.65172	9.73442	7.52844
Ob0249863	17.7418	16.0582	16.5911	9.71932	13.0305	11.3394	22.831	18.3097	17.057	14.5452	13.1963	13.897	10.9415	9.51985	14.4945	17.9103	17.2786	15.3669	17.9585	14.4273	13.5673	24.5987	23.7863	23.3638	18.8877	19.0117	18.3701
Ob0214505	3.70252	2.32628	2.07045	1.89287	1.32735	1.48874	2.74302	2.73991	2.23949	2.33559	1.59846	2.60612	1.02054	1.09298	0.905182	3.43128	3.11539	2.51991	0.952046	1.0239	0.780797	3.58622	4.98179	4.15312	0.808138	0.542351	1.23967
Ob0249866	26.9542	36.127	35.4482	40.4575	48.1484	45.9345	17.1808	17.8227	23.6098	29.6681	30.0399	28.973	78.8201	46.3554	68.0594	31.3002	18.5099	21.1888	80.288	93.9863	84.9671	16.5161	18.6359	17.5297	89.7106	80.1966	92.3122
Ob0237606	2.52402	6.77594	5.62895	5.03702	4.85662	4.18702	0.91751	0.781664	0.639004	1.12525	1.26484	0.706383	6.08078	4.54446	4.16557	1.15189	1.26558	1.31487	1.45769	1.36781	0.936171	0.696528	1.04775	1.36583	1.14637	1.15997	2.01159
Ob0236953	0.419931	0.534224	0.289035	0.290419	0.404485	0.200297	0.380174	1.55002	2.94094	1.64118	2.39501	1.43195	0.822965	0.684776	0.799639	1.26172	1.00029	0.483631	5.51167	6.71642	7.26805	0.632319	0.37438	0.283676	3.76888	3.0233	3.62237
Ob0236957	0.528408	0.252019	0.334873	0.389515	0.230043	0.369751	1.99686	1.25403	1.48862	0.545813	0.510977	0.269465	0.423976	0.602249	0.670728	0.876327	1.07006	0.85651	0.770798	0.739698	0.919114	0.316872	0.658863	0.661891	1.01821	0.600656	0.937733
Ob0236956	7.90105	7.18626	6.71269	6.7196	7.87299	6.74725	7.50589	10.6675	8.99747	11.4924	11.6065	13.7828	9.24472	9.03515	8.70308	11.2219	8.56918	7.40607	15.8368	15.7831	12.7799	8.33602	7.16978	6.73491	11.7627	13.4462	13.9444
Ob0236959	8.32365	10.4308	10.3353	4.53869	6.01053	6.29744	2.30116	3.36769	3.89458	3.38623	2.9011	1.42081	7.52854	5.87827	4.77721	2.75506	3.05447	2.47853	2.15218	4.04064	2.84364	1.94958	0.90312	1.05609	1.50399	2.21833	3.50594
Syringa_oblata_newGene_9574	0.705927	1.49945	0.122247	0.622322	0.825264	1.37444	2.82522	1.28597	0.836658	1.20418	1.57025	1.13823	0.778504	0.510425	0.575716	1.11321	0.299017	0.756444	1.76324	1.19789	3.11785	1.04403	1.01293	0.857574	1.54014	1.27512	1.45015
Syringa_oblata_newGene_9576	2.65089	4.84788	4.91238	0	0	0	3.18597	2.08594	3.34399	0	0	0	0	0	0	3.31996	2.83725	2.5657	0	0	0	0	0	0	0	0	0
Syringa_oblata_newGene_9577	0	0.049668	0	2.14215	2.25096	2.5374	0	0	0	2.50929	1.09811	1.86466	0	0	0	0	0	0	0	0	0	1.96401	2.08304	1.19003	0	0	0
Syringa_oblata_newGene_16806	0	0	0	6.76886	6.64253	6.14283	0	0	0	6.81592	4.19076	4.74073	0	0	0	0	0	0	0	0	0	3.84839	3.63086	4.96185	0	0	0
Syringa_oblata_newGene_11851	1.13178	1.30884	1.82905	0	0	0	0.804817	2.26686	2.28455	0	0	0	0	0	0	1.34058	1.8215	1.78165	0	0	0	0	0	0	0	0	0
Ob0228458	48.5501	41.4481	39.3475	39.4651	79.0825	64.5237	36.3047	7.55558	0.606994	7.74119	3.11403	6.68753	33.6946	49.398	69.5962	19.7028	17.6905	11.6404	19.3097	8.53843	34.5621	0.650436	11.9073	2.27374	1.20442	16.4644	17.7693
Ob0238805	7.28728	6.4201	7.33767	7.23416	3.56468	4.20295	4.85437	4.05267	5.61598	2.07366	2.62617	1.59603	3.22146	3.98249	3.25725	5.7187	8.06115	6.28806	6.6858	4.56723	4.02232	6.07664	6.65199	6.66209	7.77046	13.0251	8.7704
Ob0238804	15.8615	4.10172	5.36518	2.51158	1.84631	4.041	60.371	46.2407	46.9808	111.924	0.80083	0.680715	1.52316	0	0.824628	1.98404	17.189	6.59952	7.71312	5.74028	0.047702	101.714	69.9052	79.8403	9.36359	25.9672	8.63003
Ob0238801	0	0	0	0	0	0	0.276971	0	0	0	0.053689	0	0.783021	3.26618	1.02302	0	0	0	2.16099	2.38712	1.26238	0	0	0	3.82793	3.42479	2.69749
Ob0238802	169.627	46.4167	61.9899	44.9561	41.9866	50.779	691.547	577.393	484.844	1311.64	18.5232	29.3837	43.3726	21.3629	49.6268	195.477	364.773	336.754	394.92	261.673	18.6681	1447.48	1004.81	1333.11	487.297	1194.76	421.254
Ob0238809	6.93541	9.46976	9.4143	9.46909	5.42675	7.37814	2.67196	2.49556	3.70647	2.47289	2.60733	2.35452	6.01013	4.75234	5.21083	3.7681	3.47418	3.46875	2.87635	3.54581	3.35786	3.56768	4.2327	3.65883	3.90419	2.59603	4.10872
Ob0238808	1.8063	1.17045	2.71895	2.11877	10.5067	2.43324	2.01322	3.39941	3.17594	18.7907	36.4052	25.1643	0.524847	1.49202	1.42108	2.54159	1.83358	2.99583	1.92477	2.44384	2.47439	5.93039	2.7558	5.38734	2.49442	1.4323	1.61504
Ob0204307	6.03548	6.86785	5.14671	1.07535	1.10912	1.01567	0.482882	0.343704	0.26593	0	0	0	2.03678	3.83579	1.25752	0.270381	0.382092	0.058711	0.172451	0.048199	0	0	0	0	0	0.080916	0.050745
Ob0210489	1.83843	1.78992	1.0275	4.79248	6.96196	6.55247	0	0.536789	0	0.802221	0	0	0	0.357598	0	0	1.78142	0	0	0	0	0.316591	0.823525	0.313457	0	0	0
Syringa_oblata_newGene_13562	10.0926	2.36215	11.6969	1.58544	5.23904	3.03289	15.3363	11.1704	13.4716	3.4959	1.73831	2.88732	0	0	0	11.5773	15.7332	15.641	0.118941	0	0	11.6565	19.3533	14.4653	0	0	0
Ob0235802	47.934	23.222	37.4788	12.1358	11.7588	10.2731	25.3362	48.186	61.9861	23.5982	22.989	30.2367	12.4597	6.34119	14.8087	36.1601	30.9524	20.9993	66.7183	48.4028	38.6773	21.2159	18.5879	25.5375	66.1787	43.9077	57.5998
Ob0229323	3.25984	3.13311	3.17246	1.47695	1.09081	0.924897	4.25256	1.35826	2.95124	0.554752	0.95266	0.728108	2.84349	3.40912	3.19869	1.72431	1.07864	0.879822	0.828052	1.2437	1.31836	1.09786	1.206	1.48593	2.02578	1.05205	1.39105
Ob0229328	0.134509	0.144315	0.222178	0	0.14738	0.063835	4.87529	1.19829	2.81277	9.46849	6.14733	7.95352	0.217675	0.578137	0.29122	5.19178	3.34502	5.87896	0.233974	0.074638	0.160716	36.7053	45.2029	29.3314	0.867356	1.1389	0.632873
Syringa_oblata_newGene_10182	1.29108	3.86018	3.95128	3.00048	2.40578	3.72713	0.476972	0.601536	0.295719	0.876109	0.663474	0.213584	4.30272	4.5464	2.17907	1.70296	1.56222	2.05183	1.29496	0.81388	0.771229	4.75838	5.88142	6.18419	2.28904	6.54135	3.44264
Ob0223546	5.29086	12.0929	10.0342	16.7305	10.7842	10.9012	3.95579	1.64355	1.94356	1.78884	1.60478	1.71672	15.9883	18.4998	12.6905	1.64433	1.05197	1.84965	1.33263	1.40431	1.64957	3.82837	4.88639	3.63344	1.10698	1.34035	1.07604
Ob0223547	8.71732	6.88488	7.15983	6.78568	12.8322	9.1584	14.4125	13.3732	12.5925	13.048	14.969	15.7814	9.30125	5.41884	8.61923	12.4805	9.24621	8.87484	15.5792	12.3719	15.4994	15.9075	16.4115	15.5848	16.0572	13.6384	10.3031
Ob0223543	8.03837	16.2243	4.9927	13.9225	4.9029	8.50911	0.899833	0.957175	0.115633	0	0.261065	0.090554	11.5927	7.86368	9.0476	0.63872	0.94947	0.793246	0.463979	0.151202	0.142692	2.03352	1.10372	1.17039	0.201884	0.411026	0.406105
Syringa_oblata_newGene_10076	11.1389	19.3776	14.8734	16.8413	12.1513	13.577	6.06784	3.1395	5.67812	2.77049	2.6903	3.11983	15.3449	12.8497	13.5356	5.63411	6.11257	6.17538	3.25353	2.93119	2.9737	4.46468	4.34303	3.99257	3.05683	2.87954	3.22061
Syringa_oblata_newGene_10077	0	0	0	2.91913	6.62821	7.68478	0	0	0	1.62768	2.12853	1.96081	0	0	0	0	0.211113	0	0	0	0	2.74128	1.04417	1.90559	0	0	0.192358
Syringa_oblata_newGene_3549	2.26102	0	0.051834	0	0	0	20.0352	17.3312	12.5156	0.648089	0.513454	0.961234	0	0	0	14.6987	14.9333	20.7514	1.21286	1.34541	1.68487	4.64792	7.26532	3.08119	6.14709	3.50327	2.37777
Ob0227434	7.47577	16.3621	14.1825	17.3681	16.8528	18.255	2.69374	2.78859	2.63651	2.75509	3.46343	2.69719	21.4746	17.9254	19.3167	2.03616	3.50915	2.80678	5.0498	4.50823	5.04874	6.38548	4.80526	5.10366	3.87977	4.38848	6.36491
Ob0227437	207.383	463.633	389.143	474.765	451.375	465.643	0.81887	0.533901	0.759163	1.57483	3.18367	1.8564	526.451	696.72	434.357	0.090155	0.17416	0.204882	0.664742	0.848996	1.68029	1.07494	0.287188	0.640736	0.366418	0.934361	0.385577
Ob0227430	0.234472	0	0	0.252464	0.683705	0.175705	0	0	0	3.6122	2.68353	2.97324	0	0.142034	0.229208	0	0.209639	0.101799	0.108353	0.157758	0	0.548252	0.448729	0.527439	0.112783	0	0
Ob0227433	19.1723	30.1716	18.8694	20.0201	13.6977	15.4185	14.5961	5.68607	7.59295	7.78983	6.49672	8.87279	23.5912	27.8023	17.9599	11.8138	6.33497	9.84589	11.0602	10.0593	10.3857	10.7178	13.333	8.74987	8.6527	7.14661	8.73094
Ob0227438	0.953291	0.628924	1.35273	1.91995	3.05178	3.69627	0.971397	0.588346	1.57208	20.0053	0.188012	0	0.164959	0	0.304744	0	0.121078	0.37679	0	0	0	63.6446	26.3989	95.1414	0	0.048589	0
Ob0227439	3.23947	2.56385	4.53084	2.06929	3.18899	3.3759	1.10137	0.779238	1.67766	2.56632	1.05106	1.08997	5.00996	0.740747	3.54531	0.726342	0.704471	0.513999	0.735967	0.73617	1.05882	0.425526	1.56953	1.78535	0.724096	0.623838	0.60834
Syringa_oblata_newGene_17867	1.5753	2.45771	2.51093	4.91271	8.052	6.90457	0.975013	2.42641	2.79058	8.45111	6.46761	7.7911	1.52395	0.268167	1.5854	2.4155	3.14267	2.26103	1.67504	2.11058	3.22678	3.94044	4.43081	5.95381	1.39251	1.8344	1.95885
Syringa_oblata_newGene_17860	1.0906	0	0.181117	0	0.306249	0	3.32193	2.57636	1.78311	0.254663	0.048946	0.288552	0	0	0	3.43128	3.49522	5.09638	0	0	0	0.35052	1.47498	0.742766	0.812127	0.288871	0.411984
Ob0238974	3.15425	4.62165	4.09882	18.0917	8.06549	12.5214	0.294513	0.127833	0.129201	0.951269	0.268388	0.328503	16.855	17.0342	13.212	0.267056	0.032139	0.033563	1.02272	0.922329	0.351458	2.41944	1.36966	1.34051	1.3288	1.83915	0.869709
Syringa_oblata_newGene_2490	0.71881	1.01109	0.609039	0.197395	0.256628	0.812452	0.21277	0.567911	0.467665	0.423038	0.198334	0.096391	0.410992	0.225785	0.436302	0.516701	0.696803	1.15259	0.483953	0.408125	0.64788	0.545497	0.563967	0.828551	0.971294	1.80551	0.751504
Syringa_oblata_newGene_2491	0.031807	0.300962	0.076446	0.705302	0.534452	0.065518	0	0.023578	0	0	0	0	1.03906	0.974045	1.08433	0.600684	1.10444	0.289852	0	0	0	0.024086	0.023327	0	0	0	0.015372
Syringa_oblata_newGene_15590	1.22535	1.64015	1.12986	3.29689	4.44642	4.17742	0.900608	1.88722	1.75527	5.62802	4.84676	6.37289	1.4981	1.80523	2.53496	1.44391	1.06656	2.28249	1.7453	1.46699	2.02455	2.7698	4.14084	4.51502	1.64009	1.09095	1.94459
Syringa_oblata_newGene_142	1.3932	3.97413	5.48971	2.14561	3.72653	2.50323	0.730534	0.999735	0.534063	1.03861	0.300249	1.08414	3.13943	3.00934	2.58859	0.98451	1.13163	0.671349	1.21653	0.810335	1.30596	0.08955	0.383625	1.23701	0.459228	0.632788	0.688714
Syringa_oblata_newGene_15598	0.683206	0.816737	0.381263	1.06572	1.33022	1.04651	0.623282	1.19634	1.74021	1.10557	1.28921	1.56042	0.571581	0.634641	0.960586	0.443483	1.02122	0.918307	2.00756	0.95787	1.30248	0.817632	0.477219	0.278721	1.53307	1.36019	1.32118
Ob0208190	20.2472	14.7107	17.1847	15.7281	3.41164	10.4513	1.5768	1.20136	1.11912	2.20489	4.46478	2.99152	5.42314	11.6134	8.15505	3.40564	1.51553	2.12512	0.349292	0.501979	2.21304	12.462	12.4825	15.5498	1.53341	1.19033	1.27407
Ob0208192	41.386	78.0408	119.961	92.9706	288.039	269.909	25.1332	40.4126	57.8451	78.0049	26.597	27.2658	119.981	73.8762	148.935	44.9239	29.9894	48.9744	40.6947	56.3927	51.8087	42.6878	27.858	37.7288	34.7333	40.8563	40.7773
Ob0208195	10.5701	16.5928	50.3029	18.2746	141.391	145.014	6.17162	77.493	65.0009	219.999	205.431	203.792	14.3171	7.18025	18.5446	24.3503	19.0518	17.1206	29.5689	42.6013	28.185	33.9133	15.9468	31.2495	21.1859	26.582	19.9381
Ob0208196	11.4942	13.0344	10.5845	13.8021	12.9649	12.3619	5.71229	7.54138	6.85541	4.51832	3.90287	4.40415	14.5999	10.5999	14.7747	6.64031	7.94198	7.22807	6.04227	3.85099	4.2375	6.8682	7.36046	7.75256	4.96835	4.92979	5.37939
Ob0208199	12.767	23.5866	18.74	16.3641	17.6419	14.0121	6.40514	4.06186	2.9023	1.90925	2.91545	1.99612	19.6482	19.3484	18.3514	5.63061	13.9309	2.59687	2.43303	7.15297	6.32358	7.17531	6.27498	3.59569	1.63109	0.967042	0.786839
Syringa_oblata_newGene_18514	1.42391	1.433	0.500171	0.709911	0.547469	0.795334	0.540074	1.17339	0.353062	0.276583	0.289146	0.354178	1.78466	0.366302	1.71911	0.573699	1.40512	0.585194	1.00422	1.74905	2.24958	0.794993	0.858046	0.649121	1.37683	2.04976	1.62959
Syringa_oblata_newGene_18511	0.304265	0.448361	0.348182	3.53293	2.93725	3.63642	0.193393	0.413301	0.270525	2.15932	1.86631	1.76877	0.377681	0.420078	0.353096	0.337133	0.365079	0.274487	0.301626	0.285821	0.378613	2.91851	2.4609	3.61834	0.378598	0.319207	0.287818
Ob0224017	0.581499	1.82285	1.23845	1.12098	1.2353	1.17446	0.87923	0.642056	0.335984	1.6226	2.42803	1.88367	1.3781	1.91583	0.905995	0.759512	1.00915	0.572802	1.95931	3.06763	4.39523	1.96812	1.78606	1.28665	1.96852	2.13134	2.18815
Ob0208445	4.23354	7.5278	8.25304	8.06406	9.75187	8.91181	2.74696	3.07428	3.15002	5.57049	5.53889	5.14939	6.62529	7.88604	4.52046	3.22136	4.39072	2.99915	2.54191	4.32387	3.41263	3.23555	5.59396	5.82315	2.47368	1.47212	2.70025
Ob0208443	6.98479	1.8947	2.90291	2.65631	4.70165	2.15473	29.35	28.4201	22.0976	32.6432	36.6179	35.9497	2.56788	2.06567	2.13641	38.8558	29.873	52.6411	12.7024	17.0049	14.2051	52.5519	53.6596	47.6909	21.9392	15.0278	14.4258
Ob0208440	8.13777	13.7477	11.1284	2.5241	4.38896	2.28928	6.56482	6.53458	3.1197	0.744353	0.771527	0	5.07037	2.28877	3.00218	4.97025	3.26896	3.334	1.53715	1.09994	1.18581	1.48345	0.753846	0.50602	1.41214	0.944143	1.79075
Ob0224018	8.02039	16.1065	21.5992	12.6173	42.2545	28.2268	8.63919	9.84736	12.9124	25.3433	31.9693	25.8168	12.101	16.3024	10.8274	10.3961	11.3343	9.82021	17.5622	23.8981	24.3358	10.4838	12.089	11.0808	17.2571	15.0522	17.9756
Ob0247129	41.1548	19.6814	27.0399	20.5597	15.6881	17.8948	30.0475	33.7159	39.0965	26.156	21.2786	19.8202	43.8892	36.334	38.6346	29.286	27.0406	37.6485	33.2395	35.4653	32.2611	25.9125	26.3822	27.3903	23.9594	27.9685	23.9909
Ob0247121	16.2131	40.8215	34.2327	41.9169	36.8638	35.4995	9.23671	9.85343	9.00084	11.2836	10.5676	9.15105	39.8819	31.8813	40.5696	9.93242	6.92266	8.92318	13.2825	14.7105	14.5958	14.4486	13.428	14.795	10.5597	12.2245	12.617
Ob0247122	13.0016	13.0846	10.7985	12.3453	6.76058	9.87945	2.26821	2.9187	3.17209	5.00598	5.6403	4.79092	10.131	10.3754	9.25797	6.44963	9.53301	6.51729	13.1136	7.905	6.40832	6.00829	7.69703	10.5398	11.3832	11.0407	12.02
Ob0247123	0	0	0	0	0	0	0	0	0	0.641468	0	0	2.48581	1.54448	5.40901	0	0	0	6.7389	6.69136	7.97645	0	0	0	6.38736	3.37504	4.87044
Ob0214778	4.27065	2.89913	2.63807	1.58242	1.05854	2.56386	5.31945	3.71238	4.29567	3.68197	4.17841	4.15255	2.65538	5.27321	2.13475	8.80074	2.26035	4.86913	8.31343	5.96957	7.46247	5.20773	4.78867	3.18962	7.37237	5.96403	5.77342
Syringa_oblata_newGene_1141	0.501098	0.909309	0.445229	0.496112	0.331422	0.224252	1.05333	1.04808	0.649021	0.776587	0.91722	0.402632	1.40879	1.3734	0.85413	0.75414	0.833746	0.800474	3.36785	3.07403	3.62335	0.296804	0.739108	0.637425	2.96676	2.4347	2.40054
Syringa_oblata_newGene_16023	0	0	0	3.05673	0.935289	1.37099	0	0	0	1.82136	1.57892	2.00727	0	0	0	0	0	0	0	0	0	1.36765	0.818952	1.01194	0	0	0
Ob0253305	0	0	0	2.26636	1.93168	1.86372	0	0	0	0	0	0	0.453487	1.19634	0.634774	0	0.02423	0	0.363154	0.465032	0.660825	0	0	0	0.476039	0.130764	0.360276
Ob0209719	28.2685	22.8554	26.6055	27.9692	10.5943	18.3489	38.9818	34.8534	27.9366	31.645	35.2888	40.5024	17.3638	26.4022	27.5442	81.9981	74.5543	56.5944	166.613	136.03	112.655	72.5025	85.5713	80.7465	174.246	156.771	154.063
Ob0209718	166.823	158.149	146.564	69.1497	55.4351	53.2272	244.148	182.88	186.991	151.265	176.626	161.104	90.5211	129.313	100.074	181.773	146.951	135.064	220.31	242.615	222.079	88.7173	112.139	94.0468	254.461	204.755	218.159
Ob0209711	5.67478	4.66302	6.81449	6.75924	4.22397	6.26001	6.57966	3.91881	5.9876	5.23028	3.60806	2.22049	2.54196	3.80729	2.23424	8.07372	8.52545	8.68173	16.843	9.92298	6.04521	9.49074	16.6286	11.8027	11.1827	9.35716	10.3393
Ob0209710	51.7725	28.5997	44.0775	28.1673	30.0397	30.993	41.9349	46.1772	50.6919	36.7153	42.4617	40.0295	29.2996	31.5027	51.2298	69.7262	55.3015	52.2786	75.9868	60.4778	64.1353	72.2029	62.6302	60.7305	58.3732	59.8506	60.1886
Ob0209712	1.72	3.55195	4.34647	4.42147	7.29512	6.12763	2.30404	1.72058	1.29849	2.95934	2.44096	2.32694	4.41706	5.19616	3.23585	1.74829	2.16959	2.07334	1.40019	0.865066	1.31792	4.46351	3.65121	3.95362	0.977173	1.65114	1.34431
Ob0227139	6.85084	10.1273	9.35769	10.6762	12.056	10.6855	9.23842	14.1569	11.8689	16.1059	16.5042	16.8315	6.92544	9.80049	5.92656	7.51365	10.3521	8.58678	11.7625	14.8887	12.5953	11.3149	8.45981	14.5149	10.063	9.04552	10.1378
Ob0201946	97.7456	99.2632	106.803	82.4502	158.272	120.188	69.4267	127.302	101.408	141.072	162.142	133.734	82.2429	76.3072	86.2878	100.017	123.819	92.3538	159.706	166.672	173.727	71.6675	61.5136	80.001	166.631	184.951	182.456
Ob0225058	27.4542	28.6447	25.1967	35.0228	15.0528	22.4666	10.7654	11.3154	8.57201	4.86752	5.36433	3.78934	21.8557	29.356	21.1662	11.5799	8.71027	9.64944	11.3032	9.41301	8.30277	15.5586	10.8016	14.2371	7.17859	8.28891	10.4203
Ob0221837	4.72577	9.55163	8.25763	9.22518	13.1343	10.1585	1.79917	1.2642	0.733979	4.2314	3.83552	5.17799	11.1126	11.6937	9.02141	0.666605	0.951561	0.88235	1.59397	3.10798	1.41347	2.04629	1.2716	1.96241	1.02853	1.54131	2.06674
Ob0225054	10.6952	5.73693	6.22905	5.81722	4.50823	4.76896	9.72736	6.2974	9.70597	6.14086	7.06669	4.0265	7.14961	6.56785	5.40846	8.33974	9.26969	9.42951	3.32792	3.53559	3.62978	13.5414	13.91	12.7385	2.94836	4.35909	2.40446
Ob0225056	7.90616	20.7823	14.0004	15.0519	12.7196	11.3102	1.37173	1.63765	1.42124	2.0496	1.66386	1.52679	24.5592	15.0637	18.9066	2.16691	2.78822	1.76839	2.90657	2.93297	2.52351	4.96142	3.19862	3.22487	2.49346	3.94063	2.41055
Ob0225057	7.65181	7.74626	6.50858	6.9196	6.90099	8.33873	8.78954	11.5559	11.6055	9.46638	7.38417	8.19161	7.62658	4.46141	6.27737	10.8117	11.0186	10.3631	8.57273	7.12973	7.52333	9.7547	11.2783	10.2768	9.45834	9.58592	8.29065
Ob0225050	21.7276	16.6398	16.4038	17.7188	12.2545	14.3595	17.5977	10.7413	11.4916	4.50013	5.33442	3.62792	25.7282	20.6633	20.5619	9.42277	2.06857	3.86331	13.655	20.534	14.2374	6.33727	4.76583	4.593	4.35029	5.49413	9.05642
Ob0225052	8.79378	7.99289	6.70779	14.2224	9.35093	11.6648	6.81697	12.5958	13.1479	15.9996	15.8271	17.4777	10.723	9.09689	10.1658	15.1294	16.0264	10.9634	15.1585	16.3639	14.7137	17.228	12.7282	16.7276	13.7414	13.1207	13.7039
Ob0225053	9.8588	8.43907	9.10158	8.37301	5.79907	6.7582	5.40226	4.95811	5.09475	9.35977	10.3746	8.83303	6.13795	5.71547	6.29921	5.10715	5.25738	4.92876	4.59226	5.26201	4.76166	8.32012	7.8762	7.43925	5.83207	5.71578	4.45608
Ob0223843	1.6469	1.01625	1.61356	3.50766	6.27955	3.66469	4.9035	3.17256	2.84608	1.15982	0.497612	0.892396	1.93608	1.26243	2.56818	3.16017	4.30567	3.30156	0.665473	0	0.41206	2.54011	5.25833	2.99891	0.891543	0.592302	0.583513
Ob0223845	29.9133	39.3669	41.4043	20.7933	19.8322	18.1932	12.9917	22.2865	22.2799	9.31182	9.02809	8.8752	22.753	28.1883	22.1602	6.89337	5.00242	5.30535	7.03348	12.4906	13.1446	1.33056	1.30779	2.07883	3.85212	4.71565	4.25226
Ob0223846	2.44983	1.75002	3.12356	3.35594	12.5326	7.87094	2.9182	2.98314	6.39189	19.6172	20.0169	20.1658	8.31502	2.82159	5.84929	0.70221	0.261093	0.244169	27.9839	45.5475	44.0215	2.92828	1.42649	1.05802	25.6082	18.0397	32.4603
Ob0221990	2.21046	4.92913	2.56534	7.09014	5.00013	5.88319	0.437317	0.439156	0.824663	0.898426	0.507183	0.799342	7.21953	4.10438	5.24633	1.38066	1.25276	1.18784	0.983223	3.54084	2.82436	2.67978	2.55748	3.25493	1.02463	1.28128	1.60037
Ob0221997	0.131068	0.074981	0	0	0	0.079509	12.9735	8.23985	14.4724	1.79383	2.08514	2.6862	0	0	0	34.6172	28.9154	46.7157	53.9522	1.18711	2.36849	30.8883	55.4117	40.1018	36.6383	71.8873	31.6656
Ob0221996	36.2462	43.8181	39.1448	44.8792	51.0852	52.5032	57.4626	74.3802	59.8828	73.9294	82.9797	69.1851	45.1421	52.6729	46.1693	59.7788	49.194	63.0081	76.5233	74.2086	91.0899	68.1713	72.988	67.5037	67.0448	88.9645	70.7046
Ob0221999	28.3057	26.6364	24.496	25.6398	28.3862	24.6598	24.0911	30.3596	37.1393	43.5404	43.0139	37.1121	22.2521	19.5844	22.939	32.3791	28.9986	33.3217	29.0758	29.5494	32.2914	45.0023	47.1182	44.2139	31.1461	33.9268	30.3972
Ob0203735	34.9751	41.2803	37.7137	30.9652	22.3186	26.3731	9.56726	11.8509	10.9978	10.7958	9.62231	9.66073	22.8968	37.1914	19.4884	12.6436	7.60208	8.58608	10.1018	11.0464	11.5331	10.5742	8.93949	9.31426	10.6844	12.5194	12.5568
Syringa_oblata_newGene_15835	3.85651	6.46999	5.2877	0.904378	1.46893	1.8927	2.95384	6.55295	4.82782	1.89796	0.755165	1.16332	2.50963	2.66782	2.73159	5.1047	4.67858	5.61948	1.06946	1.07525	1.50774	0.901827	0.582072	0.689059	1.09766	1.28531	2.07547
Ob0203737	18.9551	12.7441	14.6223	15.7976	12.9095	12.3542	9.87074	14.1306	19.5012	12.8924	10.7457	12.376	9.90577	8.34222	9.82327	18.8507	16.4458	15.407	14.4091	14.5763	14.539	16.8977	17.2626	17.5995	15.3512	16.3577	14.2497
Ob0208280	0.699533	1.98758	2.01047	4.04288	5.28267	3.85526	0.326184	0.567526	0.413887	1.75368	1.16787	0.826418	2.03924	2.50072	2.73932	0.372363	0.312346	0.206155	0.071794	0.149216	0.240179	0.42531	0.383449	0.39485	0.098279	0.333482	0.33134
Syringa_oblata_newGene_925	2.12691	5.8906	4.30728	0.206996	0.477335	0.248069	0.571764	0.669505	1.02978	0.491792	0.420784	0.201297	1.98856	1.97037	1.7721	0.366838	0.768778	0.558919	0.957094	0.931395	0.534331	0.257565	0.370155	0.171418	0.655787	1.03217	0.98268
Syringa_oblata_newGene_928	0	0	0	1.03881	1.00366	1.49023	0	0	0	1.07181	1.18322	1.59552	0	0	0	0	0	0	0	0	0	0.600847	0.717226	0.752084	0	0	0
Ob0225723	3.54055	5.65616	4.7342	4.26646	3.5079	4.09457	2.15633	1.39357	1.2458	1.52216	1.77796	1.3453	6.75124	5.15887	6.73306	1.13005	1.3451	1.27357	3.23559	2.6847	3.52595	2.1409	1.14931	1.28614	2.95596	2.95797	3.3647
Ob0217483	2.31424	3.21507	1.57497	0.973385	1.6131	1.15136	4.71462	1.72287	3.11173	0.604917	1.66087	1.67635	4.77018	3.22242	11.9762	2.80736	1.58675	2.34464	1.24458	1.7047	1.18269	0.441626	1.95266	2.00265	1.79813	3.56844	1.06134
Ob0213907	3.40834	6.71983	7.21385	5.38157	6.73227	4.36165	2.25432	2.27534	1.3905	1.54673	1.93677	0.742984	13.993	9.95063	20.8174	1.91711	2.96265	2.16156	2.00836	2.71188	2.07296	1.6362	0.631695	1.11189	2.11021	2.71658	1.88025
Ob0208288	1431.9	228.952	478.745	201.262	608.073	326.535	1087.67	701.483	771.976	464.857	714.31	489.941	310.643	121.687	176.543	470.21	504.718	467.33	793.517	719.384	867.827	366.192	331.637	301.029	769.168	780.28	938.559
Ob0226504	0.966507	1.44611	1.10672	2.57531	1.75475	1.69377	0.163945	1.00243	0.925502	1.14784	0.95357	1.00998	1.97557	1.21142	1.79979	0.60091	0.260699	0.721985	0.306888	0.781666	0.382395	0.87179	0.779718	1.24338	0.495603	0.320061	0.36597
Ob0225724	21.0717	9.14558	10.5364	9.35108	11.0115	13.0774	25.7941	27.2469	32.2561	59.3754	63.9948	82.871	10.2363	16.0794	16.6578	27.2683	20.7948	21.8275	54.5402	60.5743	64.1982	43.4755	36.8849	35.2193	54.3904	44.8694	55.7541
Ob0212053	30.1719	40.4509	28.5695	46.9426	29.917	38.0108	10.114	6.36119	7.88076	14.7021	9.57899	10.454	28.4287	27.3657	23.5784	8.30518	6.06431	6.70448	6.07048	6.08803	7.25758	18.7543	22.9499	16.5187	5.4105	6.25696	7.90848
Ob0212050	13.3492	20.3019	15.7159	9.91472	6.32545	7.75935	5.76612	3.34056	5.18605	1.60281	1.31287	1.41294	16.7853	17.1415	12.7102	4.79447	3.26438	4.40479	4.42851	4.02527	3.16872	3.07825	3.9331	2.9876	4.16058	3.83507	4.7334
Ob0212051	5.20357	8.18646	4.83313	0	0	0	3.78053	6.61899	5.43504	0	0	0	0	0	0	5.07704	5.51054	4.7693	0	0	0	0	0	0	0	0	0
Ob0211880	1.50011	1.89385	1.32764	0.379468	0.139263	0	1.63437	0.973765	1.17491	0	0	0	0.192113	0.449996	0.309555	0.801242	0.85279	0.664203	0.036552	0	0.79516	0.098544	0	0	0.191681	0.433493	0.155265
Ob0211884	19.301	27.5937	11.4155	6.64896	11.2298	5.3781	1.36956	1.37356	0.834501	0.054589	0.154188	0.182194	25.3645	3.95625	17.9122	0.343683	1.03581	0.760498	0.114459	0.072247	0.058638	0.116768	0	0	0.214375	0.305883	0.178214
Syringa_oblata_newGene_21278	13.9987	19.4279	13.3512	7.27848	0	3.5082	13.7926	4.66776	4.71973	0.570419	0.507465	0	10.5251	19.4245	10.0212	1.79566	6.73619	5.10896	3.44029	0.585633	1.39855	2.08492	4.69098	2.94255	3.22606	7.09646	4.27149
Ob0211888	10.8802	5.78403	7.48454	0	0	0.377972	10.8031	9.18429	11.3606	0	0.412787	0	3.00963	5.55164	4.23886	9.21624	8.70515	9.77425	6.42586	4.85815	4.78326	0.558759	0.787039	0.679658	6.87523	5.13396	6.50643
Syringa_oblata_newGene_21275	3.64838	19.5224	53.7075	7.85035	87.1368	56.2015	3.39754	32.032	44.7999	107.781	106.317	101.654	31.9348	11.8944	32.587	11.7694	20.4705	15.5645	61.4602	72.7634	101.539	26.7657	14.1465	23.7461	50.7842	41.6565	32.7151
Ob0222082	49.9281	40.7042	34.0493	29.2253	27.5979	32.1321	42.5897	32.958	43.742	44.9843	50.5037	39.8345	24.5671	30.4606	23.9599	43.1772	42.7758	41.8261	52.2554	39.2206	41.6851	51.0304	60.7398	49.9273	49.3625	56.1781	54.9879
Ob0217735	5.22202	0.411084	1.83272	0.060736	0.027579	0.118771	7.20282	6.41296	10.7469	0	0	0	0	1.9348	0.403696	1.31269	2.14946	3.58336	0.325039	0.435029	0	0	0	0	0.270488	0.410409	0.706058
Ob0217737	0.845985	0	0.030498	0.227509	0.287795	0.210838	3.0016	2.56318	3.34232	1.24694	0.869798	1.04872	0	0	0	3.99855	1.97038	5.20348	0	0.195879	0.195075	7.57785	12.4588	7.3907	0.445612	0.613238	0.190582
Ob0217738	34.5881	0.103795	3.78729	1.78224	10.0817	1.99089	180.43	148.704	124.437	31.2368	14.6214	27.4579	0.456393	0.395086	1.36133	142.72	192.295	233.407	15.4066	20.1531	14.4688	103.337	161.073	132.09	49.9002	31.6686	17.958
Ob0217739	1.20185	1.50416	1.58154	0.851902	0.361171	0.382505	0.176914	0.14691	0	0	0.129586	0	1.41636	2.36167	1.26962	0.244448	0.207283	0.501299	0.096648	0.352852	0.205847	0.220032	0.076385	0	0	0	0.070653
Ob0222088	79.6563	62.943	66.7202	63.3552	59.0534	57.7194	73.9382	98.8444	94.5679	98.7085	109.033	101.047	45.049	50.0786	47.9446	107.267	112.562	106.34	128.101	104.062	98.0065	92.0008	113.944	123.677	120.521	128.186	129.304
Ob0222089	1.65446	3.37818	1.71343	2.67722	2.48245	2.90719	1.00199	1.31078	0.962726	1.15997	0.60868	0.954231	2.0671	1.42329	2.5312	0.837559	0.859039	1.10794	0.601402	0.714999	0.668802	0.577405	0.500165	0.905432	0.263633	0.416752	0.446875
Syringa_oblata_newGene_3959	0.982465	1.52843	2.19354	0.835574	1.59005	1.90954	1.1863	1.58468	1.65619	1.81571	1.66223	0.912163	5.61675	4.9458	5.34684	0.797712	1.41801	1.40892	3.68283	4.86108	5.07239	1.91864	1.82976	1.62675	3.96533	3.39765	4.60287
Ob0214775	29.5508	20.4861	16.0187	16.8406	12.9197	12.6073	45.8223	29.0277	37.2956	27.8214	27.3453	24.0993	11.2529	15.6178	12.0224	33.4876	31.8097	30.5975	25.6284	23.1199	22.8859	27.0431	26.3936	27.1123	26.9192	26.3927	24.8364
Syringa_oblata_newGene_3950	0	0	0	0.124759	1.55422	1.26088	0	0.061509	0	0.867546	2.16825	2.65443	0.100438	0	0.223601	0.092982	0	0	0.328776	1.1203	0.47108	0.211341	0	0.056655	0.906762	0.277047	1.02567
Syringa_oblata_newGene_3954	1.39118	2.42845	3.81291	0.951408	1.08307	1.32882	5.36509	3.32713	4.34065	1.84472	1.02023	2.69851	3.33083	1.13832	4.21151	3.30258	3.19668	2.64116	3.45558	5.80203	1.93753	1.53071	3.1116	1.81092	1.65402	2.44192	3.88522
Ob0228508	118.374	90.8562	89.8378	98.2328	116.936	105.019	140.54	136.478	177.098	112.775	116.413	126.12	109.492	133.079	82.3425	185.098	134.68	151.238	209.891	224.16	216.865	136.358	119.051	118.807	262.44	249.448	221.398
Syringa_oblata_newGene_7277	0	0	0	1.26019	1.49687	1.76351	0	0.362292	0.047165	2.1534	1.63804	2.15782	0	0	0	0.074715	0.031982	0.087041	0	0	0	5.60369	9.02235	5.7496	0	0	0
Ob0224862	78.8288	109.736	89.469	111.048	78.9031	89.7588	45.807	73.8809	57.8822	70.8274	69.9779	68.7806	65.5261	57.9967	83.1203	76.9776	79.681	68.3842	101.937	106.577	107.519	67.905	79.8737	85.5835	109.049	115.395	114.936
Ob0224863	6.85668	9.92215	10.642	14.3691	15.5827	25.7643	0.387112	0	0	0	0	0	15.645	18.1463	14.5315	0	0	0	0	0	0	0	0	0	0	0	0.099059
Ob0224861	10.0896	17.9395	12.2216	23.5332	20.3302	19.4538	6.88122	4.74403	4.15981	2.68929	2.83809	2.92522	24.2251	27.6371	36.5883	5.18757	4.52617	5.17233	3.34653	2.67997	3.61121	3.94296	4.79148	3.51633	4.96901	2.69805	4.53283
Ob0248200	12.1501	16.2317	15.5724	20.5285	16.7866	16.9173	3.23687	2.9231	2.53683	5.19632	5.41788	3.6055	14.791	15.3606	14.946	4.4178	3.03562	3.91476	4.38287	4.33034	6.07719	6.55326	5.45132	5.97519	3.131	3.27296	5.36273
Ob0248201	0.820833	1.59688	1.43024	4.75009	2.45472	3.26585	0.529631	0.149208	0.642556	0.775456	1.01324	0.680216	3.19307	5.03769	1.79891	0.597328	1.13823	0.526086	1.07432	1.41753	0.965507	0.442146	0.766226	0.821036	0.998213	1.44077	1.2284
Ob0248204	6.89755	10.4309	8.57671	9.98021	9.68882	9.52747	8.32311	10.7319	8.68267	6.74296	6.00992	5.36432	7.1594	7.08188	7.63285	6.63259	11.2712	9.35086	3.33906	3.92171	4.5191	7.0664	6.90511	7.10675	3.54442	4.13838	3.93592
Ob0228154	65.7723	21.6602	50.5407	8.09739	41.7318	18.6775	60.3296	58.1064	73.6812	124.186	146.149	125.524	56.1367	22.7283	40.7359	24.3046	24.9342	16.8559	108.089	123.828	126.607	34.1181	26.5538	28.0541	131.917	78.2814	102.698
Ob0228155	146.129	181.318	153.59	172.801	110.108	134.832	135.735	70.2502	108.531	86.3064	110.2	95.3981	117.726	216.293	78.4351	51.1991	29.9057	35.5117	89.2153	137.888	99.1226	37.4797	46.0448	45.6298	95.4779	62.72	76.0781
Ob0211777	4.12396	6.24902	5.93049	0.790988	1.22176	0.686965	1.56969	1.72017	1.31858	0.832143	0.563254	0.325284	4.97135	5.28559	3.33499	1.79933	1.45314	1.17369	0.856068	1.19009	1.23272	0	0.189742	0	1.14648	0.84692	0.684537
Ob0222334	4.39775	4.9572	7.92032	8.0363	9.44558	7.36949	0.547373	0.305072	0.974911	2.67251	2.16709	1.41441	5.54742	8.0082	6.54151	0.146482	0.670055	0.198008	1.31278	1.88358	0.56019	1.61034	1.94762	2.23694	0.324775	0.583306	0.752845
Ob0242324	5.41288	6.5222	6.57737	6.59807	1.7343	4.8387	1.09264	0.439401	1.44749	0.428171	0.264564	0.265323	5.55883	3.60392	3.16844	2.91416	1.44869	0.78213	1.51012	3.54915	3.53271	2.54427	2.24685	1.83356	0.698128	0.365155	1.53327
Ob0222330	10.2877	16.7743	17.7374	10.133	8.21126	9.85196	5.52402	5.55082	6.41839	6.69778	6.63564	5.71056	14.5813	21.8331	12.7103	4.67404	5.31068	4.19294	6.15932	5.34445	5.33463	3.69682	5.1555	4.54066	6.0726	7.12835	7.11189
Ob0222331	122.724	96.781	122.254	117.691	122.225	127.104	57.4463	41.9962	68.9961	39.7246	49.0186	45.0822	105.443	123.969	78.6723	36.0927	47.744	34.0982	58.1115	43.7234	51.4123	33.4848	28.4875	33.1235	55.1767	51.6435	55.7252
Ob0242323	15.4241	24.7831	21.8241	31.9605	21.7089	23.154	4.53435	4.23777	3.54906	6.88928	7.23889	6.16765	21.925	23.0551	20.4339	15.2898	8.52736	10.5817	16.4938	17.9852	17.5056	11.7711	10.8554	10.8269	17.7597	18.2614	21.3368
Ob0217855	2.1965	4.16093	2.58763	14.549	12.9459	13.4119	0.107171	0.363516	0	1.08588	0.797232	1.13357	20.0306	20.3375	16.98	0	0.345713	0.309447	0.91742	1.4883	1.6271	1.64605	2.0784	1.42426	1.8278	2.41487	2.85309
Ob0217856	1.24487	0.132342	0.113807	0.010305	0.136495	0.077886	0.689869	0.270089	0.531032	2.45363	1.53881	1.37569	0.255551	0.181731	1.08811	0.350089	0	0.131581	0.498086	1.16192	1.81467	0.559888	0.19194	0.255505	0.517673	0.528816	0.367007
Ob0217151	0.818956	1.94822	1.43371	2.73755	2.6579	3.39686	0.410057	0.373302	0.183664	1.27111	0.593664	0.557429	1.57047	1.58778	1.66917	0.211206	0.389531	0.416028	0.522846	0.386179	0.262625	0.736054	1.13789	0.408883	0.179136	0.587156	0.523742
Ob0221862	0	0	0	5.03865	4.43848	6.37255	0	0.07934	0.078634	17.2723	12.2032	17.9508	0	0	0	0	0	0	0	0	0	25.8205	24.421	26.9242	0	0	0.062273
Ob0251798	2.144	3.36451	2.80728	4.71053	5.75947	3.25511	3.29145	1.70979	2.33048	5.40478	5.30013	3.42944	0	0	0	2.24569	1.03574	1.11829	0	0	0	5.81364	4.54091	5.42429	0	0	0
Ob0251799	49.3455	51.838	52.5203	13.9346	11.842	17.4727	28.7256	39.0673	67.9854	15.2671	13.8743	17.0142	16.036	11.2729	13.8517	58.7421	44.8365	34.1966	38.9923	38.9052	33.7899	13.9182	15.6964	14.7987	71.1337	43.8563	42.515
Ob0251791	6.31518	6.36391	3.86607	2.44007	0.860357	1.01218	3.70644	3.76517	1.99612	0.762131	0.967037	0.409482	2.99052	4.62802	1.44054	2.03611	3.28987	3.08979	3.67265	1.67273	2.59265	3.81847	3.21545	2.83025	3.81001	3.14361	3.52786
Ob0213571	47.5161	46.2138	54.6418	59.4342	39.2958	50.0464	38.1595	33.2968	33.6612	21.571	19.2086	22.4653	59.5844	51.5085	57.8237	38.4438	44.2004	42.3574	21.4482	25.6997	26.8344	41.5254	44.2747	36.5762	20.8057	18.7107	21.1445
Ob0221864	2.51119	3.66313	4.53516	6.79561	5.30339	4.87188	0	0.147581	0.715494	0.695965	1.05584	2.10279	3.02027	2.08946	2.54999	1.29414	0.598095	0.519073	1.1395	1.51524	0.831855	1.52095	2.42617	0.992763	0.428927	0.870873	1.16757
Ob0203963	9.83654	7.51438	8.34422	7.88437	6.35616	6.19574	4.79901	8.48363	8.89138	10.5976	10.6635	9.26919	4.93403	12.2078	6.42655	8.8466	9.17892	8.46513	17.0065	15.7381	18.9067	14.9828	14.756	15.0191	21.8977	21.3155	23.4676
Ob0225731	46.1337	31.183	36.8467	23.5004	27.0348	28.8884	39.3116	33.4237	48.837	52.4053	57.6439	60.6712	38.5122	31.0991	36.6849	42.4942	36.8829	31.719	55.7265	55.0965	46.0699	63.3723	65.3595	60.4269	56.4276	52.2547	63.4847
Ob0225730	19.5849	27.3641	27.1915	22.4027	32.5509	26.6253	18.832	17.8963	14.1323	19.602	23.1435	26.3235	29.4042	43.0869	35.7257	17.0403	13.4098	17.2254	31.9573	34.5772	34.4354	20.0279	15.8944	19.3483	31.6866	39.119	34.8569
Ob0225737	1.86193	2.20564	2.69167	1.90115	1.14661	0.90333	1.18524	0.476916	0.374026	0.37941	0.708684	0.565941	2.30921	2.70928	2.30758	0.34535	0.34691	0.185568	0.919598	1.09764	1.47042	0.384167	0.391364	0.600676	0.687552	0.768027	1.47701
Ob0225736	12.2819	3.3077	10.5374	3.85561	18.9891	15.4152	0.379405	4.16589	2.69235	2.70788	1.25648	1.44651	2.8626	2.93381	3.0453	6.15348	15.0294	4.27479	0.167123	0.968971	0.589769	2.46229	1.82787	3.90699	0.221519	0.793241	0.320426
Ob0200437	18.1699	35.0942	33.2882	51.0202	41.5592	32.7897	13.8298	10.0922	6.33	14.7602	22.0487	14.4274	41.555	28.7742	29.5926	6.62277	13.4714	10.1174	8.27118	7.07112	8.82973	11.025	5.36573	15.7588	6.94262	7.10088	8.11674
Ob0200434	0	3.31284	2.19201	9.19613	7.88531	7.47593	0	2.35877	2.24113	8.30664	7.05029	6.95259	1.70839	0	1.90265	0	0	2.84289	2.60845	2.82329	0	7.95513	7.75924	7.77052	0	0	0
Ob0200433	4.51713	12.4137	10.2485	20.9942	21.6556	20.2971	4.12831	3.80785	4.76437	7.05562	7.31883	7.51929	13.5961	8.43365	7.38572	3.72953	2.7933	4.10854	4.36604	4.756	4.08893	7.02625	5.05746	6.7629	1.97765	3.72106	2.67908
Ob0200439	78.3572	66.5563	58.4794	77.245	64.9667	61.5963	263.454	195.889	141.253	39.7242	23.6908	36.2416	92.4555	79.9699	77.0726	178.541	234.731	269.413	39.5935	44.5851	40.1041	104.562	166.108	142.406	57.3561	48.2633	41.3731
Ob0200438	32.4682	20.6744	25.7584	9.13633	2.67779	4.94995	29.7776	30.1973	33.0931	1.0638	1.17992	0.720022	15.0574	10.6953	13.3011	12.2461	14.7168	12.1907	3.53305	2.38254	2.3696	2.56611	1.81092	2.19982	2.92088	2.75569	3.35716
Ob0223069	1.23283	0.930197	0.721562	1.98574	1.03142	1.93412	0.530918	0.390848	0.407827	0	0.179383	0	7.03084	2.39648	2.98603	0.370724	0.470556	0.137422	1.25991	1.87717	2.02235	0.878019	0.459375	0.697356	1.22071	1.17487	1.21201
Ob0223068	0.459677	2.25284	2.60111	3.32402	4.89435	4.58821	0.130637	0.400183	0.118451	0.716071	0.556462	0.143359	8.56527	3.69565	5.92587	0.948123	0.071827	0	0	0.111833	0.467983	0.118674	0	0.110004	0.107213	0.062575	0.19391
Ob0223065	8.4854	26.5079	19.4744	21.7114	20.8879	12.0044	5.4179	7.936	4.39856	24.4572	45.1394	28.0471	27.1108	30.177	15.5701	2.78846	1.83687	1.20452	1.71253	2.03795	3.22528	3.33918	0.572928	2.57762	1.80557	0.737864	2.01039
Ob0223061	3.63821	5.4088	4.19613	4.40788	2.80607	3.59857	2.97813	3.37798	3.19647	7.02584	5.64624	6.0343	3.62272	2.54994	3.60845	3.95654	2.19543	2.86935	4.24236	5.44176	4.20824	7.32401	9.92986	7.31852	5.22816	4.31936	5.5445
Ob0223060	16.9386	0.659905	0.481192	0.420669	1.3655	0.384734	98.8716	77.2795	61.206	14.7474	5.57195	11.092	0.528488	9.25983	0.730407	66.97	91.5292	133.282	7.71453	8.89172	7.99062	42.0297	69.6612	58.0271	23.4122	11.2121	8.64712
Ob0215251	3.7484	1.02621	0.77605	5.18191	4.02666	4.16937	4.33977	1.99778	6.12054	7.90421	7.84695	7.81315	4.47884	4.79006	4.21028	3.10976	1.83134	2.92267	5.03402	5.26292	5.29986	4.3368	3.45961	5.27179	5.09478	5.32072	2.41145
Ob0215253	5.40148	5.74954	5.11529	2.22694	3.22213	3.09455	5.67687	5.37803	5.07431	2.94712	2.89059	2.00232	6.54888	3.67831	6.59454	5.65192	3.86982	4.42199	5.93027	3.71571	3.81541	2.95915	2.19563	2.76349	6.39128	5.32394	6.06123
Ob0215258	1.56525	0.959402	0.888568	0.71711	0.638195	0.545709	0.700959	2.62416	1.97851	2.19131	1.54894	1.92462	0.915814	0.446821	0.369748	2.32981	3.22659	2.98893	4.19615	3.71105	4.46654	1.75599	1.19152	2.35674	3.8579	6.09702	3.70226
Ob0245670	2.04227	9.61938	6.73759	5.0301	5.85359	4.90721	0.012811	0.375899	1.04957	0.401887	0.30935	0	12.271	10.4059	9.19048	0.383498	0.421544	0	0	0.508851	0.139092	0	0.81016	0.909868	0	0.740031	0.482997
Ob0248283	3.87301	7.47312	4.63839	4.25865	3.74323	4.86133	4.4417	2.63914	3.72489	2.87503	2.3735	2.50072	5.46154	6.02857	6.37672	0.772068	0.464658	1.0824	1.8612	2.42542	4.2043	1.74326	2.2241	1.06401	1.93775	2.94516	1.95013
Ob0245676	25.9961	62.6978	40.3694	84.7592	56.7266	68.4073	1.47029	1.10901	1.02829	0.968208	0.136864	1.05422	92.1544	85.7495	77.4005	1.25212	2.44963	1.62469	0.824976	0.65462	0.975456	1.38146	1.61149	2.11999	1.45373	1.15067	1.33318
Ob0245677	4.62067	3.48123	6.22829	3.90068	7.35015	3.47539	2.23853	3.3371	3.2378	7.04304	5.73871	5.54986	4.07425	2.29959	2.76332	2.35136	0.998299	1.15078	2.98164	2.71149	3.95672	2.36641	0.591411	1.0295	1.06789	1.55748	1.65365
Ob0246310	149.412	64.718	87.5525	64.4688	58.6903	53.7547	83.2467	81.0829	81.6982	69.051	74.1626	70.5609	44.9072	48.3192	43.5354	87.4692	95.0137	85.425	82.5229	64.5593	67.8195	100.658	107.023	106.654	78.5286	80.1204	73.6872
Ob0246312	8.63997	7.6562	8.89262	6.91201	11.422	7.68552	5.71355	11.5703	9.50071	9.17569	10.5382	8.90961	6.2255	5.79356	8.94551	9.85367	10.1257	10.7883	10.3978	10.1355	12.0428	7.63965	10.9404	9.39488	9.77136	10.1539	11.135
Ob0246314	5.19794	6.1468	8.76332	0	0.107827	0.242986	3.66776	4.7014	5.21011	0.090401	0.142124	0.084189	0	0.450301	0.13424	4.91532	2.60364	4.26436	0	0.298609	0.117716	0	0.067092	0.166526	0.120099	0.227678	0
Ob0246315	7.23774	1.39141	1.03683	0	1.04216	0.600588	33.2247	21.254	16.2747	2.5158	0.994944	1.50632	1.84696	1.3715	0	19.1002	23.2436	35.9535	1.98896	1.87363	1.39595	6.53448	18.3852	12.592	8.34619	5.14426	3.1673
Ob0246318	2.3038	5.86429	4.87688	2.5611	7.29329	4.1932	1.98726	2.87191	1.05902	2.69544	1.3092	0.876614	4.23604	2.10391	5.5129	3.79756	4.42732	8.82085	6.95725	1.44839	2.54461	7.33769	2.89344	9.61698	11.5123	13.3028	17.4171
Ob0245957	15.8414	12.3899	11.1311	16.36	15.4928	12.326	15.5061	16.2298	13.2132	7.2818	7.29133	6.81213	16.5304	14.5474	19.2454	12.5105	15.7114	19.6907	7.43177	7.67086	9.83799	10.8081	12.4913	11.2176	8.36285	7.68727	6.33271
Ob0245953	53.9181	81.0263	63.0014	61.3724	53.6372	53.6127	27.6625	25.0748	20.0366	11.5703	11.4565	13.3466	57.8943	71.1585	50.5778	25.7115	27.8146	24.206	25.8112	22.8121	20.217	24.1109	25.4639	26.2748	21.736	22.0931	31.4945
Ob0245950	0.935666	1.61834	1.8639	1.60314	2.86787	1.47425	0.256871	0.278097	0.200217	0.082355	0.097761	0.180109	4.58806	3.25137	1.81648	1.1181	0.241683	0.393666	0.113093	0.271839	0	0.907803	0.444503	0.540216	0.184719	0.118383	0.184829
Ob0245959	6.57465	7.15602	6.03164	8.89077	6.91507	5.60441	7.41245	8.52867	8.45771	13.5275	1.99188	1.33591	5.72834	6.32906	4.83245	1.22258	2.61683	1.5053	3.77336	4.13295	1.05478	4.95486	4.36337	7.21228	6.70114	10.8356	5.66056
Ob0245958	42.1872	142.109	101.942	174.432	134.479	163.698	29.2369	24.8147	17.5747	43.3491	34.4775	41.497	235.986	170.02	490.78	43.702	10.8025	20.846	87.1157	99.6984	117.437	125.048	64.8006	70.809	42.1655	45.526	64.0161
Ob0241560	4.28868	1.91076	1.72097	0.423466	0.409962	0.714677	9.46669	6.42815	13.5292	1.17982	2.20329	0.963089	0.426123	1.2757	0.161699	8.14906	4.58878	4.97788	4.68281	4.60811	5.10428	1.50027	2.35488	1.51312	4.20393	2.92362	4.52757
Ob0206879	0	0	0	0	0	0	0	0	0	8.6057	7.8006	14.3326	0	0	0	0	0	0	0	0	0	16.3889	21.3333	18.9023	0	0	0
Ob0206874	13.5285	12.5798	14.2074	12.6828	13.1499	12.8124	14.8508	10.9644	15.9688	12.6609	16.137	14.895	12.785	11.0003	11.17	20.4137	21.9574	16.9794	25.7881	20.94	23.6818	14.341	15.5459	15.0505	21.856	23.6293	26.3777
Ob0206877	27.2806	24.9165	18.4206	11.351	11.9893	11.7324	11.8779	13.6261	15.7491	13.1143	10.9053	9.18045	9.89702	14.9803	10.6822	12.6684	24.4752	13.7442	38.0529	37.641	30.0336	9.12725	11.4399	15.1182	33.3098	28.4429	42.2956
Ob0206871	9.84004	9.17709	7.08491	6.65302	8.21436	6.62643	10.4504	12.1521	9.44918	6.57537	5.80348	5.89719	7.03287	6.17031	9.06087	11.152	13.2165	13.4947	6.22321	7.45569	6.64084	7.8729	9.82166	8.98146	6.27724	6.58738	6.49685
Ob0206870	7.47177	9.04592	10.0536	15.0226	11.801	14.6233	2.82331	3.17804	2.69492	4.19868	3.31161	2.70382	17.8917	12.0915	13.9173	3.62358	3.20547	2.98638	5.58877	7.68046	7.22654	6.11218	5.32528	5.97908	4.15099	5.31072	6.76219
Ob0206872	12.9071	12.0206	9.8994	12.6549	9.585	14.1513	13.074	10.5776	8.08039	11.8701	14.5486	13.0921	9.91514	10.145	8.496	10.4368	11.1308	10.3254	5.96928	5.09775	4.62261	16.4833	17.7194	16.4968	5.11684	5.96968	7.08474
Ob0210021	121.595	74.5355	89.1828	44.3029	16.7021	32.0748	171.61	101.696	113.359	38.7182	46.0185	46.8182	59.7554	62.9222	82.4609	115.568	92.3315	84.628	104.864	121.353	111.074	97.4991	103.272	83.2022	123.182	93.6034	94.7769
Ob0210020	0.711754	2.40527	2.87436	1.90231	3.25242	2.10995	0.285423	0.129049	0.108221	0.502133	0.557777	0.605753	2.3562	1.84915	2.05515	0.145545	0.228133	0.167482	0.37876	0.252985	0.299652	0.500694	0.453722	0.397945	0.115272	0.311866	0.022672
Ob0210023	9.25726	11.2693	8.90266	11.1437	5.47542	9.15078	0.80709	1.76592	1.65062	0.124032	0.679022	0.459225	8.78097	12.3904	7.70247	4.0349	4.74608	3.66019	2.2035	2.9476	1.97235	3.00037	4.15252	2.85254	1.92349	3.59765	2.95764
Ob0210022	62.7332	163.894	120.224	167.231	163.534	153.237	39.3766	24.4059	29.3293	33.8582	34.877	35.9251	256.293	216.314	192.364	54.576	44.6047	42.4614	69.1484	99.3107	77.2092	46.8031	39.6863	42.8912	55.2064	50.3985	75.8473
Ob0210025	28.5622	104.124	23.661	111.349	33.4352	54.7093	6.13605	4.14796	1.906	14.284	20.6327	16.1737	96.8322	106.403	38.4223	1.01221	1.39764	2.23723	5.16785	5.08095	5.70678	4.97396	6.75424	5.56794	4.15163	5.41821	6.56247
Ob0210026	61.0644	67.9901	19.833	78.593	13.1644	25.7246	15.5898	2.09989	3.62019	0.615914	0.730342	0.627061	9.44402	209.034	5.57475	1.26563	0.26564	0.24911	2.04838	2.2101	3.03173	1.80255	1.48983	1.56906	0.792723	0.638309	1.7831
Ob0210029	8.56688	7.6769	5.1256	7.86588	11.834	6.21539	21.2874	15.532	16.2841	40.2953	62.987	42.598	8.38883	8.41485	5.55285	8.43234	17.5311	11.2311	15.5813	8.96316	11.9403	11.0942	14.4851	16.7001	8.69601	10.5137	10.7329
Ob0210028	29.9076	18.5434	37.005	5.09862	33.1642	19.7468	24.5819	49.5629	41.2719	49.1961	52.9086	40.1045	17.6622	12.3087	30.8105	62.787	91.6264	77.3325	134.41	79.7945	79.6758	40.3294	37.4579	59.2552	91.5995	115.884	89.7745
Ob0207423	2.10665	0.244897	0.97476	0.345461	0.299011	0.552233	0.721287	0.783554	0.988588	1.72181	1.53002	0.954454	0.062927	0.760418	0	1.22857	0.274397	0.912938	1.44207	0.358788	0.232024	2.14423	0.663012	3.63142	1.78269	1.7555	0.574237
Ob0213590	3.10498	13.6165	6.53496	7.21422	3.66314	4.92537	0.288611	0	0	0.321243	0.338964	0.409496	21.6371	35.5542	12.2273	0.066169	0	0	1.54429	1.53794	1.10157	0	0.121426	0.332867	0.673328	1.09535	0.395569
Ob0213591	38.6639	28.2241	35.3571	34.0419	71.6627	65.2932	33.4309	53.0032	49.0593	139.065	136.123	144.527	40.5296	35.833	56.4237	20.7032	15.4331	13.9892	58.8452	68.3642	72.1903	66.8434	42.3376	50.8429	48.1677	52.0458	40.7107
Ob0213594	56.8071	27.4751	34.445	17.8394	20.3201	16.8897	71.839	67.0943	67.7079	50.8914	35.4802	30.7941	18.1851	20.6416	24.5981	28.8275	31.7137	31.1772	58.6796	39.6796	36.4845	43.6006	29.2456	35.0765	33.2424	56.1551	32.9512
Ob0213597	24.929	19.1446	24.1082	19.5198	25.1164	19.1712	57.8411	38.4762	52.0805	69.2497	91.5291	75.23	13.5374	10.6192	19.0957	23.5306	20.059	19.896	55.4607	58.9964	60.042	35.3798	26.4833	24.2348	41.1112	40.638	44.4639
Ob0213598	3.0027	2.18816	2.39677	1.3255	0.817214	1.01952	12.6542	5.23972	7.13352	3.62353	4.16927	1.93661	1.83645	3.69443	1.83805	7.82418	8.13581	10.6038	6.70605	4.99487	3.31154	8.88818	11.3681	11.8406	9.43239	11.5865	6.11688
Ob0201475	2.25081	0.534568	0.401045	0.311983	0.078945	0	1.92627	1.26132	0.929813	1.14062	0.466286	1.25726	0.464454	1.68651	0.118462	2.77221	1.15394	1.10929	5.15307	6.69277	5.88855	3.02303	2.23163	2.39707	5.5894	7.34764	6.9922
Ob0201476	1.42092	1.94649	1.94519	3.08283	2.04552	1.50213	0.759688	1.15565	0.745108	3.14372	2.86395	2.83919	2.88819	2.99768	2.52185	1.08732	0.992463	1.00847	2.82502	4.34316	4.18242	1.02669	1.40405	1.29159	2.20661	2.29678	2.89184
Ob0201470	142.376	5.63016	13.3625	4.3376	9.58695	6.8731	237.247	240.882	380.779	203.488	210.315	222.137	3.78892	2.19398	1.83591	129.656	94.2194	88.5719	106.123	131.218	107.797	72.1019	65.1175	45.66	116.287	99.0893	144.281
Ob0201471	17.4735	18.5885	28.1237	21.7672	25.5066	31.1313	3.21805	2.58195	4.67514	13.2691	12.6585	8.35382	8.0665	11.9585	13.5669	0.189867	0.228597	0.180816	0.632534	1.33304	1.58735	4.97228	3.34369	1.80422	0.500151	0.421616	1.10761
Ob0201472	30.3518	21.6773	22.5059	22.6942	26.4827	22.1221	41.517	47.1125	43.1757	34.1591	32.3248	36.001	22.6085	19.155	23.5545	46.5748	42.9223	51.1926	39.5569	40.9768	45.5188	51.6352	47.9	42.5832	43.6748	38.4482	37.606
Ob0240414	0	0	0	0.704465	0.395287	0.674725	0	0	0	2.15606	2.5478	2.23132	0	0	0.079892	0	0	0	0	0	0	1.29141	1.43972	0.631696	0	0	0
Ob0240410	35.9241	55.9758	59.7889	37.021	27.5685	35.5259	12.2826	24.8578	40.4449	36.6372	41.8696	41.46	84.8034	106.403	144.358	9.89309	8.14508	6.7863	51.3763	62.8205	42.2801	14.2074	18.6709	11.8418	40.347	42.7541	32.1356
Ob0214614	4.05384	4.17746	3.85339	3.99028	5.32533	6.34404	3.64984	6.33771	5.55054	6.0762	5.31497	6.35528	2.61036	1.4923	2.98391	5.82973	7.42293	6.47749	2.46929	3.348	4.60121	2.74358	4.51572	3.51028	1.81474	2.07453	2.81051
Ob0214612	26.0225	21.1695	26.4879	27.101	23.3011	28.9702	33.5068	33.736	36.1123	37.7412	37.3638	29.9886	49.4471	41.6213	45.7154	40.9672	29.0472	29.1049	70.7655	70.6653	68.0656	42.9928	37.1588	39.296	72.1363	71.6745	68.8903
Ob0214613	68.1594	46.9187	47.8075	40.1545	33.5693	36.9834	46.4894	58.3991	58.7757	34.0033	31.5708	28.726	29.1236	29.9143	31.2906	70.3289	69.3897	62.5941	32.7715	35.6182	32.1011	61.3782	66.0731	57.878	31.946	33.7311	35.0348
Ob0214610	5.37657	6.60375	7.30689	0	0	0	14.868	13.5901	16.6571	0	0	0	9.2427	12.0908	8.48384	8.86973	9.98303	8.10922	12.15	12.363	12.1222	0	0	0	12.759	13.8604	11.6501
Ob0213047	73.2469	40.1117	47.3048	42.9464	46.9233	36.4513	156.984	110.537	104.363	19.5616	12.0455	21.1904	42.7196	50.8092	62.6702	73.8281	124.052	121.6	13.3001	11.4358	10.0675	61.2895	100.995	80.8202	23.6938	12.2281	9.65369
Ob0239665	16.7809	22.8653	12.5691	51.0818	12.7482	35.0708	3.52589	2.87895	3.57687	7.16746	6.16435	7.55635	14.9229	13.8534	16.31	5.18787	6.79743	6.77509	9.62374	10.2257	11.5932	16.5802	18.9513	19.8065	9.96442	13.5451	13.5857
Syringa_oblata_newGene_67	0.801918	0.487654	1.63045	0.053566	0.163848	0.159932	0.467792	1.65696	1.50426	0.101888	0.213306	0.171998	0	0.341325	0.160961	1.08999	1.06916	1.06646	0.219538	0.118162	0.051731	0.053572	0	0	0.114398	0	0
Ob0206290	380.717	161.483	256.099	149.021	140.503	146.243	688.075	388.61	440.552	588.662	679.318	569.762	267.515	304.591	260.849	374.973	317.737	302.891	696.343	729.211	657.769	498.907	344.096	437.58	554.037	519.405	553.863
Ob0206293	3.4699	4.12587	1.94702	3.48023	3.24531	0.609308	0	0	0.245528	0.10944	0	0	3.84407	2.23318	3.41068	0.170165	0	0	0	0	0.516846	0	0.25757	0.425335	0	0	0
Ob0239668	17.7523	12.5266	12.7019	13.8497	19.9574	20.2321	13.3759	12.4602	13.8712	22.3346	17.658	16.8373	6.22458	7.37107	6.55243	11.0343	14.6804	14.0744	4.18545	2.82729	2.68454	15.3408	14.5813	15.9191	5.01278	6.84126	6.27211
Ob0238398	0.41087	0.771394	0.217307	0.916442	0.362414	0.819694	0.129326	0.102169	0.211555	0.228211	0.136221	0.079841	2.75058	1.80928	2.72872	0	0	0	0.051319	0.271927	0.339	0.225992	0	0.219604	0.141137	0.535539	0.008473
Ob0245949	4.86716	9.22632	7.38867	5.56874	6.62736	6.13863	0.837996	0.411457	0.468291	0.611163	0.588208	0.448768	12.8659	19.7743	6.04237	0	0.451706	0	1.35183	1.83654	1.22208	0.735855	0.584841	0.351655	0.961275	0.32618	2.35783
Ob0238395	0.122188	0.043225	0.030526	0.670279	0.798789	1.22236	0.307705	0.242323	0.172396	1.02555	0.735232	0.951292	0	0.364262	0	0.394029	0.223337	0.176456	0	0	0	0.340171	0.446113	0.406877	0	0	0
Ob0238393	14.6301	16.7934	44.0708	16.9489	17.1525	16.8674	0.667003	2.13577	0.917892	1.68288	2.44817	0.960741	13.3199	22.9832	19.5676	0.377007	0.103247	0.373506	0.336611	0.798015	1.65755	0.580009	0.528266	0.418127	0.236162	0.132511	0.226814
Ob0252913	7.20424	10.0497	7.97767	8.62573	2.59748	7.36247	1.02657	1.05216	2.01573	1.66343	1.2014	0.998794	5.7917	5.12797	3.98148	2.0188	0.949553	1.30577	0.979218	1.30516	1.73996	2.23726	3.38801	1.31571	1.08811	1.25684	1.42049
Ob0252911	21.9933	12.5743	14.4164	9.20211	6.2786	8.25417	37.4865	36.4788	33.1059	7.69609	6.43387	6.01777	6.95317	4.82842	8.72058	32.0654	40.5721	41.9432	8.47826	10.2144	10.205	17.5141	20.828	19.5601	9.04338	8.71601	8.4372
Ob0252910	4.64945	2.16545	2.62747	5.40348	7.1601	5.50008	23.6029	19.0647	14.6237	9.50619	8.74047	10.7723	4.19335	5.88032	3.77318	12.1343	16.127	19.9784	3.05492	4.29983	3.62648	7.3564	7.29557	9.87004	4.80046	3.00941	2.9057
Ob0252917	2.86248	6.545	5.00069	5.43463	4.92648	2.93652	0.851719	0.728216	0.675173	1.13326	0.5865	0.812002	5.47222	5.80159	3.48017	1.58555	0.970465	2.22567	0.961823	1.61821	1.62832	3.65035	5.24863	3.76702	1.93017	1.56626	1.80121
Ob0252916	0.193728	0	0	0	0.060152	0.059435	3.03553	2.02601	1.16109	0	0.113702	0.386747	0	0	0	0.997706	2.22318	1.35833	0.309425	0.393411	0.515004	0.357519	0.912956	1.40981	0.693177	0.534802	0.375901
Ob0252915	2.80488	2.57037	1.97455	2.57756	2.45476	2.17101	1.78758	2.32935	1.58566	4.72064	5.41212	5.10814	2.50448	2.2971	1.96071	3.92253	3.23084	3.37644	5.88657	4.54289	5.60539	6.23344	6.35349	4.45377	5.70304	5.11448	5.69646
Syringa_oblata_newGene_13744	0	0	0.055456	2.00322	1.84695	1.138	0	0	0	0.291876	0.158869	0	0	0.976602	0.258356	0.187388	0.13102	0	0	0	0	0.222081	0.616777	0.995771	0	0	0
Ob0219694	2.51703	16.2842	5.30575	7.64231	4.97796	4.53729	2.02824	2.13103	1.21788	3.34303	2.62354	1.81942	50.9986	32.9043	49.9388	0.952913	2.13759	2.72682	4.76046	2.73316	4.80298	3.059	2.3643	3.54429	2.32096	3.2949	1.92485
Ob0219696	31.9639	23.3189	23.4107	16.2333	6.41717	14.2606	27.4998	33.2844	32.4947	19.9928	17.4471	22.6477	12.7614	16.2153	18.2622	51.722	31.9886	32.702	42.4824	43.8856	35.7159	45.1961	49.3975	40.8887	60.5546	49.3671	40.605
Ob0218691	1.65176	2.16026	1.55662	1.59357	1.08868	1.11645	0.995024	1.1621	0.746155	0.667786	0.822425	0.335721	4.67386	3.36262	5.21934	0.72976	0.861624	0.711608	4.28868	4.01355	3.91489	0.420113	0.938871	0.660433	3.47958	3.23289	3.60561
Ob0219690	8.67155	21.0298	9.59829	10.3088	4.10022	4.09423	9.15286	5.81267	3.47697	3.897	2.71972	3.25843	13.0448	18.1946	14.4438	1.56085	1.14968	0.799924	3.12112	7.34637	5.00329	7.73268	3.16554	7.39177	1.86092	2.71652	3.5077
Ob0206129	20.3655	3.41583	6.36976	6.18476	9.94335	5.31288	68.0921	51.0562	49.2128	10.2588	6.46064	10.3118	4.1567	5.18181	6.79887	29.9513	64.5632	57.4897	8.7355	4.40896	4.77522	28.9512	47.2718	42.2681	13.5069	7.39299	3.18432
Ob0219692	2.45462	3.74053	2.5603	8.86318	7.24126	5.54422	0.932293	0.155107	0.125932	1.10744	1.67521	1.20895	10.528	17.9096	13.3891	1.96523	0.852705	0.94457	2.1755	1.49985	1.3573	1.37362	1.25567	2.83735	0.813395	2.41862	2.45226
Ob0206126	26.8426	36.0041	19.5552	11.102	7.79293	8.83181	35.8317	26.1308	22.3038	4.99743	2.78467	3.67715	20.0918	16.9905	17.4796	17.8635	27.2016	35.2669	2.88834	2.14517	3.15388	13.0283	25.3412	15.9956	7.63402	2.81069	3.82654
Ob0206125	1.30864	4.14294	1.27939	1.83304	2.57568	1.8922	3.13086	1.6416	1.12584	0.266812	0.134604	0.068006	2.36504	1.0367	3.29056	2.14485	1.75599	1.81781	0.700218	0.305998	0.394821	0.864115	1.39497	2.52218	0.921093	0.673074	0.501688
Ob0206122	6.32662	8.96743	5.447	20.2713	8.33405	11.8923	1.44614	0.787171	1.91079	2.03197	1.92469	1.62584	20.0291	18.7892	19.4206	0.659132	1.12505	0.303744	2.03066	3.07886	2.42076	4.14005	3.12083	3.05954	2.07346	4.63638	2.17485
Ob0219529	0.144659	0.356315	0.180423	0.313556	0.44797	0.307362	0	0	0	0	0	0	0.884919	0.468336	0.827068	0	0.013231	0	0.041625	0	0	0	0	0.033912	0	0	0
Ob0235957	27.8943	45.1958	34.6615	59.6596	72.031	65.7173	10.889	17.3171	17.3911	8.86451	12.7965	4.00762	55.7149	62.2042	41.7753	24.5624	23.1609	26.9082	10.0976	4.75966	3.02217	11.9305	10.4738	14.4503	6.06884	9.70696	8.12084
Ob0238539	0.254283	0.53301	0.531568	0.677941	1.31655	0.456288	0.416372	0.502649	0.327091	0.723507	0.701348	0.335847	0.577796	1.06242	0.748091	0.497619	0.305595	0.388432	0.154633	0.042608	0.063152	0.416135	0.687619	0.794071	0.293488	0.067146	0.023506
Ob0208863	8.31748	9.60837	8.26375	9.36427	15.0079	13.5468	5.95999	10.907	9.03811	13.4827	16.1789	14.7128	9.16056	8.12478	10.1417	10.405	9.57125	7.59458	14.5179	15.574	18.3948	10.7906	11.7477	11.1373	14.808	13.7794	15.9154
Ob0238531	8.79368	11.7666	10.4862	7.25064	9.94215	7.39229	3.48002	1.6956	2.30747	5.21878	6.08012	5.59705	9.40557	11.8879	9.67193	0.713508	1.17614	1.12789	3.80994	3.90856	5.98387	1.79636	2.53261	2.72535	2.29969	2.20927	2.06506
Ob0203511	138.211	126.326	111.57	133.543	147.086	129.51	167.583	173.398	158.881	246.361	268.679	272.368	116.71	128.487	106.082	165.168	164.786	144.719	193.386	207.418	209.777	161.755	119.582	140.386	186.624	185.056	179.295
Ob0238534	1.77171	0.820057	0.913824	0	2.62418	3.29272	1.69325	3.15932	1.62933	4.86015	1.83477	2.43058	0	0	0	0.633897	0.620525	0.545633	0	0.061981	0	3.32653	2.58395	2.05199	0	0	0
Ob0203512	0	0	0	3.60342	2.07004	2.73495	0	0	0	2.41691	2.71958	2.61894	0	0	0	0	0	0	0.088726	0.116461	0	6.64214	5.51254	4.91903	0	0	0
Ob0237987	3.07754	3.19134	1.0335	1.24607	0.527969	0.486299	6.6594	4.45852	4.16506	0.899061	0.863559	0.906739	0.82695	1.05332	0.547992	2.69966	5.00026	6.54913	0.655	1.00407	0.36879	2.24015	5.15269	4.21749	2.63737	1.51157	0.633815
Ob0208867	0	0	0	4.07043	4.60007	5.33388	0	0	0	10.3334	8.73591	9.84304	0.028677	0.114816	0	0	0	0	0.163759	0.104353	0.225409	4.55267	3.70789	5.80286	0	0	0.047861
Ob0243449	0.720875	5.33803	0.930898	7.32967	0.963263	4.37131	0	0.1363	0	0	0	0	4.24024	5.1205	11.8351	0.307316	0.175066	0.065487	0.180491	0	0	0.174766	0.299318	0.519796	0	0.28331	0.501929
Ob0243448	3.61834	5.57888	5.05918	7.75302	9.60347	9.8509	1.39753	2.39384	1.38154	5.64294	5.94566	6.00058	5.77219	4.87866	4.82451	2.58849	2.17055	1.49943	5.24573	7.09747	6.33943	1.50935	1.57122	2.98387	4.60546	4.44657	4.99452
Ob0243445	9.57482	13.1911	13.4479	15.2984	17.5165	13.9517	11.157	9.17204	7.8266	5.7602	5.43491	3.87145	13.7489	19.6588	13.8899	7.81559	10.9862	7.45901	7.16019	9.12345	8.91975	8.15242	9.75283	7.2999	5.88417	4.47155	5.61245
Ob0243441	63.5232	1.88456	13.2033	10.7341	23.4094	5.69955	395.231	323.669	226.943	57.5782	24.5399	55.8212	2.19784	7.83721	5.8959	288.6	392.849	493.479	26.5416	34.9102	27.5736	193.368	311.103	262.105	83.0378	56.605	30.369
Ob0243440	10.5262	9.37891	5.25772	5.69174	1.72689	2.04355	6.86388	3.73069	3.49621	2.53735	2.39649	1.25284	4.48547	6.97303	4.63553	6.0388	6.86318	4.77725	10.1242	9.18927	10.4429	2.32514	4.69098	3.54158	8.46409	9.80519	13.8756
Syringa_oblata_newGene_10504	0	0	0	1.35328	1.94308	1.53396	0	0	0	2.72345	2.0271	3.58445	0	0	0	0	0	0	0	0	0	2.5402	2.7596	3.13722	0	0	0
Syringa_oblata_newGene_10506	0	0	0	1.53465	2.30307	2.57241	0	0	0	1.76586	1.90782	2.42614	0	0	0	0	0	0	0	0	0	1.86645	2.3318	2.36815	0	0	0
Syringa_oblata_newGene_10507	1.56834	2.58094	1.09086	0.474671	0.485963	0.230389	0.776036	3.01997	2.64682	0.323536	0.455179	0.189257	0.222449	0.259247	0.22209	1.00219	2.03091	1.42107	0.733377	1.0975	1.12561	0.472644	0.240728	0.309001	0.817909	0.209282	0.433646
Syringa_oblata_newGene_10500	0.406495	3.1562	0.995767	2.66761	2.75058	2.6703	0	0	0	0	0	0	3.91268	0.36183	3.45552	0	0	0	0	0	0	0	0	0	0	0	0
Ob0232459	4.0216	1.36107	3.7269	1.5161	1.91798	1.98395	2.00598	0.798283	2.6115	0.217247	0.149765	0	1.16907	0.663903	1.65971	1.67781	0.154326	0	0.5868	2.66883	1.50887	0.263639	0	0.130078	0.416359	0.664296	1.568
Ob0235483	6.49261	11.369	8.67728	8.69134	4.46267	6.02463	1.52956	0.752514	1.49821	0.849942	0.688456	0.527553	11.7858	8.97403	9.07958	3.89121	2.50778	2.78045	2.44022	2.36026	3.12431	2.32269	2.01891	1.74151	1.66382	2.193	3.01648
Ob0232453	9.14067	14.2506	17.4728	4.32032	6.97899	4.8997	18.0384	24.7013	22.9999	17.7182	18.3175	18.6177	5.24475	9.04348	8.61345	24.8891	21.2496	16.9321	14.8054	16.0346	11.4387	7.60703	12.0304	10.694	19.458	16.4148	15.1196
Ob0245136	64.2107	91.5507	85.8289	95.5873	86.071	90.3604	34.6079	18.6315	26.9665	25.047	27.1979	20.8497	147.264	118.21	107.9	50.6046	47.0649	38.2322	54.806	60.1056	59.4219	46.479	45.4546	45.3566	43.8295	46.4189	60.2987
Ob0245130	14.6105	17.3016	18.9316	18.8016	17.465	17.7361	4.41389	6.14263	6.17054	13.3693	14.5121	13.4084	21.7065	14.1485	22.0246	4.43661	5.68594	4.17803	4.46538	6.00905	8.09973	7.9834	7.45693	8.68087	4.68141	7.27324	4.70596
Syringa_oblata_newGene_9973	0.247061	0.076681	0.03964	0.193062	0.132676	0.133778	0.414905	1.80146	2.37921	1.5483	1.57836	2.67456	0.336875	0.171665	0.339454	4.23605	2.93741	2.87904	5.5474	4.14632	4.42267	0.802615	1.11071	1.36321	8.93842	8.95987	8.0296
Syringa_oblata_newGene_11456	2.22701	1.88878	1.82274	1.82472	2.1851	2.35127	0.842104	1.46062	0.518133	3.33367	2.34866	2.52462	1.04318	1.23619	0.947301	1.3644	1.80514	1.56234	1.23354	1.10863	1.3012	2.55103	1.53024	2.19196	0.992894	1.5519	0.844809
Syringa_oblata_newGene_14215	0	0	0	1.70118	2.14503	2.26574	0	0	0	2.95136	2.71011	2.66616	0.0556	0	0	0	0	0	0	0	0	3.43815	2.49228	2.70523	0	0	0
Syringa_oblata_newGene_14211	0.625276	3.79672	2.13057	3.22298	3.80373	2.52564	0.194657	0.180438	0.065495	0	0.097683	0.118412	0	0.216358	0	0	0.049885	0	0	0	0	0.047512	0.107763	0.413479	0	0	0
Syringa_oblata_newGene_14213	52.8933	54.8339	58.4165	42.8234	42.3941	39.2866	99.1392	74.9165	61.2563	23.008	15.5234	18.053	59.4223	64.0312	71.9411	63.2513	81.9112	109.535	18.0837	15.5249	12.9387	51.5477	74.4883	60.4964	30.7749	17.5593	12.3416
Ob0208609	12.1077	15.5389	8.38469	13.5377	12.3155	11.5901	6.56721	8.05534	5.9569	7.59405	5.37309	4.17344	10.771	11.0241	12.2051	7.56706	6.50789	6.75589	6.89817	7.99712	9.82854	11.4189	11.0087	10.2595	4.3734	4.48369	6.039
Ob0208602	36.4908	35.0692	30.8978	31.1578	22.2045	28.1964	17.9512	13.8695	16.5165	10.4278	8.01244	10.4933	32.6757	32.6433	23.7814	20.5668	20.8962	21.0344	11.3356	11.1782	7.98492	18.4712	16.3333	17.2531	18.9581	16.2263	17.6553
Ob0208604	0.174294	0.82662	0.844384	2.10429	2.44616	3.49971	0.052863	0.138758	0.426232	2.41185	2.70257	2.84771	0	0.220985	0	0.455983	0.19162	0.249946	0	0	0	0.473947	0.345851	0.362257	0	0	0
Ob0208607	6.95139	8.09661	5.37824	6.3218	6.27484	5.29136	5.36795	5.88891	5.25	4.4533	3.44758	2.42246	5.74415	9.00202	5.92447	4.35798	4.48945	4.74263	2.96796	3.74186	4.45061	7.72502	6.85237	7.24402	1.78859	1.42968	2.52038
Syringa_oblata_newGene_12902	0.425384	0.138274	0.137748	0	0	0.319173	0.308773	1.04509	0.345143	0.311797	0	0	0.203716	0.12424	0.374801	1.51628	1.03378	1.05776	0.2632	0.162965	0.338824	0.84305	0.504427	0.885334	0.440483	0.597837	0.09346
Syringa_oblata_newGene_12900	0	0	0	2.15943	3.4872	2.47599	0	0	0	3.30001	2.82298	3.56318	0	0	0	0	0	0	0	0	0	2.05193	1.73426	2.70877	0	0	0
Ob0233509	14.2255	18.1927	17.0399	19.992	23.9447	20.5256	10.3487	16.6248	15.9423	22.3009	18.9468	19.9401	15.0952	14.5381	16.2322	22.4695	24.9995	17.4275	23.1749	23.624	26.257	19.839	17.5604	20.4696	24.1515	26.194	26.4214
Ob0204564	0	0	0	0.158264	0	0.285362	0	0	0	0.029316	0	0	0	0	0	0	0	0	2.17229	1.62942	3.45644	0	0	0.03081	7.50865	9.53309	6.30859
Ob0204563	0	0	0	0	0	0	0	0	0	0	0	0	0	0	0	0	0	0	1.714	0.452087	1.28828	0	0	0	8.68684	7.75008	6.56306
Ob0213399	2.77564	1.45061	3.20457	3.26111	1.82529	2.07248	4.77594	6.10495	4.68073	5.22575	5.10069	3.81085	2.14868	3.76872	1.65785	5.46903	5.1288	4.71724	4.11848	6.10513	5.15895	3.83429	3.08893	3.82223	5.77215	6.58578	5.55422
Syringa_oblata_newGene_4354	1.08144	2.34809	2.11501	2.49148	3.83711	3.4701	0.6817	0.588395	0.501502	2.31535	2.12998	1.72034	0	0	0	0.49715	0.67341	0.413511	0	0	0	1.55956	2.02651	2.86703	0.024014	0	0
Syringa_oblata_newGene_4353	1.1822	1.73707	1.53913	0.260309	0.440525	0.165575	0.792698	1.11599	0.783058	0.042418	0.071497	0.063268	0.386066	0.318578	0.214035	1.68612	1.6114	1.44765	0.269628	0.254921	0.167107	0.191974	0.244075	0.067501	0.297942	0.092787	0.207647
Ob0236360	0.296505	1.49539	1.05015	1.55849	2.53023	2.11196	0	0	0	0.204529	0	0	4.54405	2.92612	4.23252	0	0.127617	0	0	0.157588	0	0	0.511336	0.330549	0	0	0
Ob0230489	5.0769	5.78562	4.77341	6.83276	11.1432	8.79201	2.23939	3.58815	5.5746	5.06276	5.92167	5.42171	6.78986	6.36589	7.38269	0.459684	1.73666	0.276942	1.22794	2.08235	1.81234	0.918708	0.854131	0.779589	0.413469	0.413877	0.185039
Syringa_oblata_newGene_15636	0.366524	1.13254	1.28749	1.55642	3.97015	2.91019	0.391478	1.64111	1.78872	4.65274	4.19516	3.67966	2.27909	1.32914	1.99151	0.763652	0.906356	0.902446	2.94697	4.37887	4.3087	1.55681	2.02797	2.05597	3.36353	2.669	3.52439
Ob0204380	3.32774	4.8871	5.92931	2.87247	2.90342	3.16175	3.43164	3.64726	4.55528	3.61507	3.73097	4.28155	1.25937	1.20124	1.1751	2.60595	3.24909	2.20441	1.56818	1.20236	2.05515	2.84741	2.67616	2.52779	1.72548	1.46466	0.93245
Ob0204382	10.3264	5.25606	10.624	2.26481	4.64009	3.62859	9.15088	12.0881	12.9183	3.02267	2.45187	2.85742	2.12232	1.05886	2.3456	10.4137	5.3732	6.65961	2.51308	2.59094	3.00732	3.44172	2.36351	2.07637	2.27535	1.71088	1.63403
Ob0204384	0.953753	3.682	0.473705	1.95405	1.93859	2.43603	0	0	0	0	0	0	5.42761	1.32778	2.23728	0	0	0	0	0	0	0	0	0	0	0	0
Ob0204387	2.10743	3.02193	3.97837	4.58134	6.01202	6.1955	0.776868	1.89137	1.38799	5.35703	4.96622	6.47863	5.46281	5.45482	4.98976	1.15186	1.80275	1.03062	4.77143	4.34737	5.64312	2.60192	2.4472	2.16088	3.67905	3.2385	5.15163
Ob0230481	14.1971	17.2812	16.8371	23.8988	20.7981	23.2684	5.26406	4.37829	4.03303	9.00296	8.52265	6.42776	15.8564	19.8264	14.4928	6.48212	4.17577	5.73009	9.60602	9.22779	10.7239	6.1777	7.37286	8.94854	9.97899	16.6955	12.7603
Ob0221309	21.0384	106.769	50.287	76.5401	67.8947	88.6579	0.190182	0.506212	1.69449	2.15427	0.554381	1.51045	78.0872	15.4811	95.5464	0.049672	0	0.124427	1.09048	1.60499	1.24433	4.54507	6.62564	4.83307	2.44835	1.79847	1.61648
Syringa_oblata_newGene_16104	0	0	0	1.07984	1.85714	1.32584	0	0	0	0.316332	0.103151	0	1.08754	2.91301	1.13295	0	0	0	0.190371	0	0	0.097089	0.114085	0	0.202451	0.269571	0.037584
Ob0228507	2.79507	3.48674	3.32817	0.43927	1.1863	0.210456	1.75149	2.04957	5.88992	0	0.040625	0	0.795708	1.98551	0.051992	0.903975	0.915618	0.741441	0	0	0	0	0.054797	0	0	0	0
Ob0234398	12.8039	9.41904	8.84846	7.4047	7.35261	7.89002	9.4896	12.3154	14.2156	9.47931	7.80741	8.5296	5.64257	5.21377	5.64889	8.14124	9.6123	7.45121	7.03234	8.42768	10.0586	8.17753	7.37269	7.74823	7.3263	9.35746	7.77477
Ob0201805	22.8545	21.1715	18.399	35.8912	14.3846	31.3875	6.9778	5.53337	10.3961	6.07939	6.66608	5.52339	32.2458	19.658	25.3016	10.7742	11.1672	7.93466	11.0186	7.0152	7.79211	14.4876	15.5598	12.4638	10.65	11.0085	10.0073
Ob0208213	20.1748	32.783	25.8731	42.8534	31.8404	35.0929	10.2171	7.79866	7.0734	7.60987	8.51187	6.29405	40.5964	33.0457	30.3925	16.0093	15.6215	14.0158	14.4737	15.0713	16.1971	18.7063	19.1939	18.8424	17.1875	19.0098	17.8616
Ob0205386	34.9091	54.4192	65.3996	5.15742	14.9651	14.1448	0.301946	0.279195	0.554037	0.673725	0.341934	0.996637	11.1288	15.7885	10.6917	1.66826	0	0.213468	13.49	8.29131	3.65041	0.05095	0	0.066869	13.0265	7.19833	16.4217
Ob0205384	0	2.46243	0	6.39288	6.11434	6.15496	0	0.279006	0	3.99456	2.65774	2.83304	0	0	0	1.1255	0	0	0	0	0	3.14481	3.32319	4.76983	0	0	0
Ob0216100	0.302559	0	0	0	0	0	0.601085	1.47929	2.30164	0	0	0	0	0.14533	0	1.75249	1.83692	1.15372	0.750131	0.056596	0.14619	0.073012	0	0	0	0	0
Ob0201809	1.57622	2.23381	1.35611	1.67946	1.68381	1.81053	2.44184	1.96372	2.97921	2.60512	2.37116	3.1363	2.68233	1.39526	1.57677	2.73687	2.56337	2.0758	1.99472	2.17167	1.23412	2.70505	3.77521	3.92803	3.04518	2.40959	1.97234
Ob0201808	1.72422	3.66302	3.23886	1.26052	2.05201	2.03404	0.1502	0	0	0.17858	0.283525	0.190103	3.97353	3.12052	4.21253	0	0	0	0.135145	0	0	0.266288	0	0.508754	0.254023	0.189991	0
Ob0216102	3.66837	13.5855	11.9747	12.541	10.9817	11.8305	0.060564	0.314554	0.47918	0.495787	0.500514	0.40887	11.0059	10.0664	7.81535	0.324121	0.064483	0.147462	0.934953	0.774053	1.00372	0.064211	0.059829	0.241373	0.153274	0.252401	0.444106
Ob0207244	22.9838	22.1941	27.078	19.8208	38.1555	20.9453	22.7033	29.912	21.7672	46.0226	48.1959	41.4576	29.3051	23.4211	34.6683	30.0316	35.526	30.0413	62.5466	62.6912	65.2895	32.2463	26.5314	31.5332	42.4066	37.1481	46.5252
Ob0220592	1.63608	0.728656	0.860347	0	0	0	2.57548	1.19587	1.65813	0	0	0	0	0.572581	0	1.06842	0.806303	1.22842	0	0	0	0	0	0	0	0	0
Ob0231839	43.0052	48.3292	47.2288	40.4501	41.4879	36.4649	20.763	23.3274	18.3644	14.9449	18.7605	9.92891	51.8322	48.7593	41.5111	5.73416	8.19133	4.86947	9.30791	14.1438	10.9099	4.60082	7.94529	6.2128	6.34705	11.5583	6.72401
Ob0231838	17.9885	22.4339	17.5546	13.8604	10.0231	11.3885	14.3973	13.9416	19.5417	18.2778	21.3498	21.1887	11.8467	15.0942	12.4007	11.5559	8.72082	8.34684	17.2353	18.5749	15.5529	12.3121	15.3855	13.6678	27.802	18.1181	16.8801
Ob0220596	5.4307	4.36302	4.11713	0.02117	0.209638	0.062076	5.073	6.98424	6.34674	0.148996	0.219639	0.316493	1.29417	3.44317	0.941256	6.17064	10.3848	7.082	0.42562	0.866541	1.29676	0.205965	0.088389	0.224403	0.50817	0.732347	0.741685
Ob0220594	4.15633	3.83928	2.87598	0.03605	0.125783	0.150534	4.79135	4.09943	6.5684	0	0.063415	0.042146	0.317289	0.601659	0.34235	6.59619	5.46582	3.40448	0.329039	0.40197	0.308799	0	0	0	0.128664	0.365935	0.255435
Ob0220595	1.42401	1.08778	0.995296	0.091422	0.077522	0.086493	0.77977	2.58074	1.74037	0.24597	0.165637	0.063515	0.736807	1.235	0.295944	1.89529	3.66573	1.95564	0.369944	0.443639	0.483496	0.044163	0.027393	0.114247	0.606828	0.513033	0.374463
Ob0235104	0.904099	2.8555	2.10905	2.04961	0.862017	0.893486	0.31288	0.616568	0.285528	0.231006	0	0	3.28365	1.43827	1.37988	0	0.343642	0.432101	0.186638	0.150263	0.230992	0.125897	0.50191	0.401436	0.313718	0.29558	0.392632
Ob0218947	1.29708	3.02479	2.06691	0.618384	0.837446	1.013	1.57143	2.43094	2.11249	1.74269	1.30604	2.28596	1.80447	1.00353	1.50395	3.44635	3.12238	3.10558	5.9344	4.82964	5.61974	2.51572	2.97999	2.36538	5.07216	5.89199	4.64065
Syringa_oblata_newGene_8849	0.837477	1.85824	1.86408	1.44903	4.64192	3.35948	1.76862	4.13113	3.19761	8.89858	7.37149	4.50917	1.18482	1.0428	1.70668	2.62405	3.9169	2.41849	3.0262	1.38234	3.11066	2.643	2.86606	2.96829	1.1667	1.43547	1.24369
Ob0210036	0.387293	0.832692	0.529377	1.05155	1.49046	0.693236	0	0.123783	0	0	0	0.115648	1.5292	1.3542	1.9962	0	0.066533	0.023675	0	0.05531	0	0.062622	0.04887	0	0	0	0
Ob0214590	1.03128	3.14398	1.46604	4.53696	4.32468	5.32759	0	0.108447	0	0.349184	0.248831	0.555461	3.46323	4.41218	5.33519	0.122266	0	0	0.295382	0.119953	0.131597	0	0.288671	0.580248	0.15808	0	0.261769
Ob0214592	11.6185	20.5687	21.8041	17.9033	22.3258	19.8866	2.3252	6.36638	5.40319	12.0308	12.6804	14.3626	36.5215	43.7964	28.3514	1.53146	2.66294	2.63462	8.32451	5.51583	6.93432	3.17023	2.20849	4.47222	6.77275	7.12556	6.50461
Syringa_oblata_newGene_8843	3.8801	0	0	0	0	0	12.0571	8.45584	8.62296	0	0	0	0	0	0	4.42871	9.74252	17.5341	0	0	0	1.82059	1.30686	0.750779	0	0	0
Ob0221241	0.416926	1.07291	0.61545	1.52823	0.438094	1.13082	0.128541	0.073282	0	0.049572	0.051958	0.173207	0.917909	1.30041	0.954916	0.204831	0.023264	0.04786	0.294096	0.487831	0.304517	0.78945	0.927622	0.490622	0.248216	0.338458	0.651918
Syringa_oblata_newGene_5498	0.922109	0.028301	0.360275	0.122214	0.053885	0.178799	5.8632	3.31266	0	0.046063	0.074972	0	0.756465	0.078947	0.139067	5.12879	3.00026	10.6471	0.063694	0.101557	0.110031	0	0.070475	0	0	0.111887	0
Syringa_oblata_newGene_7070	0	0	0	0	0	0	0	0	0	0	0	0	1.1154	1.38119	2.71475	0	0	0	3.4649	2.43933	3.51464	0	0	0	4.03167	5.22276	4.58547
Ob0228798	42.1399	36.0526	43.9379	36.4867	47.9052	45.4147	32.9944	28.5592	30.1405	15.9326	14.0317	14.6374	25.2335	28.0461	30.4055	30.11	11.6596	22.4643	4.37129	4.92194	4.65328	11.782	10.0094	8.28677	4.74631	3.46623	2.42264
Ob0228794	1.09735	2.31839	1.92286	2.56377	1.41337	2.18784	0.235327	0	0.171207	0	0.292424	0.56861	3.4805	2.94575	2.07091	0.084298	0.092996	0	0.102583	0.420527	0.469908	0.695422	0.63231	0.507532	0.306029	0	0.219591
Ob0228796	1.2347	2.54596	0.977084	2.25578	2.54356	3.55249	2.02204	2.89175	4.07916	1.62073	1.67917	1.29813	2.11165	3.01777	3.37524	2.23771	2.97027	2.86552	0.8188	1.16294	0.749013	0.911793	1.30423	0.514402	1.65033	0.530211	1.51529
Ob0228790	7.35906	7.46324	9.10639	5.8236	8.61595	9.63627	5.15031	5.09531	6.09578	3.4717	4.7777	4.64973	13.408	12.2242	10.7079	6.36217	6.68354	5.92798	11.4498	9.37828	9.081	4.67096	5.12706	4.48666	12.5323	10.6742	10.5684
Ob0234277	0.276329	0.23855	0.20925	0.809621	0.991707	0.453477	0.560409	0.158067	0.253036	0.319827	0.24622	0.443761	1.18666	1.22993	1.01412	0.267344	0.487898	0.770998	0.234754	0.109713	0.137666	0.382507	0.496842	0.946609	0.110687	0.098216	0.292189
Ob0234275	16.9203	15.5741	13.458	14.5606	11.6144	12.6465	36.1863	27.3086	25.2392	10.5017	7.59908	10.454	10.2674	11.6427	8.30699	27.9513	32.6684	43.1876	7.22126	6.90814	6.36871	18.8356	23.5052	17.3429	9.54764	8.97208	7.85235
Ob0222538	0	0.377333	0	0.305861	0.279353	0.317509	0.027931	0	0	0.110586	0	0	1.14439	1.93967	0.907086	0	0.102924	0.120024	0	0	0	0.048356	0	0.076598	0	0	0
Ob0222539	2.25708	1.47607	0.729005	1.06103	1.58381	1.17076	10.6706	8.95015	7.34685	12.2267	13.9132	13.3516	1.43231	1.19337	1.3375	2.89872	0.861112	1.99684	9.31364	13.9948	13.0518	5.04498	2.26291	1.68033	7.24119	5.85601	6.80204
Ob0222535	27.5116	30.2049	32.4615	38.4383	34.8429	40.0458	9.7717	7.2023	7.71971	12.6852	10.0518	13.6666	22.5791	24.4074	16.3536	19.4739	6.89269	5.93388	23.5297	24.9802	18.4364	24.5186	33.9866	14.8065	25.353	12.9283	24.8401
Ob0222532	2.79167	7.42422	5.61085	8.1685	11.6215	10.5199	0.982449	0.428479	0.363261	1.92236	1.29255	2.47473	10.0474	7.1491	8.82919	0.216481	0.232125	0.292178	0.638502	0.736572	1.31668	0.622122	1.45252	1.16065	0.852464	0.524367	0.806243
Ob0226627	59.6119	2.96439	8.19542	1.36063	0	0.853397	242.597	341.017	281.503	533.381	0	0.226617	1.04209	0.065549	5.04781	65.9815	299.962	188.552	461.238	150.885	0.080772	1364.45	1160.44	1522.86	309.388	795.592	385.391
Ob0226625	8.62132	2.72083	1.95741	0.918566	1.03752	0.746901	37.8827	44.3884	36.4266	105.332	0.097025	0.180218	3.09577	3.10242	4.22339	9.4276	39.1876	30.0348	99.6572	39.7122	0.198393	250.307	216.32	288.736	72.7408	191.754	84.5252
Ob0201955	6.58955	15.505	19.696	10.3627	28.2849	23.1725	1.98306	4.7759	2.64043	1.81868	3.13117	1.58615	23.4204	7.64951	10.7218	0.488598	0	0.067199	0.787107	1.12708	1.25863	0.467273	0.585945	0.216064	0.153515	0	0.291142
Ob0226196	1.04997	1.08473	1.00722	0.209488	0.536138	0.391207	2.60074	3.23451	4.0031	0.453828	0.538526	0.406897	0	0	0	2.99872	3.36575	2.8552	0	0	0	0.316369	0.061583	0.222115	0	0	0
Syringa_oblata_newGene_2514	16.9455	24.6187	19.9469	3.79459	3.38499	4.76687	13.7107	8.68587	7.03242	2.77207	1.81649	1.27283	17.4668	16.2815	13.9189	9.61531	15.863	12.1973	5.70282	3.63082	2.53351	2.4952	3.19942	4.79147	2.84126	5.03732	6.23472
Syringa_oblata_newGene_2513	0.717517	0.672797	0.71789	0	0	0	2.44634	1.55445	1.82583	0	0	0	0.007991	0	0	1.33149	1.53481	2.00047	0	0	0	0	0	0	0	0	0
Ob0226199	5.56882	6.45048	4.90477	6.33289	11.1191	6.95191	3.77977	4.27321	4.66201	11.0956	10.3651	11.2147	4.66465	2.96956	3.47162	6.34906	5.84636	5.19053	3.57398	4.19249	4.65425	9.89778	9.38212	10.5073	3.2536	3.20856	3.90889
Ob0239384	5.25598	5.73798	5.68644	5.65041	3.16405	4.1528	4.41722	3.562	3.75259	3.44084	2.31812	2.1606	6.67023	5.59246	4.3444	4.3873	3.36452	4.23736	5.90926	5.52772	6.66245	5.60032	5.98304	5.12409	6.98294	7.77046	6.26782
Syringa_oblata_newGene_18230	5.76489	6.03132	2.85737	2.51439	0.833574	1.12698	4.08027	6.7554	4.11341	1.63693	0.736174	1.37454	4.05131	1.49767	3.33249	6.81983	6.9261	6.70491	6.38613	2.15799	2.36823	3.70702	3.63741	4.23942	4.32468	6.32639	5.39275
Ob0211577	113.537	233.503	226.326	211.698	217.411	199.479	41.4345	31.1018	27.2629	33.3946	27.2749	26.3325	281.558	233.115	187.984	76.6306	60.4178	54.1238	77.2172	106.336	85.242	52.0838	54.9067	54.838	63.5689	48.0168	87.4889
Ob0251800	83.7971	89.6915	87.3755	50.8741	27.7816	48.5228	70.4116	122.124	139.814	56.9841	57.8772	61.6681	29.9516	36.6242	31.9955	132.753	122.683	100.114	109.686	104.543	104.494	56.5669	72.0314	69.8461	175.446	133.557	127.227
Ob0201952	12.128	26.0598	17.0986	17.1497	16.8683	16.7831	1.13338	0.510925	0.248842	2.36399	1.79891	1.08559	10.175	4.72874	10.601	0.730877	0.113112	0.391192	1.21815	1.02587	1.00357	1.4191	1.45757	0.826244	0.265667	0.257052	0.308698
Ob0223665	17.7944	24.2422	15.8656	27.5652	16.0105	20.3912	10.8802	7.79372	6.76724	12.8639	9.91342	8.27481	23.8787	18.1002	21.6646	7.7453	4.28893	8.12101	8.31213	6.5787	6.61839	22.8475	17.1562	25.8467	6.09836	9.23715	9.30965
Ob0223666	17.3813	33.0746	14.0091	44.3786	4.18393	14.5168	36.7354	11.7101	7.14898	6.18175	4.88774	4.90449	35.8124	32.5285	28.8099	16.7318	5.36725	9.82618	22.4501	30.5806	44.273	39.2166	40.0015	32.6444	0.71939	0.766271	9.00067
Ob0227571	13.8242	40.7677	28.681	52.8267	49.671	43.6173	12.4575	8.06592	6.88852	17.6072	31.6362	27.3442	67.4392	51.2287	66.7154	9.57443	8.7433	7.90957	10.2916	13.4635	11.7786	18.9649	20.1425	16.7648	10.518	10.9195	12.7029
Ob0227573	2.83686	7.62771	6.02261	15.4615	15.9214	14.1915	0.565348	1.13976	0.842314	0.208323	0	0.251087	13.0368	15.5595	20.4764	0.426664	0.644996	0.547035	0.2042	0.034058	0.10189	0.231911	0.26463	0	0	0	0.072535
Ob0227572	33.9435	65.2407	58.6785	79.6946	60.7651	68.7308	14.6197	12.9762	12.4036	15.8051	14.292	17.8567	83.1378	68.7791	65.8172	18.91	17.7415	15.3181	21.1909	20.8488	23.2047	26.4292	24.8936	27.7943	24.2358	24.3209	28.0456
Ob0227575	1.79382	5.87124	4.28681	8.04869	10.5491	7.31003	0.479546	0.487119	0.392941	0.241286	0.106101	0.06434	9.53611	9.50633	16.2448	0.295642	0.647538	0.448657	0	0.02363	0.235475	0.126785	0.476968	0	0.065103	0	0.077816
Ob0227574	3.99002	1.88546	1.51922	0.656516	0.806784	0.606161	5.96516	15.1135	10.8425	8.62359	8.61654	8.6144	1.88024	0.334053	1.19149	14.021	9.69947	9.97146	24.2158	23.4187	20.2476	8.05833	7.08638	9.72143	19.8602	20.1003	21.0399
Ob0227577	17.5256	30.7089	19.4458	36.359	11.8218	23.6571	6.98301	6.17682	7.1214	4.38709	4.71392	5.63468	27.6682	22.7578	16.6991	5.74433	4.16648	2.21423	3.98483	5.2066	4.70883	6.69793	7.65965	6.21761	4.47578	3.97963	4.12593
Ob0227576	0.831984	0.447842	0.656414	0.870809	1.67924	1.50059	0.411667	2.88377	2.59467	14.1955	15.8242	13.5761	0.901929	0.099347	0.782421	3.56682	1.50245	2.10797	12.032	11.6115	11.2173	17.6476	13.8201	15.8118	9.19504	9.085	9.84859
Ob0227579	28.2159	43.6919	37.6254	32.7182	30.9716	32.122	13.3358	10.9597	12.1815	20.257	18.7061	15.6146	34.6169	31.9243	31.7037	17.4141	17.5568	14.7483	25.0325	23.9777	24.156	17.7735	19.3159	19.6079	29.7351	37.0015	36.1884
Ob0224159	5.46996	5.07267	6.85093	4.48147	12.8753	16.5572	10.4376	8.20155	6.47613	15.923	1.61333	1.41042	3.98417	4.86139	5.20013	0.168686	2.8588	1.37786	3.01737	2.16863	0.131281	18.4145	8.88831	15.1034	4.95603	8.74958	4.75801
Ob0224157	1.40345	1.74115	1.78446	2.74736	2.6906	2.67185	0.18672	0.094081	0.064235	0	0.109408	0.422556	1.77664	0.981804	0.738814	0.071008	0.277926	0.046561	0	0	0	0.063052	0.215782	0.185086	0	0	0
Syringa_oblata_newGene_5566	0.527391	0.359542	0.34677	2.54641	3.3975	3.15756	1.06515	0.891606	0.790649	3.92147	3.44541	3.60964	1.47813	1.26064	1.12079	0.914732	0.699875	0.552231	1.45648	1.48232	1.83909	4.29655	2.60423	4.22988	1.22895	1.63471	1.17352
Ob0228506	46.8451	40.4708	50.7501	62.2011	70.3398	79.7372	41.217	22.8988	35.8253	58.8338	69.6067	54.5751	71.509	52.8791	68.4321	26.977	24.9371	15.9155	59.5607	69.3575	55.1581	39.7914	33.9371	35.2514	55.4297	43.3451	57.028
Syringa_oblata_newGene_5568	0.143365	0	0.27569	0.065916	0.130513	0	0.283184	1.32225	3.10938	1.61234	2.05692	1.51681	0.156479	0	0.122775	1.00883	0.699174	0.038996	0.745759	0.842546	1.11871	0.105024	0.760047	0.37981	0.946912	0.325302	0.419447
Ob0246150	3.10083	0.288392	2.39162	1.55975	2.36576	2.88999	3.07638	5.82857	4.62536	10.4546	13.7038	11.8028	1.00812	0.407664	0.852807	4.98966	3.11164	4.64945	4.13716	3.15175	2.91362	8.36951	9.67067	9.62875	4.63504	3.84977	4.22867
Ob0247733	15.5775	12.1807	14.1909	8.94717	9.5163	9.67431	7.85507	10.6523	9.37741	14.1588	14.4142	16.6749	2.93551	3.96691	2.87917	9.45852	8.17016	8.66118	2.78136	3.20085	3.27251	11.6599	9.47943	9.7502	2.95376	2.54787	2.50457
Ob0246154	30.7746	39.5304	31.5853	22.0609	14.138	25.4591	11.0236	4.78554	7.40594	2.52567	1.73875	3.81042	39.9259	33.8014	25.479	9.589	8.64042	7.89327	10.7534	20.4997	8.79344	8.04525	13.4101	11.7044	7.7133	5.48204	9.73687
Ob0246155	0.188763	1.28001	2.05279	2.39176	2.55661	1.03371	0	0	0	0	0	0	3.54748	3.58159	1.41271	0.050843	0	0	0	0	0	0	0	0	0	0	0
Ob0240402	0.87326	1.62352	1.01702	2.30486	1.65359	1.43996	0.650601	0.189272	0.487639	0.830427	0.422219	0.390683	1.77619	1.78925	2.41202	1.17749	0.579803	0.418884	2.12225	1.90576	2.07685	0.637584	1.1058	0.818912	0.687495	0.662871	0.681409
Ob0246159	2.21004	3.40793	2.82649	2.07847	1.72019	0.558517	0.426013	0.842527	1.01508	0.032445	0.066872	0.121412	1.73742	7.54739	1.18093	1.16293	0.818755	2.61913	0.659916	0.404588	0.053345	0.129092	0.283238	0.722456	0.683648	1.26735	0.763611
Ob0218792	1.3783	1.64887	1.92757	1.52227	0.715942	2.1743	0.552839	0.156955	0.4395	1.0967	0.64041	0.197272	1.50116	0.602369	1.19225	0.11665	0.299044	0.27408	0.124082	0	0	1.26299	1.61077	0.865962	0	1.02434	0.312799
Syringa_oblata_newGene_19541	1.76656	2.34551	2.59845	0	0	0	1.05435	1.05897	1.5159	0	0	0	0.848847	0.162501	0.485604	0.493842	1.54674	1.36958	0.278818	0.088073	0	0	0	0	0.19129	0.243103	0.268711
Ob0213877	37.973	25.0629	23.6716	20.8599	24.1266	21.2986	81.544	60.5717	54.6538	21.9781	19.1682	22.1514	23.9686	18.6123	22.7967	57.0091	76.4818	82.316	21.2165	21.161	19.6905	42.5167	65.9399	58.129	28.3773	19.7639	18.7614
Ob0215981	0.717319	0.825006	0.676866	0.954206	0.656253	0.653468	0.122034	0	0.087938	0.095195	0	0	1.88012	3.43936	2.18387	0.459454	0.088951	0.560228	0.642994	0	0	0.233151	0	0.091605	0.060146	0.030716	0.029387
Ob0214051	0.419549	0.859841	1.34437	0.620202	1.95163	0.744424	0.528132	1.14545	0.442272	2.07083	2.20098	1.22155	0.6084	2.48476	1.35581	2.01717	2.87762	2.61193	2.82462	2.80641	1.68344	1.64303	0.842188	2.31551	2.78851	1.22666	2.39248
Ob0214054	5.76982	11.0297	7.1626	10.9215	10.0093	10.3938	0.744405	0.742319	1.55128	2.2799	0.663283	1.56695	9.28451	14.4583	6.61941	1.51205	1.06733	0.965894	1.57012	2.52317	1.56252	0.784585	0.884981	0.928903	1.18234	1.32864	2.18142
Syringa_oblata_newGene_21844	0.893729	1.31481	2.01433	5.41003	5.59767	7.00823	1.54457	1.52201	0.812944	12.584	12.7016	9.39804	0	0.807821	0	1.0007	0.693029	0.887537	0.392741	0.172923	0	9.94231	10.0846	8.39883	0.139334	0	0
Ob0214057	15.5446	29.6552	18.3789	28.1647	12.8812	19.0415	2.56524	3.8945	2.38636	3.2721	3.69279	2.41288	30.5365	35.0307	40.345	2.45741	2.64125	2.77203	5.90559	4.1926	4.85766	2.0628	1.67448	1.70969	3.07086	2.98198	2.0573
Syringa_oblata_newGene_480	0	0	0	0	0	0	0	0	0	0	0	0	1.16418	0.559285	0.684595	0	0	0	1.30357	0.994872	1.28597	0	0	0	1.13008	1.48457	1.35705
Ob0220921	4.97659	0.917224	2.63528	0.294877	2.33079	1.31685	2.55968	5.65909	7.25596	7.35663	12.511	13.448	0.359347	0.61216	0.575241	8.77798	18.7757	9.61992	13.3541	8.19858	7.82673	6.88183	13.2312	15.0353	13.2989	8.66307	14.6617
Ob0247359	16.3999	13.5244	15.1921	19.0778	18.4938	20.0335	11.8024	14.656	19.5411	25.5371	23.8646	24.5508	11.9109	11.9229	11.6171	15.5705	11.6577	14.6453	16.0465	16.7096	22.1725	20.8856	19.2707	16.7951	16.7553	17.8919	16.3093
Ob0247353	0	0	0	2.38557	2.28547	1.48383	0	0	0	2.16814	1.83131	2.18635	0	0	0	0	0	0	0	0	0	2.53813	1.69113	1.28546	0	0	0
Ob0247357	42.2896	29.0176	68.1386	14.6604	57.6624	46.34	92.7567	77.9972	66.1388	45.8251	52.9382	49.2202	37.2376	23.4756	46.9418	85.0726	61.3896	76.7598	65.0888	73.0426	79.8263	42.2506	33.0925	28.099	83.2014	94.079	74.9095
Ob0247356	1.9826	2.1876	2.40525	2.60594	3.70231	2.28288	0.299562	0.476869	0.508289	0	0.518677	0.42992	6.09985	2.78009	4.53358	0.703457	1.02737	1.10002	0.890397	1.01053	0.867966	0.586928	0.637875	0.23048	0.390767	1.8175	1.4756
Ob0247355	1.07421	1.44548	1.82616	1.97025	3.98972	3.66457	0.323057	0.684106	0.180311	0.482033	0.153446	0.167038	4.00933	2.32783	3.66429	0.32246	0.648598	0.50617	0.930248	1.06004	0.743921	0.913664	0.408188	0.393143	0.783983	0.893812	1.32826
Ob0247354	27.6537	52.2891	47.2986	49.049	44.0162	43.6606	20.6249	11.8111	15.2079	17.7092	14.6357	14.0286	96.7838	87.4331	91.7236	27.4518	19.7867	17.1308	31.571	38.3613	34.5465	25.3351	23.0007	20.7465	35.5731	26.8431	34.4961
Ob0216986	1.66657	5.46909	2.34901	2.97926	1.16438	1.47073	0.482425	0.072064	0.257788	0.181495	0.137411	0.032815	4.31732	7.60111	3.44201	1.07381	0	0.175656	0.901218	0.927777	1.00489	0.587677	1.07308	0.798717	0.483215	0.419944	0.423379
Ob0216987	6.43285	6.42604	7.37179	3.90691	3.78101	3.24294	5.2077	4.12692	2.75614	2.5809	1.87167	1.30002	4.65697	8.28656	4.71545	3.98436	4.05606	7.19888	4.09349	3.2034	3.62695	7.51761	7.88164	7.69258	1.83261	2.43394	2.93761
Ob0253514	2.08187	3.43644	2.95865	3.22503	9.49537	7.23543	0	0	0.134977	0.359028	0.130099	0	5.96544	4.42501	5.14029	0	0	0	0.187642	0.249548	0.391831	0	0	0	0.223409	0	0.232315
Ob0253515	14.4921	0	2.50114	0.928831	2.3604	1.00437	88.4047	61.4453	39.6703	8.88842	4.27753	8.64833	0.700476	0.996037	1.78625	48.2132	67.4819	93.8749	8.07342	8.95754	6.95205	32.4851	50.7044	41.2707	17.1152	9.82911	7.67005
Ob0253517	5101.54	4923.22	4559.99	4692.69	3737.41	4218.03	1698.8	1973.46	2993.83	5179.72	6189.22	5675.05	5403.18	8265.81	3988.4	114.248	20.2587	144.17	235.903	500.324	475.216	437.901	216.787	180.583	19.7666	7.97886	5.08416
Ob0253510	2.15931	6.91555	5.00089	5.66287	3.98419	4.2638	0.326922	0.170424	0	1.01874	0.744192	0.430314	3.55259	2.52983	4.68156	0.9375	1.10712	1.1158	1.36114	0.806549	0.428491	1.29364	1.19383	0.653768	0.28868	0.423809	0.371081
Ob0253512	0.641808	1.45141	1.62454	0.678448	5.42321	3.43601	2.1379	7.67811	8.12467	12.8536	13.5252	18.0383	0.988527	1.70266	2.35833	6.00397	7.96606	6.15656	10.5365	10.3641	11.0273	6.71473	8.62961	6.29464	12.3222	11.4671	10.6337
Ob0225159	0	0.50635	0.084681	0	0	0	3.43641	0.743616	1.63811	3.11843	4.94327	2.6312	0.196023	0	0.924353	0	0	0	0.057402	0.252139	0	0.108383	0	0.393148	0	0.140908	0
Ob0225151	26.7742	55.315	54.8694	18.9845	44.1385	27.3059	45.9285	21.3289	16.8107	14.9737	26.3591	17.7726	54.5559	60.1021	98.7669	5.43076	5.2306	3.74099	5.2718	6.46269	2.40946	15.3253	10.1073	22.1543	2.94037	6.21362	1.95715
Ob0225153	18.5342	19.8175	13.0881	12.8229	9.83351	10.6834	15.7402	19.4629	19.985	21.9742	18.2581	20.2693	8.44554	7.28749	8.59031	24.4804	18.7652	22.4551	18.0766	14.9387	12.3968	23.077	21.8956	24.7454	19.0898	20.7876	18.7553
Ob0225154	19.2373	33.7183	26.7082	29.5622	25.3356	17.996	15.9364	8.52371	7.31801	14.9167	16.4465	12.7273	41.6081	23.1471	28.4391	3.59854	3.66056	3.15044	6.55766	7.24466	7.87917	11.3808	8.02166	9.64612	4.42264	10.3532	6.52902
Ob0213208	0.762272	0.772465	0.701631	1.99962	2.18797	1.43673	3.08155	1.16507	0.843692	0.727924	0.544689	0.76194	2.20594	1.20551	2.7284	1.7639	2.51902	1.66772	1.66944	0.711687	0.743138	1.15974	1.1875	1.67809	1.08136	0.882396	0.759428
Ob0213209	0	0.586284	1.25036	0	0.796608	0.277529	1.3485	1.0397	1.11101	0.397081	0.631553	1.44628	0.553565	0.223446	0.994909	1.7181	4.15433	2.55378	0.926153	0.321929	0	0.480683	1.54035	1.32736	0.571194	0.838447	1.00262
Syringa_oblata_newGene_73	2.42378	7.52823	7.81339	12.8011	17.2221	13.0422	0	0	0	0.206469	0.076454	0.357003	13.7251	14.4875	11.605	0.121241	0.03477	0.222487	0	0.148689	0.123437	0.201902	0	0.164877	0.099239	0.164512	0
Ob0214327	0.294391	0.049788	0.296598	0.137164	0.088902	0.062363	2.50748	0.701762	1.66302	0.138627	0.053089	0.450764	0.981561	0.316474	0.040173	1.17669	0.88328	0.952026	0.611929	0.850284	0.677099	0.222771	0.401034	0.298172	0.369524	0.767463	0.58806
Ob0213200	0	0	0	15.7701	11.1516	11.9498	0	0	0	7.69555	6.95532	6.8933	24.5423	24.1198	10.212	0	0.365245	0	0.785649	0.429526	1.09248	3.1301	9.12584	5.24406	0.662672	0.074538	0
Ob0213204	5.8202	10.5461	3.54413	10.4365	6.59676	7.36075	0	0	0	0	0	0	14.508	12.7225	9.92843	0.523749	0.77179	0.315279	0.298213	0	0	0	0	2.07421	0	0	0.392482
Ob0213205	1.47072	4.43449	4.37129	5.14827	4.94774	3.85882	0.065467	0.026478	0.02459	0	0.066451	0	1.94714	4.24361	1.59927	0.02866	0.115246	0.163712	0.209612	0.321619	0.03985	0.147969	0.077462	0.222817	0	0	0.071313
Ob0213206	7.97549	16.6761	10.2601	18.207	9.82954	12.714	7.18318	4.22621	5.73904	9.18984	8.61954	7.59993	17.7534	11.8832	14.1343	5.40154	4.78802	4.49529	4.75343	4.1046	4.74929	10.2608	11.0146	11.9534	3.06297	5.15297	4.99079
Ob0213207	9.66475	10.9892	9.98182	3.02773	5.2638	3.56728	11.3576	10.4056	9.72508	5.73069	5.13015	5.4522	3.8262	3.95043	4.19542	12.4841	14.9967	12.034	7.36883	6.19914	5.22395	4.46537	3.61808	3.82396	5.61835	7.03149	5.28911
Ob0219329	17.6402	30.9884	19.6205	25.3031	12.4335	19.575	5.76107	2.89253	3.7637	3.32317	2.41457	2.68567	23.4603	18.2949	20.5234	8.01669	6.10772	5.57304	4.11701	4.76478	5.79208	7.70476	6.9328	7.48257	3.85379	4.29745	6.08052
Ob0219327	1.21592	2.15805	2.13778	1.84829	0.69283	0.896308	0	0.296656	0	0	0	0	2.41883	2.0956	2.43829	0	0	0.060442	0	0	0	0	0	0	0	0	0
Ob0219326	6.3521	8.82339	7.38312	19.5383	11.0274	14.6801	0.968569	0.743989	0.612074	2.07536	1.57229	1.95896	17.6813	13.3683	16.2414	2.15271	1.42085	0.924864	1.81618	3.75659	4.18228	6.04063	5.59265	4.17027	1.15688	1.09449	2.6591
Ob0219320	2.016	0.895593	1.919	2.24204	1.39534	2.86581	1.36976	0.356352	1.35573	2.49186	1.69955	2.7143	0	0	0	1.10396	0	1.18625	0	0	0	6.06589	4.2911	3.44449	0	0	0
Ob0253053	0.426919	0.757641	0.497015	0.423214	0.391382	0.339665	0.930212	0.712695	0.467148	0.222774	0.275545	0.122987	0.055429	0.698511	1.04862	0.583939	0.676838	0.671158	0.019746	0	0	0.182253	0.364365	0.285199	0.158661	0.015752	0
Ob0206286	0.682307	2.46182	2.07601	2.44956	3.03331	2.93352	0	0.39711	0	0.231904	0.247303	0.068179	2.24766	2.35254	5.35617	0	0	0	0	0.060307	0.32737	0	0	0	0	0	0
Ob0230749	118.767	60.0783	79.5165	57.4939	61.5962	55.3232	78.4648	90.382	97.0339	103.911	118.558	101.502	80.7758	67.2874	79.568	108.815	134.027	108.013	195.869	159.777	168.781	151.155	139.17	161.273	192.085	249.401	224.199
Ob0216360	1.87807	4.6426	2.88003	5.11763	2.66914	3.2241	1.77347	2.9195	2.44421	2.90477	2.32719	2.97306	0	0	0	3.39776	2.45992	1.93834	0	0	0	4.29992	4.00807	3.1013	0	0	0
Ob0216365	7.27159	2.16247	2.83513	2.07081	1.09102	1.53412	12.8243	14.5243	10.5999	13.844	13.8149	12.051	4.13134	3.06108	3.38316	17.8473	13.8675	14.1544	38.35	35.8562	42.9377	12.7246	11.7956	9.67266	34.3585	38.9464	40.7019
Ob0232618	4.9832	9.86321	5.77384	7.35112	5.34289	6.68484	12.0348	12.466	7.49825	37.5004	0.099675	0.264391	8.21088	5.74088	5.92219	3.10823	11.3214	5.24524	17.8435	9.17094	0.454024	37.9064	40.6761	45.3573	15.9597	47.7637	16.5343
Ob0232617	3.62818	7.3553	5.56883	4.9976	4.62879	4.35147	0.496321	1.17023	1.03033	0	0	0.054587	6.35655	3.49553	3.62795	0.829052	1.04162	0.498899	0	0	0	0	0	0	0	0	0
Ob0232615	2.74498	13.8088	3.40167	5.36307	4.22102	5.29972	0.883422	0.396766	0.778958	0.602678	0.222083	0.277041	8.44992	3.78741	4.54953	0.314271	0.405692	0.310589	0	0	0	0.189614	0.174586	0	0	0	0
Ob0232613	0	0.591398	0.210021	1.84712	0.849522	0.905786	0	0	0	0	0	0	2.10212	1.6528	1.6448	0	0	0	0.139882	0.26637	0.09912	1.20401	0.806909	0.348955	0.116476	0.029742	0.340055
Ob0232610	21.7062	26.0205	21.8807	20.4449	9.85017	14.3067	23.3177	13.7116	14.3982	7.7002	10.7766	9.51043	19.0122	17.5755	21.4581	11.3609	12.8931	10.7114	8.88521	10.0042	7.92284	9.43153	9.06286	8.52042	9.28988	10.9105	7.78336
Ob0232611	11.992	20.9121	14.2921	16.0015	11.4892	14.6938	4.48011	3.09411	3.45364	3.98773	4.52152	3.93211	14.841	9.84403	13.3716	5.0687	7.02422	4.43663	2.89603	6.053	5.54745	7.3931	7.51169	7.12252	0.969365	1.58137	2.13833
Ob0252649	1.9235	1.63101	1.84067	1.71993	1.73209	1.96404	3.11849	2.63809	3.19384	6.80822	6.04822	5.02477	3.13604	2.90214	3.8949	4.36121	7.01882	4.66183	9.67118	6.52399	7.64152	8.59584	9.57777	8.44813	11.0677	11.2366	12.9553
Ob0252645	9.83794	58.1177	14.6411	25.6167	24.1831	33.6555	0.527763	1.16439	2.37309	0.846602	1.01851	1.11485	24.9632	4.38078	23.1359	0.433986	0.513217	0.152342	0.70882	0	0	0.227691	0.662705	0.118638	0.115647	0.478182	0.335328
Ob0252643	8.80112	5.17184	4.51338	4.03314	8.01708	7.11873	7.63135	10.2384	6.38873	9.21476	11.1705	9.4398	2.3193	2.87735	2.69133	8.35465	10.8713	7.1236	4.15143	2.79713	3.161	5.5745	9.20704	7.62291	4.19845	4.19724	4.35797
Ob0252642	10.3946	3.81085	3.71124	2.90455	4.43303	5.24182	8.73154	9.62481	10.13	6.89115	9.97764	10.1684	2.67537	2.49157	3.16163	9.40697	10.6521	9.26341	4.06822	4.75851	3.61872	11.0766	10.7988	8.5223	5.00549	3.96423	4.86047
Ob0252641	7.89803	9.63384	10.7229	15.836	10.5079	14.6108	4.60028	3.91528	3.66258	6.22542	5.06037	3.44833	16.6496	12.8117	11.4816	4.92573	6.79938	3.21092	2.35172	2.68718	2.67211	8.94989	8.3626	7.06724	2.37679	1.97776	3.32244
Ob0245445	6.00802	8.30679	8.43989	7.54924	8.36562	9.84377	2.4632	8.41348	10.0189	20.8274	14.9889	18.1602	6.98485	4.93528	6.95833	8.71681	11.5577	9.5104	15.636	18.5786	20.6841	9.00382	7.63903	8.15032	11.9814	13.6589	12.3626
Ob0245444	18.0982	1.51833	4.23781	4.22534	8.60345	7.32714	81.1377	73.0244	54.97	13.0529	7.30498	12.9724	2.5833	2.91999	2.56265	55.5755	78.3222	113.769	6.4653	11.7705	7.53057	38.4224	59.2833	48.7432	21.7735	14.9545	7.15159
Ob0245447	5.03957	9.30205	10.3494	7.73784	15.8361	13.0488	4.51616	8.11466	5.25077	20.4192	18.4694	18.0515	6.60196	9.29161	11.5484	8.34803	11.7577	8.70631	15.067	10.8622	11.369	14.4638	14.8555	16.5392	11.7059	16.8746	14.634
Ob0245446	9.8401	4.86088	7.66676	3.94334	4.22676	3.65037	8.41701	9.07155	9.69346	10.9851	8.44743	8.16494	4.66812	3.81108	2.97571	10.0933	16.0101	9.59132	12.2736	10.2876	12.0239	10.3534	10.0138	11.8843	12.885	12.6102	16.6415
Ob0245443	16.987	30.3688	22.6012	23.5813	17.5278	23.9955	2.61639	1.84361	2.75214	1.76678	2.19295	1.07186	14.1384	14.8108	11.7084	0.828672	3.14859	1.35156	0.87071	0.424408	0.547443	2.07368	3.21475	2.65061	0.60096	1.20433	1.34471
Ob0245442	2.09794	6.31499	5.86057	5.38188	4.0511	3.77663	0.245539	0.136474	0.199659	0.281721	0.241395	0.283741	5.68136	12.1769	4.63288	0.852526	0.699336	1.0726	1.63158	2.57121	2.38425	0.84143	1.38515	0.492675	0.911451	1.20064	1.58944
Ob0241355	28.2458	24.7003	26.6225	31.175	31.3761	27.434	17.8317	20.079	23.2053	31.8436	42.0749	39.2481	23.6488	22.3185	18.8282	19.7041	13.674	17.8747	37.4468	35.8462	40.1606	20.1213	16.0385	19.2807	40.1505	40.3086	38.8632
Ob0241357	23.1486	50.1195	23.533	8.7019	9.02527	2.97021	0.092284	0	0	0	0	0	52.0527	7.63345	12.5955	0	0	0	0	0	0	0	0	0.160809	0	0	0
Ob0241353	12.2093	22.9127	21.7906	28.9442	28.5836	26.988	7.18439	6.65763	5.26256	8.84647	8.73179	5.83291	27.6487	26.4148	21.4745	10.8253	8.64981	8.33743	12.3952	17.2519	17.9688	12.3147	11.2637	9.83564	10.8429	11.615	13.0126
Ob0204917	5.69082	1.89562	3.67533	4.70907	8.95176	5.31125	23.9814	16.3658	13.3999	3.9504	1.83597	4.17891	4.4949	4.57921	9.63882	9.39139	21.8709	18.8256	3.20682	3.23076	2.34495	13.3628	19.1978	16.6978	4.43489	2.50191	1.68896
Ob0202919	0.161173	0	0	7.08881	5.39643	4.97611	0	0	0	3.31864	1.77856	1.72198	0.392133	0	0	0.200049	0	0	0	0.093659	0	2.07886	2.96945	3.47463	0	0	0
Ob0202916	0.080519	0.19965	0	3.88318	3.53264	3.34426	0.291344	0.237077	0.112278	0	1.09265	0	0.360539	0.463196	0.408373	0	0	0	0	0	0	0	0	0.365796	0.254595	0.083981	0
Ob0202914	2.68856	6.36598	7.77685	2.035	1.52447	2.19384	2.0514	0.882446	1.06021	0	0	0	5.01318	9.80513	3.90502	0.61032	0.836887	0	0	0	0.128456	0	0	0	0	0	0
Ob0202915	0.89428	0.644875	0.67005	3.40552	11.292	10.0397	0.394975	0.340923	0.42035	36.2972	41.4585	43.8055	0.908804	1.83648	1.74774	0.568992	0.179845	0.14467	0.559967	1.06003	1.04907	5.4619	4.72202	2.48196	0.566036	0.061389	0.410581
Ob0202912	35.9462	25.6692	21.7133	27.1329	17.7326	19.1963	28.9053	31.4332	23.921	34.0879	35.1881	31.5987	17.1786	19.3728	19.5794	32.0767	20.0245	24.4018	38.2899	47.3384	55.1698	37.0722	35.6248	32.9192	26.7404	26.4954	29.8296
Ob0202910	1.5481	3.44935	3.64549	1.24137	4.16783	1.71957	0.417649	0	0.434234	1.1761	1.35174	1.64816	3.81363	3.36585	4.57256	0.31295	0.083523	0.200586	0.189595	0.271761	0.234259	0.761249	0.771403	1.36138	0.609291	0.817452	0.09856
Syringa_oblata_newGene_11006	4.12843	1.1955	2.13282	0.304354	0	0.765055	21.5834	8.26819	9.26312	2.86733	0	0	0	1.27083	0.103785	4.45902	13.4002	3.42581	4.3383	0.199451	0	14.2828	19.9029	15.976	1.34344	4.11832	1.0301
Ob0222278	2.69651	5.70848	4.52296	4.63218	3.1724	4.00216	0.162787	0.080249	0.195481	0	0.198369	0.461925	6.77497	6.96643	3.72344	0.3057	0.128258	0.252222	0.145316	0	0	0	0.065414	0	0.043074	0.213123	0.46931
Ob0222270	60.7162	53.9434	57.029	48.9048	57.9515	60.9431	64.6196	51.225	67.6176	67.056	65.0259	80.8632	42.2986	49.9336	40.9247	57.5636	30.529	42.6849	77.4911	73.7574	75.0288	56.4806	58.1475	44.4996	71.348	70.4652	65.242
Ob0222273	22.6123	18.4306	21.8498	14.7682	10.0424	15.4912	10.4787	15.8738	18.8025	15.0556	16.5059	15.8047	11.2942	12.8437	11.1873	22.5816	26.4532	19.5131	19.1015	13.6294	14.6611	16.5734	19.5628	21.6066	21.7577	23.8677	21.9084
Ob0222272	16.9263	28.0713	19.2436	26.242	15.6674	22.554	5.45165	5.56249	4.8413	5.71695	5.86367	5.30161	20.2954	20.6087	16.6182	5.54779	4.72823	5.19937	4.21369	5.72311	6.65853	5.30803	4.13145	5.12695	5.68433	5.41214	4.81829
Ob0222274	436.941	131.996	311.077	61.5337	76.138	86.9582	434.006	464.281	637.518	424.016	508.171	521.088	67.8705	78.0294	123.003	472.24	311.75	363.876	312.041	346.42	320.756	485.398	416.768	394.456	401.893	356.614	369.944
Ob0251342	14.1492	25.2076	20.4527	25.4214	19.351	22.2153	9.56744	5.85719	7.61105	5.69013	6.3449	6.45679	22.507	23.7219	18.0434	8.88345	7.67352	6.15182	6.35155	7.08516	8.53666	9.62472	8.65954	9.21351	7.42513	8.271	8.1686
Ob0251341	3.53238	6.22877	8.15357	8.61144	9.45961	10.8998	6.22627	6.31245	5.81293	5.22505	4.02973	5.41378	19.5077	16.5464	16.7633	3.67963	6.30975	4.3919	11.7596	10.496	8.98409	4.24864	4.54113	2.51507	10.9652	9.32026	6.37034
Ob0251346	4.59012	4.81171	6.68314	0.975411	1.66868	1.26914	1.85859	1.65806	1.40349	0.699203	0.335108	0.71915	3.82195	1.3818	3.46269	2.65436	2.17103	2.53152	2.42345	1.54842	2.68416	0.629524	0.977106	0.681119	1.27176	1.69112	1.96173
Ob0251349	0.659599	0.874658	0.973452	1.1129	0.508429	0.3725	0.28925	0	0.475113	0	0	0	0	0.115655	0	0.257182	0.15591	0	0	0	0	0	0.093095	0.097244	0	0	0
Ob0251348	7.71898	10.5032	9.1602	14.8995	13.5408	14.3223	3.63786	4.32043	4.27174	1.96554	2.41723	1.92911	10.528	10.4257	13.8717	3.24246	2.02558	2.93498	1.50104	1.204	1.54785	3.54388	5.07783	3.48559	1.72429	1.68217	1.49081
Ob0252075	20.325	12.4933	21.0526	4.84106	6.45359	5.23302	7.77923	7.30662	3.97899	4.87867	5.70274	3.91933	12.6078	20.7691	14.1251	14.174	18.0066	12.985	34.1721	53.468	44.024	9.03638	8.64125	14.4059	32.8996	23.6525	40.2159
Syringa_oblata_newGene_2951	0.279022	1.66626	1.40935	1.75427	5.39585	4.83431	0.409622	0.167254	0	3.75688	3.08125	1.6658	0	0	0	0	0	0	0	0	0.011428	2.07846	0.899904	1.96925	0	0	0
Ob0243843	10.3792	24.8027	26.1247	35.2363	26.9813	28.6991	7.66485	3.7348	5.43033	6.45022	6.64356	5.72903	47.1947	20.3821	33.8501	14.4607	11.6702	12.7255	18.3991	20.035	14.0132	11.8059	13.6396	12.1855	16.7891	12.2813	22.366
Ob0243842	35.4961	90.4173	93.2423	101.375	118.95	126.545	6.03753	5.60561	6.32862	15.7246	24.6428	11.3369	80.2469	99.0998	48.1079	5.45217	7.38034	3.02898	8.42602	12.9558	5.17165	3.2105	2.70727	3.30717	2.64274	6.18114	4.86528
Ob0243841	3.79692	5.1628	2.93332	4.00354	3.969	4.55248	1.33251	1.13409	2.21272	1.61476	1.43159	1.49234	4.27594	0.827556	4.32394	1.43626	1.28856	1.03574	1.22501	1.25463	1.15334	1.97628	1.76862	2.05078	1.30521	1.43093	0.989284
Ob0243846	5.76747	14.7101	7.86521	10.7008	10.0715	9.90443	4.19125	2.95157	2.32522	1.0202	0.873065	1.27378	14.5555	13.3162	12.1756	3.19315	2.08595	2.82665	1.14329	1.22583	1.51612	4.33756	4.54723	3.21832	1.24318	2.22617	1.40319
Ob0243844	9.70841	1.097	4.73373	3.33854	7.47718	4.43209	24.1478	19.9077	14.7308	2.152	1.39326	1.75763	3.5405	4.60795	11.2342	7.10183	17.4921	16.5698	1.87616	1.44798	1.76453	6.08442	11.2177	9.23314	2.81653	1.60452	0.965249
Ob0204814	5.34793	8.23446	8.72909	10.1856	10.3353	10.4515	2.70261	4.51641	3.02475	9.1922	10.1904	9.28233	6.54343	5.16831	10.4333	5.23467	4.53391	5.767	8.12247	8.69815	9.20294	7.61011	6.03348	7.37092	7.88973	9.35936	9.40969
Ob0204817	0.319153	0.666968	0.774905	1.52438	1.90959	2.48892	0.273421	0.174651	0.285495	0.413558	0.570134	0.708457	0.557894	0.25223	0.862156	0.249017	0.272974	0.137598	0	0.064504	0	0.502761	0.767583	0.507109	0	0	0.069895
Ob0204819	13.0366	24.6903	19.4293	33.8093	39.8463	35.6096	9.31345	7.07775	6.7096	14.2878	17.1407	15.6832	30.7589	31.9098	28.0784	9.0773	9.1819	7.11759	11.9056	15.5642	14.96	13.4579	13.5578	13.9534	9.242	12.721	11.2857
Syringa_oblata_newGene_5231	3.28338	0.324464	0	0	0	0.588041	13.8998	6.31863	2.97955	8.07439	7.80108	9.28627	0	0.319051	0	4.8176	9.94593	3.47006	1.07138	1.17606	0.82109	8.46424	14.5864	9.87482	0.442277	0.900111	0
Ob0219686	63.8143	129.71	64.9388	87.8113	77.7744	88.7517	45.5628	47.9395	54.722	54.8848	45.9304	50.275	165.994	66.047	106.093	56.6352	45.6834	44.7863	98.0497	97.1701	94.1028	45.2519	49.2149	45.7557	101.54	95.7367	103.535
Ob0215836	37.5672	77.0202	60.1028	84.1657	85.2143	81.1664	7.59833	7.30642	7.71956	18.0171	15.9637	17.3815	125.748	116.519	109.898	6.15024	4.05483	2.99113	16.195	21.483	26.3207	14.2562	8.36336	8.36851	7.54425	8.06297	8.91064
Ob0206131	0.141627	2.90046	2.31569	3.35077	4.57926	4.23865	0.389842	0.276429	0.149679	0.679674	1.1225	1.14819	3.54755	3.97022	3.73665	0.268495	0.174523	0.510475	1.24127	0.916575	2.72267	0.920876	1.10733	1.19125	0.975033	0.590795	1.13493
Ob0205146	13.4043	7.13352	23.7619	6.5687	14.18	9.41813	21.494	25.849	26.4894	14.4404	26.2444	21.1993	2.29521	10.9454	1.40741	24.455	39.4689	36.5532	19.6309	10.6315	11.319	16.6237	20.9646	27.5244	31.8607	32.312	30.7042
Ob0215833	1.30608	2.44324	2.0401	1.80969	3.50655	2.18715	0.938929	1.11897	0.418044	0.278764	0.124919	0.090644	4.10883	3.79185	1.61102	0.711449	1.3801	0.763408	0.169626	0.153356	0	0.634528	0.531387	0.947963	0.213652	0.223227	0
Ob0205143	0.560102	3.06803	1.43562	1.99727	2.04902	1.54825	0.118516	0.639052	0	0.618766	0.204576	0	1.86345	3.64347	2.07185	0	0	0	0	0.274865	0	0	0	0	0	0	0
Ob0206134	1.58154	2.9213	2.78189	4.73391	5.44858	3.36313	0.11157	0.597958	0.435123	1.35457	2.01945	0.847579	1.81691	3.09697	2.74778	0.460957	0.773048	0.501216	0.786507	1.03523	0.596862	0.923665	0.85927	0.916267	0.232271	0.940736	1.08446
Ob0206137	213.907	205.611	196.408	82.6756	88.6364	78.9697	211.781	221.531	215.048	145.934	168.502	142.225	155.556	188.418	131.812	239.471	199.217	191.059	119.515	111.598	116.07	91.099	92.6026	91.2012	130.748	108.767	114.881
Ob0200660	6.13656	11.0605	7.82817	11.8292	11.6299	11.7235	1.35918	0.956728	1.19633	4.7442	0.827957	1.68019	17.6958	15.7089	9.75703	0.106199	0.400881	0.368565	2.91743	1.24216	1.32308	2.69355	1.84632	1.87878	0.712617	1.34872	0.731754
Ob0201399	1.23991	3.0956	1.95794	1.42765	3.309	3.01617	1.04626	0.299235	0.554099	2.47868	1.64042	2.51686	0	1.59779	0	0.694614	0.534377	0.754444	0	0	0	1.09839	1.32744	0.531754	0	0	0
Ob0201398	14.3447	14.306	15.6975	12.5482	22.9047	13.3914	10.0031	10.3199	12.5248	23.7559	33.7897	35.1737	26.6742	27.8485	32.5025	6.48712	10.1707	7.87345	3.02991	3.6612	4.40754	10.7521	0.335088	6.16653	0.758419	3.85469	3.03968
Ob0203316	19.7464	0.141621	0.758737	0.247992	0.45811	0.086866	139.426	111.383	82.0834	12.304	6.14861	10.1899	0.189285	0.426734	0.464306	93.2564	124.674	159.202	10.1832	10.733	8.68557	43.8494	73.329	54.7787	25.4529	16.5011	9.26349
Ob0201395	0.625767	0.128857	0	0.046379	0.101174	0	1.34326	0.954276	0.248507	0.164093	0.08798	0.226616	0.054909	0	0.076076	1.1972	2.39933	0.896482	0.32868	0.062828	0.13495	0.667813	0.670042	0.385936	0.093969	0.0687	0
Ob0201397	0.733016	1.29571	1.1518	1.72832	1.14627	1.52666	0.748862	0.767984	0.783523	1.15819	1.08454	1.01542	2.57676	2.37086	2.28837	0.533375	1.11196	0.640153	0.081952	0	0.084326	0.486383	0.184776	0.295604	0	0	0.079679
Ob0233074	1.56339	2.10204	2.16162	1.29521	1.59126	1.12126	0.299002	0.194983	0.352248	0.482206	0.635757	0.242456	2.60135	0.629841	2.09428	0.134663	0.269304	0.330386	0.116571	0.273714	0.530924	0.358933	0.424098	0.222665	0.072855	0.390482	0.265371
Ob0201393	0.469734	0.639435	0.638481	0.876691	0.919037	1.21411	0.049415	0.063885	0	0	0	0	1.53364	1.45175	1.62197	0	0	0	0	0.035777	0.146032	0.094857	0.133408	0	0	0.229852	0.238286
Ob0215041	3.98116	3.42556	3.46027	4.28747	6.29404	5.14055	3.49223	3.10873	3.99579	4.36726	5.24809	4.52077	7.41029	8.37584	9.12461	3.62603	2.83076	2.7416	7.59503	7.62757	8.31986	2.52793	4.10947	3.25193	8.1155	6.67367	8.67126
Ob0210271	0.501458	0.467157	0.333871	0.085851	0.241415	0.215914	0	0.185997	0.83758	0.098249	0.347699	0.20423	0.272246	0.464369	0.140143	2.99075	0.661505	1.10986	1.8177	0.518679	0.130146	0.257861	0.35043	0.372578	0.242782	0.190646	0.390108
Ob0210272	0.531661	3.15945	2.35791	2.47642	0.967458	1.03338	0.599242	0.460972	0.369217	1.58502	0.529351	0.62977	2.19563	3.7608	1.47022	0.24338	0.739396	0.457394	0.05851	0.126161	0	0.866669	0.404247	0.546803	0	0.239242	0
Ob0210273	15.0042	23.4087	17.0782	23.9894	10.9925	15.5086	10.2369	5.70824	7.61735	3.51168	2.08784	3.85055	14.3278	26.6431	13.7075	9.50048	10.0892	12.4508	0.485165	0.620688	1.0374	6.7188	6.13782	5.18378	3.30746	4.04111	1.95628
Ob0210274	7.88556	18.1179	14.8928	16.402	7.22085	13.7922	4.79175	3.74263	4.90727	1.89753	1.49178	2.89865	11.7036	16.7509	11.174	8.23647	6.06695	7.93407	0.99595	1.33797	1.17122	3.92471	4.39579	3.08008	1.25792	2.91368	2.88293
Ob0210276	56.8637	33.2827	33.1728	50.4576	39.9104	39.3194	79.4407	75.5162	79.0876	149.018	175.57	180.498	39.4711	33.292	35.375	115.489	93.0371	91.7979	172.462	170.688	170.27	132.482	107.275	98.5777	172.232	143.489	151.912
Ob0210277	40.6742	42.6675	44.8504	11.2887	10.4976	13.8609	21.6343	20.4498	23.6581	5.53147	5.11162	4.48927	30.2642	26.8436	30.9513	34.1095	29.8248	25.1208	36.8982	25.5344	21.9765	12.0973	15.1554	12.2231	19.563	23.6216	32.3243
Ob0210278	1.16259	0.489966	0.519376	1.68599	0.364166	0.850831	4.05389	4.08923	1.74548	0.455752	0.099002	0.469383	1.59308	2.69586	1.44623	1.77023	3.75938	3.9508	0.109705	0.388465	0.528616	0.839401	1.38299	1.96582	0.16453	0.112097	0.204666
Syringa_oblata_newGene_14838	0	0	0	0.562094	1.02703	0.391278	0	0	0	1.08506	2.48522	2.67382	0	0	0	0	0	0	0	0	0	2.12172	2.55374	1.70991	0	0	0
Ob0213281	1.66212	8.14913	5.53368	5.61108	6.23078	5.40745	0.254335	0.280199	0.269493	0.576258	0.593923	0.228177	7.2735	6.2194	9.12376	0.034955	0.20488	0.402553	0.406627	0.704052	0.684086	0.515992	0.594974	0.730013	0.196825	1.10382	0.42972
Ob0200745	0.638583	1.01205	1.23259	2.43888	3.81347	3.03361	0.348181	0.100113	0.084498	4.04292	2.74932	2.33742	0	0.222056	0	0	0	0.375946	0	0	0.332922	1.85556	2.27214	2.43335	0.952335	1.37071	0.500925
Syringa_oblata_newGene_9323	2.81413	0.526406	1.68421	0.286856	0	0.461438	3.11	6.51248	10.3751	1.705	1.36552	1.50105	0.144133	0.063908	0.168304	4.43514	2.73395	3.78809	3.00359	1.3933	1.01794	3.60701	2.74333	3.7889	5.36339	5.24664	0
Syringa_oblata_newGene_9322	0	0	0	1.50947	1.9551	1.53039	0	0	0	0.128784	0.068921	0	0	0	0.021425	0	0	0	0	0	0	0.058475	0	0	0	0	0
Syringa_oblata_newGene_12378	1.07645	0.131657	3.26354	0	0	0	1.20921	1.01592	0.884682	0	0	0	0	0	0	0.103949	0.33062	0.154306	0	0	0	0	0	0	0	0	0
Ob0201539	22.5636	16.1564	15.9891	15.6317	8.1289	11.5168	1.76828	3.26742	8.74473	3.39131	3.94235	2.12664	10.3106	9.4849	8.98629	0.086452	0.112945	0.072159	0.339926	0.975325	0.54433	0.670244	1.1525	0.708633	0.044257	0.048143	0.357182
Ob0251036	3.12669	2.56163	4.26274	1.44022	0.50262	1.37552	0.186005	0.952624	0.738523	0.134069	0.255298	0.361853	0.460821	0	0.171187	0.314941	0.45565	0.265672	0	0	0	0.253112	0	0.061686	0	0	0
Ob0220276	4.76112	9.44115	5.44105	8.6346	9.98622	5.0068	20.7238	13.2482	10.5339	7.27284	11.6086	8.88655	7.41524	7.31603	7.93916	11.3684	14.6556	14.1839	3.9473	4.5052	5.82701	2.69919	4.60035	3.19307	4.25676	3.73704	1.62576
Ob0201531	3.9476	8.48505	8.85539	7.82582	5.57584	7.09892	4.57229	1.21678	1.19612	5.07476	3.74691	5.18147	24.8456	32.672	14.9302	0	0.307071	0.703781	10.8275	14.404	20.4353	1.05832	0.921881	0.603143	6.14185	5.11801	5.60856
Ob0201532	2.10084	3.80142	2.98234	4.12775	3.93524	2.8797	0.548873	0.678571	0.325069	2.00581	1.26183	1.74151	2.17297	2.46281	1.61756	0.821756	0.515166	0.6739	0.785645	0.597572	1.13814	1.3337	1.00813	0.793998	0.517276	0.374969	0.632771
Ob0201535	5.76004	1.52397	2.15639	3.51778	5.89317	3.07315	18.5258	15.1868	11.7487	2.19187	1.42301	2.05758	4.23104	3.79321	5.29865	10.4448	17.6816	21.1895	1.70261	1.99422	1.79692	7.63876	13.2876	8.79607	3.8829	1.33197	1.43409
Ob0201536	17.9505	21.0193	18.5814	24.1776	12.5803	16.3399	3.68596	1.86525	2.02116	0.805439	0.930363	0.779334	11.3372	19.3846	10.4426	0.355885	0.86963	1.21142	1.06157	0.591557	1.00419	2.96311	2.03844	2.01633	0.365037	1.19766	0.502159
Ob0205856	5.14159	2.7908	3.98152	3.78244	5.09292	3.90415	4.10651	12.824	6.8915	23.4303	29.5241	27.8613	2.8579	1.73057	2.57881	14.3024	10.6431	9.27008	12.1963	15.0293	14.2205	16.8419	10.8325	13.4256	12.5196	15.3317	14.5822
Ob0205854	1.4182	0.200888	0.17888	0.190228	0.307767	0	4.18417	2.22419	2.50155	0.769525	0.347206	0.5931	0.537407	0.211951	0.36809	2.41362	2.77054	2.88432	0.743138	1.18851	0.755791	1.43313	4.48839	2.29299	1.44758	0.21067	0.567753
Ob0205855	9.37609	3.59805	7.99529	4.93273	5.26294	5.08743	14.4859	15.7465	17.3315	33.9729	35.6365	31.4479	6.01686	5.47705	2.77765	23.4314	16.5401	16.8797	19.5558	20.8779	19.0276	22.9074	22.5674	13.4049	23.0674	22.3358	24.9676
Ob0204321	7.79433	4.43805	4.85813	6.32677	6.7766	5.44749	14.2078	11.8718	13.5624	4.4845	3.93474	4.35896	5.91691	8.3551	7.26687	7.39622	8.64745	12.2681	3.38861	2.58617	2.17438	10.2472	14.6387	12.5019	3.21003	3.96547	2.62254
Ob0205858	26.2708	34.6924	13.9156	15.5282	25.8994	19.6526	3.19192	2.95722	2.24494	3.29482	3.93539	2.85511	23.6764	12.1155	24.7663	2.47713	2.27552	1.94224	1.74435	1.34658	1.39505	2.35623	2.99579	3.15174	2.21701	3.96845	2.69884
Ob0218448	3.68473	8.49231	7.28715	10.8461	10.0679	8.08337	1.2788	0.747025	0	3.08795	1.347	0.638446	0	0.214887	0.108129	1.58477	1.56319	1.27221	0.07088	0	0	1.51397	1.75042	3.01824	0	0.737159	0
Ob0218445	30.1327	76.2833	56.2674	75.9914	72.409	62.0114	1.8264	1.32222	0.987625	4.06149	6.85727	4.5815	65.9233	57.9486	52.514	1.26088	0.618964	0.919014	7.42187	1.99707	1.35966	1.6777	2.87425	2.9845	2.1035	2.90139	2.19952
Ob0218441	8.36529	10.8093	7.66465	16.1269	6.2302	5.99864	6.12829	16.5593	8.51491	7.45803	6.53676	4.84985	26.2924	21.4285	20.6953	10.3449	10.1474	8.98528	23.4987	26.1907	21.4931	12.3711	9.0525	7.43544	23.9487	22.7081	25.6592
Ob0206623	2.62808	5.75506	3.0158	6.59276	4.74452	5.00486	3.13084	2.65365	2.18226	7.56356	6.01232	4.51193	3.30145	5.0581	3.15677	1.65017	1.50708	1.51371	1.30141	2.71191	2.29922	9.19919	11.4422	10.3558	1.31268	1.95089	1.55028
Syringa_oblata_newGene_2302	0.399651	0.861272	0.452572	1.29056	2.05936	1.13751	0.625961	0.350906	0.335099	1.76698	1.38578	1.37729	0.65788	0.100021	0.426401	0.192204	0.221161	0.349314	0.392908	0.305963	0.484375	0.904585	1.03139	1.02921	0.536018	0.241323	0.363999
Ob0201305	23.7197	22.6234	21.2849	16.0599	19.4099	18.9353	18.5545	21.1863	24.4857	20.7081	22.7984	22.8676	15.5852	18.8707	14.1733	21.842	17.8342	17.2497	27.7009	26.1913	26.6696	23.9797	23.8487	20.2446	24.1977	19.5325	26.8142
Ob0243149	57.8174	175.127	135.35	96.8149	115.134	66.2256	6.61044	5.24271	2.99571	0	0.888468	0.238578	215.658	124.042	152.038	0.238648	0.123591	0.345761	0	0	0	0.23341	0.211566	0	0	0.661576	0
Syringa_oblata_newGene_3005	0.339262	0.758471	0.500571	0.172513	0.019036	0	0.671434	1.06361	0.940093	0.273214	0.302667	0.255461	0.101949	0.850786	0.139975	0.599762	0.807864	0.41175	0.160749	0.387831	0.224614	0.41207	1.17774	1.5092	1.17933	1.07686	1.04651
Syringa_oblata_newGene_8054	0.449329	0.270341	0.188342	0.405869	1.7016	0.858606	2.44568	2.11829	1.78674	3.0931	3.75666	2.15227	0.103838	0	0.075156	3.41091	3.52356	2.39075	7.1397	6.87928	7.24979	6.17234	4.32551	7.32058	6.85548	4.6271	7.32592
Syringa_oblata_newGene_8056	1.23337	1.26565	0.814411	0.249819	0.604767	0.960756	0.653667	2.11974	1.76984	0.999176	1.19903	1.13164	0.577301	1.49067	0.797354	0.726473	0.694078	0.655397	1.58091	1.314	1.49889	0.543298	0.293951	0.482283	0.903748	0.840796	1.45106
Ob0201302	10.9912	1.29453	1.57997	1.47865	1.11244	1.11825	44.5801	59.2363	59.4913	31.8691	27.3464	35.8291	0	0	0	72.8985	34.6226	44.2926	40.7655	40.8568	39.9732	26.9028	21.6541	23.477	46.5207	29.1236	39.7159
Ob0228806	0	0	0	3.12107	3.22973	2.50795	0	0	0	2.44579	2.95667	2.12498	0	0	0	0	0	0	0	0	0	2.01661	2.29704	2.80435	0	0	0
Ob0246072	12.2916	29.8074	28.7608	31.8882	25.1537	28.3392	10.6454	6.59177	5.07703	7.83442	7.61373	8.02778	22.4782	20.0908	28.9252	5.6097	0.636744	3.7599	26.6717	33.3834	41.3534	13.1706	8.72784	5.55151	21.1171	18.5067	25.1763
Ob0228802	0.125177	0.91608	10.1701	0.515502	16.2522	8.33603	0.456498	4.81361	4.70795	9.90703	28.7951	51.6379	1.24277	0.370428	1.35435	0.172849	34.5189	0.411133	0.965398	3.60073	2.51673	0.062075	0.335697	0.608117	0.427241	0.258651	1.31988
Ob0228803	0.397599	0.05128	18.921	1.00022	44.7398	23.8279	3.97783	42.3766	35.6948	55.8884	186.854	279.992	0.251693	0.470573	0.403492	13.7753	68.5369	11.5158	22.8229	29.6993	25.193	4.07283	6.79861	8.953	13.8482	11.8408	13.4213
Ob0246075	22.5444	40.5809	39.2407	45.2493	38.6287	42.6886	9.14001	10.5993	8.73481	12.11	9.56063	10.1583	36.7531	35.1213	36.5914	9.69333	10.3895	8.8639	9.4344	10.8647	11.2055	11.0151	7.9546	9.63932	8.49004	10.1542	7.76744
Ob0246074	0.996472	1.55702	2.2131	0.296792	3.55565	3.26981	1.4519	1.99376	0.812836	1.99448	0.344232	0.751822	1.83018	3.00888	4.39846	0	0	0.116655	0.309111	0.857885	0.392238	0.60059	0.170138	0	0.942686	1.41423	0.500715
Ob0246076	23.3983	24.4932	23.2036	28.044	37.0175	28.7376	39.0977	38.0602	29.9278	8.39552	5.50207	7.98449	35.8758	27.0566	40.4592	22.6478	42.6793	46.6149	5.61049	5.27429	4.89205	22.7185	28.5015	24.2856	7.50369	6.02942	5.08931
Ob0201295	1.95002	6.36965	6.04179	5.69178	5.19427	6.36072	7.17828	3.10914	3.64689	8.87802	8.64897	11.3422	5.58809	10.9942	4.28481	2.83007	5.54953	2.16126	5.4606	7.98894	4.14101	4.46124	5.025	9.02182	5.37648	3.99689	6.05506
Syringa_oblata_newGene_6236	0.07964	0.046141	0.06679	0	0	0	0.968569	0.76083	0.82021	0	0	0	0	0	0	0.931017	0.979544	1.10537	0	0	0	0	0	0	0	0	0
Ob0233204	1.29452	2.62681	1.41211	2.08083	1.56327	0.7376	0.789133	0.518632	0.293373	0.64157	0.625759	0.486509	4.18622	4.42224	3.04833	0.398116	0	0.853507	1.06901	0.174876	0.310605	4.14669	2.18732	2.69619	0	0.417588	1.85021
Ob0233205	30.304	17.8231	30.7668	27.1247	9.75943	16.4908	34.9117	29.4031	40.3019	19.1888	24.0306	23.7129	167.308	26.5187	112.765	33.2483	41.4299	32.1277	37.1949	36.9916	39.1117	127.47	101.215	118.895	37.3797	31.2064	37.7604
Ob0233203	5.30009	14.3537	21.2938	15.6402	18.5939	6.48303	4.2132	2.09576	1.75238	0	0.920832	0	40.6127	46.1719	16.0698	2.32937	1.81646	0.12787	7.01098	5.92514	6.23035	0.225699	2.26982	0.77556	4.66519	6.89622	4.29876
Syringa_oblata_newGene_6231	5.88892	5.0677	5.38619	1.31788	2.54652	1.93096	19.4892	16.3425	16.5145	10.837	9.56077	9.11018	5.63686	4.03289	4.70564	16.2855	12.5442	13.4654	13.4849	13.1495	12.9323	6.62826	6.75556	7.71562	17.7463	14.4878	11.0752
Ob0244187	16.2316	9.42591	8.90243	10.5224	9.64811	8.50998	9.06292	10.8046	14.981	14.0633	11.6793	12.8189	9.51037	13.6192	11.1217	4.61984	2.75399	3.91397	5.32959	8.35583	7.21502	7.6128	2.78661	4.81041	3.11464	6.46721	5.22744
Ob0244186	35.9426	40.7693	41.0704	39.1298	25.1352	30.6929	10.5674	16.1549	13.7273	14.4968	13.7108	13.9687	31.7308	27.4201	31.3147	15.1709	11.8438	16.3169	14.5163	15.519	16.0448	20.5361	18.4793	18.4251	16.0015	17.657	16.5156
Ob0244185	0.903863	1.63633	1.72793	2.75593	3.93099	4.67342	0.313612	0.552092	1.30624	2.54844	2.13674	2.0662	4.36457	4.22791	5.38348	0.572909	0.286325	0.769048	2.10525	1.34778	1.90032	0.844266	0.949795	0.953429	1.83076	2.0732	1.56295
Ob0244182	40.7724	8.88011	12.6827	9.2183	8.81151	6.27637	187.948	146.153	116.068	33.3383	21.1996	30.8708	4.49107	9.41738	9.73347	140.412	193.94	230.853	29.1381	25.6845	16.8856	98.1871	155.395	124.004	47.4288	33.8895	26.4039
Ob0235928	30.6956	16.9401	22.7491	8.58723	12.0592	9.98191	18.274	15.671	21.6792	13.1985	16.7935	14.3178	5.60431	6.23285	4.21446	15.4657	18.7689	16.5105	5.76978	4.75319	5.85663	8.34091	9.21433	12.7299	5.04186	5.60895	6.47625
Ob0235926	11.6664	6.24882	7.79185	9.64724	6.00352	5.0054	23.5105	17.4645	15.3708	7.44866	7.69373	7.81869	9.91297	11.6148	7.81589	10.1021	19.7438	21.649	9.00857	9.73068	8.61421	7.22393	12.5441	11.08	6.52187	5.90688	7.05608
Ob0244455	35.5886	30.23	25.4752	25.2515	15.1731	19.6342	32.9497	26.8259	33.8023	24.9949	20.026	18.3263	29.6926	36.782	26.6869	38.3804	31.7246	37.263	50.8376	51.5994	57.4113	36.4805	42.6762	34.8206	52.192	46.94	54.2107
Ob0244454	14.8153	19.9708	15.1182	11.6666	10.2834	11.6119	16.6792	24.5945	17.2302	16.4026	13.3644	16.291	11.422	13.8257	10.055	20.4458	18.6344	19.5325	22.2991	21.3689	26.1006	18.3224	18.2712	19.453	25.9036	22.9694	27.6111
Ob0244450	60.9286	56.5545	46.6235	87.0925	23.656	52.3806	90.2576	79.6739	74.6778	48.7696	53.7623	55.3373	60.4991	71.3641	49.7246	103.609	68.8591	89.5491	44.3135	33.996	38.7523	80.0364	78.2937	73.8293	42.8134	48.2741	44.1844
Ob0244452	0.949176	1.73817	1.25016	0.804836	0.822479	0.902535	2.54373	1.65808	0.93601	0.943201	0.892808	1.13206	0.625155	0.350617	0	1.62805	0.880669	1.57952	3.37707	1.65614	2.04115	1.18145	1.55253	2.29246	2.36457	4.17252	3.70746
Ob0235922	1.80523	3.22636	4.99529	3.42607	6.18613	6.04224	0.305808	0.269627	0.280551	1.53826	0.798918	0.844222	12.2484	8.1589	15.6809	0.172407	0.06251	0.186393	0	0	0	3.30067	1.89776	2.94407	0.587817	0.533792	0
Ob0244458	9.42476	23.3556	21.2828	12.1276	13.5184	12.0249	9.71655	5.45433	5.06019	2.66655	0.211149	0.756615	27.8694	31.0432	19.6015	4.74601	3.89069	5.90522	1.56473	2.18353	0.374479	5.78195	4.83053	5.64838	1.59514	2.09441	0.318708
Ob0207176	6.10756	10.6803	10.8832	12.2683	15.5595	14.1267	1.95535	2.31527	1.2123	5.66163	5.19526	6.05057	15.0843	18.5377	12.6545	0.593554	1.63101	0.808718	6.82161	7.95585	8.24285	3.63554	2.15749	3.85175	6.16816	8.57712	5.25122
Ob0207175	0.360932	0	0.093598	0	0.099777	0	3.36422	3.08451	2.40619	0.388287	0	0.156475	0	0	0	2.45021	2.6618	4.29165	0.170727	0.404962	0	0.293993	0.453511	0.653009	0.635057	1.00166	0.314688
Ob0207174	0	0.121888	0	1.34543	1.50735	1.54646	0	0	0.046731	0.495716	0.494565	0.936639	0	0.125429	0	0	0	0.023876	0	0	0	0.798596	0.489435	0.877716	0	0	0
Ob0207172	56.4305	73.1412	10.3686	43.6254	101.401	30.3164	0.909057	1.19168	0.570216	1.25121	2.6299	0.711064	59.6534	17.1674	69.335	0.186789	0.120903	0	0.059714	0.292105	0.104357	0.163155	0.154833	0.191581	0.081387	0	0.104981
Ob0207171	57.0887	107.901	63.8772	100.325	57.1572	80.4221	21.8803	11.5828	11.7573	12.4091	14.0419	16.3304	86.7992	89.9064	71.0533	7.39225	2.73562	6.02358	8.34581	8.63971	10.0475	18.9785	12.9685	8.76819	5.24022	5.34401	5.01265
Syringa_oblata_newGene_18788	3.02436	2.47026	2.92901	1.45454	2.46866	1.16023	2.96026	3.5848	2.87863	3.28161	2.4336	2.40606	4.07969	3.17813	3.26495	2.67655	4.52446	2.15727	7.76267	7.91215	6.44751	2.83745	2.82255	3.8297	8.96917	8.69094	9.50064
Ob0204486	0.084363	0	0.330573	1.35093	2.52408	1.4456	0	0.074479	0	0	0	0.063722	2.10659	2.07423	2.78579	0.370767	0	0.475599	2.72619	0.137051	0.445423	0	0	0.412024	0.63106	0.480963	0.629244
Ob0204487	1.38218	0.871695	0.982866	1.04193	2.21738	0.891983	1.42843	0.540411	0.792578	0	0.150633	0	2.66265	2.28785	0.859636	0.366818	1.47234	1.59525	0.141149	0.297861	0	0.141885	0.675672	0.908402	0.17981	0	0
Ob0204482	2.46785	3.30591	2.27126	2.9056	3.44179	2.33155	0	1.25353	1.96775	2.83399	2.77677	3.5389	0	0	0	0	0.929537	1.78775	0	0	0	2.87658	3.43836	3.61829	0	0	0
Ob0204480	2.20039	5.22444	2.32359	0	0	0	1.12464	1.44897	2.14476	0	0	0	0	0	0	1.17066	1.42481	1.21877	0	0	0	0	0	0	0	0	0
Syringa_oblata_newGene_5762	2.19371	2.57434	4.99045	1.05173	2.03356	1.3279	1.22378	1.22723	1.07355	0.376923	0.405105	0.235353	2.12527	3.18629	2.80403	0.228212	0.937139	1.03955	0.148428	0	0	0	0.379511	0.316836	0.178432	0	0
Ob0204488	28.7327	32.988	26.3685	18.6864	23.1042	21.8608	40.3304	45.8847	34.6458	21.8702	23.5575	17.143	20.5765	21.3407	17.5042	41.0362	33.751	31.4916	35.1306	29.8645	30.3522	31.4487	25.112	26.319	27.6399	29.8053	30.418
Ob0204489	20.9297	26.0278	23.5592	17.1183	12.0141	15.3604	43.7721	30.2741	33.6038	19.39	20.3711	19.7063	22.4484	22.8203	14.9158	36.3423	26.8893	28.3923	23.476	25.7248	25.6845	29.9514	26.5165	22.7676	20.2366	22.0962	20.1521
Ob0220010	6.65234	7.41354	4.00801	5.05139	1.07666	2.42156	11.7804	10.4628	9.17557	1.45171	1.12677	0.403905	2.43984	5.92138	2.91529	15.4575	10.145	15.8516	1.61839	2.44105	2.58756	5.51846	9.42034	7.99522	3.09442	6.03496	6.46402
Ob0232551	6.76945	5.39715	3.87192	15.1787	14.6535	12.3601	12.4404	8.28821	6.64501	2.49238	1.82626	4.23198	9.04164	13.6051	12.6051	9.29399	5.36911	7.99213	1.99719	3.35839	4.60022	16.5304	17.9874	13.8274	1.57354	0.779722	0.760207
Ob0232553	0.33528	0.861802	0	1.7674	2.84597	0.171591	0	0.117736	0	3.28163	16.6129	13.5772	1.10501	6.54358	2.79619	0	0.312255	0	0	0	0	0.226957	0	0.069871	0.093058	0	0
Ob0232552	2.66654	5.26207	15.6033	2.67816	28.2055	27.5734	1.72346	2.02104	4.69796	22.7776	16.6174	13.369	4.52969	4.87614	8.82691	0.799409	0.832723	2.07249	2.59656	5.07735	3.30199	59.2546	82.1175	69.1851	3.52006	3.17867	2.50533
Ob0232555	0.177985	0.102924	0	0	0.365742	0	6.48517	10.064	11.1064	7.6343	7.54686	10.0527	0	0	0	15.5732	4.49163	8.83418	17.9437	21.0664	25.6075	11.2531	7.4165	8.05192	9.63858	5.0162	7.57844
Ob0238520	2.22065	3.34119	4.56888	7.309	14.495	3.91336	1.12129	0.55315	0.637697	7.92968	38.9197	24.3122	13.5716	8.94072	12.0581	0.444468	0.895522	0.41144	0.828204	0.418283	0.35598	4.35689	1.00385	5.00994	0.714396	0.664124	0.916292
Ob0207289	1.84948	1.8394	1.30533	2.16361	1.71613	2.01342	1.08853	2.4774	2.31653	3.39582	2.66562	2.51944	1.86601	1.10164	2.0996	2.66928	2.57085	1.76388	3.43789	3.36764	3.52299	2.42821	2.04873	2.62835	3.06917	3.4096	3.50085
Ob0230429	10.2701	13.9982	12.8594	15.3261	11.4009	10.8145	6.17088	4.96606	4.96332	6.18175	5.52151	7.42981	15.088	11.7083	9.42564	10.3815	5.28254	6.11685	10.584	19.0235	21.1569	5.61327	4.48346	4.61878	8.97078	9.62014	11.419
Ob0203701	4.18545	8.65889	6.76228	17.0493	19.8025	14.759	2.11972	2.60918	1.10958	9.63914	10.6431	7.21404	18.308	14.3401	18.2073	0.713136	0.063418	0.272946	3.97006	5.60967	6.96221	1.44439	1.07814	1.76264	0.740829	1.27674	1.2791
Ob0237336	56.7731	47.381	43.255	24.9953	8.78195	19.8932	66.9457	85.3279	93.5334	52.9879	60.0231	66.2039	12.2934	21.8765	13.0899	120.553	111.429	78.5066	65.9599	61.9685	50.6307	39.2023	62.1225	56.9136	124.321	94.0377	88.2739
Ob0220017	0.388093	1.94158	8.77455	1.621	1.5555	1.30644	0	0	0	0	0	0	1.03355	0	0.868207	0	0	0	0	0	0	0	0	0	0	0	0
Ob0247421	116.923	33.7417	59.3828	81.4767	93.3216	61.5694	457.02	349.141	283.276	202.129	30.2479	58.4145	39.4879	94.1936	138.152	282.632	391.39	451.95	108.411	113.322	46.5641	344.274	412.969	429.05	201.147	259.064	122.64
Ob0237337	12.6781	14.8857	18.7718	8.98123	14.2228	11.8812	19.3047	76.1939	58.6004	68.1499	88.0625	88.4454	8.87763	8.23501	17.7249	53.5767	68.3877	58.0551	231.411	170.808	137.392	40.2766	44.3597	72.3497	240.296	262.65	242.848
Ob0210535	6.43863	11.7945	7.42496	7.49585	2.00292	2.86616	1.47713	0.186041	1.00646	0.326306	0	0.112576	3.79298	25.5712	2.52608	1.51553	0.379254	1.02387	0.16848	0	0	3.04937	1.0527	1.03957	0.482661	0.742424	0
Ob0211974	16.1615	7.01124	18.7964	3.95789	7.98963	4.6825	7.27422	2.95922	3.15099	8.34065	10.914	8.58771	10.8742	7.43623	12.4493	3.17832	1.39017	1.47549	11.6513	13.2637	16.2744	7.57548	4.42997	5.96075	23.881	26.6344	21.1952
Ob0210534	3.43444	4.95301	4.03558	2.53251	3.87164	4.05091	2.45716	2.17218	1.9984	0.20984	1.75284	1.08653	1.17325	0.28725	3.21832	0.313416	0	0	0.111758	0.461222	1.08291	0	0	0	0	0	0
Ob0210533	9.00491	4.88217	7.2771	5.11847	6.16096	4.87238	4.7016	5.36703	5.21874	8.70601	8.61157	9.23234	5.8636	4.18691	5.29014	4.07261	3.12313	2.59115	4.02601	5.56253	6.08681	6.28243	5.36568	5.29336	1.30113	1.77718	1.48259
Ob0237333	10.6956	18.4284	11.219	28.5792	20.3231	24.3906	2.22472	1.70444	2.50485	16.4442	18.9309	20.6299	27.8537	37.2635	21.4567	2.43489	2.61689	2.4574	20.5949	22.8256	24.8141	16.4221	14.5761	15.2274	24.4692	21.1857	22.1652
Ob0225534	20.8265	19.2099	19.5822	21.0143	19.4888	20.813	9.63611	19.5409	17.4983	24.9297	23.8025	21.9616	13.1761	12.163	15.8994	23.5761	28.6388	22.2352	20.7539	21.4768	22.2878	21.3126	18.5893	25.0964	21.616	25.3853	22.8569
Ob0207785	6.21745	11.3926	7.38216	10.6298	10.4552	10.6058	5.88832	8.75491	5.93896	9.7821	9.94675	8.38786	6.26886	6.37572	9.4003	9.29999	9.26484	8.00441	12.416	10.5896	10.5288	10.7392	9.06947	13.5769	8.90382	11.3616	12.8208
Ob0210530	9.81461	20.0041	22.9934	10.4516	12.2271	12.0493	10.2807	11.0643	8.36671	21.3651	20.052	18.0634	22.3546	28.1095	14.2027	12.2463	26.8581	17.8874	29.6533	12.3285	12.3604	26.4526	23.2283	29.9827	29.5771	46.109	35.2393
Ob0211971	10.2698	3.60814	12.8367	12.961	26.6066	14.1743	5.2678	2.27029	2.71904	29.628	36.6509	30.493	7.53841	5.4155	8.72012	1.61137	0.643093	1.16999	7.79316	9.65573	9.06392	18.7542	14.457	12.7601	15.275	15.0899	12.7133
Ob0211973	48.9975	3.88421	14.3454	8.2684	18.4201	8.12034	350.945	223.522	181.539	28.5459	13.0165	42.1874	7.34534	15.7951	23.7509	176.308	263.623	302.265	21.5028	23.8457	28.9609	88.4991	175.375	129.516	58.4456	34.513	29.3579
Ob0207828	473.42	492.821	426.544	372.644	216.525	279.309	151.378	134.325	184.767	198.16	247.544	209.123	208.384	354.891	264.58	84.4488	83.6159	90.0052	220.278	284.114	294.36	109.71	187.169	188.397	256.787	231.81	261.592
Ob0208839	11.2204	28.3139	34.8401	89.0955	23.0769	27.8029	1.03537	1.63137	1.16204	0.722714	0.779161	0.297787	32.2699	151.772	315.442	1.15463	2.35649	1.77356	2.07912	19.1591	9.59315	1.29112	1.35564	1.89972	1.88726	2.08012	2.43952
Syringa_oblata_newGene_17091	7.47865	3.2782	4.31913	2.89556	2.00532	2.43897	3.85927	7.43256	8.74306	4.33694	5.65872	9.51391	2.70516	1.23372	2.37122	7.22409	5.59903	5.18687	7.01877	4.90297	6.74259	6.16388	6.24291	6.30479	4.3248	5.68634	5.3802
Ob0208832	24.1197	19.7759	20.0589	15.3388	12.5677	13.4448	19.4086	17.3272	15.3046	6.14742	4.58477	4.15959	11.5218	13.6409	15.8996	18.266	13.2837	15.2529	14.843	14.3207	16.3555	13.6041	11.673	12.5356	14.062	11.6268	13.1947
Ob0207823	25.8949	50.6516	27.6723	53.1828	33.3635	39.3781	4.09941	3.87935	3.08813	7.04925	8.76629	7.3455	47.6512	48.2158	45.371	1.12683	1.77304	1.58488	3.56234	4.5013	3.38906	7.56956	7.52729	7.06474	3.42789	4.43733	2.24219
Ob0207822	1.29402	2.96438	2.36066	4.14421	4.64653	4.34627	0.645139	0.518548	0.594914	1.42607	1.05172	1.2746	1.47419	2.0533	0.993247	0.849789	0.489823	0.506726	0.293756	0.408872	0.432198	1.61051	1.23297	0.736878	0.448991	0.413208	0.345793
Ob0207825	6.94695	11.7224	99.5736	9.03994	65.0793	56.6183	7.16899	56.9362	59.948	41.9229	38.7446	42.5983	10.8616	8.32621	11.5513	11.864	17.8433	14.3976	43.5311	35.887	30.8041	4.90143	6.73937	12.7235	49.9205	45.9492	35.2056
Ob0207827	13.2188	16.3417	13.4317	16.0723	9.66097	13.9585	4.41542	5.58145	5.26638	4.226	4.70969	3.79512	14.9403	8.81641	14.1252	11.0355	11.3318	10.0691	9.29462	11.3835	10.6898	13.0219	13.2009	12.3846	8.1674	9.8725	10.7183
Ob0208834	0	0.690889	0.175349	2.11497	0.712365	0.999031	0	0.032626	0	0	0	0	0.456387	0.836312	0.248031	0	0	0	0.136425	0.174602	0.13565	0.674975	0.531108	0.30289	0.079377	0.088757	0.072081
Ob0234892	24.1036	25.6339	32.0628	21.7176	18.5091	21.0162	13.9801	21.211	21.2248	19.6764	14.8067	16.2352	16.0057	16.5157	16.0937	30.0614	41.5085	31.1595	35.0394	24.8416	24.4144	23.9642	23.6701	29.409	46.8382	60.3435	54.6515
Ob0234893	61.2318	76.9232	80.0714	104.279	71.6633	92.3363	2.71523	1.87061	2.74297	2.6275	1.4853	1.31347	61.4931	71.0028	51.7254	1.01909	7.226	4.90607	5.88852	4.80229	2.19508	1.55026	2.02568	2.87659	4.29328	8.24812	2.95613
Ob0234890	1.48637	2.12346	1.18452	3.77222	3.77506	4.55305	7.24379	5.20314	4.63607	6.95086	5.94617	5.24725	2.41677	2.74225	3.23004	8.93849	2.717	4.50576	7.03534	5.69829	7.11935	3.27543	4.77014	2.87883	7.88567	11.0256	8.22696
Ob0234897	96.7663	185.284	178.167	168.392	152.868	141.246	65.1012	32.1363	39.7878	32.3054	26.1876	25.2387	291.29	249.368	224.1	71.012	68.6202	58.8106	86.0742	94.3085	77.3404	50.2339	45.4714	49.0359	73.8736	78.6207	94.0191
Syringa_oblata_newGene_4496	2.22451	1.77068	1.61326	0.757433	0.28235	0.309379	0.131792	0.730341	1.45407	0.498789	0.368636	0.999241	0.045816	0.030245	0	0.7158	0.434634	0.550743	0	0.046612	0	0.397648	0.159357	0.386449	0	0	0.01362
Syringa_oblata_newGene_4491	0	0.020271	0.054049	0	0.055089	0	0	0	0	6.42803	7.07535	11.7925	0	0	0	0	0	0	0	0	0	3.25983	2.91932	3.5879	0	0	0
Ob0230928	3.95812	4.48394	4.07179	0	0	0	5.1998	6.20709	7.58619	0	0	0	4.21617	5.2953	3.09285	4.85701	4.93427	4.95456	4.62388	4.12982	4.82248	0	0	0	5.1476	4.48396	5.86536
Syringa_oblata_newGene_15663	43.5502	0.11279	1.25045	0.10122	0.619165	0.170958	81.8676	169.457	170.681	92.9076	90.4061	96.1896	0.26568	0.159178	0.090008	119.187	120.486	112.591	160.23	134.113	176.237	78.0526	57.3601	79.3932	155.218	137.436	90.5152
Ob0205468	17.5182	34.4672	23.1001	35.0148	45.4562	34.278	4.78851	3.09145	2.71734	0.993383	0.057054	0.198337	43.4388	66.1661	89.7889	1.41086	3.38118	1.38108	0.231098	0.064311	0.612862	0.679235	1.01422	1.64596	0.473547	0.378169	0.078392
Ob0221894	1.0118	3.83224	6.18389	3.23446	2.59774	2.64678	0.958245	0.436848	0.759794	1.41833	0.932257	2.01318	2.26899	4.89256	3.89633	1.12471	1.05379	0.470224	0	0.076648	0	1.94356	1.44367	1.64634	0.260038	0.056227	0.237828
Ob0205461	3.12954	0.09222	2.28602	0	3.2533	0.562299	13.2239	9.59436	7.41712	1.84628	0.584379	1.26881	0.123202	0.295298	0.676606	6.55218	8.13473	10.3365	1.20255	1.15258	0.804234	5.22071	9.755	6.65797	1.56951	0.807509	0.555262
Ob0221893	14.3142	16.0595	15.1367	8.54034	12.9074	9.04639	13.6498	14.1269	15.0699	17.9855	23.1456	20.9445	11.0946	13.5133	11.6705	21.8934	16.6154	16.4397	23.4524	18.6051	18.7585	17.6476	16.6099	18.701	21.7595	16.8709	18.6415
Ob0203383	5.42803	3.56913	4.77051	3.74288	1.87272	1.32705	8.27244	5.5091	6.59327	3.7044	0.78501	3.7861	2.61133	1.15156	1.99622	3.82833	3.45805	1.93971	2.58768	0.374271	4.02213	2.40248	3.97296	2.87312	4.5173	0.76129	3.48035
Syringa_oblata_newGene_1512	0	0	0	1.11197	0.672191	0.960388	0	0	0	0.049263	0.189342	0.123716	0.84371	0.069699	0.629869	0	0	0	0.154322	0.064376	0.094295	0.088374	0.076181	0.110419	0.139836	0.221797	0.147914
Ob0247427	2.04352	3.11275	2.26644	1.11054	1.72786	1.73644	3.11254	2.53079	2.1382	5.46246	13.1197	8.88448	1.57513	3.87209	2.49112	1.53196	1.56658	2.52516	1.76974	1.3137	2.28323	3.13935	1.68851	1.45893	1.79731	1.74559	1.09861
Ob0231119	434.792	101.063	250.431	50.9585	165.7	113.451	366.913	307.511	324.069	393.501	439.247	413.13	87.6097	96.6573	71.7264	192.519	197.337	189.097	396.773	439.702	497.115	199.255	189.822	180.937	420.774	364.659	439.126
Syringa_oblata_newGene_8870	0	0	0	5.07459	3.61753	4.21334	0	0	0	2.54651	3.85262	3.53824	0	0.529565	0	0	0	0	0	0	0	2.83535	2.39927	3.08041	0	0	0
Ob0203384	13.8967	27.5243	29.5068	9.96594	9.39831	14.9418	7.62081	6.67413	6.48096	6.81325	4.26863	4.67185	30.9601	41.184	21.0135	5.521	10.5853	10.3185	11.7678	14.117	8.69303	9.11972	4.42964	9.03825	10.2097	12.7411	14.5763
Ob0231117	17.2233	15.9826	15.1358	14.7128	13.9779	14.7713	11.139	13.5826	16.2007	24.2275	26.8609	22.897	6.12815	5.96646	4.70192	23.0739	20.8754	15.3797	15.6409	17.3091	14.9879	24.309	26.5607	26.3594	16.092	15.9307	17.8184
Ob0247426	2.58208	5.39533	4.53125	4.95585	8.62254	6.70619	1.54792	1.40223	1.69029	4.00669	2.88148	3.60893	7.90527	6.46282	9.83793	2.79766	3.07623	2.78877	5.46054	4.49326	4.3704	2.90203	3.2266	3.40279	4.68218	5.59191	5.48089
Syringa_oblata_newGene_18812	0.930671	2.16993	1.84778	0.747847	0.530292	0.603259	0.935473	1.06989	0.572215	0	0	0	4.30443	4.54655	3.7018	0.396903	0.765452	0.890471	0.250659	0.235557	0	0.106748	0.070432	0.048852	0.147446	0.273897	0.07265
Ob0236668	45.1916	62.8619	66.978	66.3948	55.2164	54.8517	14.9037	8.57716	14.4897	10.7318	11.0718	11.2131	82.4297	78.0564	55.8856	18.6594	16.6753	15.3392	19.3162	29.8177	28.1525	25.2635	25.3393	23.3128	18.0353	16.5995	28.3557
Ob0236663	3.64854	5.54633	5.2252	5.47693	6.98257	5.88141	1.64353	2.42404	2.35708	2.25362	3.00701	2.57533	3.59847	3.40648	3.4401	2.01768	2.69672	2.01391	3.79799	7.04205	4.61059	2.01092	3.27664	3.47041	2.28255	3.69128	4.15957
Ob0236662	0.368341	0.876873	2.13578	2.38814	3.8856	2.87727	0.065217	0.067995	0	0	0	0	3.15988	5.11807	4.64236	0	0	0	0	0	0	0	0	0	0	0	0.057009
Ob0236661	3.04393	9.49698	5.20964	7.38064	10.3142	6.79652	0.940804	1.24923	1.38843	1.4307	1.13229	0.979628	11.6387	7.90461	12.8776	0.977031	2.0891	1.00773	1.38298	1.45785	0.792408	1.90737	2.16491	1.89825	2.45465	4.2845	2.90514
Ob0236665	20.1614	25.6704	21.5589	18.0895	12.77	16.7611	10.3524	7.13252	7.73293	8.3956	8.15012	9.08342	13.6261	19.042	16.7037	14.5242	24.0181	8.94121	18.7222	21.4068	21.5447	13.6452	23.2213	15.9924	15.8794	15.0005	18.9531
Ob0230791	1.38425	3.73381	1.6271	5.13785	0.608399	4.40241	0	0	0	0	0	0.173536	6.03642	8.14629	4.05426	0.510328	0.196582	0.142739	0.241751	0.51255	0.322545	0	0.211925	0.171907	0	0.395944	0
Ob0230790	174.553	290.52	210.158	255.489	179.868	226.656	27.8028	32.0156	26.2291	45.523	58.1866	36.2317	380.716	406.09	385.961	16.0714	9.63518	9.43784	54.0977	49.3992	64.5387	41.6681	33.2288	34.7832	42.3475	38.2469	47.7877
Ob0230792	9.67715	12.66	12.8639	15.0197	14.0548	13.4267	4.62548	6.0507	5.77275	6.19235	5.87876	5.62553	12.6484	11.1333	14.1175	8.62732	8.43651	7.18664	4.35431	4.01816	4.42898	10.488	8.86423	9.45601	4.97704	5.8684	4.70939
Ob0230799	8.63821	14.5908	8.91892	11.793	5.76384	7.1556	3.12533	1.94355	1.97723	1.48536	1.48418	0.946263	14.0528	15.8812	14.4671	1.70504	0.920835	1.16096	1.99674	4.01485	5.29563	2.51835	2.82513	1.64072	0.27274	0.368772	1.4284
Ob0230798	1.36825	2.38292	1.17482	1.6042	0.455957	0.956192	0.369911	0.36826	0.498001	0.061182	0.140527	0	1.39957	2.35411	0.921336	0.204899	0.225758	0.256226	0.122245	0.380683	0.184532	0.62769	0.468203	0.313791	0	0.180015	0.230983
Syringa_oblata_newGene_11047	0	0	0.710255	0	0	0.055074	0.464369	0.790739	0.30021	1.65498	1.91381	3.16448	0.045755	0.165729	0	0.056138	0	0.315199	0.217211	0.137674	0.477828	2.48085	0.425538	0.691107	0	0.079344	0
Ob0228343	5.95911	11.7694	8.97192	9.08562	7.28883	8.39052	1.71166	1.88134	1.55343	1.67061	1.48545	1.28275	8.84459	6.60022	8.35358	1.84519	2.31326	2.04156	3.29153	3.40618	3.01846	2.70189	2.17069	2.27519	4.79172	6.5422	5.69485
Ob0228342	100.635	82.8153	142.319	34.7124	88.0576	55.8155	22.8096	24.9633	16.02	53.2054	54.7119	29.6064	10.1015	32.969	10.9311	36.4817	65.6616	41.6464	26.6456	5.54987	5.78782	32.545	55.7894	61.0209	14.0658	22.3811	14.1845
Ob0228340	2.52754	5.43156	4.06483	4.95553	4.18427	3.99804	1.29672	0.489425	0.926567	1.66879	1.53141	1.80181	8.20356	3.59354	6.99808	1.07715	1.08248	0.674505	1.37741	0.764821	1.50402	1.21792	2.1746	1.56086	0.626821	0.922214	0.89287
Ob0228346	4.5074	4.55111	8.89652	6.58422	41.9992	6.2439	10.0428	10.5991	9.4357	16.676	53.1929	40.5459	14.2212	10.6104	16.3371	4.77656	13.1826	11.0896	4.763	3.1281	4.60851	8.27558	2.80196	9.86653	2.57665	2.07087	1.21786
Ob0220416	0	0.472561	0.333905	0.393332	0.629941	0.990143	0.315772	0	0.284544	0	0	0.195095	0.96485	1.55984	2.31917	0.100472	0.245262	0.107919	0.663671	0.927903	1.30085	0.075359	0.038149	0	0.304472	0.337824	0.407405
Ob0220411	3.9449	3.89567	4.84316	4.57279	6.71459	5.59917	2.11477	4.25912	3.72961	8.677	7.84056	7.47985	3.98197	2.84694	3.88553	5.26101	4.20427	4.00784	6.0589	5.67511	7.60764	4.88612	4.65996	4.99522	4.26876	4.74742	4.7732
Ob0217213	9.53422	7.50761	4.21574	7.51778	2.09091	3.25831	0.261072	0.702968	1.42811	0.25608	0	0.119469	1.62801	4.87273	0.627275	1.45337	0.181324	1.4379	1.04942	0.625133	0	0	0.807449	0.252547	0.961249	1.43182	0.772662
Ob0217211	5.99055	9.51134	6.41559	6.14755	8.47329	7.95043	3.25275	5.43974	4.83045	4.08189	2.97474	3.44978	10.2247	12.0176	10.0317	5.75776	6.03774	4.45254	5.60143	4.56819	5.70732	4.43888	3.9904	4.31911	3.55702	4.05181	4.54353
Ob0217210	0.504713	0.734775	0.378317	0.902818	0.760725	1.22802	0.12103	0.354094	0.222258	0.319855	0.17133	0.143587	0.497669	0.707131	0.702982	0	0.117623	0	0	0.149496	0.721635	0	0	0	0	0.187486	0.120601
Ob0217215	4.49224	3.16306	2.77212	3.78163	6.19333	4.80126	5.22359	6.38513	6.96796	8.09214	8.57895	8.21019	2.68218	2.48409	2.49935	5.3494	6.06666	5.78213	8.57993	8.60631	7.16376	5.559	6.50403	7.26057	9.1402	8.48145	8.32782
Syringa_oblata_newGene_16310	4.47936	5.74278	4.57806	6.42786	11.5832	10.095	4.75936	5.10995	5.18057	10.5679	10.2166	10.287	9.41788	9.62407	7.49199	6.68954	7.14079	6.37785	15.4274	15.244	13.1847	9.50182	8.4918	9.06048	20.5813	18.4482	19.1761
Ob0216162	4.16721	5.67138	7.41804	1.68635	5.37615	1.69363	0.461559	2.17169	0.952522	0.304508	0.645515	0.291663	3.32954	1.57655	6.07686	2.96768	2.72384	2.67949	3.25227	0.636943	0.307806	1.55875	1.25384	2.05213	0.87383	1.89248	2.1042
Ob0216160	0.459951	2.67917	1.77547	2.74745	2.13057	2.90953	0	0	0	0.154692	0.163225	0	4.39111	3.99852	2.42727	0.135039	0	0	0	0	0	0	0	0	0	0	0.168732
Syringa_oblata_newGene_9947	0.050188	0.048642	0.077387	2.62178	3.40296	3.71443	0.053856	0.115835	0.122575	1.84154	1.64338	2.21008	0.101913	0	0.11855	0	0.147169	0.149581	0	0.025876	0.026631	1.47337	1.31455	1.55366	0	0.037946	0
Ob0227826	4.76683	3.29992	3.56889	3.33583	3.27267	3.62335	2.74336	4.1431	4.51293	5.47921	4.91869	4.7492	3.62694	3.66979	3.40624	4.95418	5.01731	2.91207	5.05699	4.33896	5.82204	4.89289	4.50573	4.00521	5.55526	3.60024	3.86516
Ob0246070	1.08694	2.97573	1.37165	1.69554	2.53333	2.49642	1.0623	0.925569	0.852044	0.657965	0.482952	0.300108	2.78433	2.22215	2.98328	1.24802	2.28745	2.19222	0.672138	0.749175	0.652941	1.61458	1.73346	1.41301	0.619012	0.750938	0.783914
Ob0227821	1.58288	3.50776	2.7941	0.059932	1.10409	0.380458	1.23156	1.72487	2.44219	0.643173	0.923157	0.535662	0.256299	0.329693	0.613914	1.97322	2.11117	1.65245	0.576734	0.60604	0.717066	0.752263	0.28369	0.260461	0.19946	0.285871	0.373773
Ob0233322	0.933808	5.60994	2.43119	0.666969	0.331013	0.326734	3.2228	3.47703	2.64899	0.229215	0.299938	0.47436	1.56964	6.73223	3.13719	2.90976	1.34749	3.00666	0.218784	0.1774	0.308731	1.50831	0.314122	0.665341	0.939503	1.14416	0.397852
Syringa_oblata_newGene_9044	32.7805	37.7614	35.7475	20.2435	20.1198	19.838	35.4896	55.7398	58.2797	38.1428	35.078	34.0103	7.89993	2.63629	5.95725	53.7508	48.1026	45.3657	8.30649	9.98874	8.14514	22.5498	30.7357	28.521	7.22638	7.46901	10.1406
Ob0235319	18.3784	33.9051	32.0533	31.8648	26.5942	27.6514	5.94182	4.34812	4.80402	3.89614	4.93832	5.55808	41.0397	40.6194	29.7599	6.36525	5.16456	5.38841	7.40725	7.53471	8.46859	5.76367	6.89362	6.21	6.73468	7.44421	6.33646
Ob0237223	1.05215	0.379206	0.697517	0.795413	0.697071	0.470796	3.8934	3.23749	2.40957	0	0.128968	0	0.223485	0.359479	0.112556	1.89779	2.74216	3.47761	0.121469	0	0	1.34101	1.65764	1.5243	0.254069	0	0
Ob0225549	30.1936	27.4357	29.1798	22.9876	35.2474	22.5403	31.6396	45.109	35.7371	48.5738	56.8337	55.5793	20.9574	16.7966	23.7024	40.3101	55.8759	39.6433	64.1824	45.9104	50.997	39.0586	42.1276	50.3651	54.5114	51.6664	50.6781
Ob0225546	7.14258	9.53522	6.84805	5.88044	7.05317	7.55335	8.28827	11.1278	13.4491	11.0843	9.68941	10.2165	3.04671	3.3933	2.04518	9.99084	13.679	10.4917	8.03927	8.01231	7.99247	10.9907	9.75598	9.13988	9.76572	5.93444	6.80332
Ob0225542	1.45719	2.61279	1.83723	1.15674	1.3026	1.0145	0.302975	0.281181	0.350707	0.196203	0.143978	0.101456	1.91465	4.81318	2.15053	0.374732	0.275641	0.220797	0.218153	0.09468	0.109683	0.272811	0.108212	0.123857	0.062527	0.095122	0.094737
Ob0225540	4.41857	3.56674	4.35033	5.94824	2.54496	3.09307	1.00187	0.311156	1.2101	1.26564	0.980074	1.45635	3.35711	3.65906	2.7317	1.83169	1.25034	1.04509	1.63006	3.28504	3.29883	1.9276	3.01759	2.07389	1.26253	1.48042	2.26275
Ob0229433	0.206786	0	0.117151	0	0	0	0.67438	0.752514	0.734085	0	0	0	0	0	0	0.767507	0.531571	0.70985	0	0	0	0	0	0	0	0	0
Ob0229430	9.53508	6.70132	5.4931	8.78275	11.0689	7.09313	12.3057	10.4883	9.195	2.8755	3.62747	3.01531	8.39919	10.3792	11.0526	8.90463	10.6336	11.2826	3.0304	5.28868	4.55934	9.95495	12.7374	9.07214	3.39376	1.20404	1.67758
Ob0229431	11.4072	14.2902	11.6361	15.5758	11.9625	12.6729	4.00568	2.79074	2.61626	3.90766	2.99284	3.87089	13.0895	9.22134	9.35205	5.11093	3.10204	5.24155	3.56338	6.24115	5.35525	5.36986	3.92833	5.18835	2.88014	2.49571	3.71051
Ob0229434	4.84527	14.0853	6.39252	10.2515	5.52361	5.87379	0.185637	0	0.325926	0.36788	0.542442	0	13.3084	17.4763	6.39919	0	0.256298	0.136896	0.221548	0.286522	0.315885	0.283602	0.495127	0.348294	0	0	0.047123
Ob0229435	7.74561	22.0349	12.3694	20.4668	12.211	13.812	2.29697	1.10774	0.939821	1.02285	0.843254	0.79901	15.8215	17.2438	14.8803	2.86729	0.710768	1.46723	1.17771	1.66489	2.10248	1.3543	1.17958	1.93855	0.568014	1.19037	0.636419
Ob0229438	1.43516	1.87406	0.836105	3.60737	3.7152	3.22193	0.358916	0.189866	0.326598	2.18176	2.3933	2.17637	2.52617	2.83883	1.63578	0.318593	0.246859	0.367262	1.47449	2.14232	2.14309	1.2346	2.30071	2.04413	1.52351	1.83127	1.74726
Ob0248982	2.13788	4.85726	3.39507	1.44238	1.16127	0.886339	3.16295	7.04451	6.82224	1.84475	1.67508	2.33774	4.77104	5.58599	4.44891	2.07032	2.72807	3.18405	2.48	3.27779	4.13187	1.12446	1.03321	1.4174	2.40777	2.22119	2.19864
Ob0248985	1.55502	2.41604	2.2123	4.74165	5.7624	4.19156	0	0	0	0	0	0	25.4344	7.74791	21.6235	0	0	0	0	0	0	0	0	0	0	0	0
Ob0248989	3.10337	4.37684	3.3522	2.71104	4.32725	3.27516	3.68668	2.23639	2.66019	2.09814	2.21944	1.60451	0	0	0	3.21331	3.15468	1.25748	0	0	0	3.33285	2.61065	3.03359	0	0	0
Ob0248988	36.1711	36.9047	34.0297	25.7566	21.3148	28.7286	12.435	10.2662	9.59318	8.72833	6.81329	7.62622	40.2251	37.8125	46.1325	12.5826	6.57705	8.94069	12.744	17.3128	19.5553	11.2208	9.78247	8.33337	9.70764	8.43505	11.0408
Ob0206783	2.45264	0.425365	1.48206	0.473063	0.327643	0.428232	1.28172	1.9877	2.24869	1.81308	2.61748	0.872253	0.901689	0.783036	0.62502	2.68047	2.68792	1.30855	1.74192	1.55337	1.67295	1.88374	1.58768	0.954714	1.56625	2.14526	1.66435
Ob0220114	33.2989	24.3898	32.6474	3.11688	10.8089	6.01812	4.78212	6.29306	18.4798	0.875995	0.727162	0.326463	3.81203	4.05839	4.33901	1.61502	0.304942	1.74773	0.12072	0.466621	0	0.09216	0	0	0.039792	0.95924	0.482834
Ob0232154	6.61345	9.77323	8.15186	11.6656	9.33016	12.9912	1.34814	3.16215	2.42925	5.48173	5.04648	3.60649	9.3995	7.07792	7.80729	2.6591	3.23737	2.92374	4.97136	3.94564	4.28339	5.58717	4.23888	6.35131	5.52484	5.06824	5.01453
Syringa_oblata_newGene_6178	3.66899	2.61475	2.10249	2.20517	2.1133	2.86795	1.64002	1.55192	3.63772	3.48173	2.73051	2.7391	3.7439	2.4926	3.87891	2.94403	2.4731	1.78228	4.79637	6.72708	6.57658	1.33227	1.85317	2.47587	3.88374	3.91604	5.63528
Syringa_oblata_newGene_6174	11.7479	13.5864	10.4685	7.25084	7.23776	5.51727	13.1225	9.23865	14.1995	9.28536	7.54796	7.53121	2.00297	2.11552	2.33904	13.128	13.09	11.5385	4.91226	1.93104	1.0835	8.53945	7.95864	7.53758	2.08841	1.63711	1.96732
Ob0211301	0.11919	0	0	0.534184	0.704322	0.55288	0	0	0	0.058993	0.093371	0	0	0.049262	0.02055	0	0	0.010738	0	0	0	0.14707	0.04414	0.037941	0	0	0
Ob0211307	2.31399	5.26903	5.23294	2.91519	4.07983	5.03825	0.599872	0.323519	0.322764	0.347394	1.75715	1.29347	6.8699	5.30965	4.44548	0	0	0.378576	0.308141	0.716077	0.682147	0.398052	0.503376	0.832965	0.427378	0.951648	0.225415
Ob0211306	0.716925	0.69139	1.0648	0.879354	0.872042	1.01149	0.36391	0.39749	0.629211	0.104292	0.201976	0.168658	1.60177	0.85477	1.46178	0	0.272016	0.095194	0	0.114226	0	0	0.075926	0	0.201446	0	0
Ob0222703	21.8941	12.4184	17.4207	10.9339	7.07024	6.69889	24.7165	32.687	29.3944	16.1944	18.293	12.1903	13.141	9.94057	15.4632	21.8216	25.8939	37.5726	67.5055	21.0428	13.5841	29.0934	16.8049	42.7196	31.8098	59.8431	38.5137
Ob0222702	5.06718	1.81054	2.68966	1.04811	7.79634	2.02052	3.98074	11.5316	11.7646	9.29767	10.0274	14.4789	1.46279	6.82089	4.23205	11.104	18.5258	11.1884	10.5953	3.69439	3.80509	6.79985	8.98734	10.816	7.67469	6.32206	5.35195
Ob0222705	1.77992	1.69372	2.19949	0.649848	0	0	0.979072	1.41549	1.68569	0.181206	0.116134	0	0	0	0	1.46202	2.44942	1.04363	0	0	0	0	0	0	0	0	0
Ob0222704	3.49625	1.02421	0.736427	1.5538	0.879448	1.18763	24.5972	21.2703	20.9118	3.87004	1.59561	1.75805	1.28255	1.16762	1.72299	20.5193	23.965	32.0526	7.0822	3.46145	2.70872	9.40986	16.6709	14.4964	5.91477	3.89036	1.8769
Ob0222706	1.13452	5.6625	5.05947	9.37973	17.0685	17.1544	0.241494	0.638246	0.476367	0.61949	0.429922	0.873844	7.46777	11.7572	9.99601	0.249292	0.338134	0.68907	0.36246	0.238511	0.329067	0.211211	0.398068	0.523979	0.183952	0.208481	0.231768
Ob0228469	1.30251	1.4677	1.06069	4.12105	3.39237	3.20173	0.848746	1.38468	1.5193	2.5761	1.71086	1.70771	1.51694	1.22413	1.03496	1.11267	1.04121	1.13028	0.910277	0.794625	0.653665	1.86894	2.29442	1.95172	0.575362	0.947566	0.699093
Ob0226011	1.39647	0.094887	0.734972	0.725271	0.805171	0.371606	3.56521	2.19632	2.2526	1.07385	0.383316	1.09557	0	0	0	1.34631	3.93487	3.01441	0	0	0	4.47715	7.31524	4.89737	0.451007	0	0
Ob0226013	2.23089	5.23768	4.65792	4.51674	5.49938	5.21896	2.23981	2.47882	2.52292	2.08754	2.74303	2.59678	2.06787	0.712089	1.41447	2.31691	1.87175	2.14368	0.439724	0.813807	0.876256	2.45737	3.39381	3.25638	0.765835	1.44615	1.17406
Ob0226016	0.959666	0.101406	0	0	0	0	1.04113	1.47046	1.03573	0	0	0.124005	0	0	0	0	2.32863	2.36592	0	0	0	0.540077	0	0.692411	0	0	0
Ob0232156	35.7772	22.519	25.6508	23.1236	34.5406	23.6633	44.8944	46.3591	42.4969	37.7311	35.3574	36.9509	27.0468	29.3357	28.7725	39.4002	47.6515	49.3112	31.7217	32.9599	35.0061	34.9304	42.777	44.7521	34.6243	34.77	31.2891
Ob0223254	0.312965	2.16198	23.7822	0.287274	93.6979	74.8454	0.996093	4.28552	4.34163	65.321	121.552	109.306	1.88288	3.3904	1.25951	0.995997	2.25863	0.775291	5.1653	4.00576	6.16324	1.78575	1.225	4.09064	4.41741	3.03049	4.02165
Ob0223256	29.2029	42.8076	34.5146	30.3505	21.6041	28.313	5.1171	5.59522	6.66594	2.45942	2.36567	1.66708	29.2426	26.6505	24.6063	5.30457	0.883618	3.87368	5.12396	3.96564	2.27617	9.60723	7.53198	9.22056	5.30056	4.95993	5.44918
Ob0223250	2.24553	6.06866	6.87024	6.20936	8.27015	7.20122	0.467533	0.560504	0.447748	0.386678	0.604795	0.608763	6.61536	6.58847	3.72431	0.213831	0	0.153662	0	0.21029	0.088488	0.237322	0.286356	0.315646	0.300241	0.197202	0.162279
Ob0223253	3.09657	3.19453	3.68766	0.949241	1.20485	2.37855	1.40964	1.20705	1.97036	0.775154	1.77489	0.746063	1.19937	1.63576	3.98557	0.632607	1.04046	0.664131	0.392542	0.310562	0.328518	0.810768	0.944555	0.829075	0.471108	0.655103	0.147116
Ob0223258	4.369	3.08572	6.06595	4.6321	18.283	5.16403	24.0474	40.9926	25.0022	61.0732	80.9254	78.0843	5.43882	4.18915	8.32895	41.1718	50.1944	42.9924	19.5188	17.9801	18.979	36.9489	30.7371	34.3485	22.186	23.5682	21.1575
Ob0224707	1.08122	1.14436	1.21219	3.24134	2.53226	2.97314	1.03369	0.891492	0.758972	0.078678	0.478406	0.168966	2.8697	2.51992	3.59644	0.845778	1.30848	1.47222	0.607069	0.520566	0.323779	0.504095	0.605756	0.940547	0.36776	0.282316	0.190956
Ob0224704	10.597	20.4282	13.0986	11.4946	9.98897	8.87101	0.129335	0.166139	0.252608	0	0.048495	0	21.8009	25.3616	13.1706	0.098072	0.03065	0.115861	0	0.105756	0	0	0	0.076814	0	0.077269	0.11201
Syringa_oblata_newGene_21140	1.14577	2.42969	1.39881	0	0	0	1.27148	2.36454	2.26726	0	0	0	0	0.219036	0	2.1113	1.89631	1.85729	0	0	0	0	0	0	0	0	0
Syringa_oblata_newGene_21143	0.423782	0.765174	0.748753	1.52512	2.48512	2.2314	0.429082	0.822523	0.909107	2.03422	2.29974	2.32859	1.50215	1.4076	1.79031	0.929134	1.0975	0.590061	2.8664	2.49881	2.62391	2.05389	1.81265	1.74615	2.83502	3.33558	2.14148
Ob0224708	3.74232	4.97578	3.24002	7.08305	6.67843	6.38918	2.94858	5.01914	3.52325	4.9843	5.98127	6.57466	8.54934	6.30566	5.6306	3.65103	2.82309	2.75083	7.07277	11.0322	11.3984	7.35122	4.64617	4.40593	4.51832	5.12641	7.73667
Ob0246085	0	0	0	0	0.133158	1.03393	0.272297	0	0.353085	27.3521	23.884	26.7611	0	0	0	0	0	0	1.67772	2.33422	8.03557	5.95321	4.60527	2.048	0	0	0.252644
Ob0208840	40.6884	61.233	48.427	69.0543	51.7979	63.8912	16.2825	14.4285	16.1033	9.11303	10.7984	7.85643	53.5991	54.5959	42.6849	20.6512	9.28432	12.4766	8.52775	12.189	12.0529	7.0205	7.55529	7.46289	6.56581	7.79136	7.76041
Ob0206743	7.11416	10.2625	8.93729	10.8537	12.9639	10.6173	3.46541	2.66838	2.48617	9.11035	9.6868	9.42082	11.8068	11.8293	9.63274	3.96039	3.97901	4.10376	5.61838	3.68819	4.94024	7.9305	8.33053	7.65701	5.9938	5.09828	4.58816
Ob0206742	43.0206	11.6982	25.6817	7.90615	23.6675	20.141	49.2887	39.0129	34.5371	34.1492	30.7114	31.989	9.08366	12.1338	13.2067	28.7779	26.3185	28.8239	14.271	17.5424	18.7907	29.3249	31.3488	24.3203	10.2917	7.62085	10.3042
Ob0206741	5.59472	31.047	22.1765	43.3457	36.1548	36.1772	0.076532	0.071384	0.134122	0.255655	0.175725	0.215831	44.6092	34.7686	27.2362	0.030772	0	0	0	0.020478	0	0	0	0	0.031873	0.088338	0.021764
Ob0232152	176.265	95.4947	116.364	87.6177	78.103	87.8375	251.932	197.568	225.618	215.599	205	218.008	72.4147	73.5483	64.501	226.776	199.873	192.137	227.474	202.71	192.862	200.729	194.611	184.979	226.377	223.711	215.076
Ob0218725	0	0	0	0.699835	1.03731	0.985912	0	0	0	0.155104	0.103304	0	5.16257	4.41905	4.73994	0	0	0	0.948847	1.17557	1.41302	0	0	0.322327	1.47674	1.49449	1.01877
Ob0210472	3.90403	3.71676	2.14622	0.473406	0.857385	0.946896	1.99875	4.32878	3.24243	1.34242	0.781797	1.04489	1.2647	1.18273	1.07388	2.82705	3.90363	2.5374	1.97141	1.93437	1.97984	1.227	1.26319	0.904324	2.10478	2.59945	1.48476
Ob0210473	5.1056	2.97088	4.06981	1.75077	1.39692	0.274464	3.28215	3.44703	3.78303	1.04469	1.46275	0.697726	3.46821	4.71672	3.3821	2.50271	4.93435	2.77154	1.19904	0.879944	1.15893	0.15786	0.174995	0	0.701738	1.56574	1.47127
Ob0210471	15.5368	17.7343	13.2782	3.69293	4.24785	3.7277	12.0931	10.7501	9.62284	6.02978	4.21334	4.23758	9.10284	7.01886	6.36443	11.0714	13.5234	10.4062	9.27823	5.70076	8.69145	4.50489	3.82549	7.08006	10.2411	12.8601	9.29514
Ob0210479	0.066763	0.474647	0.124256	0.593482	0.084542	0.199691	0.067435	0.016513	0.01849	4.32646	3.34039	3.26138	0.015659	0	0	0.015122	0	0.007756	0	0.074224	0.05421	1.17514	2.03017	2.44181	0	0	0
Ob0215538	1.34082	2.71131	1.79774	2.19526	1.09913	2.021	2.69694	1.3698	2.44357	0.359713	0.11918	0.154901	2.37126	1.67798	2.13242	1.59234	2.74729	3.11766	0.368285	0.505727	0.068825	1.035	1.63203	0.911671	0.579163	0.241487	0.077135
Ob0246727	0.301785	1.19198	3.62315	0.724973	6.13949	2.29056	0.096425	0	0.220801	0.223689	0.498379	0.312107	1.8866	2.12663	0.746817	0	0	0	0	0.044527	0.105961	0	0.044152	0	0.094413	0.080494	0.091182
Ob0225819	2.77383	4.97767	3.93596	3.52649	6.22525	3.56561	3.2276	2.00929	1.58793	0.407934	0.152576	0	6.10965	3.60755	4.86083	1.13452	0.56108	2.18886	0.234598	0.388928	0.635103	0.877037	1.79542	0.176478	0.407781	0	0
Ob0215530	90.1426	94.3874	126.048	34.5294	43.0438	39.4368	14.2685	18.7417	19.5434	11.7293	14.146	10.528	31.5964	36.0807	23.4967	13.7806	17.3591	21.6082	11.5931	9.93229	6.43538	6.93333	7.96839	10.272	16.4848	26.6534	25.8657
Ob0215532	317.368	522.957	543.804	650.269	719.61	752.43	198.245	194.028	191.278	238.008	235.198	221.892	918.845	780.659	1028.16	248.472	125.988	206.071	498.335	441.432	676.099	340.38	226.704	241.922	319.342	379.785	265.814
Ob0215533	263.434	565.75	428.839	536.741	679.038	637.089	108.732	117.761	117.532	220.49	242.969	219.001	619.308	663.972	747.071	81.8229	82.8892	103.863	171.113	161.197	233.137	167.683	167.217	173.105	97.484	118.19	84.0037
Ob0246729	105.308	60.2876	76.5385	34.2767	68.3906	58.6211	90.4263	151.961	168.007	123.741	132.924	129.199	47.7413	77.5662	79.1872	62.1734	67.2873	63.6387	80.1332	92.226	108.227	44.2808	50.4746	47.686	63.3593	50.0002	79.1681
Ob0227056	7.76257	7.47948	9.67489	5.47076	6.61193	6.66173	8.01255	6.24103	6.87192	3.17633	2.22986	1.68978	11.7437	10.5125	10.7109	6.85659	6.64007	8.11629	6.77758	4.73844	5.41788	2.90341	2.66985	3.05912	6.50561	6.26646	7.24596
Ob0227054	8.01119	8.99818	3.14742	3.0396	5.3632	2.08327	0.064848	0.691348	0.286898	0.403344	0.387311	0.287593	8.1085	5.78828	15.4192	0.30375	0.158674	0	0.251843	0.108035	0	0.39929	0	0.204652	0	0.075658	0
Ob0227055	1.85894	22.3856	2.57733	0.80373	1.79948	0.925414	0	0.648908	0.464247	0.143697	0	0	20.3101	3.16906	8.586	4.49694	0.9662	1.44423	0.695351	0.345428	0	1.19144	0.444404	1.7238	0.673171	2.33395	0.678785
Ob0227052	6.32867	10.6862	9.98834	10.4879	9.35632	9.94607	1.22503	2.07552	1.866	3.33163	2.73267	2.37102	6.62781	4.31633	5.84669	2.36597	1.91591	1.36792	2.40232	2.74827	2.85124	2.58625	2.41038	2.54972	1.78314	2.75649	2.99196
Ob0227051	10.157	14.2575	12.0553	14.3501	14.5468	13.2459	4.38423	3.14802	3.94888	4.95975	4.21735	3.96371	12.7717	16.1077	12.1914	1.3623	2.17589	2.9313	5.06484	4.06059	4.59182	3.74353	2.23423	2.33235	4.40402	4.58581	4.87858
Ob0241974	0	0	0	0	0.247097	0	1.22787	2.1368	1.65716	2.36968	1.77806	3.53876	0	0	0	4.1898	6.25417	5.61571	6.81588	5.21162	2.50782	4.30437	4.24329	7.47353	8.32447	10.0657	9.04118
Ob0241972	4.53572	11.3576	15.4171	18.5814	7.73343	9.57373	0.422092	0.517356	1.2807	0.387704	1.12115	0	36.1961	2.80611	21.7026	0.179513	13.5139	0.794581	0	0	0	0.443489	0.460491	0.525599	0	0	0
Ob0217978	8.14173	6.74535	8.50859	9.73931	10.2696	10.2591	6.30659	7.08822	7.11798	8.55177	10.2454	10.1016	5.12702	6.00917	3.87733	7.28467	8.00422	4.74138	4.81644	4.88014	6.30817	12.3649	10.7572	9.19038	5.60585	4.88724	5.29894
Ob0217976	1.00832	0.275116	0.885674	3.0028	1.98501	2.78774	4.84134	10.7612	9.465	15.0159	18.0226	11.6652	0	0.50473	0.216874	29.1887	54.5686	32.1403	16.6457	8.76531	4.79209	36.8597	70.3587	62.0122	17.0673	47.8562	24.9422
Ob0217974	14.0481	5.2927	9.31741	4.38153	11.5938	4.64173	16.4714	14.9104	29.9754	40.0287	43.2201	43.3444	5.75868	0	3.11554	2.53957	5.4819	4.10745	9.17752	12.5534	11.9432	11.8538	5.19859	9.3949	7.84142	7.10865	9.04108
Ob0217975	6.23121	6.03671	8.9084	5.257	8.17952	5.79601	1.24154	3.2833	2.46168	1.11905	1.16451	0.985167	6.71698	5.00802	5.3507	0.730177	1.40012	1.06096	0.84201	0.752254	0.806436	1.04388	1.74827	2.27468	0.88121	1.2857	0.400901
Ob0217972	12.6365	13.3718	18.4206	9.77738	14.8184	19.9385	7.03897	6.03743	9.67669	4.94555	3.73561	2.87761	11.6446	11.3771	8.7406	10.5781	8.60032	9.0843	3.4732	4.88639	4.05197	4.56507	3.80158	5.46446	3.43502	4.52142	5.32361
Ob0217973	4.60369	3.05857	10.2063	5.21445	13.3172	11.0219	0.608462	0.712843	2.05782	1.35866	1.69541	0.300285	8.31812	5.14347	6.79039	0.276371	0.752556	0.419389	1.54191	1.27435	1.27803	0.216653	0.419757	0.570908	0.89335	1.8535	1.28522
Ob0217971	3.03381	5.49377	4.5802	7.49418	5.58484	7.07218	0.579559	0.236321	0.55275	0.548266	0.350823	0.609327	9.53599	7.75715	6.458	0.254429	0.65956	0.279074	0.052452	0.355139	0.488386	0.358926	0.155351	0.129241	0.656808	0.139397	0.103515
Ob0225814	4.42668	0.936373	1.25153	1.36898	1.805	1.08202	11.9236	12.0632	10.8446	2.96373	2.4292	3.31252	1.3222	2.90262	3.09629	9.71083	12.3334	20.5326	1.23768	2.25816	1.18814	6.42259	7.8914	5.71371	2.59997	1.79434	1.8715
Syringa_oblata_newGene_527	0.132432	0.17866	0	1.2002	0.275942	1.10412	0	0.187037	0.061503	2.41165	2.35485	4.75162	0.062116	0.320337	0	0	0	0	0.148015	0.027659	0.144648	2.9393	2.57713	2.00991	0.179552	0.230091	0.153126
Ob0225815	192.08	191.412	184.059	87.8265	68.3542	80.8722	168.72	92.6351	109.335	50.0973	47.7639	40.6276	192.369	197.853	168.553	101.745	89.5107	85.7131	105.661	102.313	100.006	68.4436	61.3706	59.9319	104.83	101.347	94.531
Ob0206426	126.568	73.4047	50.6986	66.722	70.8465	53.0608	14.2325	17.2506	33.89	10.022	20.8854	8.1441	85.7843	72.705	104.188	8.16107	36.0689	20.3568	10.4232	3.24394	4.74019	6.651	10.4195	12.2765	14.131	31.8547	34.1843
Ob0206427	1.03401	0.610522	0.224831	1.65519	1.2928	1.39031	3.1028	3.66181	2.35662	0.530512	0.55619	0.934347	1.15656	1.13427	1.05868	3.4954	2.15111	7.30742	1.11547	1.39878	0.881034	2.28696	3.46947	3.16495	2.03576	2.59635	1.18825
Ob0206424	3.6847	8.23163	5.99024	10.1064	9.83342	10.3261	1.87961	1.69271	0.814254	3.08364	3.36948	4.09016	13.1174	13.3622	12.9929	2.10512	1.89627	1.69583	2.33909	2.75124	3.05735	3.20185	4.84941	3.2028	1.77046	2.90853	2.44217
Syringa_oblata_newGene_540	0.260858	0.355528	0.337317	0.451346	0.799155	0.460005	0.753018	1.89449	0.939131	1.57848	0.051726	0	2.44751	1.90032	3.88245	1.34464	1.11318	0.355722	2.85186	0.616497	0.780424	0.488536	0.513415	0.651805	0.681281	0.129783	0.704568
Ob0206422	12.1914	12.8456	14.4107	14.2934	15.0057	13.4917	18.9816	15.5346	17.8017	34.0131	42.4918	31.4456	10.8878	13.6041	11.5849	20.9012	22.1021	17.3416	29.3417	23.9018	24.8766	35.7163	32.316	35.5635	30.596	30.7104	26.092
Ob0206423	8.94126	7.32556	8.77498	6.25537	8.51487	8.01745	5.82606	11.1412	10.3291	9.39204	12.1699	14.8259	5.84543	7.26185	8.15922	11.6399	8.53697	7.9565	9.39615	9.68962	9.03104	10.2868	8.77619	7.76675	6.85825	7.06219	8.86953
Ob0243234	3.03355	4.01664	1.86587	4.04317	2.65427	2.01322	0.975829	0.209696	0.850358	0.574244	1.36558	0.312016	7.16638	6.20456	5.16679	0.465921	0.927266	0.536922	2.30252	1.47856	1.00802	1.63026	1.79722	1.55703	1.47171	1.36348	1.56889
Ob0243236	14.5669	19.639	13.6739	19.3112	11.8532	12.9894	2.45567	1.78555	3.72228	1.9924	2.14565	1.774	22.4505	12.1679	15.0542	8.24334	4.65369	5.73678	5.21235	11.3248	7.68014	8.38986	12.6178	6.83561	5.26265	3.72825	7.95875
Ob0243237	0.604669	0.192957	0.249844	13.656	2.46214	9.69154	0	0.066862	0	0	0	0	0.439409	0	0.359326	0.253718	0	0	0	0	0	0	0	0	0	0	0
Ob0243239	193.315	184.851	124.626	208.242	68.3082	88.084	536.011	229.232	200.637	329.278	365.393	335.911	308.908	212.166	218.676	205.286	107.646	156.046	274.704	304.695	324.74	424.793	330.621	275.049	218.422	244.809	227.698
Ob0201207	11.1466	17.2786	16.6915	16.7108	15.0945	16.166	6.06275	7.86451	5.93197	10.8359	8.96288	8.9417	27.5408	23.0704	22.4231	5.80976	6.57508	5.44331	17.7165	18.1212	15.4663	6.4671	8.7736	10.6126	16.2169	15.5392	15.5118
Ob0206396	20.0928	31.8061	23.0847	29.4886	21.1632	27.06	11.2346	10.3892	8.45255	11.6364	9.96933	10.6908	30.7336	32.7863	41.9854	9.74631	10.1192	9.68547	5.82187	7.13035	6.68063	14.3984	13.2427	13.2876	6.40136	8.00127	7.75385
Ob0206397	8.86377	15.9238	14.2397	8.74059	11.9786	9.18785	2.75228	3.96182	2.88577	2.06844	1.2956	2.13985	13.8878	13.4137	11.3033	10.2451	8.20909	10.5351	4.19304	2.34409	3.74126	7.38628	7.29571	8.56784	4.39701	8.91964	5.04547
Ob0206390	3.25327	15.8986	14.1949	8.47204	7.53809	8.90467	2.21436	1.86126	0.948565	1.05307	0.87742	0.96741	8.35134	8.93026	6.80443	1.49615	1.8306	1.92195	1.08213	1.09599	0.816757	1.03608	1.00598	1.0668	1.16042	0.69657	1.13454
Ob0206391	14.4814	26.2181	22.7602	24.0252	17.4886	21.7279	2.81329	3.55001	2.21906	2.18715	1.85022	1.54555	22.6105	20.9667	15.8851	5.14954	6.30148	5.04208	6.46898	4.27009	4.0899	2.77778	2.31061	4.33676	6.8602	5.46187	7.39319
Ob0206393	5.4528	11.2204	6.50685	7.7578	4.5141	6.86683	0.351828	0.268433	0.413095	0.376859	0.31821	0.340751	4.91797	9.88916	3.93748	0.529702	0.609387	0.195694	0.420263	0.552795	0.074311	0.295284	0.370656	0.135606	0.579345	0.50806	0.450921
Ob0206398	4.38859	10.8158	7.57374	9.07879	9.56121	9.56981	1.16762	1.28408	1.07354	1.34165	1.21808	0.846712	14.3523	10.0088	8.92782	1.26647	0.920136	0.893806	0.631329	0.357537	0.498255	1.99225	3.57882	3.1324	0.315732	0.708569	0.654047
Ob0233048	4.81952	8.86802	6.27676	6.0439	6.44688	5.31288	2.1523	2.04815	2.05414	3.06713	2.4189	3.52912	7.46208	7.75596	8.34772	2.34385	3.36592	2.24731	2.60493	1.88141	1.70818	5.10295	2.91402	3.83289	2.03132	3.49524	2.56439
Ob0233049	22.7302	39.8026	29.3941	21.3287	22.8435	21.9264	15.6528	7.84642	11.182	3.43045	1.75855	3.05371	4.28954	4.69542	3.54492	11.9066	11.6576	9.34677	2.24808	1.75313	1.462	1.67814	4.28511	3.19502	2.76766	1.18794	1.41958
Ob0233040	15.4388	29.2743	23.2287	40.8794	13.5543	24.0119	4.21595	5.81086	6.59468	7.86371	5.49268	4.88037	42.0225	24.4042	23.3017	1.41893	1.57232	2.35112	3.55767	8.18244	5.87211	9.53654	4.0035	5.69918	3.02765	4.28627	3.33345
Ob0233046	1.11071	0.686228	0.677283	0.826215	0.43855	0.481222	2.73177	9.21521	4.51519	8.29245	9.33962	8.21108	0.132994	0	0.915736	6.75228	7.49007	10.3076	1.39697	3.96361	1.15021	11.4645	10.8228	10.974	2.83871	4.16002	2.22221
Ob0201201	75.3134	42.6179	46.9974	31.5072	46.7404	36.5033	105.789	77.4766	68.5944	122.837	126.973	111.47	41.9259	33.1995	51.5806	53.5367	23.0855	47.9071	44.5126	40.8441	78.6513	85.1491	57.285	43.1487	31.5563	36.0724	23.148
Ob0226839	8.28768	14.4232	13.548	16.9189	10.0426	13.6904	4.22847	4.4898	3.05437	7.65696	5.4298	5.23708	13.9321	11.5822	13.1242	3.85677	4.43107	4.31241	10.1359	11.0121	11.6752	6.49302	4.28667	7.78352	7.94895	8.11142	9.11825
Ob0226837	0.987153	2.24817	2.73996	2.61958	5.98017	5.58224	0	0	0	1.09159	0.268974	0.27971	5.84699	8.45969	9.03933	0	0	0	0.142534	0.093864	0.564645	0.253105	0	0.455011	0.11807	0.06675	0.116174
Ob0226832	96.9827	34.6968	52.262	41.6617	62.7192	31.7261	182.769	166.03	173.055	87.799	141.538	106.406	63.9505	46.0345	68.168	126.782	187.351	178.705	69.7037	55.8127	55.517	98.9752	106.411	108.06	73.5555	63.5354	59.616
Ob0226831	2.39714	3.07466	2.45988	0	0.26601	0.581446	2.74727	1.05455	1.41255	0	0.490465	1.14484	0.177931	0	0.275242	5.52506	1.71187	2.7979	0.237708	0.567469	0	0.287369	0	0	0	0	0
Ob0253490	0.061821	0.285303	0.08863	0.061998	0.038678	0.103424	0	0	0	0	0	0	0.443635	0.593736	0.458434	0.018105	0.032265	0	0.143965	0.044313	0.102276	0	0	0	0	0	0
Ob0253492	26.9055	96.2666	172.074	65.4121	127.937	121.002	2.515	2.47449	2.9537	1.54282	1.88327	0.500699	101.786	125.004	126.027	0.201658	0.33567	0.097522	0.579245	1.11695	0.990009	0.059412	0	0	0.065208	0	0
Ob0253496	7.49291	7.76825	7.63345	2.87593	2.48082	3.06	12.9561	6.09709	6.75236	1.29206	0.603297	0.55622	0.582995	0.3769	0.479544	6.38821	6.81243	5.94529	0.437193	0.432059	0.499934	1.36785	1.83388	0.743023	0.467169	0.502982	0.182494
Ob0238744	2.59485	4.54993	3.81231	2.94706	4.38694	2.55005	1.23533	1.82943	1.21716	1.63098	1.02818	0.684795	3.8472	3.75669	3.58058	2.02666	2.00963	1.78451	0.649065	0.692972	0.565664	1.06826	0.962561	1.46249	0.461531	0.847005	0.555966
Ob0238745	17.1407	12.3153	15.9463	5.53123	8.48085	7.91942	12.5003	13.2287	14.7841	15.9556	21.1676	16.6739	6.1369	5.94461	7.33665	13.5458	19.7189	12.654	15.4184	17.4011	15.1568	22.9931	25.3606	28.1674	17.0815	17.0088	17.4817
Ob0244614	1.30474	3.16114	0.969781	2.3896	3.89712	3.48876	16.5932	26.1794	12.3753	57.3296	59.3439	55.8024	1.7453	2.29081	3.95673	114.515	150.682	136.478	172.266	93.2374	102.533	170.289	157.471	179.456	243.216	272.698	258.5
Ob0248518	0.889239	0.426031	0.597839	0.222201	0.246754	0.256821	2.88946	3.52687	3.76336	3.137	2.53442	2.91161	0.462948	0.086186	0.403711	6.15008	3.8508	5.63605	4.7817	4.25241	4.56967	4.39555	3.41108	3.54296	3.96301	4.78582	4.42848
Ob0240764	6.54876	12.929	9.66596	13.7161	9.82603	12.8534	3.53012	2.94038	2.07524	4.1154	3.61045	4.32297	15.3148	11.235	13.4303	5.52977	2.82965	3.42577	4.68281	4.10341	4.5065	8.10317	6.88462	7.12777	3.8706	4.71847	4.8686
Ob0240763	41.6366	52.737	37.4841	37.9741	6.12964	23.5217	34.6543	23.6233	11.075	9.4253	7.8425	10.7089	31.2333	34.9373	36.2121	40.1675	3.75704	17.1159	37.3162	70.0791	80.7813	91.9259	83.2776	66.1931	10.0776	9.74105	36.1793
Ob0240762	37.0281	44.2128	39.4656	44.6949	32.1564	37.4808	13.6998	10.3968	12.8729	60.7125	69.488	69.3683	31.2834	47.8217	28.5525	16.5939	7.23588	12.4148	37.1075	39.7071	45.5886	57.4306	37.79	36.8333	28.5722	29.02	22.2094
Ob0240761	16.7791	30.9649	31.7791	43.0412	40.0234	38.4441	1.48638	1.05798	1.22447	5.00533	3.65248	4.33812	46.1437	40.7532	25.8865	4.36128	2.33695	4.02937	15.6291	21.8307	17.2963	9.43792	6.52064	9.1219	11.9494	12.3736	15.2746
Ob0248513	3.47417	6.94848	3.90097	5.69356	12.0444	10.0989	1.88975	1.58645	1.09159	2.86025	1.82969	3.03633	24.6963	6.62187	19.4295	1.97664	11.2724	1.1298	1.29836	4.15623	4.45015	2.25172	2.63503	4.32249	2.00736	1.5177	1.35399
Ob0202898	1.81063	4.17226	2.64737	2.06884	1.81509	2.04087	0.617169	0.233901	0.641742	0.314349	0.507573	0.33632	3.50939	3.36935	2.51778	0.454916	0.543747	0.373027	0.293172	0.448942	0.657192	0.199371	0.60034	0.165195	0.370037	0.208925	0.254839
Ob0209326	0.535456	0.615013	1.3003	0.129345	0.279898	0.278827	2.77543	2.0192	1.41031	0.842493	0.792425	1.41451	0.98671	1.46226	0.36048	1.75165	2.80192	1.85012	1.77758	0.527543	1.64996	1.80523	2.92799	3.37161	0.29334	0.959343	1.0023
Ob0202891	164.763	242.563	249.45	213.909	263.871	200.976	19.6346	17.9035	13.6619	5.89015	10.3206	3.54332	244.522	227.242	276.881	3.19823	1.65514	2.96251	3.7452	1.8964	2.94441	8.31408	2.80002	9.17975	2.07815	3.29909	1.04579
Ob0202890	1.872	0.44537	0.865825	0.835777	0.916668	0.799167	4.504	2.67037	4.78108	2.02295	1.89375	2.21999	1.00506	1.30687	2.08805	2.37091	1.90241	2.06286	1.96313	3.85112	3.27289	1.65709	2.43037	1.62113	1.80728	1.74431	2.58129
Ob0202895	12.1433	15.4419	16.4971	12.7669	12.8301	16.1457	12.4761	14.4026	13.2248	13.6235	12.948	18.2513	15.9837	8.86042	16.1965	21.8783	25.2555	21.7714	59.4473	58.8975	60.6289	19.324	13.6065	28.3962	69.0382	73.4163	89.6648
Ob0232799	5.40268	6.659	4.59739	5.65729	3.41659	5.10574	3.33202	4.11696	5.28759	2.65207	2.65641	3.29662	4.42675	5.28893	4.16601	2.58927	2.44528	2.20083	3.20346	1.79349	1.48653	1.6741	2.02681	2.12717	2.92941	3.41372	2.82313
Ob0232798	18.2912	15.5476	20.3993	15.3996	16.9172	13.7047	20.7299	25.8513	29.7916	26.6458	27.2853	27.1759	12.0362	14.1738	8.67022	17.0031	20.6919	17.2595	17.6837	18.5699	15.6443	15.2356	18.4554	15.3902	20.6691	16.2797	17.9625
Ob0232793	17.7083	73.077	21.3617	36.0607	27.606	39.7217	0	0	0	0	0	0	37.6389	8.57907	24.861	0	0	0	0	0.036857	0	0	0	0	0.038749	0.118073	0
Ob0232791	7.76163	7.53045	10.729	8.23279	8.56407	7.06016	1.85445	1.94616	2.52789	2.41125	3.14815	2.62153	7.78532	6.09832	5.01363	3.17824	2.03744	1.13556	3.4123	2.81806	3.59714	3.38931	3.41593	3.0575	3.73786	3.94323	4.5211
Ob0218847	22.9307	32.749	20.7379	24.1313	13.7077	22.3076	8.84949	6.9058	6.58559	3.00253	2.51062	3.00309	32.4499	29.7097	26.3329	9.40373	4.51809	5.09913	5.27704	5.34114	4.07999	9.49992	7.32539	6.60399	6.26001	4.75244	5.48258
Ob0218844	30.6561	55.2942	50.8904	39.2268	30.676	39.5721	16.2848	10.8839	13.953	12.0611	10.7088	11.1091	49.3052	52.3945	38.3241	26.0385	20.9775	22.8413	20.0979	25.7391	23.4368	20.5854	17.1105	19.7722	18.1092	18.4247	23.0169
Ob0217125	0.918677	1.63531	1.20128	2.77191	0.114338	0.947921	0.16077	0.461512	0.523202	0.767357	0.139613	0	2.44078	8.50097	2.09938	0.220642	0.219735	0.093411	0.246674	0.184036	0.259311	1.28846	0.978985	1.05488	0.348692	0.344395	0.23819
Syringa_oblata_newGene_4346	0.343892	0.305316	0.628635	0.613256	1.32575	0.784237	0.052568	0.209629	0.303998	1.06933	0.617578	0.656607	5.09016	0.717212	1.0048	0.310764	0.182654	0.215693	0.535514	0.397617	0.618068	0.392835	0.223304	0.375327	0.564801	0.476759	0.366566
Ob0203275	0	0.473456	0.748264	0.818599	0.735641	0.331945	0	0	0	0	0	0	2.13663	2.24516	2.14264	0	0	0	0	0	0	0	0	0	0	0	0
Ob0203276	1407.48	867.452	1181.37	946.454	827.025	827.963	1008.17	536.489	812.451	551.89	626.09	423.736	980.365	1353.19	920.952	101.084	110.793	101.025	320.865	440.527	372.314	319.967	138.725	322.859	260.314	345.475	252.366
Ob0203270	0.954077	3.1935	1.94634	4.89513	3.49776	4.27271	0	0	0	0	0	0.132518	5.09166	4.31873	3.50413	0	0	0.030594	0	0.042753	0.123638	0.247435	0.035785	0	0	0	0
Ob0203272	0	0	0	3.39296	4.52533	2.51737	0	0	0	1.09915	1.26458	0.436078	0	0.331	0	0	0	0	0	0	0	1.26232	1.4936	0.688825	0	0	0
Ob0203279	10.5426	22.8329	31.1988	18.367	8.85311	10.3201	6.78119	1.52294	1.72668	9.6021	8.16211	7.47679	20.5697	21.2748	13.4245	1.96034	1.74116	1.31777	4.97896	10.8671	8.76503	7.90677	2.41507	5.99855	2.9954	1.8688	1.61783
Ob0241497	1.92919	4.47378	6.54658	5.82901	13.9664	9.37245	2.54606	5.61515	6.2899	10.8847	10.8579	9.37869	4.07145	4.81306	5.78417	3.9163	3.67583	4.64629	13.4582	19.2399	21.2603	2.61461	2.41009	4.16873	11.7912	12.6686	11.0277
Ob0241494	2.97407	6.6024	3.79974	4.2471	7.75443	4.92835	2.97783	4.37469	5.86571	5.91081	6.81166	7.31707	13.0658	16.1799	19.177	3.15274	3.92899	3.15116	5.96545	6.80985	6.41099	3.08503	2.11863	2.35319	4.69705	5.22695	5.55323
Ob0241491	73.2869	138.257	117.465	117.902	107.344	102.883	54.372	40.1227	40.0058	27.3227	32.9138	29.7545	149.737	125.82	106.223	75.0776	58.4978	47.8518	58.0435	56.6532	54.3747	52.4637	50.3189	53.4919	44.8996	42.4765	60.7741
Ob0242614	3.83956	2.35992	2.67244	5.69717	4.49416	5.1045	2.13511	4.5181	2.68493	8.25833	4.79617	5.61925	0	0.724554	0	0	3.87648	1.19553	0	0.953399	1.35779	6.35408	7.20211	10.551	0	1.83413	0
Ob0242617	2.86554	5.56081	4.88177	9.37454	13.3724	9.08968	3.09472	1.93878	2.9559	0.98722	0.154028	0.680848	4.82024	6.03429	9.42135	2.18835	3.34369	2.65832	0.386548	0.9685	0.442612	1.84392	5.24016	3.37522	0.579897	0.327942	0.39222
Ob0242613	2.53942	2.54257	3.09228	3.17397	3.04083	4.21559	1.91426	2.16731	2.54673	3.12483	1.55747	2.04431	1.58932	0.345854	1.40911	0.826408	2.62771	1.15131	0.738921	1.20817	0.983257	3.48506	0	2.21143	0.879874	0.687962	0.850698
Ob0216248	15.9105	10.4168	13.0653	6.2703	8.6926	8.94639	14.0515	11.1159	13.3662	10.6143	10.0199	8.39872	3.38298	1.41499	4.38376	10.989	12.7583	15.6815	3.18454	2.23243	2.96737	16.4876	18.9524	16.986	3.22949	4.92786	2.88306
Ob0241141	0	0	0	5.87087	8.0267	8.12015	0	0	0	3.87851	3.94693	4.23747	0.406684	0.394895	0.385784	0	0	0	0	0	0	3.45308	3.36392	5.08795	0	0	0
Ob0241143	8.18019	11.0346	13.6175	17.3598	27.2071	16.7914	5.08932	4.42902	5.44291	2.81066	2.98562	2.24622	21.674	18.3116	31.6178	0.85843	1.80682	2.33162	1.79659	2.54558	2.28987	1.20948	1.80289	2.30909	0.719532	0.429629	0.434232
Ob0249395	2.51259	7.20962	3.26224	5.31302	4.7236	5.94565	0.307104	0.503742	0.684534	1.2753	1.25156	1.144	8.83007	7.95768	8.07387	1.09654	0.927502	0.992656	3.60908	1.83748	2.07314	0.7205	0.342708	0.61572	3.03644	3.16983	4.29509
Ob0204139	0.345905	0.753013	0.833641	0.708845	0.66089	0.994493	0.249151	0.358776	0.514692	1.06012	0.400544	0.530908	0.85572	0.771502	0.862908	0.385062	0.441922	0.342703	0.85464	0.757906	0.838284	0.652424	0.408333	0.569049	0.726686	1.34289	0.932835
Ob0249399	0.295339	1.17868	0.601	0.271144	0.392248	0.226946	0.679777	0.767566	0.630138	0.468954	0.424833	0.718618	0.588798	0.607418	0.563596	1.00032	0.836387	0.697012	1.04057	0.93691	1.51225	0.135032	0.454518	0.50743	0.743539	1.03469	1.22244
Ob0229140	10.2968	16.183	12.9203	15.2689	10.1806	11.5026	3.09539	3.075	4.53977	4.92054	4.60889	4.24141	11.9946	9.31735	11.4912	8.19099	5.49097	4.94493	3.23744	6.80706	5.91991	9.16152	8.54302	7.12412	3.11097	2.7386	5.53165
Ob0204130	43.0169	52.1938	46.6448	42.5621	42.5396	45.0049	24.6887	38.53	25.5908	41.3642	39.5478	38.5432	49.0606	45.5845	48.8386	44.7359	39.2105	37.1307	65.962	71.8223	79.7441	36.8868	33.5268	33.6149	70.8053	74.302	78.5495
Ob0205260	24.9587	16.7088	31.8049	12.3434	9.3242	13.6298	32.4827	38.4031	33.6802	37.4865	10.0213	9.79431	15.1264	15.4125	14.1791	11.5042	23.8619	22.3328	43.511	16.5428	8.24156	56.8908	31.3024	50.5575	27.9308	49.8046	42.1524
Ob0205267	2.20163	0.807526	1.13501	0.158051	0.2024	0.29924	2.52318	2.49658	2.63655	0.457663	0.299843	0.338752	0	0.064568	0.140211	2.6091	1.78853	3.67765	0.175235	0.141877	0.34417	0.92218	0.663595	0.399479	0	0.309534	0
Syringa_oblata_newGene_10811	0	0	0	0.589928	0.65755	1.64784	0	0	0	2.42784	2.33733	1.40932	0	0	0	0	0.261678	0.198492	0	0	0	2.11874	1.8413	1.16704	0	0	0
Syringa_oblata_newGene_10819	0.157165	0	0.195061	0	0	0	1.56815	0.904936	3.11716	0.144488	0.065779	0	0	0	0	4.29788	2.83696	3.04928	0	0.073528	0	1.08749	0.252859	0.860304	0.101874	0	0.118436
Ob0203850	0.186886	1.78866	0.247338	0.704513	0.613895	0.780567	0.03921	0	0	0.083107	0.185923	0.129023	1.74867	0.620264	0.700449	0.033186	0	0	0	0	0.199333	0	0.164023	0.180239	0	0	0
Ob0239827	0	0	0	10.1536	15.1847	12.9085	0	0	0	23.3475	24.3628	22.8846	0	0	0	0	0	0	0	0	0	7.77947	7.25295	5.16162	0	0	0
Ob0239820	30.0994	7.39548	18.987	3.54693	47.1852	15.8342	24.9322	88.5831	78.6819	90.1158	93.861	122.32	7.52294	6.05732	12.1037	36.6405	23.3068	28.0794	98.8542	168.676	146.826	26.1959	27.16	27.7674	67.362	59.7587	60.3697
Ob0203856	41.248	4.00153	11.1798	9.02532	23.5751	7.52944	209.733	159.985	133.121	26.9288	14.1674	25.4689	5.0291	10.1435	16.0824	150.192	195.017	266.629	20.2288	26.056	18.943	97.7272	158.463	115.452	72.3519	42.5716	25.3959
Ob0244263	0.224237	0.078291	0.117109	0.328424	0.436924	0.11741	0.248411	0.266577	0.381951	1.3057	1.64512	1.44467	0.609362	0.357498	0.09258	0.098104	0.236462	0.350573	0.440904	0.632556	0.356467	0.190233	0.153234	0.263444	0.485547	0.161005	0.445107
Ob0203858	5.93334	4.09661	4.12665	3.3449	2.16605	2.37363	5.9903	5.94052	7.93798	7.47249	9.20877	10.977	0	0.034454	0	10.7134	13.5674	8.09286	0.114846	0.050697	0.089119	6.71337	12.2224	16.1666	0.190967	0.144294	0.428113
Ob0203859	34.0766	19.4017	22.3395	17.9692	21.0241	19.4845	19.0182	30.9355	33.6394	45.0804	50.4297	46.8471	13.5392	13.4296	11.2505	29.624	35.7448	24.7336	34.9246	33.0437	33.3029	26.5208	34.7735	40.1427	34.9656	37.1204	47.7547
Ob0244261	1.47254	0	1.57405	0.707695	0	0	1.98838	3.45352	0	0.725718	0.972773	0.255174	0	5.67224	2.3274	57.9157	19.908	58.8354	21.0882	0	0.315897	15.2208	16.247	10.9716	1.38157	2.72113	1.65681
Ob0214086	2.0644	2.87848	2.41845	2.85705	17.0816	3.71287	0.896605	4.55945	2.21291	20.8671	29.7522	22.8508	1.82596	2.90878	2.03896	2.23488	2.89764	2.19027	3.39604	3.46091	3.61216	2.2664	1.5195	3.22594	4.10751	3.10579	3.17924
Ob0244265	8.85077	9.21991	6.22118	19.8395	16.5773	17.1876	7.45015	4.49997	5.80755	20.6817	23.4243	21.1143	10.3838	13.9089	8.96404	4.63326	5.98073	3.68025	14.8601	15.6872	13.8684	11.4009	10.7129	9.55231	12.8939	13.7789	16.0783
Ob0221700	1.24581	1.64407	1.60768	0.525818	0.474437	0.388801	1.55916	1.43161	1.9773	0.102765	0.090412	0.238368	0	0.050361	0	2.71375	2.3366	3.29823	2.3773	0	0.389319	1.29414	2.34707	1.89634	0.026948	0.597825	0.28355
Ob0235978	43.6694	32.2793	33.0991	33.3197	30.2483	32.196	35.601	39.4649	37.1152	40.8249	40.4788	41.085	35.807	34.8676	39.6441	58.8693	60.2828	50.5032	60.6521	58.2937	58.2101	56.1783	51.9119	56.2434	58.8134	64.5701	64.834
Ob0200025	2.44773	2.25792	1.33624	1.81696	0.906397	1.70006	0	0	0.057177	0	0.023082	0	0.27495	1.80717	0.339365	0	0.224689	0	0	0	0	0	0.043284	0	0	0	0
Ob0230551	11.6496	12.517	11.8297	13.5856	13.3522	12.4992	10.0208	15.1352	13.7013	22.401	19.1154	19.3165	11.5861	11.032	10.1855	13.1193	10.7473	10.8259	11.1399	11.4066	11.667	19.9781	17.1157	18.0822	12.0114	10.9887	15.0816
Ob0230556	30.845	42.2449	37.1432	47.1917	33.6617	39.5024	7.34019	7.81897	6.52731	5.4427	5.72591	5.13618	34.3285	36.5057	25.2116	5.57148	4.75757	5.80807	3.76097	4.75368	4.70915	7.33561	9.58188	8.06404	3.22004	5.58413	4.65776
Ob0230555	68.8038	147.313	127.934	175.864	126.359	161.881	19.2678	15.0632	15.3729	12.7375	5.57991	6.12133	247.43	230.323	219.835	14.8714	11.5971	13.8114	19.6842	16.0185	17.7455	24.5217	21.3544	22.1037	20.9794	26.2428	22.706
Ob0230559	10.4569	1.99375	3.06385	3.11666	4.97598	3.10635	28.546	21.8941	19.0164	4.5481	2.16108	4.25752	3.09067	3.98534	5.04263	12.4566	28.8626	27.1799	2.72632	2.29847	2.21372	13.1588	17.9903	16.695	4.22623	1.68742	1.85047
Ob0230558	15.6661	26.4424	21.6273	22.5793	25.4731	27.1436	5.88374	4.58453	4.34537	9.95763	8.76079	7.00447	23.9986	26.7793	20.2894	7.37171	6.6306	6.3666	9.81282	7.61673	10.4773	12.0742	8.05836	11.9211	13.3572	13.2692	16.8677
Ob0234423	5.5022	7.83946	5.84725	6.431	5.67926	7.78129	5.86067	2.84382	3.17725	2.46068	1.40042	2.07111	7.78805	7.29462	8.1795	2.67482	3.57956	3.18521	2.48297	1.3576	2.06748	2.94329	2.93954	2.65713	2.50976	1.73617	1.97229
Ob0234422	8.39255	19.5282	14.6468	18.3322	20.459	20.7403	3.12789	4.2984	2.88003	13.4263	10.8682	9.55538	20.227	19.0505	19.2817	2.50441	2.72925	3.37778	6.85559	5.98767	8.56618	4.93294	4.05616	3.29374	6.66145	8.45679	7.85996
Ob0234429	17.5213	36.742	25.2933	35.2192	34.7369	32.5233	11.0287	9.33212	6.48649	12.2476	15.7205	8.39548	42.774	43.0166	41.5011	13.9528	11.7553	10.3364	13.3682	17.0531	16.8837	10.5002	9.92784	10.8742	17.3251	18.1528	15.3008
Ob0228655	16.2561	19.1837	17.8285	19.9378	11.6733	14.3397	10.9237	5.54491	6.99379	7.47257	7.50801	5.6913	27.4781	26.509	22.0768	9.94411	10.9464	9.53238	12.2467	9.54007	5.50174	9.45312	12.7411	9.24813	8.45344	9.32373	10.7374
Ob0245601	2.3034	3.9953	5.95543	3.85408	5.9702	3.29403	1.19256	1.0888	1.3347	2.92117	1.96816	3.37199	10.3493	11.6929	6.46101	2.00783	1.71127	1.60895	6.70945	8.21637	8.46579	2.38878	2.195	2.19373	9.15646	9.40436	9.41981
Ob0239176	13.5448	6.14002	9.43656	5.46618	7.69615	3.88403	4.25392	6.73732	11.6499	6.29802	9.81188	7.86664	2.75017	2.84906	4.09133	4.22256	4.92755	5.59439	1.00781	0.370536	0.513229	2.06794	2.34799	2.34027	1.64016	1.43333	1.02647
Ob0206988	9.43646	10.4343	12.0232	15.2131	14.773	14.2363	6.46929	3.64535	4.63475	8.02227	7.67644	7.74574	9.98546	11.2876	9.95853	1.94057	1.66704	2.43668	2.20956	2.2214	2.36057	6.81719	4.55614	6.67948	1.73151	2.08644	1.0676
Ob0239174	37.6048	25.1451	26.429	25.6996	25.2542	23.6354	27.9594	38.9606	36.9666	46.6458	49.2779	42.6016	23.4748	19.658	28.3035	40.6241	36.9967	35.4693	36.2237	42.1803	43.528	44.0486	37.3121	41.1785	33.0373	34.5472	32.7377
Ob0239170	1.22342	1.6905	1.55836	2.00692	1.60589	2.09838	0.799361	0	0.74874	0.196954	0.131964	0.257018	1.78287	2.04552	1.04198	0.329297	0.400668	0.287302	0.193059	0.261476	0.321686	0.44019	1.35189	0.274891	0.419982	0.111361	0.178587
Ob0206983	13.8228	7.6426	9.94078	16.185	21.1523	12.4731	45.2013	38.9555	33.0095	7.33908	2.79483	6.26706	17.7377	19.9312	22.7349	32.9369	44.9248	65.3446	5.19073	5.5371	4.44551	19.9946	29.7254	23.3754	13.9833	6.25335	4.52577
Ob0206985	6.16159	7.94319	4.74111	0	0	0	3.35604	3.94947	3.25331	0	0	0	0	0	0	4.65829	3.2563	4.16569	0	0	0	0	0	0	0	0	0
Ob0206984	54.3251	39.3831	35.1728	34.1749	30.9221	37.6146	103.785	90.9378	81.4217	35.814	31.4786	32.6853	29.3013	35.8865	30.0097	82.5546	95.1943	118.696	32.7692	30.4986	29.9242	63.6356	82.6962	75.1936	43.2666	36.9032	32.3662
Ob0238885	4.71992	2.85198	1.94624	2.52701	2.6219	2.11367	22.4722	20.4179	24.7273	26.3585	31.8296	31.6689	4.29752	5.12729	5.00146	40.7443	34.8597	31.1325	95.384	114.064	102.931	46.6501	40.8163	43.6673	94.6665	79.0787	84.1472
Ob0238883	1.44416	0.806607	1.07545	0.614937	0.582722	0.683716	1.1832	0.954767	1.67455	1.55374	1.44	2.1571	1.99082	2.17568	1.49912	1.10285	1.53713	1.48182	1.66201	0.659135	1.24473	2.62596	1.19277	1.86648	0.883972	1.69352	0.550461
Ob0200021	28.6801	44.7606	41.8255	42.5133	25.2534	24.6857	25.2491	12.3256	13.6391	15.463	19.178	20.2767	52.5861	40.8173	35.8387	13.769	12.9694	11.3791	16.7034	19.0575	15.9238	24.2843	24.8646	22.2109	14.3874	12.2018	15.7985
Ob0238152	12.1258	8.73118	8.35581	4.16122	6.48806	5.14969	15.723	17.1815	14.509	16.989	16.1134	14.9888	7.31772	3.735	5.24497	17.1903	13.351	14.6116	16.3214	20.523	24.1187	13.6793	8.67923	7.74579	15.4532	16.2324	15.3706
Ob0200148	2.9747	3.12402	3.91557	2.45277	2.75935	1.99207	3.55075	5.81712	5.69057	2.48701	2.57589	2.05263	2.88876	2.54119	3.25266	7.18838	6.75837	4.60099	2.25217	1.68752	1.67688	3.65633	3.59206	2.18879	1.05522	1.22714	1.39124
Ob0219927	20.2442	33.3253	29.2961	33.0333	41.8633	34.8785	12.4887	14.1138	11.9041	18.1337	19.7611	17.807	37.813	28.6548	31.6974	9.11289	9.81707	10.6871	21.7932	16.3619	19.3462	17.9084	14.3275	19.6932	13.381	17.0455	12.7641
Ob0219925	12.3182	9.57792	11.4268	10.5318	11.581	9.96354	8.11233	14.8596	12.754	15.7317	15.7691	15.5637	9.09618	6.35638	7.98823	16.0156	16.7274	13.1162	22.4915	21.3577	19.9305	13.3201	13.6955	14.4866	20.412	21.5918	22.2666
Ob0219923	0.327409	1.13301	0.647788	2.41148	1.34957	1.08569	0.126419	0.077342	0.268922	0	0.096023	0.243212	1.2352	1.02173	0.762266	0.405202	0.780316	0.178205	0.087173	0	0	0.397104	0.264898	0.254489	0.028684	0	0
Ob0219922	11.5799	16.5784	17.3934	14.7425	14.3906	14.9572	4.12118	7.08458	6.46564	9.87777	11.1894	10.175	11.3475	11.3587	9.09081	7.14379	2.77932	5.6029	10.3086	9.91131	11.3716	5.12008	4.85398	5.73246	6.51555	7.28821	6.77156
Ob0219921	1.68642	17.7403	16.9732	12.491	15.2339	17.7566	0.071371	0.140341	0.504248	0.490922	0.370044	0.435401	29.7885	40.5506	39.1096	0.288099	0.479455	0.330239	0.521277	0.333916	0.439738	0.271709	0.272401	0.145943	0.511952	0.616873	0.628561
Ob0214453	0	0.077093	0.076577	0.215581	0.261538	0.224699	0.218277	0.065027	0.062369	0	0	0	0.539212	0.289329	0.588942	0	0.172222	0	0.880601	0.816005	0.792038	0	0	0	0.780252	0.960781	0.938467
Ob0242046	139.221	0.451789	12.0288	0.260637	1.67472	0.444368	909.885	659.549	509.172	82.4621	43.818	79.028	1.49665	0.665077	3.10042	565.891	775.276	997.001	60.0455	84.5245	60.7391	314.626	535.435	407.238	174.561	106.705	64.6481
Ob0237024	5.89372	9.74301	8.12705	8.3018	4.24246	4.90299	0.451688	0.738605	0.592711	0.21925	0.336939	0.409814	8.95099	6.21966	8.65662	0.705114	0.560391	0.667526	1.33074	1.55002	1.57251	0.232707	0.627111	0.841664	1.40384	0.521763	1.56154
Ob0237025	4.46426	6.1508	4.34861	4.96999	8.61464	7.4443	5.02957	6.232	4.82862	15.1821	16.2055	17.2604	4.20313	5.39165	5.64531	4.25339	3.41732	3.18735	8.93651	9.05222	12.1743	8.96303	11.438	11.9142	6.43933	8.29166	9.42522
Syringa_oblata_newGene_14663	0.191428	0.326615	1.07401	1.56364	0.877866	1.15602	0.095962	0.436718	0	0.315054	0.325177	0.608572	0.06608	0	0	0.217035	0.282951	0.455209	0.050816	0	0	0.523313	0.624176	0.870128	0	0	0
Syringa_oblata_newGene_14662	2.56176	3.52323	2.5002	1.98311	1.40401	1.04867	1.306	1.79526	2.34594	0.799724	0.802365	0.955279	1.11015	0.796213	1.33789	1.14177	0.827485	1.01729	0.35628	0.65023	0.784996	0.622617	0.819099	1.05325	0.541234	0.691456	0.561579
Ob0238229	3.01682	0.716394	3.61484	2.90312	1.14099	3.34588	0.487703	0.327716	0.100867	2.28314	2.07518	2.57751	1.21615	1.14335	4.02809	4.4062	0.665831	5.17575	20.8551	3.31662	4.32836	13.0494	14.7969	17.2979	4.07461	7.42119	5.14875
Ob0238228	17.5559	22.4341	27.6034	11.8077	7.51539	15.615	5.71322	7.08964	4.58358	8.49673	16.2509	7.84246	10.8073	32.8915	17.409	11.9886	9.33237	13.0502	29.6183	12.3051	10.517	30.1552	31.4836	30.2621	26.2192	21.4663	20.4878
Ob0238221	3.13101	6.90177	4.04818	2.85244	17.1354	5.60853	6.2432	3.60752	4.42561	3.91212	3.00766	2.26349	3.69174	11.9953	5.16279	1.87346	1.45103	1.35808	1.79848	2.80008	3.2321	2.97612	3.06206	2.05119	3.15306	2.06781	2.41434
Ob0238222	12.382	34.5515	31.0094	22.3932	30.8152	17.7535	4.10617	2.85099	0.562625	2.16338	2.3615	2.12176	29.9014	18.9929	17.0236	3.13196	0.962082	0.678415	1.32443	1.02378	1.71267	3.79041	2.75916	5.20715	0.854083	1.33374	1.06482
Ob0238224	17.4519	20.4745	20.3005	16.7306	18.2168	17.9981	7.203	4.14778	5.98815	4.03844	5.88024	4.188	11.9042	14.8861	12.6607	2.20572	2.45102	3.03937	3.15423	2.88863	5.37787	3.07274	5.56072	4.10779	2.50681	2.78612	3.64716
Syringa_oblata_newGene_8624	0.413872	0.610417	0	0	0.266222	0.616682	1.54079	3.50278	5.52214	0.388465	0.513714	0	0	0	0	4.88925	2.74051	2.09311	0	0	0	0	0	0	0	0	0
Syringa_oblata_newGene_3631	1.87926	2.74099	1.82583	2.55659	2.00955	2.41042	1.9083	1.89391	2.24758	1.89533	1.37753	1.20521	0	0.03156	0	1.30225	1.59764	1.3894	0	0	0	1.79647	2.63661	3.05132	0	0	0
Syringa_oblata_newGene_3630	7.41266	7.65432	9.03306	3.23683	3.84416	3.74092	6.95694	8.16773	8.96057	4.76959	5.32743	5.57155	0	0.533555	0	7.12946	7.4467	8.11597	0	0	0	5.01473	5.02917	5.5794	0	0	0
Syringa_oblata_newGene_3639	3.57829	6.37919	6.26193	4.98015	9.68465	7.36565	4.07265	6.39379	6.66641	12.4334	10.5158	10.9854	10.0116	11.6402	9.83237	4.69633	5.04214	4.0991	12.9928	12.4821	12.6334	9.73692	7.09416	8.0084	13.0093	14.8631	13.9227
Syringa_oblata_newGene_3638	2.97361	5.5177	4.44024	1.89593	1.9569	1.85472	1.7118	1.84462	1.92235	0.964982	0.858977	0.8286	2.39013	0.275977	1.48507	3.2853	2.29243	2.33134	0.644053	0.788077	0.442126	0.761083	0.36682	0.886691	1.06854	0.88578	0.978299
Ob0242006	9.52403	40.6354	32.8213	11.8125	18.7649	15.0744	1.23842	0.719522	1.02504	4.25041	2.55624	2.97708	22.2754	17.1272	15.7646	0.047161	0.05744	0	0.975289	2.06281	2.03288	0.133455	0.333554	0.064715	0.903663	0.65413	1.34478
Syringa_oblata_newGene_12509	0.246308	0	0	1.35888	5.42133	2.3163	0.232548	0.181667	0	4.0143	4.68346	5.03283	3.11621	1.1524	0.951328	0.108401	0	0.344902	2.37851	4.81582	3.03233	2.17537	2.37446	2.17743	1.84624	1.95081	1.46283
Syringa_oblata_newGene_12507	14.7846	12.7542	12.3442	6.78133	9.02573	7.89981	16.1194	11.2619	14.5974	10.454	13.1999	9.01952	17.221	14.2486	13.803	18.6425	14.5199	12.1497	29.3083	21.7656	23.3434	12.4243	15.3388	10.4047	24.1996	24.2775	25.6089
Syringa_oblata_newGene_6376	130.668	66.8118	105.986	55.9379	50.2834	36.7994	585.594	314.287	281.338	42.5785	21.6469	41.4128	42.0553	82.9928	90.7702	356.997	499.074	588.371	31.2671	40.5155	28.6834	151.801	252.333	217.824	104.727	40.1992	38.3071
Ob0223484	4.14659	8.24097	4.75481	11.8831	11.1561	9.54285	2.66285	3.17843	1.73012	1.22568	0.403737	0.358581	18.4189	15.3223	18.9351	3.32492	5.73911	2.79795	0.489231	0.160772	0.281762	0	1.03136	0.647022	0.328021	0	0
Syringa_oblata_newGene_15047	0.421136	0.878839	0.718949	3.71154	2.2927	3.70409	0.154517	0.272718	0.403482	7.83621	10.9905	6.34485	0	0	0	0.198282	0.586909	0.264172	0.011754	0	0	5.76785	3.50845	3.44487	0	0.011945	0
Syringa_oblata_newGene_15041	0.208459	0	0.679156	1.02141	1.76754	1.3647	0	1.15322	1.01931	2.64079	1.66094	2.23195	1.15489	0.498086	0.231678	0.356616	0.234643	0.271393	1.028	0.445387	1.50218	1.62273	1.77296	2.10775	1.50739	1.51868	1.70064
Ob0250353	20.7464	34.9384	27.1521	35.5101	18.3147	17.2733	6.92664	5.48562	3.51483	2.6188	1.63041	0.920823	49.1401	39.4473	51.5801	3.56185	2.89876	2.63415	4.52348	4.27416	5.10388	7.2387	3.46061	5.79758	3.89323	3.98102	5.12843
Ob0227398	28.8336	22.1264	19.8375	13.1393	10.1272	10.5598	61.6488	48.2404	36.9834	36.0749	39.0597	29.3079	20.8805	25.5036	24.6607	46.6089	49.2933	63.4805	37.3109	24.9873	41.4119	49.348	48.7577	38.8266	26.8827	47.4692	23.5023
Ob0201106	50.991	48.4905	48.2745	51.0496	44.823	44.3271	24.125	20.0839	23.067	17.2673	13.9095	14.2835	61.4976	57.8073	66.9182	27.658	19.4091	22.1913	37.0185	31.4939	35.0005	37.915	28.7309	30.7713	27.0057	33.0985	27.9209
Ob0207326	2.80441	2.86958	4.54985	1.05326	0.514235	1.39002	0	0	0.326906	0	0	0	3.35358	2.87403	3.39422	0	0	0.136659	0	0	0	0.104281	0	0	0	0	0.162514
Ob0207327	0.56136	0.666754	1.14463	0.292274	0.967778	0.571124	0.395433	0.346221	0.319501	1.27265	1.34712	0.913883	0.585269	0.323278	0.781398	0.23895	0.5511	0.383038	0.310776	0.391369	0.244862	0.391305	0.148956	0.379013	0.394587	0.396187	0.438221
Ob0207322	29.4092	20.1185	20.0213	10.3137	12.8375	10.1915	82.5557	48.6583	50.4305	23.2614	14.8909	14.8702	15.2819	13.2758	24.215	51.4788	38.5839	36.3398	49.9736	42.1468	38.0359	51.6138	70.182	64.6863	56.0772	67.3868	34.4047
Ob0236049	0	0	0	3.47933	3.44028	4.55556	0	0	0	2.8297	1.1375	1.55477	0.711198	0	1.51793	0	0	0	0.691806	0.584585	0.667483	1.73093	1.87881	1.84162	0.261343	0	0
Ob0236048	1.41322	1.74303	1.75203	2.21897	1.50694	1.87816	0.272642	0.46293	0.891386	0.630135	1.05015	0.372285	1.79855	6.30188	1.18742	0.126036	0	0.046464	0.06861	0.536943	0.183222	0	0	0	0	0	0
Ob0236041	150.42	107.213	116.726	132.292	121.726	127.961	135.342	148.443	145.463	122.751	116.945	124.551	92.8552	91.1214	97.4435	162.946	151.131	139.503	157.4	158.246	151.958	188.441	163.26	157.991	162.36	148.469	155.431
Ob0236040	4.97903	5.19443	3.90427	0.603588	0.756955	0.516633	5.55476	6.43776	6.22187	1.52475	1.59175	1.60829	1.59481	2.17638	1.29366	3.34957	3.68618	3.34588	1.36464	1.64828	1.53213	1.11275	1.62294	0.864245	1.58558	1.1963	1.62164
Ob0236047	0	0.689783	0	1.03354	1.19747	1.63761	0.4726	0.735914	0.764938	4.56041	3.23535	3.47435	1.30899	0	0.747534	0.762961	0.435112	0	1.41779	2.71681	1.56002	3.2907	3.01876	2.63855	1.57518	2.0797	1.54949
Ob0236046	0	0	0	0.424134	0.99936	0.365242	0	0.199484	0.172129	2.74884	2.71162	3.94315	0	0	0	0.092351	0.1325	0.324832	0	0	0	0	0.326654	0.289216	0	0	0
Ob0236045	0	0.255042	0.190405	0.319748	0.509899	0.308833	0	0.077103	0	0	0.03376	0	1.52694	0.853139	0.82931	0	0.112313	0.03089	0	0	0	0	0.031869	0	0	0.045837	0
Ob0253781	27.955	51.9137	26.7251	52.4404	12.0986	40.2412	0.31767	0.390047	0.427453	0.480793	0.473407	0.110688	18.1485	29.3892	19.0678	2.07332	2.96794	1.9425	3.93409	1.16931	0.689175	0.732423	1.62856	2.32224	1.28007	1.99504	3.24861
Ob0202669	5.89075	6.37411	4.12761	2.79347	0.389237	1.22171	9.8577	4.33483	5.04099	1.02358	2.26305	1.75635	3.85479	4.57217	4.32133	9.24185	3.23227	6.46254	6.68914	13.2671	12.1767	9.06805	12.4796	8.45651	2.50077	1.80008	5.84031
Syringa_oblata_newGene_13678	0.015558	0.080992	0.200807	5.15852	4.69461	5.10249	0	0	0.615568	4.50829	5.76985	5.15859	0.24313	0	0.373524	0.365693	0.469335	0.08978	0.034486	0.306292	1.11639	4.2272	3.75473	4.25452	1.25721	0.521763	0.157047
Ob0202667	0.277731	0.641623	0.192294	0	0	0	2.73195	2.1579	0.71244	2.23117	0	0	0.105149	0.21679	0.223266	0	0.376817	0.105803	4.22749	1.32968	0.024925	5.68088	2.14733	7.35304	3.98002	9.79381	3.24435
Ob0232965	1.91881	1.75664	1.97941	0.741157	0.43334	0.53903	1.85227	0.610889	1.57606	0.450194	0.624535	0.506633	3.06399	3.95594	2.34832	1.2574	0.753436	0.465154	0.183663	0.30524	0.451314	0.825217	0.767604	0.46853	0.370427	0.526218	0.099424
Ob0232967	2.16647	2.72344	1.71467	0.762759	0.206283	1.4352	5.65532	4.24743	3.77785	1.23047	0.343147	0.478105	0	22.2188	1.14955	2.06878	3.81029	3.18392	0.414391	1.14092	0.740986	2.05581	3.97581	4.17545	2.20117	1.16082	1.67278
Ob0232961	0.092194	0.768592	0.319385	0.78904	3.03806	0.695652	0	0.221134	0	0	0	0	1.56412	1.97474	2.06387	0.044077	0	0	0	0	0	0.035699	0	0	0	0	0
Ob0232962	0.686112	1.16869	1.51576	2.27364	4.45866	1.46945	0.211418	0.269303	0.149315	0.050548	0	0	3.09555	3.41069	3.11093	0.297314	0.069584	0.095979	0	0	0	0.138943	0.444297	0.175598	0	0.105119	0.210662
Ob0232963	15.165	26.5096	25.0403	27.6543	34.8821	26.7	8.31613	6.35221	6.44239	5.75075	3.6195	4.91296	32.9682	36.0225	36.9638	7.63933	9.9872	7.87361	10.7756	9.7536	10.9954	6.9212	8.81066	7.66809	6.90959	9.10451	8.1716
Syringa_oblata_newGene_16537	0.586042	0.578671	0.845425	1.51041	2.15707	1.36269	0.362297	0.902222	1.066	1.56321	1.40587	1.89208	0.084179	0.139533	0.137993	0.809732	1.20232	0.701275	0.193854	0.117559	0.073843	1.86206	1.3555	1.29287	0.239274	0.149372	0.293172
Syringa_oblata_newGene_11748	3.97317	0.470557	0.722385	0	0.688641	0	3.98833	4.42634	2.74177	1.38498	1.26503	2.63437	0	0	0.533293	1.51053	1.86843	1.94251	1.45746	1.65381	3.3227	0.377757	0.971278	1.17568	3.01886	2.5192	2.33658
Syringa_oblata_newGene_16539	0	0	0	3.51484	3.56533	2.57971	0	0	0	2.94445	2.04177	2.9165	0	0	0	0	0	0	0	0	0	2.75115	3.93499	2.95458	0	0	0
Ob0210488	4.17477	1.48627	2.25563	3.88869	3.26505	2.54346	0.416362	1.37167	0.162098	0.143729	1.26421	0.241269	3.58392	1.42247	1.65778	0	0	0	0	0	0	0	0	0.101498	0	0	0
Ob0238158	7.92664	16.6262	16.4521	14.9123	18.4136	13.7765	6.86504	6.02277	3.25023	4.74721	4.24274	4.09303	22.9481	19.3346	15.8283	7.24793	3.22842	4.45733	6.05966	5.15312	6.79566	4.84926	3.14501	6.11021	4.19655	5.66232	5.15947
Ob0248543	27.6736	25.7743	54.0487	13.9329	24.7029	18.4552	10.7511	12.1806	9.77636	11.2681	15.2367	11.6408	21.0104	17.3074	22.5592	12.0118	10.2345	10.9698	2.17934	3.09093	1.98022	19.2451	14.3704	12.7911	1.75413	1.96164	1.99523
Ob0203595	1.05831	0.07347	0	0.618154	0.104019	0.393347	4.257	3.02378	2.43006	0.234522	0.178323	0.237565	0.259549	0.433579	0.135704	2.85777	3.10858	2.21948	0.256071	0.397495	0.388211	0.8724	2.68149	1.18927	0.77636	0.649392	0.522818
Ob0207033	0	1.48513	0.990594	3.4247	0.798811	1.28474	0.129773	0.126164	0.45475	0	0.39165	0	3.72853	2.33607	1.25425	0	0	0	0	0	0	0.492928	0	0.288288	0	0	0
Syringa_oblata_newGene_18599	0.469208	1.97711	1.0184	0.559111	0.640021	1.14842	0.138367	0.15558	0	0.919823	0.857993	1.09747	2.67555	2.56501	2.13456	0	0	0.01637	0.280805	0.11714	0.263531	0.331429	0.211262	0.254855	0.052902	0.187228	0.072206
Ob0217170	1.89378	1.37533	5.17883	12.2564	25.1537	18.8743	0.206479	0	0	0.585671	1.00642	0.790401	0.50992	0.607076	0.431974	0	0	0.251192	0.039022	0	0	1.76994	1.85419	1.78009	0.081425	0	0
Ob0208118	9.59955	10.8376	10.0346	10.6719	11.6212	10.9025	7.12047	13.132	11.4449	11.9249	11.6546	10.5566	9.0961	7.37718	8.79328	14.3807	12.1852	10.4158	13.6563	15.5434	15.925	10.2355	9.64472	9.66689	12.1056	12.6547	13.1053
Ob0208119	8.41668	11.7679	9.22738	14.4265	11.8645	8.29222	8.44904	5.59641	5.74795	3.23364	4.01053	3.42342	13.3567	17.4176	8.30149	7.37066	8.45971	6.37794	5.42852	4.98809	4.97865	4.30221	7.71056	4.91934	2.68531	4.34528	4.46578
Ob0208113	3.46953	6.07458	3.93289	8.46469	9.11363	8.6467	1.95246	1.65234	1.97418	0.970146	0.593587	0.751992	8.45551	7.15474	9.28219	1.36403	2.01495	2.46703	1.28513	1.06631	0.651853	2.2776	3.36145	2.92476	1.67469	0.887963	0.84785
Ob0208115	0	0	0	6.14423	7.55968	11.739	0	0	0	6.73655	6.15587	7.27651	7.97513	7.52261	6.66065	0	0	0	5.42551	4.60579	4.9162	8.51326	9.91597	5.49198	4.07492	3.35638	3.7754
Ob0208117	10.2064	8.90818	11.5857	1.54717	3.293	1.97243	6.8856	9.01526	7.88075	0.73319	0.513099	0.310314	5.619	6.60687	5.68889	9.08794	8.2599	7.61731	10.3144	9.4009	9.883	0.612319	0.704314	0.630595	8.27679	9.15028	7.75249
Ob0204679	9.25019	15.452	12.0695	12.3659	7.54477	10.9998	5.38606	3.67553	3.82188	1.00492	0.914118	1.42702	12.1842	12.5458	11.9178	6.39425	4.85195	4.21177	4.59858	7.60369	6.37693	4.26369	5.4498	5.36334	2.45409	3.03839	4.83618
Ob0209853	7.24505	17.4213	11.3717	16.2441	13.0734	16.0121	2.9353	0.689148	0.348253	2.56933	1.30213	1.31258	14.3737	19.7275	11.7542	1.08131	0.556534	2.0482	1.26201	2.60886	2.92073	0.527269	0.843334	0.46013	2.00182	1.9631	3.88403
Ob0204670	490.206	131.606	215.46	10.5844	0.068159	23.573	1491.45	1161.61	1134.25	1153.03	0.038924	0.159778	15.7791	136.54	50.3023	78.2113	529.845	234.435	435.662	260.758	1.79394	1657.91	675.287	1911.84	276.812	634.867	334.489
Ob0204675	2.07442	0.668641	0.795712	1.14155	1.28933	0.43516	7.59897	6.24128	4.69963	0.588434	0.451018	0.20882	0.847192	1.44139	0.827456	4.00879	6.18231	6.26201	0.391059	0.478845	0.379056	1.96066	4.16001	2.27262	0.942984	0.638421	0.397189
Ob0204677	2.2122	1.02647	0.744653	1.89836	1.50259	0.778537	8.71108	6.32677	6.07337	0.838828	0.841504	0.806929	0.535143	1.30966	0.811596	6.21814	5.98981	8.00138	0.421026	0.465144	0.245912	2.78194	4.35814	3.45585	1.14433	1.15547	0.422661
Ob0222612	9.44415	4.73946	5.39059	4.38332	6.59378	4.52207	23.9803	24.182	23.3667	16.2349	7.74941	12.4705	6.04799	7.73044	7.0867	20.7275	22.6126	36.9933	9.89915	12.3156	9.86256	21.5847	28.6493	20.7602	14.1892	17.9761	10.636
Ob0235538	14.0607	5.03708	7.52923	2.00706	2.99171	1.93511	35.3649	39.2792	40.8146	21.5073	43.8241	30.5039	2.25188	2.99982	2.33472	47.0311	43.7317	41.4449	37.5231	27.2394	34.3618	30.8138	58.7218	53.2155	36.0477	35.22	29.1226
Ob0235539	4.3987	6.17313	1.64825	1.67884	4.71172	1.82983	1.16723	4.45562	0.587042	1.74183	0.584207	1.72157	5.91042	6.99475	0.960713	0.984508	0.913411	0.842086	2.74067	1.28317	1.12804	3.78725	3.99784	5.04125	1.47538	3.05404	1.25381
Ob0235532	21.7893	22.3217	23.7795	12.3835	8.43356	7.77546	28.0843	21.6427	16.482	13.3361	12.1368	14.3493	11.0846	22.0525	10.4346	31.2037	27.5817	28.0553	31.9348	18.9657	15.1399	18.4457	22.7345	22.1211	28.506	27.2503	27.6886
Ob0235530	5.14583	13.2983	11.7034	21.1519	19.7367	16.4196	1.10318	1.2649	0.738203	0.847862	0.747853	0.611716	18.0716	15.5538	17.3753	1.03274	0.829858	0.844715	0.45527	0.330046	0.615003	0.99239	0.738922	1.0295	0.341223	1.19199	1.02578
Ob0235535	0	0	0	0	0	0.272591	0	0	0	0	0	0	10.3062	0.841792	6.89247	0	0	0	1.17994	5.05877	3.67877	0	0	0	0.795047	1.08502	1.15738
Syringa_oblata_newGene_5134	5.28496	4.43259	2.78593	0.565328	0.208573	0.592548	3.60517	2.91813	3.22541	0.298272	0.51761	0.286488	3.66561	1.4185	2.95181	5.36444	4.42828	4.82749	3.18988	2.55267	2.5898	0.658021	0.901908	0.693007	3.31021	3.57131	4.2816
Syringa_oblata_newGene_5135	1.7331	1.79941	1.30786	0	0	0.219073	1.26954	3.94845	2.27567	0	0.085426	0	0	0	0	3.75399	3.8422	2.65042	0	0	0	0	0	0	0	0	0
Syringa_oblata_newGene_5137	1.3387	3.28655	1.85212	0.737759	0.987582	0.732267	0.740581	2.531	1.86333	0.507342	0.210496	0.571909	2.26509	1.78307	1.47365	2.49283	1.49059	1.58425	0.446039	0.74294	0.677233	0.104585	0.377865	0.882519	0.41588	0.523501	0.504488
Ob0203139	10.3008	18.0121	18.0544	20.1073	19.1224	19.5737	7.93613	6.10909	4.7321	8.13326	9.24352	9.65776	32.0872	28.9307	27.0323	12.857	9.34143	8.21553	14.1502	17.4637	16.3756	7.13574	8.29231	8.59316	7.68537	11.8047	17.8639
Ob0203137	227.003	58.6266	23.9122	27.1348	37.1152	44.1975	1062.75	1942.3	1821.72	3730.71	3444.06	4177.28	46.567	5.39386	31.4922	1894.02	1317	1189.37	2025.76	2690.02	2427.79	1752.56	1254.55	1021.82	1587.36	1219.44	1546.3
Syringa_oblata_newGene_5138	1.79442	1.81509	1.67652	0.450071	0.491994	0.458712	0.497398	1.44225	1.38794	0.360603	0.358176	0.201991	0.791431	0.634265	0.935085	1.57341	1.77478	1.63274	0.298706	0.490163	0.937993	0.373263	0.161187	0.181891	1.05496	0.3331	0.362761
Syringa_oblata_newGene_5139	0.023534	0	0.489605	0.018167	5.861	12.1966	0.012971	0.072534	0.02734	0.643521	1.30977	1.4271	0	0	0	0	0	0	0	0.089227	0.05915	0.025765	0.012877	0.05725	0	0	0
Ob0203131	4.64138	0.398771	1.54736	0.167667	0	0	10.8025	26.5933	28.8713	0	0	0	0	0	0.3021	16.0343	6.62411	10.3572	2.18383	0.034784	0.098922	0	0	0	0	0	0
Ob0203130	1.60117	0.35372	0.601966	0.604178	0.819876	0.492733	7.09977	4.44878	3.58331	0.949605	0.514709	0.673624	0.420074	0.587106	0.962024	4.58271	6.64848	7.72868	1.92977	0.603494	0.442981	3.0942	4.27701	4.4326	0.969917	0.85817	0.330491
Ob0209791	20.5889	48.2768	46.2974	45.6172	49.4816	45.7212	11.7102	9.85361	10.3052	11.4456	9.87222	11.4237	90.5264	70.0108	64.4334	17.2439	11.4011	10.723	18.1321	23.895	17.3624	15.4637	11.6472	14.6912	13.298	12.5949	19.9192
Ob0209793	26.732	22.6401	20.0321	17.6309	11.1844	15.2664	26.0953	25.8926	26.0132	22.3863	20.5442	23.9127	25.4342	23.5019	18.5627	34.7527	23.2527	23.9467	44.8715	46.1761	42.2811	24.0145	23.2571	22.5241	50.7774	43.6023	53.5568
Ob0209792	9.81073	9.92498	9.12686	0	6.59456	3.4068	12.3235	14.3889	15.4982	3.91371	6.39279	6.42166	14.774	16.7748	12.279	10.847	8.03312	12.0132	23.7518	24.6177	26.0123	3.39749	5.49833	1.97453	23.2406	20.9549	24.8526
Ob0209795	9.86107	13.8358	13.7376	12.5588	17.0127	11.8253	10.9724	11.1676	12.0131	22.7209	22.1498	18.752	16.6902	21.1587	23.6078	12.2912	22.2676	9.4981	30.861	32.8876	36.12	10.9244	9.61417	11.451	26.9165	19.7678	28.6093
Ob0209797	1.25019	1.07621	1.0759	1.07603	0.69897	0.799637	0.643607	0.510732	0.887387	0.446051	0.18046	0.180737	0.84959	0.786867	0.906942	0.344968	0.351299	0.426735	0.100072	0.252306	0.156336	0.887753	0.400357	0.862958	0.0715	0.296762	0.186165
Ob0209796	7.72703	21.5712	13.7135	12.054	10.2397	17.0042	0.452831	0.885744	1.28773	2.84197	2.6973	2.67366	12	27.3886	26.4163	1.00727	0.432382	0.563747	2.76926	2.29796	4.42388	2.32154	1.35805	1.97772	4.2591	4.31518	3.89628
Ob0209798	34.4209	9.92626	17.8876	12.3593	21.4355	17.1051	35.3325	70.0669	61.3898	73.6008	86.5983	83.0796	8.27075	11.0565	14.5825	88.1942	119.131	86.2216	146.634	99.1936	102.176	81.6129	92.091	117.9	154.106	165.731	155.121
Ob0231094	2.01296	2.18999	3.22296	2.56404	2.83381	2.46779	3.45528	3.71863	2.9069	6.39055	6.4393	4.78686	1.37395	0.220838	1.51752	4.10725	3.7402	4.39773	4.73779	4.96028	4.97882	4.27838	5.58291	5.23433	2.68286	3.49309	4.18055
Ob0225882	17.0369	32.7982	28.1985	27.3157	32.4071	31.7709	15.3801	7.5118	7.0907	8.15746	7.39474	7.5114	40.9575	27.5842	32.4313	16.616	11.3732	9.6086	12.3463	17.4554	7.44678	10.102	10.5127	8.65209	11.5944	10.0469	12.2474
Ob0237876	27.286	27.2312	29.4125	21.553	14.9808	20.0422	20.1158	8.69863	9.98945	6.24789	5.65238	5.49931	23.3669	23.0363	14.0417	9.58738	6.55801	7.44412	4.92367	5.24444	5.13845	8.644	8.12191	8.08198	6.45561	4.14908	6.30612
Ob0237871	2.50392	3.69369	1.65676	6.70525	3.30426	3.67835	0.832928	1.29709	0.56929	1.25478	1.98402	1.16053	4.40939	3.42713	3.73813	0.870089	0.235799	0.766565	1.08289	1.51314	1.25141	0.355233	0.638735	0.475549	0.824821	0.958564	0.284754
Ob0237870	15.0166	25.5715	22.4985	23.5222	24.6591	23.7323	4.69963	5.84596	6.12369	7.78978	6.87912	7.11627	18.4981	25.3723	19.3163	4.88812	5.03941	5.82865	9.97005	10.1992	11.2105	6.69736	7.26939	7.92994	9.45661	13.4902	13.8093
Ob0237872	0.786265	2.12607	0.542628	5.30459	2.52776	4.13667	0	0	0.322885	0.473933	0.709152	0.867462	3.29019	2.1176	3.20312	0.510472	0	0	0.471384	0.494318	0.360219	0.865371	0.460656	0.314064	0.634199	0	0
Ob0237879	1.6583	3.05317	1.1847	0.82922	0.564027	0.578938	0.090547	0.289058	0.330398	0.485009	0.353437	0.447875	3.61881	2.22295	0.619182	0.446735	0.657496	0.484737	0.375655	0.116033	0.506684	0.260953	0.338634	0.140586	0.325537	0.194301	0.370635
Ob0231328	0.383528	2.29894	1.60131	5.05201	3.59433	3.418	0.070829	0	0	0	0	0	3.22723	1.84488	1.85479	0	0.121015	0	0	0	0	0.603688	0.908067	0.920195	0	0	0.055784
Ob0231321	34.0011	7.90367	19.5917	20.8574	30.7394	17.4228	94.6005	67.6637	61.0342	16.8897	7.46425	14.5662	19.8542	26.3784	34.3876	48.0898	88.4723	97.1204	8.52439	8.64931	8.89043	41.2487	71.0906	64.5382	17.3881	6.64041	6.92557
Syringa_oblata_newGene_17375	0	0	0	0.798215	0.681039	0.742154	0	0	0	8.55678	8.18013	7.63754	0.511942	0	0.658791	0	0.032043	0	9.7701	10.88	13.3563	15.0824	15.8217	13.2409	12.7141	7.56061	12.8403
Ob0231326	120.323	132.052	139.514	146.951	127.854	128.427	42.3632	27.1434	38.201	25.7811	27.5556	24.2312	110.125	158.567	79.7945	30.3893	28.9713	24.485	49.4502	53.501	54.9895	25.8882	33.2225	26.3171	57.2236	50.6155	63.3485
Syringa_oblata_newGene_1725	0.753298	0.927635	0.359669	0.864487	0.134208	0	0	0.079363	0	0.31543	0.270507	0.36401	1.72756	2.8934	1.26922	0.129309	0.133806	0.416851	0.188864	0.310554	0.214279	0	0	0	0.162074	0.208346	0.530982
Ob0251234	3.61474	0.563498	1.63728	1.08139	0.503979	0.759954	2.55006	3.16822	3.88597	2.0136	2.39185	2.84775	0.816467	0.47318	1.86281	5.67409	6.90249	6.41383	8.06104	4.31936	3.42272	3.37895	5.26502	6.72658	5.01546	6.32298	6.05889
Syringa_oblata_newGene_4265	5.06799	6.51527	4.22133	4.98539	0.38217	3.15049	2.49347	2.07026	2.92022	0.551507	0.417465	0.548887	0.47636	1.67386	0.375598	1.59081	1.36471	0.831518	0.719271	0.645029	0.475996	2.48592	1.58055	1.30946	0.666079	0.737467	0.278467
Ob0252030	0.265507	0.259495	0.512035	0.950207	1.08694	0.611487	0.430473	0	0.154876	0.152846	0.072971	0	1.15415	0.570376	0.551325	0.242191	0.184323	0.253996	0.032206	0	0.029578	0.13119	0.275749	0.320795	0	0.067256	0.108846
Ob0252031	2.03231	2.56729	1.29357	3.43209	4.29253	3.20202	4.00288	1.60718	2.18082	0.692736	0.398839	1.03974	3.96295	3.46014	4.37009	2.10743	4.48317	3.9798	0.782904	0.52912	0	2.37864	4.12863	2.82848	1.02676	0.250371	0.554048
Ob0252033	31.6486	25.5991	24.5605	25.4281	28.34	26.7467	22.5232	28.2803	25.5955	80.4765	87.5287	70.2391	18.1123	22.3869	19.4353	30.2554	56.06	40.0241	102.883	61.1781	75.0944	64.1379	76.5979	96.0414	95.1225	120.364	97.2885
Ob0252038	4.65448	14.5455	4.65217	10.6982	7.95085	7.59763	3.96685	1.98419	1.1874	1.64474	1.19899	0.814611	18.1377	11.4947	15.3798	0.583591	0.269108	0	0.59155	0.691688	0.604142	0.440299	0.399687	0.13541	0.874818	0.587778	0.501712
Ob0215500	5.10961	13.3685	9.57694	5.30195	2.55037	3.00869	3.83453	4.4377	4.47389	0.869642	0.692881	0.493755	7.74559	3.01383	7.31933	5.28026	3.68231	3.59197	1.02733	1.32332	0.915067	1.23292	1.05296	0.648652	1.11992	1.44418	1.02323
Ob0214973	7.10242	8.98182	6.8317	5.30209	4.46101	5.9343	4.6033	6.31644	5.1268	5.1003	5.83318	6.01104	3.35976	3.05728	3.46593	6.47269	6.53498	5.83907	6.42923	4.99364	5.96385	4.16372	5.4939	5.18663	6.9501	6.25607	7.35917
Ob0214971	44.9188	77.6546	30.6989	117.243	45.5676	61.6225	33.219	18.6507	12.0129	21.6296	18.7515	16.7668	71.8505	76.5734	52.5985	11.1144	16.9366	12.1989	31.0747	29.1383	26.1705	28.0295	25.2763	23.9347	19.7315	34.263	24.7992
Ob0214979	2.50669	5.41179	5.7907	0.977943	0.057828	0.616287	4.41541	2.50712	2.91093	0.285963	0.437355	0.719689	4.99726	5.59218	5.30346	2.13428	2.49236	2.4782	2.75833	4.76791	5.07857	0.396753	0.308652	0.235316	5.6687	3.47364	3.64273
Ob0213982	8.40902	12.0572	11.588	14.5412	13.5636	12.428	5.5777	4.29741	5.77295	8.10425	6.81486	7.45719	14.2023	14.3011	11.7146	6.68191	3.32511	4.26911	9.62296	12.9458	10.9433	4.49042	4.81087	4.98306	9.86054	9.06847	12.7728
Ob0217406	23.7217	0.206638	3.11967	0.506459	0.377723	0.323689	30.8507	35.3386	41.887	17.7124	19.0195	16.3636	0.725634	0.723184	1.00717	46.7423	51.9147	46.1236	41.7273	25.9055	23.9642	45.2394	57.6425	58.0086	45.0045	51.3458	48.2391
Ob0217404	20.2484	12.2093	14.9195	9.7956	22.4643	10.7676	41.127	40.7605	24.8128	62.7685	100.156	73.3369	12.9846	9.60018	13.2676	41.4922	56.9194	45.5558	15.6526	17.2124	12.148	50.9646	44.7187	43.8898	13.4821	11.5607	13.1992
Ob0213984	4.96141	10.3207	5.88537	8.78721	8.91349	7.52959	4.29939	3.5558	4.783	5.36032	5.44487	4.65306	7.3395	8.84692	6.7954	5.3179	4.87865	3.42674	0.955694	0.980135	1.24362	8.66643	5.39204	6.55949	1.07168	1.25778	1.53156
Ob0232730	19.424	32.0804	40.2138	21.0055	46.0116	48.254	9.86334	14.7755	35.3257	27.8147	24.8601	30.2953	32.5545	37.6771	44.4052	19.5857	12.1964	10.7446	22.001	24.496	21.9779	39.6282	25.7486	12.3717	29.5733	30.4504	39.878
Ob0226587	541.573	365.82	437.478	139.185	115.414	129.786	1224.42	929.375	1113.61	471.437	523.772	546.227	367.386	488.14	387.991	654.913	508.705	509.624	1050.01	1290.56	1191.67	249.382	260.852	217.253	945.335	775.573	872.606
Ob0226581	12.6181	17.239	15.5706	15.7163	18.2087	12.5586	15.9527	11.1161	11.7907	9.39992	10.4295	7.45192	16.3292	16.2355	14.5362	17.2371	15.3926	19.859	4.20857	4.94663	5.15945	11.4376	10.7973	9.97906	3.31047	5.58914	3.77284
Ob0226580	10.0459	12.9946	11.0143	7.39112	4.84613	5.60977	7.27539	7.13609	6.62609	3.86109	2.94096	2.97639	5.86553	6.70849	7.00556	10.3162	16.7902	6.21228	2.25926	3.6967	2.86248	3.17218	3.38688	4.3555	1.83689	1.80085	1.41125
[truncated: 21,350 more rows]

## Sheet: DEG_number.stat
	DEGs_total	DEGs_up	DEGs_down
B-a	12621	4955	7666
B-c	13265	5210	8055
BP-a	4670	2526	2144
BW-a	5322	2867	2455
B-b	1501	593	908
[truncated: 13 more rows]
