# Supplementary material for: Integrative analysis of the metabolome and transcriptome reveals the mechanism of flower color and antioxidant capacity in three Syringa cultivars
Source: Front Plant Sci. 2026 Jul 3;17:1840931. doi: 10.3389/fpls.2026.1840931 (PMC13375870; doi:10.3389/fpls.2026.1840931)
Supplement: Supplementary Table 8 — KEGG pathway enrichment. [file Table8.xlsx]

## Sheet: B-b
ID	Description	GeneRatio	BgRatio	Rich_factor	pvalue	qvalue	geneID	Count	regulated
ko00998	Biosynthesis of various secondary metabolites - part 2	1/541	4/16511	7.63	0.124773	0.680165	Ob0236852	1	down
ko00601	Glycosphingolipid biosynthesis - lacto and neolacto series	1/541	5/16511	6.1	0.153457	0.707274	Ob0246353	1	up
ko04122	Sulfur relay system	1/541	17/16511	1.8	0.432567	0.948228	Ob0214623	1	down
ko00402	Benzoxazinoid biosynthesis	1/541	22/16511	1.39	0.519727	0.948228	Ob0249299	1	up
ko00944	Flavone and flavonol biosynthesis	1/541	22/16511	1.39	0.519727	0.948228	Ob0224237	1	down
ko00903	Limonene and pinene degradation	1/541	24/16511	1.27	0.550727	0.948228	Ob0229613	1	up
ko00966	Glucosinolate biosynthesis	1/541	25/16511	1.22	0.565469	0.948228	Ob0205623	1	down
ko00905	Brassinosteroid biosynthesis	1/541	45/16511	0.68	0.777138	0.948228	Ob0201441	1	up
ko00943	Isoflavonoid biosynthesis	1/541	45/16511	0.68	0.777138	0.948228	Ob0222744	1	down
ko00670	One carbon pool by folate	1/541	49/16511	0.62	0.805018	0.948228	Ob0247893	1	up
ko00340	Histidine metabolism	1/541	58/16511	0.53	0.855671	0.948228	Ob0229613	1	up
ko04136	Autophagy - other	1/541	95/16511	0.32	0.958169	0.948228	Ob0245781	1	down
ko04130	SNARE interactions in vesicular transport	1/541	105/16511	0.29	0.970082	0.948228	Ob0212793	1	down
ko00310	Lysine degradation	1/541	119/16511	0.26	0.981295	0.948228	Ob0229613	1	up
ko00020	Citrate cycle (TCA cycle)	1/541	163/16511	0.19	0.995736	0.948228	Ob0226189	1	down
ko00260	Glycine, serine and threonine metabolism	1/541	175/16511	0.17	0.997153	0.948228	Ob0236642	1	up
ko00190	Oxidative phosphorylation	1/541	340/16511	0.09	0.999989	0.948228	Ob0243331	1	down
ko00261	Monobactam biosynthesis	2/541	24/16511	2.54	0.184929	0.707274	Ob0237412/Ob0246682	2	down
ko00603	Glycosphingolipid biosynthesis - globo and isoglobo series	2/541	27/16511	2.26	0.221127	0.780913	Ob0220438/Ob0246353	2	up
ko00196	Photosynthesis - antenna proteins	2/541	36/16511	1.7	0.331103	0.898956	Ob0200204/Ob0230444	2	up
ko01040	Biosynthesis of unsaturated fatty acids	2/541	39/16511	1.57	0.367058	0.935891	Ob0213037/Ob0228208	2	up&down
ko00965	Betalain biosynthesis	2/541	52/16511	1.17	0.511914	0.948228	Ob0231123/Ob0231166	2	up
ko00650	Butanoate metabolism	2/541	57/16511	1.07	0.561587	0.948228	Ob0223854/Ob0236428	2	down
ko00740	Riboflavin metabolism	2/541	58/16511	1.05	0.571077	0.948228	Ob0206138/Ob0230956	2	down
ko00563	Glycosylphosphatidylinositol (GPI)-anchor biosynthesis	2/541	59/16511	1.03	0.580418	0.948228	Syringa_oblata_newGene_11840/Syringa_oblata_newGene_3810	2	down
ko00790	Folate biosynthesis	2/541	59/16511	1.03	0.580418	0.948228	Ob0209960/Ob0227642	2	up&down
ko00590	Arachidonic acid metabolism	2/541	67/16511	0.91	0.649737	0.948228	Ob0218995/Ob0220026	2	down
ko00760	Nicotinate and nicotinamide metabolism	2/541	74/16511	0.82	0.702657	0.948228	Ob0203889/Ob0230956	2	down
ko00565	Ether lipid metabolism	2/541	76/16511	0.8	0.716504	0.948228	Ob0206347/Ob0226910	2	down
ko00450	Selenocompound metabolism	2/541	83/16511	0.74	0.760754	0.948228	Ob0237412/Ob0246682	2	down
ko00920	Sulfur metabolism	2/541	86/16511	0.71	0.777813	0.948228	Ob0237412/Ob0246682	2	down
ko00960	Tropane, piperidine and pyridine alkaloid biosynthesis	2/541	94/16511	0.65	0.818192	0.948228	Ob0214874/Ob0236642	2	up&down
ko00902	Monoterpenoid biosynthesis	2/541	96/16511	0.64	0.827204	0.948228	Ob0225200/Ob0225216	2	up
ko00513	Various types of N-glycan biosynthesis	2/541	97/16511	0.63	0.831557	0.948228	Ob0219506/Ob0247344	2	up&down
ko00061	Fatty acid biosynthesis	2/541	116/16511	0.53	0.897434	0.948228	Ob0216760/Ob0224835	2	up
ko03022	Basal transcription factors	2/541	116/16511	0.53	0.897434	0.948228	Ob0210525/Ob0210533	2	down
ko00250	Alanine, aspartate and glutamate metabolism	2/541	125/16511	0.49	0.91944	0.948228	Ob0246258/Ob0247966	2	down
ko00510	N-Glycan biosynthesis	2/541	127/16511	0.48	0.923688	0.948228	Ob0209939/Ob0219506	2	up
ko03060	Protein export	2/541	133/16511	0.46	0.935199	0.948228	Ob0201859/Ob0209624	2	up&down
ko00900	Terpenoid backbone biosynthesis	2/541	151/16511	0.4	0.960649	0.948228	Ob0228361/Ob0240547	2	up&down
ko01210	2-Oxocarboxylic acid metabolism	2/541	182/16511	0.34	0.983727	0.948228	Ob0205623/Ob0226189	2	down
ko00942	Anthocyanin biosynthesis	3/541	19/16511	4.82	0.0229342	0.263139	Ob0209692/Ob0229852/Ob0249061	3	down
ko00591	Linoleic acid metabolism	3/541	31/16511	2.95	0.0799387	0.482733	Ob0213233/Ob0237858/Ob0238332	3	up&down
ko00730	Thiamine metabolism	3/541	70/16511	1.31	0.403706	0.948228	Ob0214623/Ob0239784/Ob0240547	3	up&down
ko00100	Steroid biosynthesis	3/541	72/16511	1.27	0.42134	0.948228	Ob0206302/Ob0236639/Ob0239880	3	down
ko00640	Propanoate metabolism	3/541	87/16511	1.05	0.546378	0.948228	Ob0200582/Ob0211451/Ob0238531	3	up&down
ko00062	Fatty acid elongation	3/541	88/16511	1.04	0.554152	0.948228	Ob0221767/Ob0227673/Ob0227674	3	up&down
ko00860	Porphyrin and chlorophyll metabolism	3/541	95/16511	0.96	0.606275	0.948228	Ob0204646/Ob0226249/Ob0249406	3	down
ko03410	Base excision repair	3/541	124/16511	0.74	0.776938	0.948228	Ob0210556/Ob0221322/Ob0247945	3	up&down
ko00710	Carbon fixation in photosynthetic organisms	3/541	170/16511	0.54	0.920403	0.948228	Ob0201582/Ob0239761/Ob0241317	3	up&down
ko00620	Pyruvate metabolism	3/541	235/16511	0.39	0.984391	0.948228	Ob0211451/Ob0223854/Ob0229613	3	up&down
ko03420	Nucleotide excision repair	3/541	409/16511	0.22	0.999882	0.948228	Ob0224562/Ob0230805/Ob0239295	3	down
ko00910	Nitrogen metabolism	4/541	76/16511	1.61	0.238214	0.780913	Ob0201221/Ob0222411/Ob0245214/Ob0252081	4	down
ko00360	Phenylalanine metabolism	4/541	137/16511	0.89	0.661081	0.948228	Ob0210383/Ob0214874/Ob0221008/Ob0236642	4	up&down
ko00380	Tryptophan metabolism	4/541	151/16511	0.81	0.733471	0.948228	Ob0205623/Ob0221008/Ob0224500/Ob0229613	4	up&down
ko01212	Fatty acid metabolism	4/541	169/16511	0.72	0.808641	0.948228	Ob0213037/Ob0216760/Ob0224835/Ob0228208	4	up&down
ko04145	Phagosome	4/541	228/16511	0.54	0.943794	0.948228	Ob0208127/Ob0209624/Ob0235788/Ob0235801	4	up&down
ko03430	Mismatch repair	4/541	350/16511	0.35	0.997121	0.948228	Ob0224562/Ob0230805/Ob0239295/Ob0240458	4	down
ko03030	DNA replication	4/541	389/16511	0.31	0.998974	0.948228	Ob0224562/Ob0230805/Ob0239295/Ob0250769	4	up&down
ko00901	Indole alkaloid biosynthesis	5/541	47/16511	3.25	0.0183287	0.233664	Ob0207664/Ob0211981/Ob0211982/Ob0211987/Ob0217761	5	down
ko00604	Glycosphingolipid biosynthesis - ganglio series	5/541	65/16511	2.35	0.0615675	0.462074	Ob0201439/Ob0219364/Ob0219376/Ob0224052/Ob0232662	5	up&down
ko00073	Cutin, suberine and wax biosynthesis	5/541	90/16511	1.7	0.172811	0.707274	Ob0218570/Ob0220783/Ob0221246/Ob0225413/Ob0244077	5	up&down
ko00950	Isoquinoline alkaloid biosynthesis	5/541	133/16511	1.15	0.442123	0.948228	Ob0200207/Ob0214874/Ob0236642/Ob0243929/Ob0246087	5	up&down
ko00350	Tyrosine metabolism	5/541	137/16511	1.11	0.467708	0.948228	Ob0206639/Ob0214874/Ob0221483/Ob0236642/Ob0246087	5	up&down
ko00330	Arginine and proline metabolism	5/541	172/16511	0.89	0.668608	0.948228	Ob0201072/Ob0221008/Ob0223305/Ob0229613/Ob0251739	5	up&down
ko03050	Proteasome	5/541	174/16511	0.88	0.678466	0.948228	Ob0208199/Ob0226369/Ob0238178/Ob0241268/Ob0252614	5	up&down
ko04146	Peroxisome	5/541	222/16511	0.69	0.856726	0.948228	Ob0216760/Ob0220026/Ob0224835/Ob0228208/Ob0244077	5	up&down
ko00270	Cysteine and methionine metabolism	5/541	296/16511	0.52	0.967718	0.948228	Ob0200787/Ob0218468/Ob0226414/Ob0230965/Ob0249426	5	up&down
ko03015	mRNA surveillance pathway	5/541	418/16511	0.37	0.998177	0.948228	Ob0202778/Ob0214648/Ob0227302/Ob0228306/Ob0251306	5	up&down
ko00531	Glycosaminoglycan degradation	6/541	84/16511	2.18	0.0574164	0.462074	Ob0201439/Ob0219364/Ob0219376/Ob0224052/Ob0229430/Ob0232662	6	up&down
ko00906	Carotenoid biosynthesis	6/541	110/16511	1.66	0.152569	0.707274	Ob0200195/Ob0204352/Ob0219897/Ob0228084/Ob0249895/Ob0251131	6	up&down
ko00770	Pantothenate and CoA biosynthesis	6/541	116/16511	1.58	0.180937	0.707274	Ob0201072/Ob0223305/Ob0229613/Ob0230956/Ob0236092/Ob0237945	6	up&down
ko00904	Diterpenoid biosynthesis	6/541	116/16511	1.58	0.180937	0.707274	Ob0206372/Ob0209219/Ob0209428/Ob0217025/Ob0225181/Ob0243826	6	down
ko00280	Valine, leucine and isoleucine degradation	6/541	136/16511	1.35	0.28762	0.898956	Ob0200582/Ob0228208/Ob0229613/Ob0233628/Ob0238531/Ob0245663	6	up&down
ko00400	Phenylalanine, tyrosine and tryptophan biosynthesis	6/541	137/16511	1.34	0.293307	0.898956	Ob0203207/Ob0214874/Ob0215895/Ob0239638/Ob0239973/Ob0252167	6	down
ko00130	Ubiquinone and other terpenoid-quinone biosynthesis	6/541	138/16511	1.33	0.299016	0.898956	Ob0206895/Ob0210854/Ob0227274/Ob0244120/Ob0247408/Ob0252903	6	up&down
ko00030	Pentose phosphate pathway	6/541	145/16511	1.26	0.339486	0.898956	Ob0211932/Ob0211945/Ob0215836/Ob0229463/Ob0240007/Ob0243565	6	up&down
ko00909	Sesquiterpenoid and triterpenoid biosynthesis	6/541	162/16511	1.13	0.439059	0.948228	Ob0206560/Ob0215847/Ob0221772/Ob0239880/Ob0246435/Ob0246436	6	up&down
ko00051	Fructose and mannose metabolism	6/541	200/16511	0.92	0.643718	0.948228	Ob0202811/Ob0215836/Ob0224124/Ob0240007/Ob0244253/Ob0250313	6	up&down
ko00562	Inositol phosphate metabolism	6/541	222/16511	0.82	0.739176	0.948228	Ob0200772/Ob0203856/Ob0231696/Ob0242749/Ob0245347/Ob0249304	6	up&down
ko03010	Ribosome	6/541	655/16511	0.28	0.999986	0.948228	Ob0206370/Ob0206744/Ob0206947/Ob0227640/Ob0248369/Ob0250697	6	up&down
ko00410	beta-Alanine metabolism	7/541	108/16511	1.98	0.064436	0.462074	Ob0200582/Ob0201072/Ob0223305/Ob0229613/Ob0236092/Ob0236642/Ob0251739	7	up&down
ko00592	alpha-Linolenic acid metabolism	7/541	112/16511	1.91	0.075131	0.482733	Ob0202688/Ob0213233/Ob0214747/Ob0221483/Ob0228208/Ob0237858/Ob0239093	7	up&down
ko00071	Fatty acid degradation	7/541	128/16511	1.67	0.127588	0.680165	Ob0206639/Ob0216760/Ob0218995/Ob0221483/Ob0224835/Ob0228208/Ob0229613	7	up&down
ko00600	Sphingolipid metabolism	7/541	149/16511	1.43	0.217352	0.780913	Ob0201439/Ob0214507/Ob0219364/Ob0219376/Ob0220438/Ob0224052/Ob0232662	7	up&down
ko00240	Pyrimidine metabolism	7/541	170/16511	1.26	0.323488	0.898956	Ob0203889/Ob0219432/Ob0228291/Ob0230956/Ob0236092/Ob0239792/Ob0246258	7	up&down
ko00460	Cyanoamino acid metabolism	7/541	174/16511	1.23	0.344737	0.898956	Ob0214462/Ob0214472/Ob0214479/Ob0214480/Ob0227325/Ob0227327/Ob0233322	7	up&down
ko03008	Ribosome biogenesis in eukaryotes	7/541	264/16511	0.81	0.766141	0.948228	Ob0200711/Ob0201354/Ob0209741/Ob0211299/Ob0211314/Ob0227245/Syringa_oblata_newGene_12640	7	up&down
ko00053	Ascorbate and aldarate metabolism	7/541	313/16511	0.68	0.891444	0.948228	Ob0217445/Ob0218747/Ob0220765/Ob0229613/Ob0230041/Ob0231320/Ob0237766	7	up&down
ko00945	Stilbenoid, diarylheptanoid and gingerol biosynthesis	8/541	97/16511	2.52	0.0142702	0.204664	Ob0200628/Ob0200822/Ob0213876/Ob0215530/Ob0215749/Ob0216045/Ob0226678/Ob0226729	8	up&down
ko00630	Glyoxylate and dicarboxylate metabolism	8/541	198/16511	1.23	0.323678	0.898956	Ob0201582/Ob0203217/Ob0211451/Ob0212236/Ob0223854/Ob0226189/Ob0236428/Ob0252587	8	up&down
ko04070	Phosphatidylinositol signaling system	8/541	210/16511	1.16	0.38308	0.948228	Ob0200772/Ob0203856/Ob0203873/Ob0212679/Ob0222493/Ob0242749/Ob0245347/Ob0249304	8	up&down
ko03018	RNA degradation	8/541	348/16511	0.7	0.887555	0.948228	Ob0203920/Ob0205821/Ob0208626/Ob0211181/Ob0213289/Ob0215455/Ob0230245/Ob0233678	8	up&down
ko04120	Ubiquitin mediated proteolysis	8/541	441/16511	0.55	0.97836	0.948228	Ob0223302/Ob0229612/Ob0230577/Ob0237188/Ob0239452/Ob0245970/Ob0251236/Ob0252855	8	up&down
ko00195	Photosynthesis	9/541	144/16511	1.91	0.0475283	0.454437	Ob0205146/Ob0205158/Ob0208005/Ob0222986/Ob0234305/Ob0235494/Ob0238952/Ob0248562/Ob0253522	9	up&down
ko02010	ABC transporters	9/541	228/16511	1.2	0.332227	0.898956	Ob0205523/Ob0206492/Ob0206608/Ob0207206/Ob0222980/Ob0227271/Ob0240961/Ob0244495/Ob0250953	9	up&down
ko03013	RNA transport	9/541	702/16511	0.39	0.999801	0.948228	Ob0202952/Ob0209891/Ob0210614/Ob0213323/Ob0217953/Ob0228588/Ob0248934/Ob0249079/Ob0251306	9	up&down
ko03040	Spliceosome	9/541	745/16511	0.37	0.999929	0.948228	Ob0201897/Ob0206202/Ob0210176/Ob0215567/Ob0228731/Ob0230068/Ob0242345/Ob0246098/Ob0251306	9	up&down
ko00908	Zeatin biosynthesis	10/541	134/16511	2.28	0.0127905	0.204664	Ob0212390/Ob0217107/Ob0239610/Ob0241777/Ob0243595/Ob0245899/Ob0245901/Ob0245904/Ob0246555/Ob0247654	10	up&down
ko00480	Glutathione metabolism	10/541	211/16511	1.45	0.156042	0.707274	Ob0203819/Ob0216732/Ob0218181/Ob0228291/Ob0229463/Ob0233378/Ob0239792/Ob0242083/Syringa_oblata_newGene_9298/Syringa_oblata_newGene_9961	10	up&down
ko00970	Aminoacyl-tRNA biosynthesis	10/541	218/16511	1.4	0.179672	0.707274	Ob0200517/Ob0200568/Ob0210379/Ob0213180/Ob0226208/Ob0226750/Ob0232896/Ob0232900/Ob0242896/Ob0248540	10	up&down
ko00230	Purine metabolism	10/541	377/16511	0.81	0.794588	0.948228	Ob0203889/Ob0225420/Ob0228055/Ob0228291/Ob0230956/Ob0237412/Ob0238406/Ob0239784/Ob0239792/Ob0246682	10	up&down
ko04144	Endocytosis	10/541	549/16511	0.56	0.986906	0.948228	Ob0204958/Ob0205348/Ob0206347/Ob0226910/Ob0228731/Ob0233921/Ob0235984/Ob0242345/Ob0242749/Ob0247264	10	up&down
ko00511	Other glycan degradation	11/541	133/16511	2.52	0.00435635	0.102566	Ob0201439/Ob0219364/Ob0219376/Ob0223845/Ob0224052/Ob0227440/Ob0232506/Ob0232662/Ob0233101/Ob0235478/Ob0250794	11	up&down
ko00564	Glycerophospholipid metabolism	11/541	260/16511	1.29	0.234646	0.780913	Ob0202380/Ob0206010/Ob0206347/Ob0213445/Ob0216126/Ob0226910/Ob0227319/Ob0234083/Ob0239820/Ob0245878/Ob0247229	11	up&down
ko03440	Homologous recombination	11/541	428/16511	0.78	0.833742	0.948228	Ob0200802/Ob0212066/Ob0213400/Ob0216070/Ob0228183/Ob0230805/Ob0238985/Ob0239295/Ob0241566/Ob0242332/Ob0242342	11	up&down
ko00941	Flavonoid biosynthesis	13/541	139/16511	2.85	0.000654216	0.0493818	Ob0200822/Ob0202790/Ob0202807/Ob0213876/Ob0215530/Ob0215749/Ob0216045/Ob0219791/Ob0224237/Ob0226678/Ob0226729/Ob0240315/Ob0251027	13	up&down
ko01230	Biosynthesis of amino acids	13/541	640/16511	0.62	0.97876	0.948228	Ob0200787/Ob0203207/Ob0214874/Ob0215895/Ob0218468/Ob0226189/Ob0226414/Ob0239638/Ob0239761/Ob0239973/Ob0241317/Ob0247966/Ob0252167	13	down
ko00561	Glycerolipid metabolism	14/541	256/16511	1.67	0.0429956	0.448471	Ob0203764/Ob0211464/Ob0213445/Ob0220438/Ob0229613/Ob0230489/Ob0230494/Ob0234083/Ob0240998/Ob0245878/Ob0247229/Ob0247867/Ob0250690/Ob0253262	14	up&down
ko04712	Circadian rhythm - plant	15/541	187/16511	2.45	0.00129118	0.0493818	Ob0201016/Ob0201272/Ob0203942/Ob0208963/Ob0216370/Ob0221517/Ob0226348/Ob0227245/Ob0227942/Ob0229842/Ob0236652/Ob0240315/Ob0240763/Ob0243681/Ob0249621	15	up&down
ko00520	Amino sugar and nucleotide sugar metabolism	16/541	479/16511	1.02	0.504893	0.948228	Ob0202811/Ob0206379/Ob0215540/Ob0216799/Ob0217445/Ob0218127/Ob0224124/Ob0230041/Ob0244253/Ob0244465/Ob0248334/Ob0248373/Ob0248858/Ob0250313/Ob0250465/Ob0250954	16	up&down
ko00052	Galactose metabolism	18/541	371/16511	1.48	0.0636679	0.462074	Ob0201439/Ob0202811/Ob0206379/Ob0216799/Ob0217445/Ob0219364/Ob0219376/Ob0220438/Ob0222388/Ob0222466/Ob0224052/Ob0224124/Ob0232662/Ob0237005/Ob0244253/Ob0245718/Ob0246247/Ob0250313	18	up&down
ko01200	Carbon metabolism	18/541	641/16511	0.86	0.782568	0.948228	Ob0200582/Ob0201582/Ob0202811/Ob0206639/Ob0211451/Ob0211932/Ob0211945/Ob0223854/Ob0224124/Ob0226189/Ob0229463/Ob0236428/Ob0239761/Ob0241317/Ob0243565/Ob0244253/Ob0247893/Ob0250313	18	up&down
ko00040	Pentose and glucuronate interconversions	20/541	577/16511	1.06	0.430456	0.948228	Ob0207987/Ob0210026/Ob0212570/Ob0215459/Ob0215460/Ob0216799/Ob0217445/Ob0217738/Ob0222460/Ob0228006/Ob0228206/Ob0230041/Ob0230489/Ob0230494/Ob0240799/Ob0241295/Ob0247495/Ob0248072/Ob0249141/Ob0249613	20	up&down
ko00010	Glycolysis / Gluconeogenesis	21/541	371/16511	1.73	0.0109667	0.204664	Ob0202811/Ob0206639/Ob0210656/Ob0210684/Ob0211451/Ob0211932/Ob0211945/Ob0215836/Ob0221483/Ob0222466/Ob0223854/Ob0224124/Ob0229613/Ob0230489/Ob0230494/Ob0239761/Ob0240007/Ob0241317/Ob0244253/Ob0247211/Ob0250313	21	up&down
ko04141	Protein processing in endoplasmic reticulum	23/541	819/16511	0.86	0.806934	0.948228	Ob0200617/Ob0206727/Ob0208127/Ob0208653/Ob0209624/Ob0210033/Ob0217037/Ob0219506/Ob0221113/Ob0221506/Ob0227818/Ob0228731/Ob0228802/Ob0228925/Ob0231843/Ob0235764/Ob0235849/Ob0241309/Ob0242345/Ob0248265/Ob0248868/Ob0248934/Ob0249661	23	up&down
ko00940	Phenylpropanoid biosynthesis	27/541	434/16511	1.9	0.0011406	0.0493818	Ob0200822/Ob0206895/Ob0207433/Ob0210383/Ob0210530/Ob0213876/Ob0215530/Ob0215749/Ob0216045/Ob0216545/Ob0217976/Ob0225607/Ob0225611/Ob0226678/Ob0226729/Ob0227274/Ob0227325/Ob0227327/Ob0230348/Ob0233322/Ob0245327/Ob0245330/Ob0245762/Ob0250519/Ob0250521/Ob0250524/Ob0250526	27	up&down
ko00500	Starch and sucrose metabolism	28/541	502/16511	1.7	0.00446964	0.102566	Ob0202805/Ob0202811/Ob0208174/Ob0208398/Ob0208399/Ob0209868/Ob0211452/Ob0216799/Ob0217341/Ob0217723/Ob0221413/Ob0224124/Ob0224209/Ob0226140/Ob0227325/Ob0227327/Ob0230956/Ob0231859/Ob0233322/Ob0237003/Ob0237005/Ob0239123/Ob0240272/Ob0243730/Ob0244253/Ob0248373/Ob0248858/Ob0250313	28	up&down
ko04016	MAPK signaling pathway - plant	32/541	853/16511	1.14	0.237184	0.780913	Ob0200685/Ob0200687/Ob0202631/Ob0204553/Ob0204564/Ob0206956/Ob0210090/Ob0212679/Ob0213367/Ob0213462/Ob0216102/Ob0222493/Ob0226059/Ob0227011/Ob0227267/Ob0228021/Ob0237448/Ob0237822/Ob0237893/Ob0239567/Ob0242458/Ob0247197/Ob0247952/Ob0248334/Ob0249792/Ob0250954/Ob0252255/Ob0252257/Syringa_oblata_newGene_16946/Syringa_oblata_newGene_20278/Syringa_oblata_newGene_21157/Syringa_oblata_newGene_4995	32	up&down
ko04075	Plant hormone signal transduction	45/541	1106/16511	1.24	0.0774815	0.482733	Ob0201402/Ob0202115/Ob0202282/Ob0203089/Ob0203287/Ob0203710/Ob0203964/Ob0204563/Ob0205637/Ob0207168/Ob0209768/Ob0212692/Ob0213025/Ob0213391/Ob0213462/Ob0214203/Ob0216102/Ob0216664/Ob0216679/Ob0217740/Ob0218768/Ob0222664/Ob0223225/Ob0224906/Ob0226348/Ob0227267/Ob0228529/Ob0229748/Ob0230385/Ob0232575/Ob0234303/Ob0234690/Ob0236552/Ob0237448/Ob0238207/Ob0238680/Ob0239133/Ob0247197/Ob0247644/Ob0248448…	45	up&down
ko04626	Plant-pathogen interaction	57/541	1498/16511	1.16	0.130417	0.680165	Ob0202631/Ob0204271/Ob0204397/Ob0204553/Ob0204564/Ob0206956/Ob0206992/Ob0209662/Ob0211057/Ob0212392/Ob0212679/Ob0212765/Ob0213367/Ob0214952/Ob0217014/Ob0217044/Ob0217495/Ob0217508/Ob0221506/Ob0221767/Ob0222493/Ob0224365/Ob0225504/Ob0226077/Ob0227011/Ob0227073/Ob0227267/Ob0227673/Ob0227674/Ob0227818/Ob0228018/Ob0228021/Ob0228092/Ob0228197/Ob0232641/Ob0234121/Ob0235284/Ob0235386/Ob0235764/Ob0237822…	57	up&down

## Sheet: P-a
ID	Description	GeneRatio	BgRatio	Rich_factor	pvalue	qvalue	geneID	Count	regulated
ko03010	Ribosome	280/4545	655/16511	1.55	9.6876e-18	1.05034e-15	Ob0200231/Ob0200470/Ob0200692/Ob0200786/Ob0200951/Ob0200968/Ob0201232/Ob0201258/Ob0201294/Ob0201587/Ob0201627/Ob0202695/Ob0203284/Ob0203359/Ob0203366/Ob0204082/Ob0204089/Ob0204112/Ob0204257/Ob0204316/Ob0204698/Ob0205583/Ob0206254/Ob0206370/Ob0206373/Ob0206744/Ob0206970/Ob0207038/Ob0207279/Ob0207518/Ob0207592/Ob0207806/Ob0207979/Ob0209073/Ob0209791/Ob0209803/Ob0209816/Ob0209903/Ob0209914/Ob0210022…	280	up&down
ko00500	Starch and sucrose metabolism	212/4545	502/16511	1.53	4.47367e-13	2.4252e-11	Ob0200418/Ob0200729/Ob0200809/Ob0201071/Ob0201083/Ob0201332/Ob0201393/Ob0201751/Ob0202503/Ob0202805/Ob0202811/Ob0202847/Ob0203003/Ob0203309/Ob0203316/Ob0203628/Ob0203691/Ob0203695/Ob0204035/Ob0204081/Ob0204321/Ob0204390/Ob0204670/Ob0204954/Ob0205095/Ob0205096/Ob0205128/Ob0205372/Ob0205762/Ob0206099/Ob0206283/Ob0206454/Ob0206832/Ob0206901/Ob0207049/Ob0207715/Ob0207823/Ob0208159/Ob0208226/Ob0208372…	212	up&down
ko00940	Phenylpropanoid biosynthesis	160/4545	434/16511	1.34	1.0988e-05	0.000317698	Ob0200291/Ob0200312/Ob0200328/Ob0200942/Ob0201141/Ob0201548/Ob0201891/Ob0203327/Ob0203475/Ob0203540/Ob0203850/Ob0204081/Ob0204546/Ob0205128/Ob0205762/Ob0206203/Ob0206458/Ob0206556/Ob0206895/Ob0207049/Ob0208538/Ob0209314/Ob0209781/Ob0209810/Ob0209961/Ob0210383/Ob0210530/Ob0211002/Ob0211081/Ob0211195/Ob0212047/Ob0212049/Ob0212096/Ob0212391/Ob0212687/Ob0213347/Ob0213357/Ob0213762/Ob0213876/Ob0213926…	160	up&down
ko00760	Nicotinate and nicotinamide metabolism	38/4545	74/16511	1.87	1.17209e-05	0.000317698	Ob0203722/Ob0204035/Ob0206892/Ob0207293/Ob0207322/Ob0207715/Ob0209842/Ob0210276/Ob0210925/Ob0211038/Ob0211743/Ob0212782/Ob0213594/Ob0217516/Ob0219400/Ob0219437/Ob0222704/Ob0222706/Ob0226626/Ob0229747/Ob0230287/Ob0234165/Ob0237742/Ob0237778/Ob0238694/Ob0238723/Ob0238724/Ob0240825/Ob0240826/Ob0243976/Ob0244244/Ob0246009/Ob0247722/Ob0247878/Ob0248236/Ob0248297/Ob0248831/Ob0251218	38	up&down
ko00100	Steroid biosynthesis	36/4545	72/16511	1.82	4.16665e-05	0.000903504	Ob0200750/Ob0201649/Ob0202433/Ob0203687/Ob0206302/Ob0212614/Ob0214604/Ob0215855/Ob0216159/Ob0216187/Ob0222334/Ob0222335/Ob0224769/Ob0224948/Ob0225273/Ob0229422/Ob0230110/Ob0232672/Ob0233693/Ob0233709/Ob0233870/Ob0234209/Ob0234461/Ob0236639/Ob0237719/Ob0238890/Ob0239880/Ob0244531/Ob0244880/Ob0245921/Ob0246471/Ob0247627/Ob0247822/Ob0250855/Ob0250944/Syringa_oblata_newGene_73	36	up&down
ko00073	Cutin, suberine and wax biosynthesis	42/4545	90/16511	1.7	7.93967e-05	0.00143471	Ob0200138/Ob0200144/Ob0201028/Ob0204862/Ob0208286/Ob0210119/Ob0210155/Ob0210790/Ob0211373/Ob0212846/Ob0213313/Ob0215353/Ob0218570/Ob0218601/Ob0220783/Ob0221246/Ob0224067/Ob0224216/Ob0225412/Ob0225413/Ob0227593/Ob0228377/Ob0229201/Ob0229691/Ob0229861/Ob0232538/Ob0233128/Ob0235963/Ob0237573/Ob0240355/Ob0241004/Ob0242281/Ob0244076/Ob0244077/Ob0244261/Ob0247152/Ob0247948/Ob0251393/Ob0251686/Ob0252645…	42	up&down
ko01040	Biosynthesis of unsaturated fatty acids	22/4545	39/16511	2.05	0.000136378	0.00211232	Ob0200532/Ob0200622/Ob0207236/Ob0210950/Ob0211009/Ob0211470/Ob0216240/Ob0217437/Ob0225941/Ob0226180/Ob0226477/Ob0226744/Ob0228208/Ob0233847/Ob0234957/Ob0237840/Ob0238273/Ob0239731/Ob0245436/Ob0247444/Ob0248318/Syringa_oblata_newGene_12003	22	up&down
ko00460	Cyanoamino acid metabolism	68/4545	174/16511	1.42	0.000592176	0.00802554	Ob0200907/Ob0203234/Ob0203291/Ob0203761/Ob0204081/Ob0205128/Ob0205762/Ob0207049/Ob0210183/Ob0211081/Ob0211948/Ob0212047/Ob0212049/Ob0214462/Ob0214467/Ob0214470/Ob0214472/Ob0214477/Ob0214479/Ob0214480/Ob0214487/Ob0214488/Ob0215533/Ob0216409/Ob0222651/Ob0222653/Ob0222655/Ob0224998/Ob0225023/Ob0226984/Ob0227324/Ob0227325/Ob0227326/Ob0227327/Ob0228497/Ob0230466/Ob0231417/Ob0231421/Ob0231422/Ob0231431…	68	up&down
ko00561	Glycerolipid metabolism	94/4545	256/16511	1.33	0.000772197	0.00883807	Ob0200281/Ob0200731/Ob0200750/Ob0200808/Ob0200894/Ob0200903/Ob0200904/Ob0200921/Ob0201298/Ob0201425/Ob0201672/Ob0202183/Ob0204193/Ob0205993/Ob0206968/Ob0207212/Ob0207565/Ob0208097/Ob0208488/Ob0208881/Ob0210342/Ob0211464/Ob0212712/Ob0212996/Ob0213429/Ob0213445/Ob0213472/Ob0213637/Ob0213940/Ob0214154/Ob0217532/Ob0217533/Ob0218335/Ob0220017/Ob0220438/Ob0223249/Ob0223338/Ob0224114/Ob0224442/Ob0226821…	94	up&down
ko00010	Glycolysis / Gluconeogenesis	130/4545	371/16511	1.27	0.000815161	0.00883807	Ob0201425/Ob0201591/Ob0201895/Ob0201896/Ob0201966/Ob0202455/Ob0202811/Ob0203863/Ob0204351/Ob0204890/Ob0204953/Ob0204978/Ob0205914/Ob0206005/Ob0206639/Ob0206941/Ob0207978/Ob0208559/Ob0209403/Ob0209559/Ob0209886/Ob0210314/Ob0210378/Ob0210552/Ob0210575/Ob0210656/Ob0210684/Ob0210732/Ob0210791/Ob0210916/Ob0210917/Ob0211451/Ob0211932/Ob0211945/Ob0212222/Ob0212478/Ob0212551/Ob0212587/Ob0213429/Ob0213472…	130	up&down
ko01212	Fatty acid metabolism	65/4545	169/16511	1.4	0.00125165	0.0123369	Ob0200135/Ob0200146/Ob0200201/Ob0200532/Ob0200622/Ob0200799/Ob0200905/Ob0206859/Ob0207236/Ob0208139/Ob0208955/Ob0210950/Ob0211009/Ob0211470/Ob0212485/Ob0213284/Ob0216240/Ob0217437/Ob0218943/Ob0220799/Ob0221970/Ob0224835/Ob0225028/Ob0225041/Ob0225562/Ob0225941/Ob0226180/Ob0226477/Ob0226744/Ob0227499/Ob0228008/Ob0228208/Ob0229500/Ob0229845/Ob0230177/Ob0230178/Ob0230179/Ob0231746/Ob0232171/Ob0232345…	65	up&down
ko04712	Circadian rhythm - plant	70/4545	187/16511	1.36	0.00192516	0.017394	Ob0200032/Ob0200795/Ob0201272/Ob0201278/Ob0201637/Ob0201677/Ob0201711/Ob0201989/Ob0203942/Ob0205053/Ob0205702/Ob0205720/Ob0206599/Ob0208535/Ob0208963/Ob0209811/Ob0210908/Ob0211797/Ob0212872/Ob0213104/Ob0216370/Ob0217315/Ob0217639/Ob0218240/Ob0218366/Ob0220104/Ob0220212/Ob0221347/Ob0221748/Ob0222492/Ob0224107/Ob0224111/Ob0224279/Ob0224674/Ob0225153/Ob0225618/Ob0226217/Ob0226348/Ob0226781/Ob0227245…	70	up&down
ko00062	Fatty acid elongation	37/4545	88/16511	1.53	0.00229383	0.0187854	Ob0204980/Ob0206893/Ob0207913/Ob0208514/Ob0210528/Ob0210529/Ob0214664/Ob0214731/Ob0215337/Ob0216240/Ob0216882/Ob0217265/Ob0221767/Ob0225070/Ob0225756/Ob0226477/Ob0226740/Ob0226744/Ob0226888/Ob0226893/Ob0227540/Ob0227673/Ob0227674/Ob0230104/Ob0230530/Ob0232639/Ob0232640/Ob0233035/Ob0233847/Ob0234957/Ob0237840/Ob0238548/Ob0239731/Ob0240507/Ob0247444/Ob0247555/Ob0251674	37	up&down
ko00511	Other glycan degradation	52/4545	133/16511	1.42	0.00242569	0.0187854	Ob0200637/Ob0201375/Ob0201376/Ob0201378/Ob0201439/Ob0202126/Ob0206534/Ob0211354/Ob0212451/Ob0213380/Ob0213523/Ob0214645/Ob0214756/Ob0217061/Ob0217980/Ob0219019/Ob0219364/Ob0219376/Ob0220229/Ob0221930/Ob0223543/Ob0223845/Ob0224053/Ob0224075/Ob0224669/Ob0224901/Ob0225054/Ob0226803/Ob0227398/Ob0227437/Ob0227438/Ob0227671/Ob0231938/Ob0232315/Ob0232507/Ob0232509/Ob0232662/Ob0233101/Ob0234076/Ob0235478…	52	up&down
ko04075	Plant hormone signal transduction	345/4545	1106/16511	1.13	0.00286458	0.0207054	Ob0200213/Ob0200394/Ob0200527/Ob0200531/Ob0200602/Ob0200755/Ob0200762/Ob0201201/Ob0201235/Ob0201278/Ob0201402/Ob0201637/Ob0201660/Ob0201685/Ob0202077/Ob0202115/Ob0202160/Ob0202223/Ob0202491/Ob0202526/Ob0202540/Ob0202542/Ob0202645/Ob0202843/Ob0203287/Ob0203386/Ob0203542/Ob0203710/Ob0203757/Ob0203964/Ob0204235/Ob0204314/Ob0204502/Ob0204716/Ob0204824/Ob0204865/Ob0204892/Ob0205431/Ob0205447/Ob0205798…	345	up&down
ko00600	Sphingolipid metabolism	55/4545	149/16511	1.34	0.00762872	0.0477955	Ob0200637/Ob0201439/Ob0201672/Ob0202126/Ob0203747/Ob0205247/Ob0205262/Ob0206225/Ob0212451/Ob0213523/Ob0214507/Ob0214528/Ob0214645/Ob0214756/Ob0217061/Ob0217389/Ob0217980/Ob0219019/Ob0219364/Ob0219376/Ob0220438/Ob0223543/Ob0224053/Ob0224075/Ob0224442/Ob0224669/Ob0226699/Ob0226803/Ob0227398/Ob0228629/Ob0228832/Ob0228954/Ob0229393/Ob0231938/Ob0232462/Ob0232662/Ob0233265/Ob0234712/Ob0235877/Ob0236083…	55	up&down
ko00620	Pyruvate metabolism	82/4545	235/16511	1.27	0.0076402	0.0477955	Ob0200111/Ob0200218/Ob0200543/Ob0200550/Ob0200905/Ob0201425/Ob0203064/Ob0204351/Ob0204978/Ob0205914/Ob0206670/Ob0206941/Ob0207978/Ob0208139/Ob0208955/Ob0209298/Ob0209886/Ob0210916/Ob0210917/Ob0210982/Ob0211451/Ob0212485/Ob0212587/Ob0215343/Ob0215431/Ob0215587/Ob0217532/Ob0217533/Ob0219503/Ob0219526/Ob0220081/Ob0220733/Ob0220799/Ob0222300/Ob0222825/Ob0223374/Ob0223429/Ob0223854/Ob0224278/Ob0226632…	82	up&down
ko00592	alpha-Linolenic acid metabolism	43/4545	112/16511	1.39	0.00793497	0.0477955	Ob0200532/Ob0200622/Ob0200750/Ob0202266/Ob0202402/Ob0202688/Ob0206965/Ob0207236/Ob0209110/Ob0211009/Ob0211470/Ob0213233/Ob0214747/Ob0221483/Ob0222088/Ob0222639/Ob0223695/Ob0225941/Ob0226180/Ob0226730/Ob0228208/Ob0230177/Ob0230178/Ob0230179/Ob0230197/Ob0230768/Ob0235891/Ob0237858/Ob0237859/Ob0238915/Ob0240603/Ob0240937/Ob0243074/Ob0244236/Ob0245921/Ob0248318/Ob0248904/Ob0250571/Ob0251151/Ob0251216…	43	up&down
ko00564	Glycerophospholipid metabolism	89/4545	260/16511	1.24	0.00994363	0.056742	Ob0200281/Ob0200437/Ob0200731/Ob0200750/Ob0200808/Ob0200894/Ob0200903/Ob0200904/Ob0200921/Ob0201626/Ob0202140/Ob0202266/Ob0202356/Ob0202380/Ob0202384/Ob0205837/Ob0205993/Ob0206839/Ob0206840/Ob0207214/Ob0209110/Ob0209129/Ob0210573/Ob0212712/Ob0212996/Ob0213445/Ob0213889/Ob0214154/Ob0214842/Ob0214862/Ob0217404/Ob0217750/Ob0218335/Ob0221004/Ob0221605/Ob0222088/Ob0224603/Ob0224606/Ob0225235/Ob0225593…	89	up&down
ko00943	Isoflavonoid biosynthesis	20/4545	45/16511	1.61	0.0109404	0.0581183	Ob0203653/Ob0215931/Ob0215956/Ob0222744/Ob0225274/Ob0237246/Ob0237295/Ob0237296/Ob0238348/Ob0238359/Ob0238362/Ob0238368/Ob0238370/Ob0238551/Ob0245817/Ob0248845/Ob0248846/Ob0248849/Ob0251607/Ob0253350	20	up&down
ko00941	Flavonoid biosynthesis	51/4545	139/16511	1.33	0.0112569	0.0581183	Ob0202026/Ob0202790/Ob0202807/Ob0204113/Ob0208538/Ob0211195/Ob0212096/Ob0213357/Ob0213762/Ob0213876/Ob0215530/Ob0215748/Ob0215749/Ob0217157/Ob0217176/Ob0217555/Ob0218221/Ob0218236/Ob0218239/Ob0218275/Ob0218285/Ob0218286/Ob0219791/Ob0224237/Ob0224578/Ob0226729/Ob0226781/Ob0227831/Ob0227833/Ob0230359/Ob0230962/Ob0231192/Ob0231998/Ob0235737/Ob0235919/Ob0238653/Ob0240315/Ob0240533/Ob0241357/Ob0243237…	51	up&down
ko00860	Porphyrin and chlorophyll metabolism	36/4545	95/16511	1.38	0.0177271	0.0873632	Ob0204302/Ob0206025/Ob0206184/Ob0206341/Ob0206692/Ob0206812/Ob0206861/Ob0208842/Ob0209000/Ob0209490/Ob0217475/Ob0217536/Ob0219608/Ob0221573/Ob0221928/Ob0222338/Ob0225001/Ob0226249/Ob0227307/Ob0227361/Ob0231426/Ob0233321/Ob0234473/Ob0236255/Ob0237336/Ob0237781/Ob0238678/Ob0240698/Ob0240846/Ob0244035/Ob0248357/Ob0248520/Ob0248900/Ob0249406/Ob0249500/Ob0251987	36	up&down
ko00604	Glycosphingolipid biosynthesis - ganglio series	26/4545	65/16511	1.45	0.0196924	0.0909592	Ob0200637/Ob0201439/Ob0202126/Ob0212451/Ob0213523/Ob0214645/Ob0214756/Ob0217061/Ob0217980/Ob0219019/Ob0219364/Ob0219376/Ob0223543/Ob0224053/Ob0224075/Ob0224669/Ob0226803/Ob0227398/Ob0227671/Ob0232662/Ob0235888/Ob0236083/Ob0237024/Ob0238155/Ob0238160/Ob0252198	26	up&down
ko00350	Tyrosine metabolism	49/4545	137/16511	1.3	0.021044	0.0909592	Ob0201804/Ob0201910/Ob0202067/Ob0204497/Ob0205650/Ob0206639/Ob0207046/Ob0207048/Ob0208866/Ob0208870/Ob0209193/Ob0211164/Ob0214874/Ob0216688/Ob0217290/Ob0219823/Ob0220040/Ob0221483/Ob0222015/Ob0222281/Ob0222936/Ob0224386/Ob0224505/Ob0229566/Ob0231693/Ob0232773/Ob0233555/Ob0234782/Ob0235158/Ob0236062/Ob0237912/Ob0238329/Ob0239568/Ob0241492/Ob0246087/Ob0246269/Ob0247244/Ob0247251/Ob0248219/Ob0248939…	49	up&down
ko00196	Photosynthesis - antenna proteins	16/4545	36/16511	1.61	0.0216989	0.0909592	Ob0201991/Ob0204373/Ob0209654/Ob0213430/Ob0224273/Ob0225029/Ob0225042/Ob0239124/Ob0239422/Ob0241368/Ob0241370/Ob0246422/Ob0250644/Ob0252321/Ob0252332/Ob0252524	16	up&down
ko00531	Glycosaminoglycan degradation	32/4545	84/16511	1.38	0.0225184	0.0909592	Ob0200637/Ob0201439/Ob0201642/Ob0201925/Ob0202126/Ob0212451/Ob0213523/Ob0214645/Ob0214756/Ob0217061/Ob0217980/Ob0219019/Ob0219364/Ob0219376/Ob0223543/Ob0224053/Ob0224075/Ob0224669/Ob0226803/Ob0227398/Ob0227671/Ob0229881/Ob0232662/Ob0234000/Ob0235888/Ob0236083/Ob0237024/Ob0238155/Ob0238160/Ob0241042/Ob0241697/Ob0252198	32	up&down
ko00195	Photosynthesis	51/4545	144/16511	1.29	0.0228404	0.0909592	Ob0200159/Ob0203772/Ob0205146/Ob0205158/Ob0206404/Ob0208003/Ob0208023/Ob0208100/Ob0208423/Ob0210300/Ob0210876/Ob0212955/Ob0214331/Ob0214448/Ob0215264/Ob0217213/Ob0217537/Ob0220835/Ob0221195/Ob0222635/Ob0224182/Ob0224818/Ob0228155/Ob0228200/Ob0228693/Ob0230252/Ob0233603/Ob0235351/Ob0237909/Ob0237989/Ob0238828/Ob0238844/Ob0238952/Ob0239447/Ob0241581/Ob0242705/Ob0243676/Ob0244110/Ob0244294/Ob0244647…	51	up&down
ko00240	Pyrimidine metabolism	59/4545	170/16511	1.26	0.0234904	0.0909592	Ob0201758/Ob0203332/Ob0204035/Ob0205717/Ob0206892/Ob0207715/Ob0207754/Ob0208217/Ob0208876/Ob0209078/Ob0209526/Ob0209583/Ob0209584/Ob0210111/Ob0210146/Ob0210276/Ob0210469/Ob0211743/Ob0212782/Ob0213234/Ob0213594/Ob0215580/Ob0216256/Ob0219400/Ob0219406/Ob0219432/Ob0219437/Ob0221425/Ob0221864/Ob0221872/Ob0225370/Ob0226747/Ob0227466/Ob0228291/Ob0228313/Ob0228973/Ob0229383/Ob0229747/Ob0230287/Ob0230481…	59	up&down
ko00051	Fructose and mannose metabolism	68/4545	200/16511	1.24	0.0254372	0.095101	Ob0200361/Ob0201471/Ob0202811/Ob0203272/Ob0203955/Ob0204307/Ob0204953/Ob0206005/Ob0209403/Ob0209559/Ob0210314/Ob0210552/Ob0210575/Ob0210732/Ob0210791/Ob0212222/Ob0212478/Ob0212551/Ob0213862/Ob0215836/Ob0216083/Ob0216301/Ob0216906/Ob0217284/Ob0217286/Ob0217416/Ob0218646/Ob0218658/Ob0219479/Ob0219485/Ob0219486/Ob0220206/Ob0221176/Ob0221933/Ob0222824/Ob0224124/Ob0228438/Ob0230617/Ob0230870/Ob0230871…	68	up&down
ko00740	Riboflavin metabolism	23/4545	58/16511	1.44	0.0302164	0.109203	Ob0200610/Ob0201708/Ob0201764/Ob0201816/Ob0204035/Ob0206399/Ob0207715/Ob0211130/Ob0211743/Ob0214924/Ob0219400/Ob0219437/Ob0224990/Ob0229747/Ob0232376/Ob0234165/Ob0237778/Ob0240057/Ob0243976/Ob0245848/Ob0247584/Ob0247722/Ob0247878	23	up&down
ko01230	Biosynthesis of amino acids	196/4545	640/16511	1.11	0.0415797	0.145423	Ob0200256/Ob0200303/Ob0200305/Ob0200433/Ob0200460/Ob0200787/Ob0200890/Ob0201364/Ob0201591/Ob0202180/Ob0202614/Ob0203207/Ob0203308/Ob0203592/Ob0203619/Ob0203775/Ob0203793/Ob0203950/Ob0204890/Ob0204953/Ob0205334/Ob0205650/Ob0206005/Ob0207577/Ob0208559/Ob0209886/Ob0210314/Ob0210369/Ob0210378/Ob0210552/Ob0210575/Ob0211170/Ob0211285/Ob0211395/Ob0211495/Ob0211708/Ob0212448/Ob0212478/Ob0212551/Ob0212587…	196	up&down
ko00400	Phenylalanine, tyrosine and tryptophan biosynthesis	47/4545	137/16511	1.25	0.0479224	0.162369	Ob0200303/Ob0200305/Ob0200433/Ob0200460/Ob0203207/Ob0203308/Ob0203775/Ob0203793/Ob0204497/Ob0205650/Ob0211285/Ob0213972/Ob0214421/Ob0214874/Ob0215194/Ob0215895/Ob0216688/Ob0219692/Ob0220040/Ob0220668/Ob0222281/Ob0222590/Ob0222632/Ob0223126/Ob0224457/Ob0224981/Ob0227153/Ob0227469/Ob0227625/Ob0231276/Ob0231693/Ob0234553/Ob0238448/Ob0239973/Ob0244056/Ob0244308/Ob0245727/Ob0247732/Ob0248025/Ob0248219…	47	up&down
ko00061	Fatty acid biosynthesis	40/4545	116/16511	1.25	0.0594827	0.19543	Ob0200135/Ob0200146/Ob0200201/Ob0200799/Ob0200905/Ob0206859/Ob0208139/Ob0210950/Ob0212485/Ob0213284/Ob0217437/Ob0218943/Ob0220799/Ob0221970/Ob0224835/Ob0225028/Ob0225041/Ob0225562/Ob0227499/Ob0228008/Ob0229500/Ob0229845/Ob0231746/Ob0232171/Ob0232345/Ob0234451/Ob0234732/Ob0236355/Ob0236554/Ob0236565/Ob0237704/Ob0238273/Ob0241319/Ob0245436/Ob0245543/Ob0246428/Ob0249063/Ob0253193/Ob0253719/Syringa_o…	40	up&down
ko00945	Stilbenoid, diarylheptanoid and gingerol biosynthesis	34/4545	97/16511	1.27	0.0630073	0.200921	Ob0200624/Ob0200625/Ob0200627/Ob0200628/Ob0200629/Ob0208538/Ob0211195/Ob0212096/Ob0213357/Ob0213762/Ob0213876/Ob0215530/Ob0215748/Ob0215749/Ob0218221/Ob0218236/Ob0218239/Ob0218275/Ob0218285/Ob0218286/Ob0224578/Ob0226729/Ob0230359/Ob0230962/Ob0231998/Ob0235919/Ob0241357/Ob0252071/Ob0252908/Ob0253509/Syringa_oblata_newGene_11051/Syringa_oblata_newGene_19584/Syringa_oblata_newGene_20225/Syringa_obla…	34	up&down
ko00901	Indole alkaloid biosynthesis	18/4545	47/16511	1.39	0.0710018	0.219946	Ob0207275/Ob0207649/Ob0207661/Ob0207664/Ob0207758/Ob0207821/Ob0211982/Ob0211987/Ob0211988/Ob0212052/Ob0212546/Ob0213142/Ob0217761/Ob0230088/Ob0237912/Ob0245935/Ob0245936/Syringa_oblata_newGene_6202	18	up&down
ko00900	Terpenoid backbone biosynthesis	50/4545	151/16511	1.2	0.0750558	0.226045	Ob0203005/Ob0203137/Ob0203480/Ob0203984/Ob0204331/Ob0204384/Ob0204962/Ob0206355/Ob0208250/Ob0208841/Ob0208920/Ob0208921/Ob0208935/Ob0208955/Ob0209030/Ob0209031/Ob0209719/Ob0210751/Ob0211070/Ob0211203/Ob0216817/Ob0216977/Ob0218947/Ob0220940/Ob0221697/Ob0221876/Ob0222308/Ob0223993/Ob0226731/Ob0226851/Ob0227361/Ob0228361/Ob0232599/Ob0232617/Ob0233548/Ob0233970/Ob0235957/Ob0239247/Ob0239656/Ob0240543…	50	up&down
ko00565	Ether lipid metabolism	27/4545	76/16511	1.29	0.0779055	0.227951	Ob0200750/Ob0202140/Ob0202356/Ob0205837/Ob0206839/Ob0206840/Ob0214842/Ob0214862/Ob0221605/Ob0224603/Ob0224606/Ob0225235/Ob0225736/Ob0226770/Ob0226910/Ob0230768/Ob0236302/Ob0239214/Ob0239238/Ob0242381/Ob0242397/Ob0243090/Ob0245075/Ob0245921/Ob0248651/Ob0249647/Syringa_oblata_newGene_1964	27	up&down
ko00260	Glycine, serine and threonine metabolism	57/4545	175/16511	1.18	0.0798933	0.227951	Ob0200039/Ob0200303/Ob0200305/Ob0200433/Ob0200460/Ob0201364/Ob0201804/Ob0201910/Ob0202180/Ob0202614/Ob0203288/Ob0204909/Ob0206391/Ob0207025/Ob0207577/Ob0208392/Ob0208559/Ob0209107/Ob0212448/Ob0214421/Ob0215533/Ob0218058/Ob0219846/Ob0221787/Ob0222091/Ob0224028/Ob0224043/Ob0224186/Ob0224386/Ob0224505/Ob0226938/Ob0229566/Ob0229921/Ob0229932/Ob0230752/Ob0231559/Ob0234052/Ob0234845/Ob0236303/Ob0236758…	57	up&down
ko00730	Thiamine metabolism	25/4545	70/16511	1.3	0.0827411	0.229717	Ob0203137/Ob0206301/Ob0206658/Ob0206949/Ob0208073/Ob0209423/Ob0210020/Ob0210036/Ob0211130/Ob0220298/Ob0231279/Ob0235859/Ob0236119/Ob0237904/Ob0239784/Ob0240326/Ob0240543/Ob0240880/Ob0241867/Ob0242444/Ob0242694/Ob0245450/Ob0250098/Ob0251905/Ob0252465	25	up&down
ko01200	Carbon metabolism	192/4545	641/16511	1.09	0.0880798	0.229717	Ob0200111/Ob0200218/Ob0200532/Ob0200541/Ob0200543/Ob0200550/Ob0200582/Ob0200622/Ob0200890/Ob0200905/Ob0201364/Ob0201591/Ob0202811/Ob0202941/Ob0203968/Ob0204079/Ob0204350/Ob0204351/Ob0204890/Ob0204953/Ob0204978/Ob0205334/Ob0205914/Ob0206005/Ob0206469/Ob0206639/Ob0206833/Ob0206941/Ob0207236/Ob0207978/Ob0208139/Ob0208392/Ob0208559/Ob0208950/Ob0208955/Ob0209107/Ob0209298/Ob0209826/Ob0209886/Ob0210058…	192	up&down
ko00280	Valine, leucine and isoleucine degradation	45/4545	136/16511	1.2	0.088338	0.229717	Ob0200541/Ob0200582/Ob0201425/Ob0201886/Ob0203288/Ob0203592/Ob0206249/Ob0206355/Ob0207025/Ob0208955/Ob0209339/Ob0209363/Ob0211009/Ob0211470/Ob0213284/Ob0217532/Ob0217533/Ob0218947/Ob0219846/Ob0221908/Ob0222034/Ob0225562/Ob0226938/Ob0228208/Ob0229613/Ob0230107/Ob0231520/Ob0233628/Ob0234052/Ob0234057/Ob0236355/Ob0237396/Ob0238531/Ob0238908/Ob0244182/Ob0245260/Ob0245262/Ob0245663/Ob0246274/Ob0248318…	45	up&down
ko00290	Valine, leucine and isoleucine biosynthesis	16/4545	42/16511	1.38	0.0892892	0.229717	Ob0203592/Ob0212448/Ob0215587/Ob0218058/Ob0227135/Ob0231520/Ob0236967/Ob0238289/Ob0240316/Ob0246115/Ob0248414/Ob0248464/Ob0248796/Ob0249866/Ob0252383/Ob0253464	16	up&down
ko00340	Histidine metabolism	21/4545	58/16511	1.32	0.093174	0.229717	Ob0201425/Ob0205650/Ob0212607/Ob0213602/Ob0217532/Ob0217533/Ob0222176/Ob0225511/Ob0226440/Ob0229613/Ob0230651/Ob0231968/Ob0233512/Ob0237754/Ob0237758/Ob0243347/Ob0243686/Ob0245260/Ob0245262/Ob0248475/Ob0251206	21	up&down
ko00710	Carbon fixation in photosynthetic organisms	55/4545	170/16511	1.18	0.0932251	0.229717	Ob0200218/Ob0200543/Ob0200550/Ob0204890/Ob0206005/Ob0206833/Ob0209298/Ob0210314/Ob0210378/Ob0210552/Ob0210575/Ob0210732/Ob0210791/Ob0213543/Ob0217999/Ob0219503/Ob0222300/Ob0222825/Ob0223967/Ob0224278/Ob0225279/Ob0227362/Ob0228403/Ob0229974/Ob0230617/Ob0231823/Ob0232028/Ob0232164/Ob0232419/Ob0233154/Ob0233278/Ob0233877/Ob0234893/Ob0234929/Ob0234936/Ob0237517/Ob0239761/Ob0241317/Ob0243332/Ob0243340…	55	up&down
ko00591	Linoleic acid metabolism	12/4545	31/16511	1.41	0.118038	0.284397	Ob0200750/Ob0213233/Ob0230197/Ob0230768/Ob0233197/Ob0233941/Ob0237858/Ob0237859/Ob0238332/Ob0245921/Ob0248837/Syringa_oblata_newGene_1964	12	up&down
ko02010	ABC transporters	71/4545	228/16511	1.13	0.124624	0.291351	Ob0200453/Ob0201260/Ob0201670/Ob0201963/Ob0204721/Ob0205523/Ob0205864/Ob0205975/Ob0206039/Ob0206492/Ob0206608/Ob0207206/Ob0207355/Ob0209266/Ob0209555/Ob0209894/Ob0212068/Ob0212328/Ob0212418/Ob0214054/Ob0216324/Ob0217625/Ob0217804/Ob0219500/Ob0220079/Ob0220855/Ob0222474/Ob0222980/Ob0223129/Ob0223133/Ob0223135/Ob0223136/Ob0223981/Ob0224144/Ob0224146/Ob0224322/Ob0227271/Ob0227662/Ob0228404/Ob0229064…	71	up&down
ko00950	Isoquinoline alkaloid biosynthesis	43/4545	133/16511	1.17	0.126299	0.291351	Ob0200207/Ob0201804/Ob0201910/Ob0204497/Ob0207189/Ob0207202/Ob0208866/Ob0208870/Ob0209193/Ob0211164/Ob0214874/Ob0216688/Ob0220040/Ob0221853/Ob0221854/Ob0222015/Ob0222281/Ob0224386/Ob0224505/Ob0225942/Ob0225946/Ob0225958/Ob0225959/Ob0228931/Ob0229566/Ob0231693/Ob0232135/Ob0233173/Ob0233181/Ob0237912/Ob0238329/Ob0239568/Ob0241492/Ob0246087/Ob0247244/Ob0247251/Ob0248219/Ob0252233/Ob0252236/Ob0252239…	43	up&down
ko00040	Pentose and glucuronate interconversions	171/4545	577/16511	1.08	0.134419	0.303621	Ob0200461/Ob0201525/Ob0201647/Ob0202335/Ob0202773/Ob0203272/Ob0203344/Ob0203870/Ob0204307/Ob0204612/Ob0205532/Ob0205605/Ob0205676/Ob0205680/Ob0205700/Ob0206092/Ob0206289/Ob0207491/Ob0207986/Ob0207987/Ob0209062/Ob0209706/Ob0209848/Ob0210012/Ob0210026/Ob0210027/Ob0210067/Ob0210069/Ob0210802/Ob0211138/Ob0211967/Ob0211973/Ob0211975/Ob0212346/Ob0212429/Ob0212477/Ob0212553/Ob0212570/Ob0212576/Ob0212666…	171	up&down
ko00300	Lysine biosynthesis	11/4545	29/16511	1.38	0.147704	0.322331	Ob0200256/Ob0202614/Ob0212593/Ob0217991/Ob0232340/Ob0239847/Ob0240761/Ob0243361/Ob0243362/Ob0246351/Ob0251559	11	up&down
ko00410	beta-Alanine metabolism	35/4545	108/16511	1.18	0.151354	0.322331	Ob0200532/Ob0200541/Ob0200582/Ob0200622/Ob0201425/Ob0201495/Ob0201688/Ob0201804/Ob0201910/Ob0207236/Ob0211745/Ob0216798/Ob0216805/Ob0217532/Ob0217533/Ob0222034/Ob0224386/Ob0224505/Ob0225614/Ob0225941/Ob0226180/Ob0228002/Ob0228313/Ob0229566/Ob0229613/Ob0234057/Ob0234496/Ob0238329/Ob0241492/Ob0245260/Ob0245262/Ob0248476/Ob0251206/Ob0251739/Syringa_oblata_newGene_12003	35	up&down
ko00750	Vitamin B6 metabolism	10/4545	26/16511	1.4	0.151621	0.322331	Ob0201364/Ob0201916/Ob0202180/Ob0207577/Ob0207791/Ob0220002/Ob0224028/Ob0224043/Ob0230278/Ob0236344	10	up&down
ko00920	Sulfur metabolism	28/4545	86/16511	1.18	0.176424	0.367848	Ob0207291/Ob0211395/Ob0212157/Ob0215545/Ob0216551/Ob0218935/Ob0218936/Ob0222774/Ob0223090/Ob0223128/Ob0224710/Ob0226984/Ob0228278/Ob0228279/Ob0229504/Ob0234468/Ob0237412/Ob0238279/Ob0239507/Ob0240248/Ob0242504/Ob0248355/Ob0252530/Ob0252577/Ob0252586/Ob0252913/Ob0252972/Syringa_oblata_newGene_3915	28	up&down
ko00906	Carotenoid biosynthesis	35/4545	110/16511	1.16	0.182219	0.370203	Ob0200195/Ob0202651/Ob0202667/Ob0203727/Ob0204352/Ob0207571/Ob0209209/Ob0210651/Ob0216731/Ob0216975/Ob0218042/Ob0218050/Ob0219897/Ob0220762/Ob0224887/Ob0227816/Ob0228084/Ob0228343/Ob0232533/Ob0232552/Ob0236463/Ob0236830/Ob0238239/Ob0241967/Ob0245382/Ob0245443/Ob0249890/Ob0249895/Ob0251366/Ob0252339/Syringa_oblata_newGene_17763/Syringa_oblata_newGene_1790/Syringa_oblata_newGene_19887/Syringa_oblat…	35	up&down
ko00603	Glycosphingolipid biosynthesis - globo and isoglobo series	10/4545	27/16511	1.35	0.184383	0.370203	Ob0201672/Ob0220438/Ob0224442/Ob0227671/Ob0232462/Ob0234712/Ob0235877/Ob0235888/Ob0246353/Ob0253396	10	up&down
ko00640	Propanoate metabolism	28/4545	87/16511	1.17	0.195008	0.384417	Ob0200532/Ob0200541/Ob0200582/Ob0200622/Ob0200905/Ob0207236/Ob0208139/Ob0208955/Ob0211451/Ob0212485/Ob0220799/Ob0222034/Ob0225941/Ob0226180/Ob0226938/Ob0227499/Ob0231746/Ob0232171/Ob0234052/Ob0234057/Ob0234732/Ob0238531/Ob0242492/Ob0245543/Ob0246274/Ob0248421/Ob0253719/Syringa_oblata_newGene_12003	28	up&down
ko04145	Phagosome	68/4545	228/16511	1.08	0.237984	0.460758	Ob0201384/Ob0201651/Ob0202300/Ob0204034/Ob0205133/Ob0205345/Ob0206915/Ob0207382/Ob0208117/Ob0208127/Ob0208294/Ob0208728/Ob0209624/Ob0212562/Ob0212563/Ob0212612/Ob0212849/Ob0214316/Ob0214323/Ob0216351/Ob0216733/Ob0216791/Ob0217178/Ob0217395/Ob0219874/Ob0221368/Ob0222077/Ob0222082/Ob0223478/Ob0223837/Ob0226328/Ob0226940/Ob0227247/Ob0227297/Ob0228427/Ob0229028/Ob0229859/Ob0230369/Ob0230370/Ob0230964…	68	up&down
ko00965	Betalain biosynthesis	17/4545	52/16511	1.19	0.244512	0.461935	Ob0202481/Ob0205713/Ob0209193/Ob0211164/Ob0213590/Ob0222015/Ob0222480/Ob0222481/Ob0228036/Ob0228076/Ob0231123/Ob0232248/Ob0237912/Ob0239568/Ob0247244/Ob0247251/Ob0253475	17	up&down
ko00942	Anthocyanin biosynthesis	7/4545	19/16511	1.34	0.250213	0.461935	Ob0200734/Ob0200807/Ob0220356/Ob0229852/Ob0237706/Ob0240247/Ob0252154	7	up&down
ko00562	Inositol phosphate metabolism	66/4545	222/16511	1.08	0.251373	0.461935	Ob0200438/Ob0200761/Ob0200772/Ob0202593/Ob0202944/Ob0203689/Ob0203706/Ob0203856/Ob0204697/Ob0205006/Ob0207717/Ob0208388/Ob0208389/Ob0208835/Ob0210185/Ob0210245/Ob0210332/Ob0210935/Ob0212466/Ob0212562/Ob0212563/Ob0212607/Ob0213557/Ob0216567/Ob0217039/Ob0217403/Ob0219788/Ob0220234/Ob0222448/Ob0223837/Ob0224603/Ob0224606/Ob0225067/Ob0225736/Ob0226122/Ob0227251/Ob0227589/Ob0229172/Ob0229940/Ob0230150…	66	up&down
ko00072	Synthesis and degradation of ketone bodies	6/4545	16/16511	1.36	0.26155	0.464877	Ob0206355/Ob0208955/Ob0218947/Ob0244182/Ob0246274/Ob0251255	6	up&down
ko00660	C5-Branched dibasic acid metabolism	6/4545	16/16511	1.36	0.26155	0.464877	Ob0236967/Ob0238289/Ob0248414/Ob0248464/Ob0248796/Ob0249866	6	up&down
ko04626	Plant-pathogen interaction	422/4545	1498/16511	1.02	0.288674	0.499413	Ob0200130/Ob0200214/Ob0200322/Ob0200325/Ob0200332/Ob0200394/Ob0200400/Ob0200456/Ob0200527/Ob0200601/Ob0200674/Ob0200677/Ob0200717/Ob0200723/Ob0200752/Ob0200973/Ob0201220/Ob0201222/Ob0201246/Ob0201325/Ob0201343/Ob0201419/Ob0201532/Ob0201535/Ob0201562/Ob0201667/Ob0202242/Ob0202348/Ob0202631/Ob0202780/Ob0202818/Ob0203295/Ob0203306/Ob0203542/Ob0203732/Ob0203855/Ob0203899/Ob0203921/Ob0203975/Ob0203998…	422	up&down
ko00650	Butanoate metabolism	18/4545	57/16511	1.15	0.290193	0.499413	Ob0201495/Ob0201688/Ob0206355/Ob0208955/Ob0216798/Ob0216805/Ob0218947/Ob0221149/Ob0223374/Ob0223429/Ob0223854/Ob0236428/Ob0238289/Ob0244182/Ob0246274/Ob0248464/Ob0248796/Ob0251255	18	up&down
ko04146	Peroxisome	65/4545	222/16511	1.06	0.301245	0.510333	Ob0200475/Ob0200532/Ob0200622/Ob0202941/Ob0203017/Ob0203579/Ob0204350/Ob0206859/Ob0207236/Ob0207293/Ob0207322/Ob0208462/Ob0209311/Ob0210063/Ob0210064/Ob0211009/Ob0211248/Ob0211249/Ob0211470/Ob0211687/Ob0213225/Ob0213401/Ob0213540/Ob0213792/Ob0221233/Ob0221784/Ob0224835/Ob0225941/Ob0226180/Ob0226851/Ob0228008/Ob0228208/Ob0228377/Ob0229691/Ob0229968/Ob0230402/Ob0233432/Ob0233970/Ob0236565/Ob0236758…	65	up&down
ko00030	Pentose phosphate pathway	43/4545	145/16511	1.08	0.310927	0.518631	Ob0203968/Ob0204079/Ob0204953/Ob0206005/Ob0206469/Ob0208950/Ob0209403/Ob0209559/Ob0209826/Ob0210314/Ob0210552/Ob0210575/Ob0210732/Ob0210791/Ob0211932/Ob0211945/Ob0212478/Ob0212551/Ob0213862/Ob0215836/Ob0217416/Ob0218646/Ob0218658/Ob0221176/Ob0221400/Ob0225279/Ob0229463/Ob0230617/Ob0230870/Ob0230871/Ob0231823/Ob0232419/Ob0233877/Ob0237199/Ob0237680/Ob0240007/Ob0243340/Ob0243899/Ob0249638/Ob0249802…	43	up&down
ko00430	Taurine and hypotaurine metabolism	6/4545	17/16511	1.28	0.316621	0.520127	Ob0201495/Ob0201688/Ob0203291/Ob0216798/Ob0216805/Syringa_oblata_newGene_5329	6	up&down
ko00071	Fatty acid degradation	38/4545	128/16511	1.08	0.32222	0.521425	Ob0200532/Ob0200622/Ob0201425/Ob0203541/Ob0206639/Ob0206859/Ob0207236/Ob0208955/Ob0209920/Ob0211009/Ob0211470/Ob0217290/Ob0217532/Ob0217533/Ob0221483/Ob0222936/Ob0224835/Ob0225941/Ob0226180/Ob0228008/Ob0228208/Ob0229613/Ob0230177/Ob0230178/Ob0230179/Ob0235158/Ob0236062/Ob0236565/Ob0237704/Ob0240603/Ob0245260/Ob0245262/Ob0246274/Ob0248318/Ob0249063/Ob0250185/Ob0251206/Syringa_oblata_newGene_12003	38	up&down
ko00261	Monobactam biosynthesis	8/4545	24/16511	1.21	0.331311	0.525348	Ob0200256/Ob0207291/Ob0229504/Ob0237412/Ob0239847/Ob0240761/Ob0246351/Ob0251559	8	up&down
ko04070	Phosphatidylinositol signaling system	61/4545	210/16511	1.06	0.334335	0.525348	Ob0200438/Ob0200731/Ob0200761/Ob0200772/Ob0200808/Ob0200903/Ob0200904/Ob0202593/Ob0202944/Ob0203689/Ob0203732/Ob0203856/Ob0203873/Ob0204697/Ob0205006/Ob0207717/Ob0208835/Ob0210185/Ob0210332/Ob0210935/Ob0212466/Ob0212562/Ob0212563/Ob0212607/Ob0212679/Ob0213557/Ob0216567/Ob0217039/Ob0217403/Ob0218335/Ob0219788/Ob0220234/Ob0222448/Ob0223837/Ob0225067/Ob0226122/Ob0227251/Ob0227589/Ob0229172/Ob0229940…	61	up&down
ko00270	Cysteine and methionine metabolism	85/4545	296/16511	1.04	0.342945	0.531178	Ob0200543/Ob0200787/Ob0201364/Ob0202614/Ob0203288/Ob0203592/Ob0203801/Ob0204497/Ob0205055/Ob0205832/Ob0205935/Ob0207025/Ob0209398/Ob0209788/Ob0210221/Ob0210369/Ob0211170/Ob0211395/Ob0211446/Ob0211708/Ob0212818/Ob0212821/Ob0212942/Ob0215532/Ob0217552/Ob0217786/Ob0217788/Ob0218014/Ob0218303/Ob0218468/Ob0219846/Ob0220040/Ob0221371/Ob0222281/Ob0222404/Ob0223090/Ob0223128/Ob0223873/Ob0223937/Ob0225137…	85	up&down
ko00563	Glycosylphosphatidylinositol (GPI)-anchor biosynthesis	18/4545	59/16511	1.11	0.349732	0.534061	Ob0206655/Ob0214251/Ob0214755/Ob0216273/Ob0228702/Ob0231894/Ob0234400/Ob0236658/Ob0238136/Ob0240873/Ob0247858/Ob0248673/Syringa_oblata_newGene_10317/Syringa_oblata_newGene_11840/Syringa_oblata_newGene_13562/Syringa_oblata_newGene_13572/Syringa_oblata_newGene_13821/Syringa_oblata_newGene_3810	18	up&down
ko00770	Pantothenate and CoA biosynthesis	34/4545	116/16511	1.06	0.366634	0.552095	Ob0201425/Ob0203592/Ob0204035/Ob0207715/Ob0211274/Ob0211743/Ob0214775/Ob0217532/Ob0217533/Ob0219400/Ob0219437/Ob0227135/Ob0228002/Ob0228313/Ob0229613/Ob0229747/Ob0231520/Ob0234165/Ob0234496/Ob0237778/Ob0238289/Ob0240316/Ob0243976/Ob0245260/Ob0245262/Ob0246115/Ob0247722/Ob0247878/Ob0248464/Ob0248476/Ob0248796/Ob0251206/Ob0252383/Ob0253464	34	up&down
ko00590	Arachidonic acid metabolism	20/4545	67/16511	1.08	0.379021	0.562929	Ob0200750/Ob0203291/Ob0208462/Ob0209920/Ob0211248/Ob0211249/Ob0221233/Ob0221881/Ob0223382/Ob0223465/Ob0230768/Ob0236591/Ob0238816/Ob0243711/Ob0244975/Ob0245549/Ob0245921/Ob0248942/Syringa_oblata_newGene_1964/Syringa_oblata_newGene_5329	20	up&down
ko00402	Benzoxazinoid biosynthesis	7/4545	22/16511	1.16	0.402852	0.590239	Ob0210207/Ob0210209/Ob0210210/Ob0215390/Ob0215402/Ob0237463/Ob0249298	7	up&down
ko00601	Glycosphingolipid biosynthesis - lacto and neolacto series	2/4545	5/16511	1.45	0.420383	0.607712	Ob0246353/Ob0253396	2	up&down
ko00360	Phenylalanine metabolism	39/4545	137/16511	1.03	0.434433	0.619759	Ob0200942/Ob0201804/Ob0201910/Ob0202067/Ob0204497/Ob0205650/Ob0207046/Ob0207048/Ob0209193/Ob0210383/Ob0211164/Ob0212391/Ob0214874/Ob0216688/Ob0216845/Ob0217993/Ob0219823/Ob0220040/Ob0222015/Ob0222281/Ob0224386/Ob0224505/Ob0224749/Ob0229566/Ob0231693/Ob0234782/Ob0237912/Ob0238329/Ob0239568/Ob0241492/Ob0247244/Ob0247251/Ob0248219/Ob0250321/Ob0252233/Ob0252236/Ob0252239/Ob0252259/Ob0253475	39	up&down
ko00908	Zeatin biosynthesis	38/4545	134/16511	1.03	0.446998	0.629403	Ob0205806/Ob0205958/Ob0208722/Ob0208733/Ob0210907/Ob0212969/Ob0212970/Ob0213559/Ob0214722/Ob0216407/Ob0216408/Ob0217303/Ob0217306/Ob0218035/Ob0221100/Ob0221101/Ob0221102/Ob0221104/Ob0221111/Ob0222524/Ob0228796/Ob0228798/Ob0229046/Ob0229727/Ob0230467/Ob0230587/Ob0230588/Ob0239025/Ob0241777/Ob0243595/Ob0245539/Ob0245899/Ob0246555/Ob0246843/Ob0247654/Ob0248146/Ob0250566/Ob0253937	38	up&down
ko00785	Lipoic acid metabolism	3/4545	9/16511	1.21	0.469868	0.651861	Ob0202689/Ob0206152/Ob0240722	3	down
ko00905	Brassinosteroid biosynthesis	13/4545	45/16511	1.05	0.474972	0.651861	Ob0201302/Ob0201304/Ob0201481/Ob0205814/Ob0210192/Ob0214399/Ob0217059/Ob0217074/Ob0223767/Ob0231725/Ob0241008/Ob0241009/Syringa_oblata_newGene_10691	13	up&down
ko00903	Limonene and pinene degradation	7/4545	24/16511	1.06	0.505425	0.679311	Ob0201425/Ob0217532/Ob0217533/Ob0229613/Ob0245260/Ob0245262/Ob0251206	7	up&down
ko04016	MAPK signaling pathway - plant	235/4545	853/16511	1	0.507504	0.679311	Ob0200394/Ob0200527/Ob0200601/Ob0200685/Ob0201220/Ob0201222/Ob0201246/Ob0201325/Ob0201343/Ob0201419/Ob0201758/Ob0202540/Ob0202631/Ob0202843/Ob0202941/Ob0203180/Ob0203201/Ob0203306/Ob0203542/Ob0203724/Ob0203732/Ob0203757/Ob0204040/Ob0204314/Ob0204456/Ob0204824/Ob0204865/Ob0205744/Ob0206143/Ob0206257/Ob0206319/Ob0206475/Ob0206518/Ob0206741/Ob0206769/Ob0206956/Ob0207267/Ob0207302/Ob0207683/Ob0207690…	235	up&down
ko00780	Biotin metabolism	15/4545	54/16511	1.01	0.53521	0.707659	Ob0200201/Ob0215662/Ob0218943/Ob0221970/Ob0225028/Ob0225041/Ob0227723/Ob0229500/Ob0232345/Ob0234451/Ob0236554/Ob0241319/Ob0246428/Ob0253193/Syringa_oblata_newGene_2108	15	down
ko00514	Other types of O-glycan biosynthesis	10/4545	37/16511	0.98	0.589213	0.769675	Ob0210219/Ob0211054/Ob0217887/Ob0222359/Ob0224824/Ob0225539/Ob0231939/Ob0233145/Ob0236468/Ob0245705	10	up&down
ko04144	Endocytosis	149/4545	549/16511	0.99	0.598158	0.772058	Ob0200619/Ob0200761/Ob0201148/Ob0202054/Ob0202140/Ob0202153/Ob0202356/Ob0202468/Ob0202680/Ob0202890/Ob0203683/Ob0203910/Ob0204214/Ob0204273/Ob0204963/Ob0205045/Ob0205348/Ob0205439/Ob0205905/Ob0206078/Ob0206839/Ob0206840/Ob0207382/Ob0207459/Ob0207603/Ob0207717/Ob0208744/Ob0208873/Ob0209071/Ob0209137/Ob0209463/Ob0210351/Ob0210423/Ob0210436/Ob0211004/Ob0211962/Ob0213160/Ob0213294/Ob0213557/Ob0213861…	149	up&down
ko00130	Ubiquinone and other terpenoid-quinone biosynthesis	37/4545	138/16511	0.97	0.606977	0.774225	Ob0200613/Ob0200889/Ob0200927/Ob0202067/Ob0203850/Ob0204497/Ob0206075/Ob0206895/Ob0209781/Ob0210767/Ob0210854/Ob0213079/Ob0217984/Ob0220040/Ob0222229/Ob0222281/Ob0224328/Ob0224589/Ob0227274/Ob0228444/Ob0233648/Ob0234298/Ob0235080/Ob0236122/Ob0239180/Ob0239780/Ob0241848/Ob0244120/Ob0245043/Ob0247408/Ob0248219/Ob0248269/Ob0250321/Ob0251449/Ob0252500/Syringa_oblata_newGene_5119/Syringa_oblata_newGen…	37	up&down
ko00515	Mannose type O-glycan biosynthesis	1/4545	3/16511	1.21	0.619375	0.780853	Ob0209587	1	up
ko00250	Alanine, aspartate and glutamate metabolism	33/4545	125/16511	0.96	0.644576	0.803119	Ob0201495/Ob0201688/Ob0203288/Ob0203332/Ob0203950/Ob0207025/Ob0209583/Ob0209584/Ob0209946/Ob0210058/Ob0211495/Ob0212138/Ob0213386/Ob0214895/Ob0216798/Ob0216805/Ob0219846/Ob0223967/Ob0227849/Ob0230301/Ob0231728/Ob0231729/Ob0232696/Ob0238411/Ob0239164/Ob0239271/Ob0244629/Ob0246258/Ob0247966/Ob0252233/Ob0252236/Ob0252239/Ob0252259	33	up&down
ko00998	Biosynthesis of various secondary metabolites - part 2	1/4545	4/16511	0.91	0.724169	0.803119	Ob0236852	1	up
ko00670	One carbon pool by folate	12/4545	49/16511	0.89	0.73293	0.803119	Ob0201114/Ob0214699/Ob0215533/Ob0226747/Ob0231559/Ob0232170/Ob0234736/Ob0237360/Ob0240043/Ob0241171/Ob0249460/Ob0252815	12	up&down
ko00630	Glyoxylate and dicarboxylate metabolism	51/4545	198/16511	0.94	0.736891	0.803119	Ob0200111/Ob0200543/Ob0200890/Ob0202941/Ob0203217/Ob0204350/Ob0208392/Ob0208955/Ob0209107/Ob0211451/Ob0212236/Ob0212351/Ob0213225/Ob0213386/Ob0215533/Ob0217975/Ob0220138/Ob0221149/Ob0221341/Ob0222091/Ob0222419/Ob0223374/Ob0223429/Ob0223854/Ob0224186/Ob0226187/Ob0226189/Ob0226269/Ob0226938/Ob0227362/Ob0231559/Ob0234052/Ob0235787/Ob0235802/Ob0236303/Ob0236428/Ob0237360/Ob0237517/Ob0238247/Ob0238411…	51	up&down
ko00310	Lysine degradation	30/4545	119/16511	0.92	0.746094	0.803119	Ob0201168/Ob0201425/Ob0206513/Ob0206623/Ob0208087/Ob0208955/Ob0211598/Ob0211963/Ob0212901/Ob0217532/Ob0217533/Ob0217560/Ob0222177/Ob0226938/Ob0229431/Ob0229613/Ob0231212/Ob0231409/Ob0231458/Ob0234052/Ob0236758/Ob0237896/Ob0242104/Ob0245260/Ob0245262/Ob0246274/Ob0246699/Ob0249629/Ob0249715/Ob0251206	30	up&down
ko00944	Flavone and flavonol biosynthesis	5/4545	22/16511	0.83	0.765769	0.803119	Ob0202026/Ob0205386/Ob0224237/Ob0240533/Ob0245817	5	up&down
ko04130	SNARE interactions in vesicular transport	26/4545	105/16511	0.9	0.769905	0.803119	Ob0200672/Ob0201809/Ob0208728/Ob0211119/Ob0212793/Ob0212817/Ob0214776/Ob0217790/Ob0217820/Ob0218167/Ob0226951/Ob0229878/Ob0230036/Ob0236692/Ob0237053/Ob0237083/Ob0241493/Ob0245820/Ob0246750/Ob0247310/Ob0248229/Ob0248234/Ob0248698/Ob0249175/Ob0249306/Ob0252558	26	up&down
ko00960	Tropane, piperidine and pyridine alkaloid biosynthesis	23/4545	94/16511	0.89	0.780763	0.803119	Ob0201804/Ob0201910/Ob0202067/Ob0204497/Ob0205650/Ob0214874/Ob0216688/Ob0217913/Ob0220040/Ob0221047/Ob0221052/Ob0222281/Ob0224386/Ob0224505/Ob0229566/Ob0231693/Ob0238329/Ob0241492/Ob0248219/Ob0252233/Ob0252236/Ob0252239/Ob0252259	23	up&down
ko00052	Galactose metabolism	96/4545	371/16511	0.94	0.781001	0.803119	Ob0200637/Ob0200722/Ob0201439/Ob0201647/Ob0201672/Ob0201966/Ob0202126/Ob0202811/Ob0203691/Ob0203695/Ob0203863/Ob0204953/Ob0206379/Ob0207233/Ob0208629/Ob0209520/Ob0210005/Ob0210028/Ob0210289/Ob0210849/Ob0211650/Ob0211656/Ob0212222/Ob0212451/Ob0212478/Ob0212551/Ob0212642/Ob0213523/Ob0213862/Ob0214079/Ob0214645/Ob0214756/Ob0216301/Ob0216657/Ob0216799/Ob0217061/Ob0217416/Ob0217491/Ob0217503/Ob0217980…	96	up&down
ko00790	Folate biosynthesis	14/4545	59/16511	0.86	0.785861	0.803119	Ob0208574/Ob0210066/Ob0218776/Ob0224990/Ob0226747/Ob0227057/Ob0227642/Ob0227843/Ob0228351/Ob0228770/Ob0232376/Ob0242393/Ob0246419/Ob0247584	14	up&down
ko03060	Protein export	33/4545	133/16511	0.9	0.786999	0.803119	Ob0200869/Ob0201859/Ob0205133/Ob0205599/Ob0208192/Ob0208195/Ob0209624/Ob0212849/Ob0213210/Ob0213611/Ob0221441/Ob0221443/Ob0222395/Ob0224451/Ob0225249/Ob0228774/Ob0229859/Ob0233975/Ob0234889/Ob0235167/Ob0235778/Ob0238054/Ob0243575/Ob0243658/Ob0243751/Ob0245639/Ob0247478/Ob0251002/Ob0251199/Ob0251575/Ob0252350/Syringa_oblata_newGene_19922/Syringa_oblata_newGene_3130	33	up&down
ko04141	Protein processing in endoplasmic reticulum	212/4545	819/16511	0.94	0.86879	0.803119	Ob0200321/Ob0200528/Ob0200617/Ob0201413/Ob0202372/Ob0202468/Ob0202780/Ob0202818/Ob0203426/Ob0203431/Ob0203479/Ob0203525/Ob0204244/Ob0204358/Ob0204796/Ob0205133/Ob0205134/Ob0205505/Ob0205714/Ob0205811/Ob0206022/Ob0206439/Ob0206727/Ob0206920/Ob0207432/Ob0207767/Ob0207771/Ob0208052/Ob0208127/Ob0208192/Ob0208195/Ob0208653/Ob0208947/Ob0208972/Ob0209410/Ob0209533/Ob0209624/Ob0209724/Ob0210033/Ob0210113…	212	up&down
ko00230	Purine metabolism	94/4545	377/16511	0.91	0.885472	0.803119	Ob0200165/Ob0201758/Ob0202898/Ob0204035/Ob0205123/Ob0205717/Ob0206278/Ob0206892/Ob0206949/Ob0207121/Ob0207291/Ob0207715/Ob0208073/Ob0208217/Ob0208876/Ob0208882/Ob0208883/Ob0209094/Ob0209886/Ob0209946/Ob0210111/Ob0210146/Ob0210276/Ob0211657/Ob0211743/Ob0212138/Ob0212587/Ob0213234/Ob0213238/Ob0215343/Ob0215458/Ob0216551/Ob0218935/Ob0218936/Ob0219400/Ob0219437/Ob0219960/Ob0220081/Ob0221425/Ob0222774…	94	up&down
ko00510	N-Glycan biosynthesis	29/4545	127/16511	0.83	0.903112	0.803119	Ob0201470/Ob0203431/Ob0203479/Ob0203525/Ob0205134/Ob0205505/Ob0206920/Ob0207432/Ob0209824/Ob0218781/Ob0219506/Ob0219509/Ob0220000/Ob0220167/Ob0222904/Ob0222951/Ob0224228/Ob0225597/Ob0227572/Ob0230538/Ob0236127/Ob0236293/Ob0236833/Ob0237883/Ob0241261/Ob0244010/Ob0245705/Ob0247435/Syringa_oblata_newGene_2167	29	up&down
ko00380	Tryptophan metabolism	35/4545	151/16511	0.84	0.903829	0.803119	Ob0201425/Ob0201812/Ob0201839/Ob0202288/Ob0202941/Ob0203047/Ob0208955/Ob0209193/Ob0210758/Ob0211164/Ob0211302/Ob0216845/Ob0217532/Ob0217533/Ob0222015/Ob0222177/Ob0223937/Ob0224500/Ob0224749/Ob0226938/Ob0229613/Ob0233919/Ob0234052/Ob0236682/Ob0237912/Ob0239568/Ob0243082/Ob0243104/Ob0245260/Ob0245262/Ob0246274/Ob0247244/Ob0247251/Ob0251206/Ob0253475	35	up&down
ko00513	Various types of N-glycan biosynthesis	21/4545	97/16511	0.79	0.924195	0.803119	Ob0203479/Ob0203525/Ob0205134/Ob0206920/Ob0207432/Ob0209824/Ob0217637/Ob0219506/Ob0219509/Ob0220000/Ob0222904/Ob0224228/Ob0227572/Ob0227671/Ob0235888/Ob0236127/Ob0236293/Ob0237883/Ob0242706/Ob0247344/Syringa_oblata_newGene_2167	21	up&down
ko03450	Non-homologous end-joining	3/4545	19/16511	0.57	0.927611	0.803119	Ob0215534/Ob0225164/Ob0238238	3	down
ko00966	Glucosinolate biosynthesis	4/4545	25/16511	0.58	0.942695	0.803119	Ob0203592/Ob0231520/Ob0238055/Ob0253464	4	up&down
ko00902	Monoterpenoid biosynthesis	20/4545	96/16511	0.76	0.947191	0.803119	Ob0207598/Ob0214494/Ob0214518/Ob0225200/Ob0225216/Ob0225258/Ob0227331/Ob0227332/Ob0230628/Ob0231425/Ob0231427/Ob0232129/Ob0232165/Ob0232167/Ob0232404/Ob0234523/Ob0250112/Ob0250864/Ob0251582/Ob0252866	20	up&down
ko00480	Glutathione metabolism	48/4545	211/16511	0.83	0.951872	0.803119	Ob0201181/Ob0201380/Ob0202516/Ob0203291/Ob0203968/Ob0204349/Ob0206469/Ob0208950/Ob0210995/Ob0216732/Ob0216792/Ob0217899/Ob0218181/Ob0218183/Ob0221371/Ob0221400/Ob0225377/Ob0225719/Ob0225724/Ob0225727/Ob0226320/Ob0228114/Ob0228291/Ob0229463/Ob0229664/Ob0230528/Ob0232598/Ob0233378/Ob0234304/Ob0234622/Ob0236591/Ob0237807/Ob0239792/Ob0241161/Ob0242063/Ob0242083/Ob0244370/Ob0244425/Ob0245246/Ob0245770…	48	up&down
ko00440	Phosphonate and phosphinate metabolism	3/4545	21/16511	0.52	0.954622	0.803119	Ob0205837/Ob0217750/Ob0245381	3	up
ko00970	Aminoacyl-tRNA biosynthesis	49/4545	218/16511	0.82	0.962725	0.803119	Ob0200517/Ob0200568/Ob0200695/Ob0209406/Ob0209515/Ob0210080/Ob0210379/Ob0210632/Ob0211536/Ob0212594/Ob0213405/Ob0214699/Ob0215415/Ob0217097/Ob0217391/Ob0219865/Ob0221689/Ob0224747/Ob0224794/Ob0225692/Ob0226750/Ob0226818/Ob0228256/Ob0230297/Ob0230368/Ob0231046/Ob0231075/Ob0232648/Ob0232708/Ob0232780/Ob0232831/Ob0233855/Ob0234706/Ob0235243/Ob0236097/Ob0237772/Ob0237962/Ob0238564/Ob0241696/Ob0245903…	49	up&down
ko04136	Autophagy - other	19/4545	95/16511	0.73	0.964567	0.803119	Ob0203339/Ob0203787/Ob0208356/Ob0209602/Ob0209629/Ob0209798/Ob0219971/Ob0221642/Ob0222182/Ob0232963/Ob0236134/Ob0238292/Ob0239624/Ob0245781/Ob0246298/Ob0246981/Ob0247502/Ob0249818/Ob0249845	19	up&down
ko04122	Sulfur relay system	2/4545	17/16511	0.43	0.968761	0.803119	Ob0245216/Ob0248532	2	down
ko00910	Nitrogen metabolism	14/4545	76/16511	0.67	0.975839	0.803119	Ob0201221/Ob0210058/Ob0213386/Ob0214269/Ob0222411/Ob0227849/Ob0231314/Ob0231321/Ob0232396/Ob0238411/Ob0239271/Ob0246866/Ob0252081/Syringa_oblata_newGene_2776	14	up&down
ko03008	Ribosome biogenesis in eukaryotes	59/4545	264/16511	0.81	0.977326	0.803119	Ob0200482/Ob0200711/Ob0201354/Ob0201493/Ob0202720/Ob0205627/Ob0206424/Ob0206444/Ob0206599/Ob0206843/Ob0208535/Ob0208693/Ob0209741/Ob0209790/Ob0209924/Ob0210832/Ob0211367/Ob0211474/Ob0213008/Ob0213083/Ob0214410/Ob0216839/Ob0219643/Ob0219958/Ob0220141/Ob0224483/Ob0224591/Ob0225618/Ob0226217/Ob0227245/Ob0227564/Ob0227794/Ob0227914/Ob0227952/Ob0227970/Ob0228173/Ob0228328/Ob0230220/Ob0230472/Ob0233078…	59	up&down
ko00904	Diterpenoid biosynthesis	23/4545	116/16511	0.72	0.978376	0.803119	Ob0200295/Ob0209428/Ob0217080/Ob0219502/Ob0220216/Ob0222973/Ob0225210/Ob0225233/Ob0227248/Ob0232015/Ob0241961/Ob0242022/Ob0243099/Ob0245576/Ob0252959/Syringa_oblata_newGene_12675/Syringa_oblata_newGene_13271/Syringa_oblata_newGene_17767/Syringa_oblata_newGene_18793/Syringa_oblata_newGene_19889/Syringa_oblata_newGene_21060/Syringa_oblata_newGene_4112/Syringa_oblata_newGene_7745	23	up&down
ko04120	Ubiquitin mediated proteolysis	102/4545	441/16511	0.84	0.985398	0.803119	Ob0200030/Ob0200127/Ob0200298/Ob0200316/Ob0200387/Ob0200778/Ob0201065/Ob0201110/Ob0201413/Ob0203403/Ob0203478/Ob0203820/Ob0204068/Ob0204231/Ob0204358/Ob0205053/Ob0206422/Ob0207771/Ob0207979/Ob0208304/Ob0208968/Ob0209281/Ob0209724/Ob0210200/Ob0210260/Ob0211043/Ob0212354/Ob0212897/Ob0213065/Ob0213474/Ob0213553/Ob0214725/Ob0216334/Ob0217202/Ob0217344/Ob0217443/Ob0217727/Ob0217982/Ob0219011/Ob0219017…	102	up&down
ko00020	Citrate cycle (TCA cycle)	33/4545	163/16511	0.74	0.987388	0.803119	Ob0200543/Ob0200890/Ob0204351/Ob0204978/Ob0205334/Ob0205597/Ob0205914/Ob0206941/Ob0207978/Ob0210916/Ob0210917/Ob0216239/Ob0222177/Ob0222825/Ob0226187/Ob0226189/Ob0226269/Ob0226392/Ob0226938/Ob0227088/Ob0227362/Ob0228052/Ob0229914/Ob0234052/Ob0234176/Ob0237517/Ob0240912/Ob0242680/Ob0242704/Ob0246062/Ob0248421/Ob0249263/Ob0252340	33	up&down
ko00520	Amino sugar and nucleotide sugar metabolism	111/4545	479/16511	0.84	0.987734	0.803119	Ob0200556/Ob0200557/Ob0200813/Ob0201075/Ob0201612/Ob0201647/Ob0201712/Ob0202811/Ob0203955/Ob0204390/Ob0205785/Ob0206087/Ob0206351/Ob0206379/Ob0206901/Ob0208466/Ob0208474/Ob0209240/Ob0209710/Ob0209883/Ob0210613/Ob0210991/Ob0211490/Ob0212222/Ob0212511/Ob0212537/Ob0212651/Ob0212842/Ob0213383/Ob0215540/Ob0216301/Ob0216431/Ob0216432/Ob0216657/Ob0216799/Ob0216865/Ob0217346/Ob0217491/Ob0217503/Ob0217715…	111	up&down
ko03410	Base excision repair	23/4545	124/16511	0.67	0.99249	0.803119	Ob0209079/Ob0209616/Ob0210556/Ob0212622/Ob0212949/Ob0212960/Ob0221322/Ob0225164/Ob0227276/Ob0234270/Ob0234843/Ob0234858/Ob0235848/Ob0235967/Ob0236340/Ob0238001/Ob0238158/Ob0244696/Ob0246817/Ob0247945/Ob0248694/Ob0251410/Syringa_oblata_newGene_14985	23	up&down
ko00220	Arginine biosynthesis	18/4545	106/16511	0.62	0.996132	0.803119	Ob0203619/Ob0203950/Ob0210058/Ob0213386/Ob0223967/Ob0226288/Ob0228739/Ob0230311/Ob0230328/Ob0235319/Ob0238411/Ob0238710/Ob0239271/Ob0250614/Ob0252233/Ob0252236/Ob0252239/Ob0252259	18	up&down
ko00450	Selenocompound metabolism	13/4545	83/16511	0.57	0.996382	0.803119	Ob0203382/Ob0207291/Ob0212818/Ob0212821/Ob0212942/Ob0215415/Ob0217786/Ob0217788/Ob0225126/Ob0229504/Ob0229746/Ob0232244/Ob0237412	13	up&down
ko01210	2-Oxocarboxylic acid metabolism	34/4545	182/16511	0.68	0.997955	0.803119	Ob0200890/Ob0203592/Ob0203619/Ob0205334/Ob0215587/Ob0223967/Ob0226187/Ob0226189/Ob0226269/Ob0226288/Ob0227135/Ob0228739/Ob0230311/Ob0230328/Ob0231520/Ob0235319/Ob0236967/Ob0238055/Ob0238289/Ob0238710/Ob0239847/Ob0240316/Ob0240761/Ob0246115/Ob0248414/Ob0248464/Ob0248796/Ob0249866/Ob0252233/Ob0252236/Ob0252239/Ob0252259/Ob0252383/Ob0253464	34	up&down
ko00190	Oxidative phosphorylation	70/4545	340/16511	0.75	0.998801	0.803119	Ob0200492/Ob0200797/Ob0201561/Ob0201651/Ob0202300/Ob0204968/Ob0205140/Ob0206533/Ob0208117/Ob0208842/Ob0212612/Ob0212774/Ob0212955/Ob0213872/Ob0214316/Ob0215809/Ob0216239/Ob0218126/Ob0219874/Ob0220211/Ob0221195/Ob0224818/Ob0224952/Ob0225334/Ob0225353/Ob0225404/Ob0225445/Ob0226309/Ob0227067/Ob0227247/Ob0227514/Ob0229905/Ob0229966/Ob0230317/Ob0232458/Ob0233367/Ob0233458/Ob0233691/Ob0233711/Ob0234696…	70	up&down
ko03022	Basal transcription factors	18/4545	116/16511	0.56	0.99926	0.803119	Ob0200270/Ob0200922/Ob0206826/Ob0209114/Ob0211232/Ob0212971/Ob0215726/Ob0224955/Ob0226448/Ob0226452/Ob0229217/Ob0230566/Ob0234416/Ob0239875/Ob0243583/Ob0245229/Ob0245516/Ob0251861	18	up&down
ko00909	Sesquiterpenoid and triterpenoid biosynthesis	27/4545	162/16511	0.61	0.999603	0.803119	Ob0200683/Ob0204313/Ob0205193/Ob0205194/Ob0205196/Ob0205199/Ob0208493/Ob0209214/Ob0212614/Ob0212635/Ob0214604/Ob0216977/Ob0221760/Ob0224769/Ob0224805/Ob0224948/Ob0232672/Ob0233693/Ob0233709/Ob0233870/Ob0236738/Ob0238300/Ob0239880/Ob0246435/Ob0246436/Ob0250944/Syringa_oblata_newGene_3515	27	up&down
ko03018	RNA degradation	67/4545	348/16511	0.7	0.999882	0.803119	Ob0200938/Ob0201591/Ob0202166/Ob0202957/Ob0203920/Ob0204953/Ob0205821/Ob0206065/Ob0206314/Ob0206704/Ob0208033/Ob0208310/Ob0208311/Ob0208314/Ob0211154/Ob0211181/Ob0211771/Ob0211937/Ob0212478/Ob0212551/Ob0212879/Ob0213289/Ob0213344/Ob0213603/Ob0213862/Ob0215349/Ob0215455/Ob0217319/Ob0217416/Ob0217843/Ob0220709/Ob0224956/Ob0226233/Ob0226245/Ob0226253/Ob0228236/Ob0228410/Ob0228763/Ob0230245/Ob0230327…	67	up&down
ko00330	Arginine and proline metabolism	27/4545	172/16511	0.57	0.99992	0.803119	Ob0201425/Ob0203801/Ob0205832/Ob0211745/Ob0215591/Ob0216845/Ob0217532/Ob0217533/Ob0218303/Ob0222602/Ob0224749/Ob0224763/Ob0225614/Ob0228002/Ob0229613/Ob0243572/Ob0245260/Ob0245262/Ob0246440/Ob0251206/Ob0251315/Ob0251374/Ob0251739/Ob0252233/Ob0252236/Ob0252239/Ob0252259	27	up&down
ko00053	Ascorbate and aldarate metabolism	56/4545	313/16511	0.65	0.999978	0.803119	Ob0200438/Ob0201181/Ob0201380/Ob0201425/Ob0201647/Ob0202516/Ob0204021/Ob0204028/Ob0204697/Ob0208254/Ob0212607/Ob0213383/Ob0216657/Ob0216865/Ob0217491/Ob0217503/Ob0217532/Ob0217533/Ob0217877/Ob0218747/Ob0218761/Ob0220765/Ob0222171/Ob0222846/Ob0222890/Ob0225754/Ob0226473/Ob0226614/Ob0229613/Ob0230150/Ob0230264/Ob0230905/Ob0231363/Ob0231612/Ob0231825/Ob0232753/Ob0232793/Ob0233030/Ob0234622/Ob0234675…	56	up&down
ko03020	RNA polymerase	14/4545	124/16511	0.41	0.999997	0.803119	Ob0202694/Ob0218994/Ob0221879/Ob0223384/Ob0228962/Ob0247956/Syringa_oblata_newGene_11084/Syringa_oblata_newGene_3605/Syringa_oblata_newGene_3775/Syringa_oblata_newGene_4346/Syringa_oblata_newGene_4490/Syringa_oblata_newGene_4491/Syringa_oblata_newGene_6854/Syringa_oblata_newGene_9847	14	up&down
ko03050	Proteasome	22/4545	174/16511	0.46	0.999999	0.803119	Ob0206779/Ob0208199/Ob0209288/Ob0220043/Ob0223839/Ob0224883/Ob0225359/Ob0227108/Ob0230086/Ob0232061/Ob0233191/Ob0234865/Ob0234875/Ob0238178/Ob0240658/Ob0240674/Ob0241268/Ob0245284/Ob0249100/Ob0250667/Ob0252614/Syringa_oblata_newGene_693	22	up&down
ko03440	Homologous recombination	63/4545	428/16511	0.53	1	0.803119	Ob0200012/Ob0200162/Ob0200732/Ob0200802/Ob0201202/Ob0201628/Ob0201871/Ob0203877/Ob0209616/Ob0212066/Ob0213097/Ob0213253/Ob0213400/Ob0215534/Ob0216063/Ob0216070/Ob0217050/Ob0217068/Ob0217187/Ob0217920/Ob0219329/Ob0220528/Ob0222454/Ob0223476/Ob0224283/Ob0224435/Ob0224443/Ob0225280/Ob0225663/Ob0226794/Ob0227954/Ob0228183/Ob0228696/Ob0230399/Ob0230805/Ob0231900/Ob0231905/Ob0231950/Ob0231951/Ob0232968…	63	up&down
ko03015	mRNA surveillance pathway	51/4545	418/16511	0.44	1	0.803119	Ob0200439/Ob0200649/Ob0201505/Ob0202149/Ob0202151/Ob0202166/Ob0202771/Ob0203725/Ob0207859/Ob0208310/Ob0208665/Ob0208847/Ob0213552/Ob0214648/Ob0214929/Ob0215149/Ob0217251/Ob0217591/Ob0220838/Ob0223534/Ob0225096/Ob0226245/Ob0226253/Ob0226896/Ob0227231/Ob0227777/Ob0228306/Ob0228987/Ob0229034/Ob0229416/Ob0232963/Ob0234016/Ob0234276/Ob0234851/Ob0235209/Ob0235796/Ob0238812/Ob0238834/Ob0238871/Ob0239145…	51	up&down
ko03013	RNA transport	87/4545	702/16511	0.45	1	0.803119	Ob0200419/Ob0200819/Ob0201217/Ob0201389/Ob0201410/Ob0202166/Ob0202600/Ob0206843/Ob0208310/Ob0208604/Ob0208665/Ob0209790/Ob0209891/Ob0210023/Ob0210113/Ob0210614/Ob0210901/Ob0211209/Ob0211474/Ob0211899/Ob0213205/Ob0213255/Ob0213323/Ob0216839/Ob0217362/Ob0217810/Ob0218009/Ob0218206/Ob0218554/Ob0218800/Ob0219958/Ob0221206/Ob0222201/Ob0222841/Ob0223653/Ob0223832/Ob0224637/Ob0224897/Ob0226245/Ob0226253…	87	up&down
ko03030	DNA replication	40/4545	389/16511	0.37	1	0.803119	Ob0200012/Ob0200162/Ob0200732/Ob0201628/Ob0209282/Ob0209616/Ob0212510/Ob0212613/Ob0220670/Ob0221944/Ob0221971/Ob0224283/Ob0224562/Ob0225142/Ob0225164/Ob0226465/Ob0229427/Ob0230805/Ob0231905/Ob0232968/Ob0233004/Ob0234032/Ob0234843/Ob0234913/Ob0235848/Ob0236273/Ob0238158/Ob0239295/Ob0240807/Ob0243833/Ob0244595/Ob0245273/Ob0247702/Ob0248694/Ob0249965/Ob0250155/Ob0250769/Ob0250798/Ob0253103/Syringa_o…	40	up&down
ko03040	Spliceosome	100/4545	745/16511	0.49	1	0.803119	Ob0200454/Ob0200975/Ob0201115/Ob0201336/Ob0202468/Ob0202552/Ob0205761/Ob0207825/Ob0208665/Ob0208927/Ob0208951/Ob0210176/Ob0210436/Ob0211059/Ob0211541/Ob0211663/Ob0212676/Ob0213294/Ob0213996/Ob0213997/Ob0214102/Ob0215567/Ob0217307/Ob0217406/Ob0218414/Ob0218529/Ob0219992/Ob0220194/Ob0220844/Ob0221961/Ob0222571/Ob0223065/Ob0223405/Ob0223696/Ob0223737/Ob0223863/Ob0225090/Ob0225104/Ob0227140/Ob0227231…	100	up&down
ko03420	Nucleotide excision repair	35/4545	409/16511	0.31	1	0.803119	Ob0200162/Ob0200732/Ob0201628/Ob0209282/Ob0209616/Ob0217344/Ob0219011/Ob0221944/Ob0224283/Ob0224562/Ob0225142/Ob0226465/Ob0226542/Ob0230805/Ob0231905/Ob0232968/Ob0233004/Ob0234843/Ob0234913/Ob0235848/Ob0236273/Ob0238158/Ob0239295/Ob0239592/Ob0240807/Ob0244595/Ob0245229/Ob0245273/Ob0247702/Ob0248694/Ob0249965/Ob0250155/Ob0250798/Syringa_oblata_newGene_17575/Syringa_oblata_newGene_603	35	up&down
ko03430	Mismatch repair	33/4545	350/16511	0.34	1	0.803119	Ob0200012/Ob0200162/Ob0200732/Ob0201628/Ob0209282/Ob0221944/Ob0224283/Ob0224562/Ob0225142/Ob0226465/Ob0227936/Ob0230805/Ob0231905/Ob0232968/Ob0233004/Ob0234032/Ob0234843/Ob0234913/Ob0236273/Ob0239295/Ob0240458/Ob0240807/Ob0244510/Ob0244595/Ob0245273/Ob0246414/Ob0247702/Ob0249275/Ob0249965/Ob0250155/Ob0250522/Ob0250798/Syringa_oblata_newGene_17575	33	up&down

## Sheet: P-b
ID	Description	GeneRatio	BgRatio	Rich_factor	pvalue	qvalue	geneID	Count	regulated
ko00500	Starch and sucrose metabolism	118/2340	502/16511	1.66	9.36409e-09	1.09412e-06	Ob0200729/Ob0200809/Ob0201083/Ob0201332/Ob0202503/Ob0202811/Ob0203316/Ob0203628/Ob0203691/Ob0203695/Ob0204321/Ob0204390/Ob0205095/Ob0205096/Ob0205372/Ob0205762/Ob0206283/Ob0206511/Ob0207222/Ob0207807/Ob0209264/Ob0209384/Ob0209581/Ob0209752/Ob0209965/Ob0209967/Ob0210029/Ob0210479/Ob0210515/Ob0210774/Ob0210809/Ob0211081/Ob0211122/Ob0211608/Ob0214860/Ob0215525/Ob0215886/Ob0216301/Ob0216799/Ob0216967…	118	up&down
ko00940	Phenylpropanoid biosynthesis	97/2340	434/16511	1.58	2.19035e-06	0.000127963	Ob0200291/Ob0201548/Ob0201888/Ob0204546/Ob0205762/Ob0206458/Ob0207433/Ob0207807/Ob0208903/Ob0209961/Ob0210129/Ob0210383/Ob0210966/Ob0211002/Ob0211081/Ob0213357/Ob0213762/Ob0213876/Ob0214930/Ob0215748/Ob0215749/Ob0215784/Ob0216033/Ob0216045/Ob0216162/Ob0216545/Ob0217206/Ob0217546/Ob0217976/Ob0218236/Ob0218239/Ob0218285/Ob0218286/Ob0219561/Ob0219597/Ob0220462/Ob0221713/Ob0222434/Ob0222516/Ob0222517…	97	up&down
ko04146	Peroxisome	51/2340	222/16511	1.62	0.000265277	0.00954198	Ob0200215/Ob0200255/Ob0200475/Ob0202941/Ob0203017/Ob0204350/Ob0204916/Ob0207293/Ob0207322/Ob0208462/Ob0209311/Ob0210064/Ob0210093/Ob0210101/Ob0211009/Ob0211248/Ob0211470/Ob0212719/Ob0213540/Ob0213792/Ob0220026/Ob0220970/Ob0221236/Ob0228008/Ob0228208/Ob0228377/Ob0228771/Ob0233432/Ob0233724/Ob0233746/Ob0236565/Ob0238429/Ob0239807/Ob0240184/Ob0242826/Ob0242834/Ob0243082/Ob0244030/Ob0244076/Ob0244182…	51	up&down
ko00945	Stilbenoid, diarylheptanoid and gingerol biosynthesis	27/2340	97/16511	1.96	0.000326663	0.00954198	Ob0200625/Ob0200627/Ob0200628/Ob0213357/Ob0213762/Ob0213876/Ob0215748/Ob0215749/Ob0215784/Ob0216033/Ob0216045/Ob0218236/Ob0218239/Ob0218285/Ob0218286/Ob0224578/Ob0226678/Ob0226729/Ob0230359/Ob0231965/Ob0231998/Ob0235922/Ob0238030/Ob0250632/Ob0252071/Ob0252908/Ob0253509	27	up&down
ko00590	Arachidonic acid metabolism	20/2340	67/16511	2.11	0.000712575	0.0144616	Ob0200255/Ob0201509/Ob0203291/Ob0206846/Ob0207560/Ob0208462/Ob0211248/Ob0218995/Ob0220026/Ob0223382/Ob0223465/Ob0236591/Ob0238816/Ob0244975/Ob0245921/Ob0248038/Ob0248941/Ob0248942/Syringa_oblata_newGene_3093/Syringa_oblata_newGene_5329	20	up&down
ko00592	alpha-Linolenic acid metabolism	29/2340	112/16511	1.83	0.000742621	0.0144616	Ob0202688/Ob0206965/Ob0207388/Ob0207560/Ob0211009/Ob0211470/Ob0213233/Ob0214747/Ob0217297/Ob0218982/Ob0223695/Ob0226730/Ob0228208/Ob0230197/Ob0230409/Ob0230435/Ob0237858/Ob0237859/Ob0237936/Ob0238915/Ob0239093/Ob0240937/Ob0243074/Ob0244236/Ob0245921/Ob0248318/Ob0249131/Ob0250571/Ob0251216	29	up&down
ko00910	Nitrogen metabolism	20/2340	76/16511	1.86	0.00379072	0.0632737	Ob0201221/Ob0203114/Ob0203635/Ob0213386/Ob0214269/Ob0217572/Ob0218026/Ob0222411/Ob0224969/Ob0229690/Ob0231321/Ob0232396/Ob0235685/Ob0235686/Ob0235699/Ob0235702/Ob0235708/Ob0238411/Ob0245214/Ob0246866	20	up&down
ko00901	Indole alkaloid biosynthesis	14/2340	47/16511	2.1	0.00439912	0.0642503	Ob0207661/Ob0207664/Ob0207758/Ob0207821/Ob0211982/Ob0211987/Ob0211988/Ob0212052/Ob0212546/Ob0212560/Ob0217761/Ob0223355/Ob0230088/Ob0243920	14	up&down
ko00460	Cyanoamino acid metabolism	37/2340	174/16511	1.5	0.00678077	0.0880311	Ob0203291/Ob0203635/Ob0203761/Ob0205762/Ob0207807/Ob0211081/Ob0214462/Ob0214467/Ob0214470/Ob0214472/Ob0214481/Ob0214487/Ob0214499/Ob0214515/Ob0222651/Ob0222653/Ob0222655/Ob0225000/Ob0227325/Ob0227326/Ob0227327/Ob0227963/Ob0230030/Ob0231418/Ob0231421/Ob0231431/Ob0231435/Ob0238055/Ob0239164/Ob0239827/Ob0240261/Ob0241580/Ob0245871/Ob0247504/Ob0248240/Ob0248264/Syringa_oblata_newGene_5329	37	up&down
ko00195	Photosynthesis	31/2340	144/16511	1.52	0.010414	0.112748	Ob0200659/Ob0203772/Ob0208007/Ob0208970/Ob0222635/Ob0224818/Ob0228155/Ob0228693/Ob0229514/Ob0230238/Ob0230252/Ob0231748/Ob0235494/Ob0237909/Ob0237989/Ob0238677/Ob0238706/Ob0238952/Ob0239447/Ob0245395/Ob0246236/Ob0246472/Ob0248450/Ob0248562/Ob0251152/Ob0252472/Ob0252858/Ob0253173/Ob0253522/Syringa_oblata_newGene_5568/Syringa_oblata_newGene_789	31	up&down
ko00561	Glycerolipid metabolism	50/2340	256/16511	1.38	0.0106146	0.112748	Ob0200894/Ob0200921/Ob0202183/Ob0203011/Ob0203016/Ob0204193/Ob0205555/Ob0208097/Ob0208488/Ob0208881/Ob0209268/Ob0211464/Ob0213429/Ob0213445/Ob0213940/Ob0217201/Ob0220438/Ob0223336/Ob0224114/Ob0224671/Ob0225058/Ob0225095/Ob0227404/Ob0227557/Ob0228887/Ob0230483/Ob0230489/Ob0230492/Ob0230494/Ob0231015/Ob0233450/Ob0234083/Ob0234712/Ob0235575/Ob0236087/Ob0236659/Ob0237166/Ob0238491/Ob0241200/Ob0245921…	50	up&down
ko00040	Pentose and glucuronate interconversions	100/2340	577/16511	1.22	0.0174523	0.16993	Ob0200461/Ob0200709/Ob0201969/Ob0202773/Ob0203304/Ob0203870/Ob0205605/Ob0205680/Ob0206289/Ob0207986/Ob0207987/Ob0209706/Ob0209757/Ob0210026/Ob0210027/Ob0210067/Ob0210069/Ob0211655/Ob0211967/Ob0211971/Ob0211973/Ob0212570/Ob0212576/Ob0213407/Ob0213429/Ob0213769/Ob0215179/Ob0215185/Ob0215220/Ob0215459/Ob0215460/Ob0215873/Ob0216657/Ob0216799/Ob0216865/Ob0217414/Ob0217738/Ob0218081/Ob0219942/Ob0220355…	100	up&down
ko00941	Flavonoid biosynthesis	29/2340	139/16511	1.47	0.0194916	0.175188	Ob0202807/Ob0213357/Ob0213762/Ob0213876/Ob0215469/Ob0215748/Ob0215749/Ob0215784/Ob0216033/Ob0216045/Ob0217157/Ob0218236/Ob0218239/Ob0218285/Ob0218286/Ob0219791/Ob0224237/Ob0224578/Ob0226678/Ob0226729/Ob0226781/Ob0230359/Ob0231965/Ob0231998/Ob0235922/Ob0238030/Ob0252071/Ob0252908/Ob0253509	29	up&down
ko00591	Linoleic acid metabolism	9/2340	31/16511	2.05	0.0243631	0.196401	Ob0207560/Ob0213233/Ob0230197/Ob0233941/Ob0237858/Ob0237859/Ob0245921/Ob0246729/Ob0248837	9	up&down
ko00280	Valine, leucine and isoleucine degradation	28/2340	136/16511	1.45	0.0252137	0.196401	Ob0201883/Ob0201886/Ob0206249/Ob0207025/Ob0208328/Ob0209339/Ob0209363/Ob0211009/Ob0211470/Ob0217299/Ob0219846/Ob0221908/Ob0225562/Ob0226938/Ob0228104/Ob0228208/Ob0229902/Ob0230107/Ob0233628/Ob0234057/Ob0237396/Ob0238531/Ob0241200/Ob0244182/Ob0245663/Ob0248318/Ob0249131/Ob0251255	28	up&down
ko00920	Sulfur metabolism	19/2340	86/16511	1.56	0.030406	0.222044	Ob0204372/Ob0207291/Ob0210277/Ob0211732/Ob0212157/Ob0216614/Ob0218935/Ob0218936/Ob0222774/Ob0223090/Ob0223128/Ob0229504/Ob0234468/Ob0239507/Ob0239647/Ob0246297/Ob0246682/Ob0248355/Ob0252586	19	up&down
ko00511	Other glycan degradation	27/2340	133/16511	1.43	0.0324603	0.223102	Ob0201376/Ob0204010/Ob0211354/Ob0213380/Ob0214645/Ob0217524/Ob0222917/Ob0223543/Ob0223845/Ob0224075/Ob0224669/Ob0225054/Ob0226803/Ob0227437/Ob0231402/Ob0232509/Ob0232662/Ob0233101/Ob0233907/Ob0235478/Ob0238155/Ob0240269/Ob0244380/Ob0244533/Ob0246934/Ob0251468/Ob0252198	27	up&down
ko00710	Carbon fixation in photosynthetic organisms	33/2340	170/16511	1.37	0.0355503	0.230765	Ob0200606/Ob0205520/Ob0206005/Ob0209783/Ob0210378/Ob0210732/Ob0212402/Ob0217999/Ob0218002/Ob0219572/Ob0222981/Ob0224143/Ob0225279/Ob0228403/Ob0228821/Ob0231823/Ob0232088/Ob0232164/Ob0233154/Ob0233877/Ob0239761/Ob0240959/Ob0241317/Ob0241878/Ob0243332/Ob0243340/Ob0243574/Ob0246062/Ob0246113/Ob0249263/Ob0249638/Ob0250929/Ob0251990	33	up&down
ko01040	Biosynthesis of unsaturated fatty acids	10/2340	39/16511	1.81	0.0414381	0.244061	Ob0211009/Ob0211470/Ob0218880/Ob0228208/Ob0233847/Ob0247444/Ob0248318/Ob0248356/Ob0248402/Ob0249131	10	up&down
ko00942	Anthocyanin biosynthesis	6/2340	19/16511	2.23	0.0421415	0.244061	Ob0220356/Ob0222283/Ob0228112/Ob0237706/Ob0240244/Ob0252154	6	up&down
ko00300	Lysine biosynthesis	8/2340	29/16511	1.95	0.043865	0.244061	Ob0201316/Ob0217991/Ob0232340/Ob0238579/Ob0243361/Ob0243362/Ob0246351/Ob0251992	8	up&down
ko00010	Glycolysis / Gluconeogenesis	64/2340	371/16511	1.22	0.0528241	0.280549	Ob0201024/Ob0201895/Ob0201896/Ob0202455/Ob0202811/Ob0203167/Ob0203863/Ob0203929/Ob0204953/Ob0205520/Ob0206005/Ob0206637/Ob0208391/Ob0209965/Ob0209967/Ob0210378/Ob0210732/Ob0211932/Ob0211945/Ob0212402/Ob0213429/Ob0216301/Ob0217999/Ob0218002/Ob0219486/Ob0222824/Ob0224124/Ob0224409/Ob0226938/Ob0227088/Ob0227719/Ob0228403/Ob0228821/Ob0229902/Ob0230483/Ob0230489/Ob0230492/Ob0230494/Ob0231823/Ob0233154…	64	up&down
ko00562	Inositol phosphate metabolism	40/2340	222/16511	1.27	0.0630831	0.320468	Ob0200761/Ob0200772/Ob0202162/Ob0203706/Ob0203856/Ob0204697/Ob0205006/Ob0205013/Ob0207717/Ob0210185/Ob0210466/Ob0210935/Ob0213131/Ob0213557/Ob0214877/Ob0216614/Ob0217403/Ob0226122/Ob0228821/Ob0229940/Ob0230264/Ob0231703/Ob0233022/Ob0233154/Ob0235937/Ob0236481/Ob0238986/Ob0240081/Ob0242749/Ob0243332/Ob0243759/Ob0244187/Ob0244785/Ob0245961/Ob0249304/Ob0249485/Ob0250929/Ob0251541/Ob0252744/Syringa_o…	40	up&down
ko00100	Steroid biosynthesis	15/2340	72/16511	1.47	0.0778183	0.35906	Ob0202433/Ob0202574/Ob0206302/Ob0213120/Ob0214604/Ob0215855/Ob0225273/Ob0232672/Ob0233693/Ob0233709/Ob0237719/Ob0238890/Ob0239880/Ob0245921/Ob0250855	15	up&down
ko00531	Glycosaminoglycan degradation	17/2340	84/16511	1.43	0.07933	0.35906	Ob0201642/Ob0214645/Ob0217524/Ob0222917/Ob0223543/Ob0224075/Ob0224669/Ob0226803/Ob0229430/Ob0229881/Ob0232662/Ob0233907/Ob0238155/Ob0238559/Ob0240269/Ob0244533/Ob0252198	17	up&down
ko00900	Terpenoid backbone biosynthesis	28/2340	151/16511	1.31	0.079899	0.35906	Ob0203005/Ob0203137/Ob0203480/Ob0203984/Ob0204962/Ob0208328/Ob0208841/Ob0211070/Ob0211203/Ob0214749/Ob0215299/Ob0215852/Ob0220940/Ob0221697/Ob0226731/Ob0227361/Ob0228361/Ob0228363/Ob0232599/Ob0237176/Ob0239998/Ob0240547/Ob0247088/Ob0248145/Ob0249300/Ob0250846/Ob0250847/Ob0252441	28	up&down
ko00600	Sphingolipid metabolism	27/2340	149/16511	1.28	0.104503	0.421395	Ob0200865/Ob0203747/Ob0205247/Ob0205262/Ob0205555/Ob0214645/Ob0217389/Ob0217524/Ob0220438/Ob0222917/Ob0223543/Ob0224075/Ob0224669/Ob0224671/Ob0226803/Ob0228887/Ob0232662/Ob0233907/Ob0234712/Ob0235303/Ob0238155/Ob0240269/Ob0243468/Ob0244533/Ob0247183/Ob0252198/Syringa_oblata_newGene_13266	27	up&down
ko00051	Fructose and mannose metabolism	35/2340	200/16511	1.23	0.106737	0.421395	Ob0200650/Ob0201398/Ob0201405/Ob0201471/Ob0202811/Ob0203167/Ob0203304/Ob0204464/Ob0204953/Ob0206005/Ob0210732/Ob0216301/Ob0219486/Ob0221054/Ob0221084/Ob0221543/Ob0222824/Ob0224124/Ob0227719/Ob0228821/Ob0231823/Ob0233154/Ob0233877/Ob0236000/Ob0236407/Ob0240007/Ob0240577/Ob0243332/Ob0243340/Ob0246321/Ob0247172/Ob0249638/Ob0250929/Ob0251229/Ob0252174	35	up&down
ko00350	Tyrosine metabolism	25/2340	137/16511	1.29	0.107969	0.421395	Ob0201910/Ob0204497/Ob0207046/Ob0208866/Ob0208867/Ob0208870/Ob0209193/Ob0213703/Ob0219572/Ob0221139/Ob0224386/Ob0229566/Ob0231214/Ob0232775/Ob0235158/Ob0236062/Ob0237920/Ob0237936/Ob0238329/Ob0239568/Ob0246087/Ob0247244/Ob0250321/Ob0252955/Ob0253475	25	up&down
ko00740	Riboflavin metabolism	12/2340	58/16511	1.46	0.111206	0.421395	Ob0201708/Ob0201764/Ob0206139/Ob0210126/Ob0214924/Ob0219400/Ob0224990/Ob0228290/Ob0230956/Ob0234165/Ob0247722/Ob0247878	12	up&down
ko00261	Monobactam biosynthesis	6/2340	24/16511	1.76	0.113453	0.421395	Ob0201316/Ob0207291/Ob0229504/Ob0238579/Ob0246351/Ob0246682	6	up&down
ko00240	Pyrimidine metabolism	30/2340	170/16511	1.25	0.117761	0.421395	Ob0201758/Ob0202121/Ob0212459/Ob0213234/Ob0216175/Ob0216256/Ob0217621/Ob0219400/Ob0221425/Ob0223043/Ob0226747/Ob0228291/Ob0228313/Ob0229383/Ob0230956/Ob0231665/Ob0234165/Ob0237181/Ob0239067/Ob0239792/Ob0240401/Ob0244685/Ob0247722/Ob0247878/Ob0248831/Ob0251683/Ob0252605/Ob0253020/Ob0253115/Ob0253116	30	up&down
ko00860	Porphyrin and chlorophyll metabolism	18/2340	95/16511	1.34	0.119016	0.421395	Ob0206341/Ob0208842/Ob0209000/Ob0209490/Ob0213923/Ob0217536/Ob0221607/Ob0221752/Ob0225001/Ob0227361/Ob0229808/Ob0231002/Ob0233564/Ob0233684/Ob0234473/Ob0245893/Ob0248900/Ob0249406	18	up&down
ko00604	Glycosphingolipid biosynthesis - ganglio series	13/2340	65/16511	1.41	0.122847	0.422166	Ob0214645/Ob0217524/Ob0222917/Ob0223543/Ob0224075/Ob0224669/Ob0226803/Ob0232662/Ob0233907/Ob0238155/Ob0240269/Ob0244533/Ob0252198	13	up&down
ko00073	Cutin, suberine and wax biosynthesis	17/2340	90/16511	1.33	0.129695	0.432966	Ob0200144/Ob0215353/Ob0218570/Ob0220783/Ob0221246/Ob0227593/Ob0228377/Ob0229201/Ob0232538/Ob0235963/Ob0240355/Ob0240777/Ob0244076/Ob0244261/Ob0251393/Ob0251564/Ob0252645	17	up&down
ko00909	Sesquiterpenoid and triterpenoid biosynthesis	28/2340	162/16511	1.22	0.152058	0.480496	Ob0200283/Ob0200683/Ob0202574/Ob0204107/Ob0204313/Ob0204979/Ob0205193/Ob0205194/Ob0205196/Ob0205199/Ob0206560/Ob0206561/Ob0209214/Ob0212635/Ob0214604/Ob0221209/Ob0227055/Ob0232672/Ob0233693/Ob0233709/Ob0238300/Ob0239776/Ob0239880/Ob0243537/Ob0244223/Ob0246435/Ob0246436/Syringa_oblata_newGene_3515	28	up&down
ko00400	Phenylalanine, tyrosine and tryptophan biosynthesis	24/2340	137/16511	1.24	0.157309	0.480496	Ob0200303/Ob0200305/Ob0201415/Ob0203207/Ob0204497/Ob0208060/Ob0210972/Ob0211285/Ob0215895/Ob0219311/Ob0219572/Ob0220516/Ob0221139/Ob0227469/Ob0227625/Ob0234553/Ob0238183/Ob0243594/Ob0244056/Ob0244308/Ob0247717/Ob0247732/Ob0251407/Ob0252822	24	up&down
ko01200	Carbon metabolism	100/2340	641/16511	1.1	0.158647	0.480496	Ob0200606/Ob0201024/Ob0201364/Ob0202811/Ob0202941/Ob0203167/Ob0203635/Ob0204079/Ob0204350/Ob0204916/Ob0204953/Ob0205334/Ob0205520/Ob0206005/Ob0206637/Ob0208391/Ob0209681/Ob0209783/Ob0209826/Ob0210277/Ob0210378/Ob0210732/Ob0211732/Ob0211932/Ob0211945/Ob0212402/Ob0216195/Ob0216301/Ob0217994/Ob0217999/Ob0218002/Ob0219486/Ob0219572/Ob0222091/Ob0222349/Ob0222824/Ob0222981/Ob0223090/Ob0223128/Ob0224124…	100	up&down
ko02010	ABC transporters	38/2340	228/16511	1.18	0.160382	0.480496	Ob0200477/Ob0205567/Ob0205975/Ob0206039/Ob0206492/Ob0206608/Ob0207206/Ob0207455/Ob0208829/Ob0209266/Ob0209797/Ob0212418/Ob0216324/Ob0220855/Ob0223135/Ob0223136/Ob0224219/Ob0224321/Ob0224322/Ob0227662/Ob0228735/Ob0232021/Ob0232022/Ob0235959/Ob0236827/Ob0238554/Ob0238555/Ob0238974/Ob0242150/Ob0244495/Ob0246117/Ob0248911/Ob0250554/Ob0250953/Ob0251223/Ob0252686/Ob0253167/Syringa_oblata_newGene_15419	38	up&down
ko00603	Glycosphingolipid biosynthesis - globo and isoglobo series	6/2340	27/16511	1.57	0.174104	0.508566	Ob0205555/Ob0213431/Ob0220438/Ob0224671/Ob0228887/Ob0234712	6	up&down
ko00943	Isoflavonoid biosynthesis	9/2340	45/16511	1.41	0.178865	0.50973	Ob0203653/Ob0220041/Ob0222744/Ob0231467/Ob0238370/Ob0238551/Ob0239954/Ob0251606/Ob0253350	9	up&down
ko04712	Circadian rhythm - plant	31/2340	187/16511	1.17	0.197534	0.549529	Ob0200032/Ob0201105/Ob0201677/Ob0206677/Ob0206759/Ob0208535/Ob0208963/Ob0212852/Ob0215469/Ob0216370/Ob0220212/Ob0221347/Ob0221777/Ob0224674/Ob0226781/Ob0227245/Ob0227347/Ob0227942/Ob0231853/Ob0232101/Ob0233021/Ob0233563/Ob0236217/Ob0238600/Ob0240763/Ob0243681/Ob0243738/Ob0245764/Ob0249621/Ob0252776/Ob0253715	31	up&down
ko04626	Plant-pathogen interaction	223/2340	1498/16511	1.05	0.213276	0.579525	Ob0200130/Ob0200214/Ob0200456/Ob0200527/Ob0200812/Ob0200880/Ob0200973/Ob0201222/Ob0201535/Ob0201562/Ob0201667/Ob0202348/Ob0202780/Ob0202818/Ob0203523/Ob0203535/Ob0203542/Ob0203560/Ob0203899/Ob0203921/Ob0204056/Ob0204160/Ob0204163/Ob0204166/Ob0204175/Ob0204393/Ob0204397/Ob0204620/Ob0205517/Ob0205681/Ob0205811/Ob0205854/Ob0206439/Ob0206933/Ob0206951/Ob0207220/Ob0207307/Ob0207327/Ob0207331/Ob0207349…	223	up&down
ko04070	Phosphatidylinositol signaling system	34/2340	210/16511	1.14	0.225191	0.597994	Ob0200761/Ob0200772/Ob0203856/Ob0203873/Ob0204697/Ob0205006/Ob0205013/Ob0206933/Ob0207717/Ob0210185/Ob0210466/Ob0210935/Ob0213131/Ob0213557/Ob0216375/Ob0216614/Ob0217403/Ob0226122/Ob0229940/Ob0233022/Ob0235937/Ob0238488/Ob0238986/Ob0240081/Ob0242749/Ob0243759/Ob0244785/Ob0245961/Ob0249304/Ob0249485/Ob0251541/Ob0252519/Ob0252553/Ob0252744	34	up&down
ko00760	Nicotinate and nicotinamide metabolism	13/2340	74/16511	1.24	0.24383	0.632039	Ob0202121/Ob0203722/Ob0207293/Ob0207322/Ob0219400/Ob0222704/Ob0230956/Ob0234165/Ob0240826/Ob0244244/Ob0247722/Ob0247878/Ob0248831	13	up&down
ko00950	Isoquinoline alkaloid biosynthesis	22/2340	133/16511	1.17	0.24883	0.632039	Ob0201910/Ob0204497/Ob0207202/Ob0208866/Ob0208867/Ob0208870/Ob0209193/Ob0219572/Ob0221139/Ob0224386/Ob0225958/Ob0228931/Ob0229566/Ob0231214/Ob0233173/Ob0233181/Ob0238329/Ob0239568/Ob0246087/Ob0247244/Ob0252955/Ob0253475	22	up&down
ko00270	Cysteine and methionine metabolism	46/2340	296/16511	1.1	0.271146	0.674071	Ob0201316/Ob0201364/Ob0201984/Ob0202493/Ob0203801/Ob0204497/Ob0205055/Ob0206397/Ob0206445/Ob0207025/Ob0209398/Ob0209788/Ob0210277/Ob0210369/Ob0211732/Ob0212818/Ob0217552/Ob0218303/Ob0218468/Ob0219572/Ob0219846/Ob0221139/Ob0221461/Ob0223090/Ob0223128/Ob0225137/Ob0225145/Ob0227004/Ob0230039/Ob0231560/Ob0232088/Ob0232522/Ob0238579/Ob0239647/Ob0243574/Ob0243733/Ob0246062/Ob0248355/Ob0249026/Ob0249263…	46	up&down
ko00906	Carotenoid biosynthesis	18/2340	110/16511	1.15	0.292105	0.697709	Ob0200195/Ob0209209/Ob0211115/Ob0216793/Ob0218042/Ob0218050/Ob0220751/Ob0221780/Ob0222697/Ob0224887/Ob0227816/Ob0228084/Ob0231133/Ob0232552/Ob0236463/Ob0251131/Ob0251366/Syringa_oblata_newGene_9181	18	up&down
ko00480	Glutathione metabolism	33/2340	211/16511	1.1	0.297152	0.697709	Ob0201380/Ob0202516/Ob0203291/Ob0204916/Ob0206397/Ob0210416/Ob0216175/Ob0216195/Ob0216792/Ob0217899/Ob0221376/Ob0222349/Ob0223043/Ob0225724/Ob0226764/Ob0228291/Ob0229664/Ob0229893/Ob0231665/Ob0233905/Ob0234622/Ob0236591/Ob0237807/Ob0239792/Ob0242063/Ob0242083/Ob0242961/Ob0244265/Ob0248460/Ob0251016/Ob0252343/Syringa_oblata_newGene_5329/Syringa_oblata_newGene_9961	33	up&down
ko00905	Brassinosteroid biosynthesis	8/2340	45/16511	1.25	0.301815	0.697709	Ob0201304/Ob0201441/Ob0201481/Ob0210192/Ob0214399/Ob0219620/Ob0223767/Ob0241008	8	up&down
ko00750	Vitamin B6 metabolism	5/2340	26/16511	1.36	0.304541	0.697709	Ob0201364/Ob0207577/Ob0207791/Ob0214697/Ob0236344	5	up&down
ko01230	Biosynthesis of amino acids	95/2340	640/16511	1.05	0.326669	0.734013	Ob0200303/Ob0200305/Ob0201024/Ob0201316/Ob0201364/Ob0201415/Ob0201984/Ob0203114/Ob0203167/Ob0203207/Ob0204916/Ob0204953/Ob0205334/Ob0205520/Ob0206005/Ob0206637/Ob0207577/Ob0208060/Ob0208391/Ob0210277/Ob0210369/Ob0210378/Ob0210972/Ob0211285/Ob0211495/Ob0211732/Ob0212402/Ob0212818/Ob0213217/Ob0213277/Ob0213341/Ob0213386/Ob0215895/Ob0217991/Ob0217994/Ob0217999/Ob0218002/Ob0218468/Ob0219311/Ob0219572…	95	up&down
ko00908	Zeatin biosynthesis	21/2340	134/16511	1.11	0.344509	0.741038	Ob0205806/Ob0208722/Ob0208733/Ob0210356/Ob0210396/Ob0212390/Ob0212969/Ob0214722/Ob0218035/Ob0221104/Ob0222524/Ob0230467/Ob0230587/Ob0230588/Ob0234901/Ob0241777/Ob0243595/Ob0245899/Ob0245901/Ob0246555/Ob0247654	21	up&down
ko00260	Glycine, serine and threonine metabolism	27/2340	175/16511	1.09	0.347575	0.741038	Ob0200303/Ob0200305/Ob0201024/Ob0201316/Ob0201364/Ob0201910/Ob0206637/Ob0207025/Ob0207577/Ob0219846/Ob0222091/Ob0224186/Ob0224386/Ob0226938/Ob0229566/Ob0229902/Ob0231214/Ob0232522/Ob0238329/Ob0238579/Ob0240261/Ob0244196/Ob0244308/Ob0250307/Ob0250876/Ob0252815/Ob0252931	27	up&down
ko03008	Ribosome biogenesis in eukaryotes	40/2340	264/16511	1.07	0.348822	0.741038	Ob0200482/Ob0201164/Ob0201492/Ob0201506/Ob0201749/Ob0201858/Ob0202310/Ob0206444/Ob0208535/Ob0209741/Ob0210932/Ob0211299/Ob0211314/Ob0211871/Ob0213008/Ob0213467/Ob0214672/Ob0221777/Ob0223033/Ob0224591/Ob0227245/Ob0227794/Ob0228173/Ob0228945/Ob0231355/Ob0231553/Ob0233078/Ob0235029/Ob0235629/Ob0235780/Ob0235798/Ob0239716/Ob0240058/Ob0240952/Ob0241873/Ob0245293/Ob0245335/Ob0248499/Ob0248663/Syringa_o…	40	up&down
ko00130	Ubiquinone and other terpenoid-quinone biosynthesis	21/2340	138/16511	1.07	0.398182	0.809348	Ob0200177/Ob0200889/Ob0200927/Ob0204497/Ob0210854/Ob0217984/Ob0222516/Ob0222517/Ob0227274/Ob0231045/Ob0231073/Ob0234298/Ob0238030/Ob0239780/Ob0241848/Ob0244120/Ob0246461/Ob0248269/Ob0249013/Ob0250321/Ob0252903	21	up&down
ko00072	Synthesis and degradation of ketone bodies	3/2340	16/16511	1.32	0.400553	0.809348	Ob0208328/Ob0244182/Ob0251255	3	up
ko00196	Photosynthesis - antenna proteins	6/2340	36/16511	1.18	0.403018	0.809348	Ob0200204/Ob0204373/Ob0213430/Ob0230444/Ob0243623/Ob0252524	6	up&down
ko00250	Alanine, aspartate and glutamate metabolism	19/2340	125/16511	1.07	0.408684	0.809348	Ob0203114/Ob0207025/Ob0211495/Ob0212138/Ob0213386/Ob0219572/Ob0219846/Ob0221139/Ob0229690/Ob0235685/Ob0235686/Ob0235699/Ob0235702/Ob0235708/Ob0238411/Ob0239164/Ob0244196/Ob0245875/Ob0247309	19	up&down
ko04075	Plant hormone signal transduction	159/2340	1106/16511	1.01	0.434272	0.839395	Ob0200527/Ob0200755/Ob0200841/Ob0200880/Ob0201201/Ob0201660/Ob0202115/Ob0202223/Ob0202282/Ob0202491/Ob0202540/Ob0203089/Ob0203287/Ob0203511/Ob0203542/Ob0203710/Ob0203757/Ob0204078/Ob0204502/Ob0204716/Ob0204892/Ob0205431/Ob0206475/Ob0207267/Ob0207302/Ob0208345/Ob0208358/Ob0208669/Ob0209002/Ob0209636/Ob0209640/Ob0209768/Ob0209774/Ob0209957/Ob0210087/Ob0210283/Ob0210928/Ob0211337/Ob0211619/Ob0211906…	159	up&down
ko00052	Galactose metabolism	54/2340	371/16511	1.03	0.43825	0.839395	Ob0200722/Ob0202811/Ob0203167/Ob0203691/Ob0203695/Ob0203863/Ob0204953/Ob0205555/Ob0209965/Ob0209967/Ob0212642/Ob0214645/Ob0215220/Ob0216301/Ob0216657/Ob0216799/Ob0217524/Ob0219486/Ob0219654/Ob0219669/Ob0220274/Ob0220438/Ob0222232/Ob0222388/Ob0222824/Ob0222917/Ob0223543/Ob0224075/Ob0224124/Ob0224669/Ob0224671/Ob0226473/Ob0226803/Ob0227161/Ob0227719/Ob0228887/Ob0231612/Ob0232662/Ob0232753/Ob0233907…	54	up&down
ko00564	Glycerophospholipid metabolism	38/2340	260/16511	1.03	0.445409	0.839395	Ob0200894/Ob0200921/Ob0202318/Ob0203937/Ob0205042/Ob0206839/Ob0206840/Ob0207560/Ob0209139/Ob0213445/Ob0213930/Ob0216126/Ob0225095/Ob0225593/Ob0228876/Ob0230985/Ob0233171/Ob0233450/Ob0234083/Ob0236304/Ob0237090/Ob0237166/Ob0238808/Ob0239820/Ob0242397/Ob0243090/Ob0244187/Ob0244236/Ob0245921/Ob0245995/Ob0247229/Ob0248439/Ob0250571/Ob0251216/Ob0251571/Ob0252382/Ob0252519/Ob0252553	38	up&down
ko00790	Folate biosynthesis	9/2340	59/16511	1.08	0.461581	0.856066	Ob0201509/Ob0210066/Ob0224990/Ob0225716/Ob0226747/Ob0227057/Ob0227843/Ob0250010/Syringa_oblata_newGene_3093	9	up&down
ko04145	Phagosome	33/2340	228/16511	1.02	0.476877	0.865632	Ob0201384/Ob0201414/Ob0206915/Ob0208293/Ob0208294/Ob0209624/Ob0213131/Ob0214325/Ob0215113/Ob0216351/Ob0216830/Ob0217178/Ob0219874/Ob0221368/Ob0227247/Ob0228427/Ob0229028/Ob0230369/Ob0232471/Ob0233702/Ob0233729/Ob0234444/Ob0234598/Ob0235456/Ob0235788/Ob0235801/Ob0238520/Ob0242612/Ob0242617/Ob0242638/Ob0244530/Ob0245947/Ob0250136	33	up&down
ko00966	Glucosinolate biosynthesis	4/2340	25/16511	1.13	0.481557	0.865632	Ob0205623/Ob0227963/Ob0238055/Ob0239827	4	up&down
ko01212	Fatty acid metabolism	24/2340	169/16511	1	0.529539	0.885167	Ob0200135/Ob0200146/Ob0207388/Ob0211009/Ob0211470/Ob0213777/Ob0213838/Ob0213853/Ob0218880/Ob0225562/Ob0228008/Ob0228208/Ob0231746/Ob0232171/Ob0233847/Ob0236554/Ob0236565/Ob0241319/Ob0247444/Ob0248318/Ob0248356/Ob0248402/Ob0249131/Ob0253719	24	up&down
ko00601	Glycosphingolipid biosynthesis - lacto and neolacto series	1/2340	5/16511	1.41	0.534315	0.885167	Ob0213431	1	up
ko00630	Glyoxylate and dicarboxylate metabolism	28/2340	198/16511	1	0.536355	0.885167	Ob0202941/Ob0203114/Ob0203217/Ob0203635/Ob0204350/Ob0212236/Ob0213386/Ob0222091/Ob0222981/Ob0224186/Ob0226938/Ob0229902/Ob0232088/Ob0236034/Ob0236428/Ob0238411/Ob0240261/Ob0243082/Ob0243574/Ob0244196/Ob0245153/Ob0246062/Ob0249263/Ob0250590/Ob0250876/Ob0251990/Ob0252587/Ob0252815	28	up&down
ko00030	Pentose phosphate pathway	20/2340	145/16511	0.97	0.588741	0.885167	Ob0203167/Ob0204079/Ob0204953/Ob0206005/Ob0209826/Ob0209965/Ob0209967/Ob0210732/Ob0211932/Ob0211945/Ob0216195/Ob0222349/Ob0225279/Ob0227719/Ob0231823/Ob0233877/Ob0240007/Ob0243340/Ob0249638/Ob0249802	20	up&down
ko00062	Fatty acid elongation	12/2340	88/16511	0.96	0.604025	0.885167	Ob0203535/Ob0207913/Ob0214664/Ob0214731/Ob0216882/Ob0226888/Ob0226893/Ob0227673/Ob0227674/Ob0233847/Ob0240507/Ob0247444	12	up&down
ko00563	Glycosylphosphatidylinositol (GPI)-anchor biosynthesis	8/2340	59/16511	0.96	0.610557	0.885167	Ob0201436/Ob0208760/Ob0223786/Ob0241494/Syringa_oblata_newGene_11026/Syringa_oblata_newGene_13562/Syringa_oblata_newGene_13572/Syringa_oblata_newGene_3810	8	up&down
ko00402	Benzoxazinoid biosynthesis	3/2340	22/16511	0.96	0.621298	0.885167	Ob0215402/Ob0237463/Ob0240410	3	up&down
ko00565	Ether lipid metabolism	10/2340	76/16511	0.93	0.650064	0.885167	Ob0206839/Ob0206840/Ob0207560/Ob0233171/Ob0239214/Ob0242397/Ob0243090/Ob0244187/Ob0245921/Ob0251571	10	up&down
ko04120	Ubiquitin mediated proteolysis	60/2340	441/16511	0.96	0.656194	0.885167	Ob0201110/Ob0201143/Ob0201158/Ob0201893/Ob0203102/Ob0203488/Ob0204358/Ob0206167/Ob0206999/Ob0207771/Ob0208304/Ob0208915/Ob0210200/Ob0211526/Ob0213065/Ob0213474/Ob0213553/Ob0215397/Ob0215739/Ob0217344/Ob0217443/Ob0217982/Ob0218235/Ob0218287/Ob0219017/Ob0219866/Ob0221049/Ob0221790/Ob0223521/Ob0225418/Ob0225772/Ob0226986/Ob0227372/Ob0227862/Ob0228736/Ob0229100/Ob0229496/Ob0229612/Ob0229986/Ob0229987…	60	up&down
ko00360	Phenylalanine metabolism	18/2340	137/16511	0.93	0.673008	0.885167	Ob0201910/Ob0204497/Ob0207046/Ob0209193/Ob0209681/Ob0210383/Ob0213703/Ob0219572/Ob0221139/Ob0224386/Ob0224749/Ob0229566/Ob0231214/Ob0238329/Ob0239568/Ob0247244/Ob0250321/Ob0253475	18	up&down
ko00660	C5-Branched dibasic acid metabolism	2/2340	16/16511	0.88	0.684363	0.885167	Ob0248464/Ob0248796	2	up
ko00620	Pyruvate metabolism	31/2340	235/16511	0.93	0.695799	0.885167	Ob0200606/Ob0203064/Ob0206670/Ob0208197/Ob0208391/Ob0215431/Ob0220733/Ob0224143/Ob0226938/Ob0227088/Ob0227534/Ob0229902/Ob0231746/Ob0232088/Ob0232164/Ob0232171/Ob0240350/Ob0240912/Ob0240959/Ob0241200/Ob0241878/Ob0243574/Ob0244012/Ob0246062/Ob0246113/Ob0249190/Ob0249205/Ob0249263/Ob0251990/Ob0252340/Ob0253719	31	up&down
ko00650	Butanoate metabolism	7/2340	57/16511	0.87	0.715621	0.885167	Ob0208328/Ob0209681/Ob0236428/Ob0244182/Ob0248464/Ob0248796/Ob0251255	7	up&down
ko00430	Taurine and hypotaurine metabolism	2/2340	17/16511	0.83	0.716841	0.885167	Ob0203291/Syringa_oblata_newGene_5329	2	down
ko04122	Sulfur relay system	2/2340	17/16511	0.83	0.716841	0.885167	Ob0225716/Ob0250010	2	up
ko00785	Lipoic acid metabolism	1/2340	9/16511	0.78	0.747368	0.885167	Ob0202689	1	down
ko00061	Fatty acid biosynthesis	14/2340	116/16511	0.85	0.780331	0.885167	Ob0200135/Ob0200146/Ob0213777/Ob0213838/Ob0213853/Ob0225562/Ob0228008/Ob0231746/Ob0232171/Ob0236554/Ob0236565/Ob0241319/Ob0248356/Ob0253719	14	up&down
ko04141	Protein processing in endoplasmic reticulum	109/2340	819/16511	0.94	0.780473	0.885167	Ob0200528/Ob0200617/Ob0202468/Ob0202780/Ob0202818/Ob0204258/Ob0204358/Ob0205505/Ob0205811/Ob0206439/Ob0206727/Ob0206920/Ob0206999/Ob0207432/Ob0207771/Ob0208195/Ob0208653/Ob0208915/Ob0208947/Ob0209533/Ob0209624/Ob0210003/Ob0210033/Ob0210462/Ob0210997/Ob0211091/Ob0211526/Ob0212241/Ob0213220/Ob0213541/Ob0213717/Ob0215554/Ob0215583/Ob0215863/Ob0217037/Ob0219017/Ob0219506/Ob0219866/Ob0219993/Ob0221110…	109	up&down
ko03410	Base excision repair	15/2340	124/16511	0.85	0.783247	0.885167	Ob0208725/Ob0209079/Ob0210556/Ob0218883/Ob0221322/Ob0222970/Ob0225164/Ob0228364/Ob0234683/Ob0235847/Ob0235848/Ob0238001/Ob0246817/Ob0248207/Ob0251410	15	up&down
ko00730	Thiamine metabolism	8/2340	70/16511	0.81	0.793575	0.885167	Ob0203137/Ob0209423/Ob0215299/Ob0239784/Ob0240547/Ob0241355/Ob0242694/Ob0252465	8	up&down
ko00640	Propanoate metabolism	10/2340	87/16511	0.81	0.80621	0.885167	Ob0226938/Ob0228728/Ob0229902/Ob0231746/Ob0232171/Ob0234057/Ob0234850/Ob0238531/Ob0248421/Ob0253719	10	up&down
ko00071	Fatty acid degradation	15/2340	128/16511	0.83	0.821924	0.885167	Ob0207388/Ob0211009/Ob0211470/Ob0218995/Ob0228008/Ob0228208/Ob0235158/Ob0236062/Ob0236565/Ob0237920/Ob0237936/Ob0241200/Ob0248318/Ob0249131/Ob0251564	15	up&down
ko00520	Amino sugar and nucleotide sugar metabolism	61/2340	479/16511	0.9	0.836873	0.885167	Ob0200556/Ob0200557/Ob0201075/Ob0201398/Ob0201405/Ob0202333/Ob0202811/Ob0204390/Ob0204762/Ob0205180/Ob0209883/Ob0209965/Ob0209967/Ob0210991/Ob0212537/Ob0212651/Ob0215220/Ob0215540/Ob0216301/Ob0216431/Ob0216432/Ob0216657/Ob0216799/Ob0216865/Ob0217346/Ob0218127/Ob0218508/Ob0219486/Ob0221054/Ob0221084/Ob0222232/Ob0222238/Ob0222239/Ob0222824/Ob0224124/Ob0225929/Ob0226473/Ob0227819/Ob0231557/Ob0231612…	61	up&down
ko00670	One carbon pool by folate	5/2340	49/16511	0.72	0.842845	0.885167	Ob0226747/Ob0233405/Ob0233574/Ob0240261/Ob0252815	5	up&down
ko00020	Citrate cycle (TCA cycle)	19/2340	163/16511	0.82	0.851239	0.885167	Ob0204916/Ob0205334/Ob0217994/Ob0225524/Ob0226938/Ob0227088/Ob0228728/Ob0229902/Ob0231948/Ob0232088/Ob0234850/Ob0240912/Ob0243250/Ob0243574/Ob0246062/Ob0248421/Ob0249263/Ob0251990/Ob0252340	19	up&down
ko00970	Aminoacyl-tRNA biosynthesis	26/2340	218/16511	0.84	0.855064	0.885167	Ob0200568/Ob0201386/Ob0209369/Ob0210632/Ob0223803/Ob0224747/Ob0224794/Ob0226208/Ob0226750/Ob0226818/Ob0231075/Ob0232648/Ob0232708/Ob0232780/Ob0232896/Ob0233444/Ob0233564/Ob0233569/Ob0233855/Ob0233904/Ob0235243/Ob0236764/Ob0240746/Ob0242896/Ob0248540/Syringa_oblata_newGene_5612	26	up&down
ko00410	beta-Alanine metabolism	12/2340	108/16511	0.78	0.855259	0.885167	Ob0201072/Ob0201910/Ob0211745/Ob0219356/Ob0224386/Ob0225614/Ob0228313/Ob0229566/Ob0231214/Ob0234057/Ob0238329/Ob0241200	12	up&down
ko03018	RNA degradation	43/2340	348/16511	0.87	0.855941	0.885167	Ob0203167/Ob0203920/Ob0204953/Ob0205821/Ob0206065/Ob0207827/Ob0208104/Ob0208105/Ob0210346/Ob0211181/Ob0212125/Ob0213289/Ob0215898/Ob0217255/Ob0217780/Ob0217843/Ob0220709/Ob0224115/Ob0224582/Ob0224956/Ob0227719/Ob0228236/Ob0228358/Ob0228410/Ob0230245/Ob0232450/Ob0233614/Ob0233678/Ob0233753/Ob0234414/Ob0234529/Ob0238006/Ob0238812/Ob0244684/Ob0247826/Ob0247890/Ob0248002/Ob0248037/Ob0248241/Ob0248384…	43	up&down
ko00965	Betalain biosynthesis	5/2340	52/16511	0.68	0.877832	0.885167	Ob0209193/Ob0231166/Ob0239568/Ob0247244/Ob0253475	5	up&down
ko00230	Purine metabolism	46/2340	377/16511	0.86	0.883466	0.885167	Ob0201758/Ob0202097/Ob0202121/Ob0206405/Ob0207291/Ob0208391/Ob0209965/Ob0209967/Ob0212138/Ob0213234/Ob0216175/Ob0218935/Ob0218936/Ob0219400/Ob0221425/Ob0222774/Ob0223043/Ob0228055/Ob0228291/Ob0229383/Ob0229504/Ob0230555/Ob0230956/Ob0231665/Ob0233405/Ob0233574/Ob0234165/Ob0236270/Ob0239507/Ob0239784/Ob0239792/Ob0242694/Ob0245875/Ob0246682/Ob0247722/Ob0247878/Ob0248663/Ob0248831/Ob0252978/Ob0253020…	46	up&down
ko04016	MAPK signaling pathway - plant	109/2340	853/16511	0.9	0.895379	0.885167	Ob0200527/Ob0200685/Ob0200687/Ob0200812/Ob0200841/Ob0200880/Ob0201222/Ob0201758/Ob0202540/Ob0202941/Ob0203180/Ob0203201/Ob0203542/Ob0203757/Ob0204227/Ob0206445/Ob0206475/Ob0206739/Ob0206933/Ob0207267/Ob0207302/Ob0207683/Ob0207690/Ob0207921/Ob0208345/Ob0208669/Ob0209002/Ob0210087/Ob0210991/Ob0211337/Ob0212019/Ob0212333/Ob0212380/Ob0212493/Ob0213297/Ob0213301/Ob0213331/Ob0213367/Ob0214549/Ob0215277…	109	up&down
ko03020	RNA polymerase	13/2340	124/16511	0.74	0.90964	0.885167	Ob0211659/Ob0221296/Ob0223356/Ob0228962/Syringa_oblata_newGene_11794/Syringa_oblata_newGene_19672/Syringa_oblata_newGene_3020/Syringa_oblata_newGene_3605/Syringa_oblata_newGene_3775/Syringa_oblata_newGene_4346/Syringa_oblata_newGene_4490/Syringa_oblata_newGene_4491/Syringa_oblata_newGene_4608	13	up&down
ko00190	Oxidative phosphorylation	40/2340	340/16511	0.83	0.916576	0.885167	Ob0201561/Ob0201946/Ob0205140/Ob0205513/Ob0206214/Ob0208832/Ob0208842/Ob0218126/Ob0219874/Ob0221493/Ob0224818/Ob0225353/Ob0225404/Ob0227247/Ob0227514/Ob0228152/Ob0228452/Ob0228535/Ob0229060/Ob0230317/Ob0231748/Ob0233367/Ob0233458/Ob0235456/Ob0236460/Ob0238998/Ob0239665/Ob0240855/Ob0241986/Ob0242612/Ob0242617/Ob0242638/Ob0243795/Ob0244339/Ob0244530/Ob0244713/Ob0245747/Ob0245750/Syringa_oblata_newG…	40	up&down
ko00450	Selenocompound metabolism	8/2340	83/16511	0.68	0.916889	0.885167	Ob0207291/Ob0212818/Ob0221461/Ob0225126/Ob0229504/Ob0230039/Ob0239647/Ob0246682	8	up&down
ko00510	N-Glycan biosynthesis	13/2340	127/16511	0.72	0.92515	0.885167	Ob0201470/Ob0205505/Ob0206920/Ob0207432/Ob0209243/Ob0209824/Ob0209939/Ob0214096/Ob0219506/Ob0220000/Ob0229537/Ob0236293/Ob0236833	13	up&down
ko00513	Various types of N-glycan biosynthesis	9/2340	97/16511	0.65	0.944285	0.885167	Ob0201270/Ob0204696/Ob0206920/Ob0207432/Ob0209243/Ob0209824/Ob0219506/Ob0220000/Ob0236293	9	up&down
ko03450	Non-homologous end-joining	1/2340	19/16511	0.37	0.945277	0.885167	Ob0225164	1	up
ko00290	Valine, leucine and isoleucine biosynthesis	3/2340	42/16511	0.5	0.948987	0.885167	Ob0213217/Ob0248464/Ob0248796	3	up
ko00770	Pantothenate and CoA biosynthesis	11/2340	116/16511	0.67	0.950232	0.885167	Ob0201072/Ob0213217/Ob0219400/Ob0228313/Ob0230956/Ob0234165/Ob0241200/Ob0247722/Ob0247878/Ob0248464/Ob0248796	11	up&down
ko00053	Ascorbate and aldarate metabolism	35/2340	313/16511	0.79	0.950299	0.885167	Ob0200974/Ob0201380/Ob0202162/Ob0202516/Ob0204021/Ob0204028/Ob0204697/Ob0205013/Ob0208109/Ob0208254/Ob0210416/Ob0215220/Ob0216657/Ob0216865/Ob0217859/Ob0218747/Ob0220765/Ob0222171/Ob0222232/Ob0222846/Ob0222890/Ob0226473/Ob0226764/Ob0230264/Ob0231612/Ob0232753/Ob0233905/Ob0234622/Ob0234675/Ob0237760/Ob0237766/Ob0237807/Ob0241200/Ob0252744/Syringa_oblata_newGene_6229	35	up&down
ko00380	Tryptophan metabolism	15/2340	151/16511	0.7	0.952722	0.885167	Ob0202941/Ob0203047/Ob0205623/Ob0209193/Ob0211461/Ob0224749/Ob0226938/Ob0228606/Ob0229902/Ob0239568/Ob0241200/Ob0243082/Ob0245153/Ob0247244/Ob0253475	15	up&down
ko00780	Biotin metabolism	4/2340	54/16511	0.52	0.958391	0.885167	Ob0212862/Ob0213777/Ob0236554/Ob0241319	4	up&down
ko00944	Flavone and flavonol biosynthesis	1/2340	22/16511	0.32	0.965423	0.885167	Ob0224237	1	down
ko00960	Tropane, piperidine and pyridine alkaloid biosynthesis	8/2340	94/16511	0.6	0.965476	0.885167	Ob0201910/Ob0204497/Ob0219572/Ob0221139/Ob0224386/Ob0229566/Ob0231214/Ob0238329	8	up&down
ko04130	SNARE interactions in vesicular transport	9/2340	105/16511	0.6	0.97039	0.885167	Ob0200672/Ob0212817/Ob0214776/Ob0217790/Ob0222158/Ob0229878/Ob0245820/Ob0248698/Ob0251173	9	up&down
ko00220	Arginine biosynthesis	9/2340	106/16511	0.6	0.972719	0.885167	Ob0203114/Ob0213277/Ob0213341/Ob0213386/Ob0219572/Ob0221139/Ob0229690/Ob0233929/Ob0238411	9	up&down
ko03060	Protein export	12/2340	133/16511	0.64	0.972726	0.885167	Ob0208195/Ob0209624/Ob0221441/Ob0224451/Ob0224950/Ob0225437/Ob0229492/Ob0230213/Ob0232162/Ob0232210/Ob0238520/Ob0247427	12	up&down
ko00903	Limonene and pinene degradation	1/2340	24/16511	0.29	0.97454	0.885167	Ob0241200	1	up
ko00904	Diterpenoid biosynthesis	10/2340	116/16511	0.61	0.974608	0.885167	Ob0200295/Ob0206372/Ob0218856/Ob0222973/Ob0225210/Ob0225233/Ob0229730/Ob0243826/Ob0252959/Syringa_oblata_newGene_22176	10	up&down
ko00514	Other types of O-glycan biosynthesis	2/2340	37/16511	0.38	0.97522	0.885167	Ob0211054/Ob0231939	2	down
ko03030	DNA replication	42/2340	389/16511	0.76	0.980461	0.885167	Ob0200162/Ob0200732/Ob0201313/Ob0201476/Ob0204669/Ob0208089/Ob0208213/Ob0208725/Ob0209111/Ob0210828/Ob0210903/Ob0212510/Ob0214958/Ob0217529/Ob0218883/Ob0219194/Ob0220670/Ob0222970/Ob0223701/Ob0223896/Ob0224562/Ob0225164/Ob0226914/Ob0228364/Ob0230215/Ob0231905/Ob0233004/Ob0234032/Ob0234909/Ob0234913/Ob0235847/Ob0235848/Ob0236046/Ob0236840/Ob0238395/Ob0244813/Ob0245273/Ob0246834/Ob0247702/Ob0248207…	42	up&down
ko01210	2-Oxocarboxylic acid metabolism	16/2340	182/16511	0.62	0.989846	0.885167	Ob0204916/Ob0205334/Ob0205623/Ob0213217/Ob0213277/Ob0213341/Ob0217994/Ob0219572/Ob0221139/Ob0227963/Ob0233929/Ob0238055/Ob0239827/Ob0243250/Ob0248464/Ob0248796	16	up&down
ko00340	Histidine metabolism	3/2340	58/16511	0.36	0.992209	0.885167	Ob0226440/Ob0233512/Ob0241200	3	up&down
ko03430	Mismatch repair	34/2340	350/16511	0.69	0.995408	0.885167	Ob0200162/Ob0200732/Ob0201476/Ob0202966/Ob0204669/Ob0208089/Ob0208213/Ob0208725/Ob0210828/Ob0214958/Ob0217529/Ob0218883/Ob0219194/Ob0222970/Ob0223701/Ob0224562/Ob0226914/Ob0227344/Ob0230215/Ob0231905/Ob0233004/Ob0234032/Ob0234909/Ob0234913/Ob0236046/Ob0236840/Ob0237597/Ob0238395/Ob0244510/Ob0244813/Ob0245273/Ob0246414/Ob0247702/Ob0249965	34	up&down
ko00902	Monoterpenoid biosynthesis	6/2340	96/16511	0.44	0.995516	0.885167	Ob0213567/Ob0214494/Ob0232129/Ob0232415/Ob0250112/Ob0251581	6	up&down
ko04144	Endocytosis	57/2340	549/16511	0.73	0.997007	0.885167	Ob0200619/Ob0200761/Ob0201517/Ob0202054/Ob0202468/Ob0205045/Ob0205301/Ob0205348/Ob0206078/Ob0206839/Ob0206840/Ob0207717/Ob0208744/Ob0213557/Ob0216298/Ob0219768/Ob0220588/Ob0221089/Ob0221877/Ob0223843/Ob0224194/Ob0224329/Ob0224665/Ob0224836/Ob0226122/Ob0226291/Ob0228730/Ob0228731/Ob0228747/Ob0229452/Ob0229501/Ob0230263/Ob0230690/Ob0232267/Ob0233171/Ob0234543/Ob0235984/Ob0236336/Ob0238830/Ob0239697…	57	up&down
ko03440	Homologous recombination	42/2340	428/16511	0.69	0.997506	0.885167	Ob0200162/Ob0200732/Ob0201202/Ob0201871/Ob0204052/Ob0204669/Ob0208089/Ob0208213/Ob0209191/Ob0210828/Ob0213400/Ob0214958/Ob0216517/Ob0217050/Ob0217152/Ob0218883/Ob0219194/Ob0219329/Ob0222970/Ob0223701/Ob0226794/Ob0226914/Ob0227954/Ob0230215/Ob0231905/Ob0231951/Ob0231952/Ob0232560/Ob0232840/Ob0234032/Ob0234784/Ob0234909/Ob0234913/Ob0236046/Ob0236840/Ob0238395/Ob0238982/Ob0238985/Ob0242332/Ob0244813…	42	up&down
ko00330	Arginine and proline metabolism	13/2340	172/16511	0.53	0.997513	0.885167	Ob0201072/Ob0203801/Ob0211745/Ob0218303/Ob0219356/Ob0219572/Ob0221139/Ob0222602/Ob0224749/Ob0225614/Ob0241200/Ob0252031/Syringa_oblata_newGene_12204	13	up&down
ko03022	Basal transcription factors	7/2340	116/16511	0.43	0.998319	0.885167	Ob0202193/Ob0202194/Ob0226448/Ob0226452/Ob0229217/Ob0242374/Ob0251861	7	up&down
ko04136	Autophagy - other	4/2340	95/16511	0.3	0.999633	0.885167	Ob0212217/Ob0222952/Ob0245781/Ob0246298	4	up&down
ko03010	Ribosome	65/2340	655/16511	0.7	0.999636	0.885167	Ob0200692/Ob0204257/Ob0204698/Ob0205583/Ob0206744/Ob0206947/Ob0209914/Ob0210278/Ob0210304/Ob0210388/Ob0210967/Ob0211126/Ob0212060/Ob0212505/Ob0213067/Ob0214278/Ob0214581/Ob0215129/Ob0215481/Ob0217704/Ob0217797/Ob0217849/Ob0220133/Ob0220646/Ob0222024/Ob0222667/Ob0224101/Ob0224711/Ob0224881/Ob0225049/Ob0225772/Ob0227279/Ob0227640/Ob0228167/Ob0228505/Ob0228978/Ob0229395/Ob0229493/Ob0230532/Ob0234630…	65	up&down
ko00310	Lysine degradation	6/2340	119/16511	0.36	0.999637	0.885167	Ob0226938/Ob0229902/Ob0231212/Ob0237574/Ob0241200/Ob0247891	6	up&down
ko03050	Proteasome	10/2340	174/16511	0.41	0.999885	0.885167	Ob0204544/Ob0208199/Ob0214890/Ob0215480/Ob0223839/Ob0225359/Ob0238178/Ob0240658/Ob0249100/Ob0250895	10	up&down
ko03420	Nucleotide excision repair	34/2340	409/16511	0.59	0.99991	0.885167	Ob0200162/Ob0200732/Ob0201476/Ob0204669/Ob0208089/Ob0208213/Ob0208725/Ob0210828/Ob0214958/Ob0217344/Ob0217529/Ob0218883/Ob0219194/Ob0222431/Ob0222970/Ob0223701/Ob0224562/Ob0228364/Ob0230215/Ob0231905/Ob0233004/Ob0234909/Ob0234913/Ob0235847/Ob0235848/Ob0236046/Ob0236840/Ob0238395/Ob0238876/Ob0244813/Ob0245273/Ob0247702/Ob0248207/Ob0249965	34	up&down
ko03040	Spliceosome	68/2340	745/16511	0.64	0.999992	0.885167	Ob0200222/Ob0200975/Ob0201115/Ob0201897/Ob0202468/Ob0202552/Ob0205761/Ob0207825/Ob0208927/Ob0210176/Ob0211059/Ob0211066/Ob0212151/Ob0212584/Ob0213077/Ob0213467/Ob0214271/Ob0216655/Ob0216754/Ob0217406/Ob0221961/Ob0222571/Ob0223065/Ob0223696/Ob0227275/Ob0227619/Ob0227622/Ob0227984/Ob0228269/Ob0228730/Ob0228731/Ob0228747/Ob0229452/Ob0229910/Ob0230068/Ob0230263/Ob0230690/Ob0231259/Ob0232267/Ob0234557…	68	up&down
ko03015	mRNA surveillance pathway	18/2340	418/16511	0.3	1	0.885167	Ob0200439/Ob0201505/Ob0202778/Ob0208847/Ob0210346/Ob0214929/Ob0216754/Ob0217251/Ob0221255/Ob0224115/Ob0225509/Ob0234851/Ob0236679/Ob0238812/Ob0239310/Syringa_oblata_newGene_12019/Syringa_oblata_newGene_17482/Syringa_oblata_newGene_19430	18	up&down
ko03013	RNA transport	44/2340	702/16511	0.44	1	0.885167	Ob0201217/Ob0202310/Ob0202952/Ob0204182/Ob0204364/Ob0204932/Ob0205524/Ob0206714/Ob0208604/Ob0210023/Ob0210346/Ob0210401/Ob0211899/Ob0213255/Ob0213323/Ob0215663/Ob0216268/Ob0216486/Ob0216754/Ob0217810/Ob0220959/Ob0221255/Ob0224115/Ob0224637/Ob0227259/Ob0228658/Ob0230294/Ob0231461/Ob0235629/Ob0236301/Ob0237471/Ob0238812/Ob0240414/Ob0242223/Ob0243871/Ob0245604/Ob0246088/Ob0249079/Ob0250008/Ob0252792…	44	up&down

## Sheet: W-b
ID	Description	GeneRatio	BgRatio	Rich_factor	pvalue	qvalue	geneID	Count	regulated
ko04626	Plant-pathogen interaction	101/1092	1498/16511	1.02	0.433288	0.964912	Ob0200400/Ob0200601/Ob0200881/Ob0203306/Ob0204456/Ob0205473/Ob0205681/Ob0206933/Ob0206992/Ob0208236/Ob0209662/Ob0210087/Ob0211436/Ob0212925/Ob0213301/Ob0213526/Ob0214182/Ob0214820/Ob0214846/Ob0214873/Ob0214974/Ob0214987/Ob0215006/Ob0215337/Ob0216375/Ob0216506/Ob0216570/Ob0216882/Ob0217014/Ob0217612/Ob0217779/Ob0218197/Ob0218199/Ob0219265/Ob0221506/Ob0221924/Ob0222259/Ob0222725/Ob0222740/Ob0224354…	101	up&down
ko04075	Plant hormone signal transduction	76/1092	1106/16511	1.04	0.378724	0.964912	Ob0200735/Ob0200806/Ob0201201/Ob0201685/Ob0202282/Ob0203287/Ob0204900/Ob0205895/Ob0205909/Ob0206104/Ob0209640/Ob0210077/Ob0210087/Ob0210447/Ob0210928/Ob0211337/Ob0212019/Ob0212169/Ob0212575/Ob0213147/Ob0213260/Ob0213391/Ob0215335/Ob0216506/Ob0216750/Ob0216931/Ob0217612/Ob0218702/Ob0221557/Ob0222664/Ob0223225/Ob0223271/Ob0224804/Ob0225790/Ob0226006/Ob0227387/Ob0228090/Ob0228154/Ob0228433/Ob0230011…	76	up&down
ko00500	Starch and sucrose metabolism	69/1092	502/16511	2.08	4.93866e-09	6.06999e-07	Ob0200729/Ob0201071/Ob0201083/Ob0201332/Ob0202805/Ob0202811/Ob0203267/Ob0204670/Ob0205095/Ob0207823/Ob0208174/Ob0208398/Ob0208795/Ob0209136/Ob0209581/Ob0209868/Ob0211081/Ob0212047/Ob0212049/Ob0215463/Ob0215514/Ob0215526/Ob0216301/Ob0216799/Ob0216972/Ob0217341/Ob0217915/Ob0219486/Ob0221413/Ob0222527/Ob0223092/Ob0224124/Ob0224796/Ob0225161/Ob0226141/Ob0226145/Ob0227258/Ob0227325/Ob0227327/Ob0228342…	69	up&down
ko04016	MAPK signaling pathway - plant	54/1092	853/16511	0.96	0.654339	0.964912	Ob0200601/Ob0200685/Ob0200687/Ob0200881/Ob0203306/Ob0204456/Ob0206445/Ob0206933/Ob0210087/Ob0210090/Ob0210991/Ob0211337/Ob0212019/Ob0213296/Ob0213297/Ob0213301/Ob0213358/Ob0215619/Ob0216375/Ob0216506/Ob0217612/Ob0221425/Ob0222725/Ob0226665/Ob0227004/Ob0227406/Ob0228263/Ob0228433/Ob0230299/Ob0232921/Ob0234230/Ob0234868/Ob0234999/Ob0235120/Ob0235906/Ob0237869/Ob0237893/Ob0238080/Ob0238187/Ob0242226…	54	up&down
ko00940	Phenylpropanoid biosynthesis	52/1092	434/16511	1.81	2.25679e-05	0.000574889	Ob0201888/Ob0206895/Ob0207433/Ob0211081/Ob0212047/Ob0212049/Ob0213876/Ob0215748/Ob0216033/Ob0216045/Ob0216162/Ob0216545/Ob0217206/Ob0217976/Ob0218221/Ob0218236/Ob0220462/Ob0221344/Ob0221713/Ob0222434/Ob0222738/Ob0225032/Ob0225607/Ob0225752/Ob0226659/Ob0227253/Ob0227325/Ob0227327/Ob0228342/Ob0230347/Ob0230348/Ob0231998/Ob0232334/Ob0233757/Ob0235637/Ob0238964/Ob0240685/Ob0243649/Ob0245331/Ob0245871…	52	up&down
ko00040	Pentose and glucuronate interconversions	48/1092	577/16511	1.26	0.0591957	0.46662	Ob0200461/Ob0202335/Ob0202773/Ob0204614/Ob0205605/Ob0206289/Ob0206988/Ob0209757/Ob0210026/Ob0211655/Ob0211966/Ob0211967/Ob0211971/Ob0211974/Ob0211975/Ob0212570/Ob0212844/Ob0213133/Ob0213407/Ob0213776/Ob0215459/Ob0215460/Ob0215791/Ob0216799/Ob0217414/Ob0220033/Ob0221620/Ob0223964/Ob0225360/Ob0226473/Ob0228006/Ob0228206/Ob0230417/Ob0230489/Ob0230494/Ob0233210/Ob0235376/Ob0235678/Ob0236518/Ob0236570…	48	up&down
ko03010	Ribosome	40/1092	655/16511	0.92	0.725549	0.964912	Ob0201294/Ob0203366/Ob0207605/Ob0208012/Ob0210388/Ob0213067/Ob0215129/Ob0215414/Ob0217704/Ob0217797/Ob0220133/Ob0220300/Ob0222667/Ob0222772/Ob0224881/Ob0225049/Ob0227421/Ob0227640/Ob0228121/Ob0229493/Ob0230532/Ob0232320/Ob0234539/Ob0235043/Ob0235366/Ob0237881/Ob0239313/Ob0240087/Ob0241102/Ob0243694/Ob0243843/Ob0246879/Ob0250187/Ob0250697/Ob0251383/Ob0251863/Ob0252061/Ob0252361/Ob0252388/Ob0252495	40	up&down
ko04141	Protein processing in endoplasmic reticulum	36/1092	819/16511	0.66	0.997695	0.964912	Ob0201413/Ob0203385/Ob0203426/Ob0204157/Ob0205505/Ob0210462/Ob0211526/Ob0213717/Ob0216602/Ob0219866/Ob0221506/Ob0221537/Ob0228730/Ob0229452/Ob0230018/Ob0231843/Ob0231992/Ob0232284/Ob0233392/Ob0234042/Ob0235849/Ob0236833/Ob0236983/Ob0241309/Ob0243994/Ob0244126/Ob0246134/Ob0246294/Ob0247009/Ob0247050/Ob0249770/Ob0252399/Ob0252474/Ob0252616/Syringa_oblata_newGene_2425/Syringa_oblata_newGene_2791	36	up&down
ko00460	Cyanoamino acid metabolism	34/1092	174/16511	2.95	9.53139e-09	6.06999e-07	Ob0203761/Ob0211081/Ob0211948/Ob0212047/Ob0212049/Ob0214462/Ob0214467/Ob0214470/Ob0214480/Ob0214485/Ob0214487/Ob0214499/Ob0214520/Ob0222651/Ob0222653/Ob0222655/Ob0227325/Ob0227327/Ob0228342/Ob0231417/Ob0231418/Ob0231419/Ob0231421/Ob0231434/Ob0231435/Ob0232388/Ob0241580/Ob0245871/Ob0247969/Ob0248240/Ob0248264/Ob0252846/Ob0253269/Syringa_oblata_newGene_5329	34	up&down
ko00520	Amino sugar and nucleotide sugar metabolism	34/1092	479/16511	1.07	0.358699	0.964912	Ob0202811/Ob0206351/Ob0209883/Ob0210991/Ob0215540/Ob0216301/Ob0216799/Ob0217346/Ob0217347/Ob0217715/Ob0217753/Ob0218127/Ob0218687/Ob0219486/Ob0224124/Ob0224796/Ob0226473/Ob0231557/Ob0232338/Ob0235886/Ob0237293/Ob0238230/Ob0240179/Ob0240258/Ob0242070/Ob0242889/Ob0244043/Ob0244253/Ob0244465/Ob0245171/Ob0248334/Ob0248366/Ob0248858/Syringa_oblata_newGene_17693	34	up&down
ko00052	Galactose metabolism	31/1092	371/16511	1.26	0.106412	0.622032	Ob0200722/Ob0202811/Ob0204802/Ob0204953/Ob0209136/Ob0210849/Ob0212642/Ob0212985/Ob0216301/Ob0216799/Ob0217061/Ob0218816/Ob0219364/Ob0219376/Ob0219486/Ob0220438/Ob0222388/Ob0222466/Ob0224075/Ob0224124/Ob0224669/Ob0226473/Ob0229592/Ob0231309/Ob0232662/Ob0234712/Ob0235588/Ob0238155/Ob0244253/Ob0245718/Syringa_oblata_newGene_17693	31	up&down
ko01200	Carbon metabolism	31/1092	641/16511	0.73	0.977083	0.964912	Ob0200218/Ob0202811/Ob0204953/Ob0210732/Ob0210791/Ob0211932/Ob0211945/Ob0212587/Ob0215135/Ob0216301/Ob0217999/Ob0218698/Ob0219486/Ob0221787/Ob0222419/Ob0222825/Ob0224124/Ob0225279/Ob0229425/Ob0231747/Ob0232184/Ob0239745/Ob0241762/Ob0243082/Ob0243574/Ob0244196/Ob0244253/Ob0246274/Ob0250590/Ob0250876/Ob0253720	31	up&down
ko00010	Glycolysis / Gluconeogenesis	29/1092	371/16511	1.18	0.198613	0.762203	Ob0202455/Ob0202811/Ob0204953/Ob0210684/Ob0210732/Ob0210791/Ob0211932/Ob0211945/Ob0212587/Ob0215135/Ob0216301/Ob0217999/Ob0218698/Ob0219486/Ob0221620/Ob0221787/Ob0222466/Ob0222825/Ob0224124/Ob0229425/Ob0229613/Ob0230489/Ob0230494/Ob0232184/Ob0240007/Ob0241762/Ob0242866/Ob0244253/Ob0247211	29	up&down
ko01230	Biosynthesis of amino acids	29/1092	640/16511	0.69	0.990552	0.964912	Ob0203592/Ob0203619/Ob0203659/Ob0204953/Ob0210369/Ob0212587/Ob0213341/Ob0213386/Ob0214874/Ob0217999/Ob0218468/Ob0218698/Ob0221139/Ob0221787/Ob0225279/Ob0227475/Ob0229425/Ob0229889/Ob0232184/Ob0234553/Ob0237664/Ob0238289/Ob0239271/Ob0240761/Ob0243362/Ob0244308/Ob0246115/Ob0247966/Ob0248796	29	up&down
ko00561	Glycerolipid metabolism	28/1092	256/16511	1.65	0.00608892	0.0783247	Ob0208097/Ob0209268/Ob0209272/Ob0211464/Ob0213445/Ob0217201/Ob0219690/Ob0220438/Ob0221620/Ob0224114/Ob0225095/Ob0229613/Ob0230489/Ob0230494/Ob0234712/Ob0235575/Ob0237166/Ob0238491/Ob0240998/Ob0241164/Ob0245878/Ob0247867/Ob0248482/Ob0249626/Ob0250690/Ob0251425/Ob0252382/Ob0253262	28	up&down
ko02010	ABC transporters	27/1092	228/16511	1.79	0.00236061	0.0379743	Ob0200453/Ob0205523/Ob0206492/Ob0207206/Ob0207455/Ob0210308/Ob0216324/Ob0216337/Ob0216347/Ob0217625/Ob0217804/Ob0222442/Ob0223135/Ob0224144/Ob0224219/Ob0227271/Ob0230221/Ob0232022/Ob0235959/Ob0236827/Ob0238764/Ob0242150/Ob0244062/Ob0244495/Ob0246117/Ob0250031/Ob0250953	27	up&down
ko03040	Spliceosome	27/1092	745/16511	0.55	0.999897	0.964912	Ob0201115/Ob0202552/Ob0210285/Ob0210784/Ob0213077/Ob0217307/Ob0220703/Ob0222571/Ob0223065/Ob0227619/Ob0228269/Ob0228730/Ob0229452/Ob0230018/Ob0231315/Ob0233143/Ob0235647/Ob0235971/Ob0243665/Ob0243994/Ob0244477/Ob0245442/Ob0247695/Ob0248472/Ob0248491/Ob0251415/Ob0251878	27	up&down
ko00195	Photosynthesis	26/1092	144/16511	2.73	2.47588e-06	0.000105116	Ob0200159/Ob0203772/Ob0206404/Ob0207997/Ob0208003/Ob0208004/Ob0208005/Ob0208007/Ob0212955/Ob0214331/Ob0215264/Ob0224182/Ob0224818/Ob0228155/Ob0230238/Ob0230252/Ob0231748/Ob0240849/Ob0245395/Ob0246236/Ob0251152/Ob0251483/Ob0252472/Ob0252694/Ob0253173/Syringa_oblata_newGene_789	26	up&down
ko03008	Ribosome biogenesis in eukaryotes	25/1092	264/16511	1.43	0.0448045	0.46662	Ob0201492/Ob0201506/Ob0202310/Ob0202320/Ob0208535/Ob0210832/Ob0211367/Ob0211871/Ob0213008/Ob0213083/Ob0220322/Ob0221366/Ob0221777/Ob0224483/Ob0225618/Ob0227245/Ob0227794/Ob0235029/Ob0235780/Ob0238115/Ob0240058/Ob0241873/Ob0248499/Ob0252816/Syringa_oblata_newGene_12640	25	up&down
ko04712	Circadian rhythm - plant	22/1092	187/16511	1.78	0.00614946	0.0783247	Ob0200032/Ob0202000/Ob0206759/Ob0208535/Ob0217639/Ob0220212/Ob0221777/Ob0222594/Ob0225618/Ob0225742/Ob0225746/Ob0227245/Ob0227347/Ob0227358/Ob0227369/Ob0230564/Ob0232101/Ob0236033/Ob0241113/Ob0243681/Ob0243738/Ob0246908	22	up&down
ko03013	RNA transport	22/1092	702/16511	0.47	0.99999	0.964912	Ob0202310/Ob0202952/Ob0204364/Ob0210023/Ob0210401/Ob0210614/Ob0217810/Ob0220246/Ob0224242/Ob0228588/Ob0233016/Ob0234424/Ob0237684/Ob0238249/Ob0246373/Ob0247164/Ob0248720/Ob0249079/Ob0251648/Ob0252687/Syringa_oblata_newGene_10876/Syringa_oblata_newGene_4560	22	up&down
ko04144	Endocytosis	20/1092	549/16511	0.55	0.999232	0.964912	Ob0204273/Ob0206347/Ob0213693/Ob0222410/Ob0224699/Ob0226910/Ob0228730/Ob0228833/Ob0229452/Ob0230018/Ob0231412/Ob0235984/Ob0236338/Ob0242749/Ob0243118/Ob0243994/Ob0250467/Syringa_oblata_newGene_14763/Syringa_oblata_newGene_16181/Syringa_oblata_newGene_20003	20	up&down
ko00270	Cysteine and methionine metabolism	19/1092	296/16511	0.97	0.588152	0.964912	Ob0203592/Ob0205055/Ob0206397/Ob0206445/Ob0210369/Ob0217552/Ob0218468/Ob0221139/Ob0222281/Ob0227004/Ob0229889/Ob0235504/Ob0240761/Ob0243574/Ob0243733/Ob0249426/Ob0252779/Ob0252781/Syringa_oblata_newGene_11138	19	up&down
ko00564	Glycerophospholipid metabolism	18/1092	260/16511	1.05	0.455543	0.964912	Ob0205837/Ob0206347/Ob0209129/Ob0213445/Ob0225095/Ob0226910/Ob0227319/Ob0228876/Ob0236304/Ob0237166/Ob0239820/Ob0241164/Ob0244187/Ob0244905/Ob0245878/Ob0248482/Ob0251216/Ob0252382	18	up&down
ko00073	Cutin, suberine and wax biosynthesis	17/1092	90/16511	2.86	7.36028e-05	0.00156245	Ob0200138/Ob0200144/Ob0204861/Ob0215353/Ob0215355/Ob0220783/Ob0225413/Ob0227593/Ob0229201/Ob0233362/Ob0240777/Ob0242281/Ob0244077/Ob0244261/Ob0244285/Ob0245693/Ob0251686	17	up&down
ko00240	Pyrimidine metabolism	17/1092	170/16511	1.51	0.0578297	0.46662	Ob0202489/Ob0203332/Ob0208876/Ob0209078/Ob0210469/Ob0213234/Ob0213594/Ob0217621/Ob0218984/Ob0221425/Ob0221872/Ob0226747/Ob0230287/Ob0231665/Ob0232275/Ob0239067/Ob0251683	17	up&down
ko00051	Fructose and mannose metabolism	17/1092	200/16511	1.29	0.172707	0.762203	Ob0201471/Ob0202811/Ob0204953/Ob0210732/Ob0210791/Ob0211503/Ob0216301/Ob0219486/Ob0221543/Ob0224124/Ob0232184/Ob0240007/Ob0240179/Ob0244253/Ob0244462/Ob0250991/Ob0252174	17	up&down
ko00480	Glutathione metabolism	17/1092	211/16511	1.22	0.23288	0.802633	Ob0201380/Ob0202489/Ob0202516/Ob0206397/Ob0206532/Ob0217905/Ob0226320/Ob0229664/Ob0231665/Ob0233378/Ob0239745/Ob0242961/Ob0245246/Ob0246080/Ob0252343/Syringa_oblata_newGene_5329/Syringa_oblata_newGene_9961	17	up&down
ko00230	Purine metabolism	17/1092	377/16511	0.68	0.967357	0.964912	Ob0202097/Ob0202489/Ob0208876/Ob0210691/Ob0212587/Ob0213234/Ob0215458/Ob0221425/Ob0230287/Ob0231665/Ob0232275/Ob0233546/Ob0236270/Ob0237412/Ob0238115/Ob0239784/Ob0246682	17	up&down
ko04120	Ubiquitin mediated proteolysis	15/1092	441/16511	0.51	0.999032	0.964912	Ob0201413/Ob0208304/Ob0211526/Ob0213553/Ob0217443/Ob0219866/Ob0235817/Ob0237188/Ob0237974/Ob0238876/Ob0239452/Ob0252074/Ob0252616/Syringa_oblata_newGene_2425/Syringa_oblata_newGene_2791	15	up&down
ko00511	Other glycan degradation	14/1092	133/16511	1.59	0.0567834	0.46662	Ob0209306/Ob0217061/Ob0219364/Ob0219376/Ob0223845/Ob0224075/Ob0224669/Ob0224901/Ob0231402/Ob0232509/Ob0232662/Ob0233101/Ob0235478/Ob0238155	14	up&down
ko00950	Isoquinoline alkaloid biosynthesis	14/1092	133/16511	1.59	0.0567834	0.46662	Ob0208866/Ob0208870/Ob0214874/Ob0221139/Ob0222281/Ob0225942/Ob0225958/Ob0236642/Ob0238329/Ob0243929/Ob0246087/Ob0247244/Ob0247246/Ob0252955	14	up&down
ko00280	Valine, leucine and isoleucine degradation	14/1092	136/16511	1.56	0.0659438	0.46662	Ob0201883/Ob0201886/Ob0203592/Ob0215135/Ob0217299/Ob0217302/Ob0228104/Ob0228208/Ob0229613/Ob0233628/Ob0238531/Ob0245663/Ob0246274/Ob0248318	14	up&down
ko00630	Glyoxylate and dicarboxylate metabolism	14/1092	198/16511	1.07	0.437769	0.964912	Ob0213386/Ob0215135/Ob0217975/Ob0222419/Ob0231747/Ob0239271/Ob0243082/Ob0243574/Ob0244196/Ob0246274/Ob0250590/Ob0250876/Ob0252587/Ob0253720	14	up&down
ko03018	RNA degradation	14/1092	348/16511	0.61	0.986135	0.964912	Ob0204953/Ob0205821/Ob0207827/Ob0211181/Ob0213314/Ob0217255/Ob0224063/Ob0226959/Ob0228236/Ob0229425/Ob0233678/Ob0239059/Ob0245719/Syringa_oblata_newGene_6084	14	up&down
ko00901	Indole alkaloid biosynthesis	13/1092	47/16511	4.18	7.32227e-06	0.000233157	Ob0207275/Ob0207490/Ob0207664/Ob0207758/Ob0211981/Ob0211982/Ob0211987/Ob0211988/Ob0212048/Ob0213142/Ob0217761/Ob0243920/Ob0245935	13	up&down
ko00908	Zeatin biosynthesis	13/1092	134/16511	1.47	0.106075	0.622032	Ob0200906/Ob0208722/Ob0217107/Ob0217303/Ob0218035/Ob0230467/Ob0239610/Ob0241777/Ob0245539/Ob0245899/Ob0245901/Ob0246555/Ob0246843	13	up&down
ko00350	Tyrosine metabolism	13/1092	137/16511	1.43	0.120262	0.63823	Ob0207046/Ob0208866/Ob0208870/Ob0214874/Ob0221139/Ob0222281/Ob0236642/Ob0238329/Ob0242866/Ob0246087/Ob0247244/Ob0247246/Ob0252955	13	up&down
ko00941	Flavonoid biosynthesis	13/1092	139/16511	1.41	0.130296	0.638293	Ob0202026/Ob0213876/Ob0215748/Ob0216033/Ob0216045/Ob0217555/Ob0218221/Ob0218236/Ob0219791/Ob0224237/Ob0231998/Ob0235737/Ob0251027	13	up&down
ko00562	Inositol phosphate metabolism	13/1092	222/16511	0.89	0.714971	0.964912	Ob0200438/Ob0205006/Ob0205013/Ob0206917/Ob0217039/Ob0217403/Ob0229940/Ob0232184/Ob0242749/Ob0244187/Ob0251107/Ob0251541/Syringa_oblata_newGene_6229	13	up&down
ko04146	Peroxisome	13/1092	222/16511	0.89	0.714971	0.964912	Ob0200475/Ob0210064/Ob0224835/Ob0228208/Ob0243082/Ob0243711/Ob0244030/Ob0244077/Ob0244196/Ob0244975/Ob0248318/Ob0249063/Ob0250590	13	up&down
ko00053	Ascorbate and aldarate metabolism	13/1092	313/16511	0.63	0.97648	0.964912	Ob0200438/Ob0201380/Ob0202516/Ob0205013/Ob0226473/Ob0229613/Ob0233030/Ob0234675/Ob0245246/Ob0248283/Ob0251265/Syringa_oblata_newGene_17693/Syringa_oblata_newGene_6229	13	up&down
ko00190	Oxidative phosphorylation	13/1092	340/16511	0.58	0.990713	0.964912	Ob0207997/Ob0212774/Ob0212955/Ob0214316/Ob0217946/Ob0224818/Ob0229966/Ob0231748/Ob0236647/Ob0245793/Ob0251483/Ob0252794/Syringa_oblata_newGene_789	13	up&down
ko00909	Sesquiterpenoid and triterpenoid biosynthesis	12/1092	162/16511	1.12	0.385226	0.964912	Ob0204313/Ob0205196/Ob0205199/Ob0214604/Ob0215847/Ob0221760/Ob0224948/Ob0244223/Ob0244225/Ob0245033/Ob0246436/Syringa_oblata_newGene_3515	12	up&down
ko01212	Fatty acid metabolism	12/1092	169/16511	1.07	0.442646	0.964912	Ob0200799/Ob0210594/Ob0211628/Ob0213037/Ob0213853/Ob0224835/Ob0228208/Ob0229845/Ob0233847/Ob0246274/Ob0248318/Ob0249063	12	up&down
ko04070	Phosphatidylinositol signaling system	12/1092	210/16511	0.86	0.740627	0.964912	Ob0200438/Ob0200881/Ob0205006/Ob0205013/Ob0206917/Ob0206933/Ob0216375/Ob0217039/Ob0217403/Ob0229940/Ob0242749/Ob0251541	12	up&down
ko00600	Sphingolipid metabolism	11/1092	149/16511	1.12	0.397958	0.964912	Ob0203747/Ob0217061/Ob0219364/Ob0219376/Ob0220438/Ob0224075/Ob0224669/Ob0232662/Ob0234712/Ob0238155/Syringa_oblata_newGene_3608	11	up&down
ko00062	Fatty acid elongation	10/1092	88/16511	1.72	0.0647964	0.46662	Ob0215337/Ob0216882/Ob0225756/Ob0227673/Ob0227674/Ob0232177/Ob0232639/Ob0233847/Ob0240506/Ob0247555	10	down
ko00945	Stilbenoid, diarylheptanoid and gingerol biosynthesis	10/1092	97/16511	1.56	0.107442	0.622032	Ob0200627/Ob0200628/Ob0200629/Ob0213876/Ob0215748/Ob0216033/Ob0216045/Ob0218221/Ob0218236/Ob0231998	10	up&down
ko00592	alpha-Linolenic acid metabolism	10/1092	112/16511	1.35	0.206208	0.762203	Ob0202688/Ob0214747/Ob0221335/Ob0226730/Ob0228208/Ob0230197/Ob0237858/Ob0242866/Ob0248318/Ob0251216	10	up&down
ko00900	Terpenoid backbone biosynthesis	10/1092	151/16511	1	0.545215	0.964912	Ob0203005/Ob0209030/Ob0209719/Ob0220822/Ob0227361/Ob0237176/Ob0237236/Ob0239656/Ob0246274/Ob0252441	10	up&down
ko00710	Carbon fixation in photosynthetic organisms	10/1092	170/16511	0.89	0.694495	0.964912	Ob0200218/Ob0210732/Ob0210791/Ob0217999/Ob0222825/Ob0225279/Ob0231747/Ob0232184/Ob0243574/Ob0253720	10	up&down
ko01210	2-Oxocarboxylic acid metabolism	10/1092	182/16511	0.83	0.771269	0.964912	Ob0203592/Ob0203619/Ob0203659/Ob0205623/Ob0213341/Ob0221139/Ob0238289/Ob0240761/Ob0246115/Ob0248796	10	up&down
ko00905	Brassinosteroid biosynthesis	9/1092	45/16511	3.02	0.00238517	0.0379743	Ob0201304/Ob0201481/Ob0202206/Ob0214399/Ob0223767/Ob0231382/Ob0231725/Ob0241008/Syringa_oblata_newGene_10691	9	up&down
ko00360	Phenylalanine metabolism	9/1092	137/16511	0.99	0.557674	0.964912	Ob0207046/Ob0214874/Ob0221139/Ob0222281/Ob0224748/Ob0236642/Ob0238329/Ob0247244/Ob0247246	9	up&down
ko00380	Tryptophan metabolism	9/1092	151/16511	0.9	0.674425	0.964912	Ob0205623/Ob0215135/Ob0224748/Ob0228199/Ob0229613/Ob0243082/Ob0246274/Ob0247244/Ob0247246	9	up&down
ko00260	Glycine, serine and threonine metabolism	9/1092	175/16511	0.78	0.825584	0.964912	Ob0215135/Ob0218698/Ob0221787/Ob0236642/Ob0238329/Ob0240761/Ob0244196/Ob0244308/Ob0250876	9	up&down
ko03440	Homologous recombination	9/1092	428/16511	0.32	0.999997	0.964912	Ob0201202/Ob0223476/Ob0225663/Ob0227954/Ob0238985/Ob0240807/Ob0242332/Ob0242342/Ob0243053	9	up&down
ko00531	Glycosaminoglycan degradation	8/1092	84/16511	1.44	0.190609	0.762203	Ob0217061/Ob0219364/Ob0219376/Ob0224075/Ob0224669/Ob0232662/Ob0238155/Ob0238559	8	up&down
ko00770	Pantothenate and CoA biosynthesis	8/1092	116/16511	1.04	0.504038	0.964912	Ob0201072/Ob0203592/Ob0212435/Ob0223305/Ob0229613/Ob0238289/Ob0246115/Ob0248796	8	up&down
ko00904	Diterpenoid biosynthesis	8/1092	116/16511	1.04	0.504038	0.964912	Ob0200295/Ob0200313/Ob0209428/Ob0218856/Ob0225210/Ob0225233/Syringa_oblata_newGene_13271/Syringa_oblata_newGene_19889	8	up&down
ko00030	Pentose phosphate pathway	8/1092	145/16511	0.83	0.750681	0.964912	Ob0204953/Ob0210732/Ob0210791/Ob0211932/Ob0211945/Ob0225279/Ob0239745/Ob0240007	8	up&down
ko00330	Arginine and proline metabolism	8/1092	172/16511	0.7	0.888971	0.964912	Ob0201072/Ob0211745/Ob0221139/Ob0222602/Ob0223305/Ob0224748/Ob0229613/Ob0251739	8	up&down
ko00620	Pyruvate metabolism	8/1092	235/16511	0.51	0.989402	0.964912	Ob0200218/Ob0212587/Ob0215135/Ob0222825/Ob0229613/Ob0241762/Ob0243574/Ob0246274	8	up&down
ko00604	Glycosphingolipid biosynthesis - ganglio series	7/1092	65/16511	1.63	0.136624	0.644503	Ob0217061/Ob0219364/Ob0219376/Ob0224075/Ob0224669/Ob0232662/Ob0238155	7	up&down
ko00100	Steroid biosynthesis	7/1092	72/16511	1.47	0.197487	0.762203	Ob0206302/Ob0213120/Ob0214604/Ob0224948/Ob0236639/Ob0238890/Syringa_oblata_newGene_8918	7	up&down
ko00910	Nitrogen metabolism	7/1092	76/16511	1.39	0.236298	0.802633	Ob0201221/Ob0213386/Ob0214269/Ob0217572/Ob0222411/Ob0239271/Ob0245214	7	up&down
ko00920	Sulfur metabolism	7/1092	86/16511	1.23	0.341738	0.964912	Ob0205098/Ob0228278/Ob0237412/Ob0246297/Ob0246682/Ob0252586/Ob0252819	7	up&down
ko00410	beta-Alanine metabolism	7/1092	108/16511	0.98	0.577615	0.964912	Ob0201072/Ob0211745/Ob0223305/Ob0229613/Ob0236642/Ob0238329/Ob0251739	7	up&down
ko00906	Carotenoid biosynthesis	7/1092	110/16511	0.96	0.59728	0.964912	Ob0202667/Ob0203727/Ob0216731/Ob0225107/Ob0232552/Ob0251131/Syringa_oblata_newGene_9181	7	up&down
ko00061	Fatty acid biosynthesis	7/1092	116/16511	0.91	0.653292	0.964912	Ob0200799/Ob0210594/Ob0211628/Ob0213853/Ob0224835/Ob0229845/Ob0249063	7	down
ko00250	Alanine, aspartate and glutamate metabolism	7/1092	125/16511	0.85	0.727979	0.964912	Ob0203332/Ob0213386/Ob0218984/Ob0221139/Ob0239271/Ob0244196/Ob0247966	7	up&down
ko00071	Fatty acid degradation	7/1092	128/16511	0.83	0.750244	0.964912	Ob0224835/Ob0228208/Ob0229613/Ob0242866/Ob0246274/Ob0248318/Ob0249063	7	up&down
ko00970	Aminoacyl-tRNA biosynthesis	7/1092	218/16511	0.49	0.991167	0.964912	Ob0205983/Ob0210632/Ob0217097/Ob0232900/Ob0237772/Ob0242896/Ob0248540	7	up&down
ko03015	mRNA surveillance pathway	7/1092	418/16511	0.25	1	0.964912	Ob0200649/Ob0202778/Ob0208847/Ob0222153/Ob0227302/Ob0228987/Ob0234851	7	up&down
ko00563	Glycosylphosphatidylinositol (GPI)-anchor biosynthesis	6/1092	59/16511	1.54	0.193571	0.762203	Ob0208760/Ob0223786/Ob0248673/Syringa_oblata_newGene_11026/Syringa_oblata_newGene_11840/Syringa_oblata_newGene_3810	6	up&down
ko00960	Tropane, piperidine and pyridine alkaloid biosynthesis	6/1092	94/16511	0.97	0.595491	0.964912	Ob0208756/Ob0214874/Ob0221139/Ob0222281/Ob0236642/Ob0238329	6	up&down
ko00860	Porphyrin and chlorophyll metabolism	6/1092	95/16511	0.95	0.605927	0.964912	Ob0209000/Ob0227361/Ob0231002/Ob0236255/Ob0237782/Ob0245892	6	up&down
ko00220	Arginine biosynthesis	6/1092	106/16511	0.86	0.710232	0.964912	Ob0203619/Ob0203659/Ob0213341/Ob0213386/Ob0221139/Ob0239271	6	up&down
ko00130	Ubiquinone and other terpenoid-quinone biosynthesis	6/1092	138/16511	0.66	0.900712	0.964912	Ob0206895/Ob0210854/Ob0222281/Ob0224328/Ob0247408/Ob0252903	6	up&down
ko04145	Phagosome	6/1092	228/16511	0.4	0.998034	0.964912	Ob0208293/Ob0214316/Ob0233392/Ob0235788/Ob0235801/Ob0236338	6	up&down
ko00591	Linoleic acid metabolism	5/1092	31/16511	2.44	0.0508069	0.46662	Ob0230197/Ob0233941/Ob0237858/Ob0246729/Ob0248837	5	up&down
ko01040	Biosynthesis of unsaturated fatty acids	5/1092	39/16511	1.94	0.112507	0.623035	Ob0213037/Ob0228208/Ob0232177/Ob0233847/Ob0248318	5	up&down
ko00565	Ether lipid metabolism	5/1092	76/16511	0.99	0.57069	0.964912	Ob0205837/Ob0206347/Ob0226910/Ob0239214/Ob0244187	5	up&down
ko00902	Monoterpenoid biosynthesis	5/1092	96/16511	0.79	0.769261	0.964912	Ob0203131/Ob0225205/Ob0232129/Ob0232404/Ob0250116	5	up&down
ko00510	N-Glycan biosynthesis	5/1092	127/16511	0.6	0.928661	0.964912	Ob0201470/Ob0205505/Ob0220883/Ob0236293/Ob0236833	5	down
ko00400	Phenylalanine, tyrosine and tryptophan biosynthesis	5/1092	137/16511	0.55	0.953149	0.964912	Ob0214874/Ob0221139/Ob0222281/Ob0234553/Ob0244308	5	up&down
ko03050	Proteasome	5/1092	174/16511	0.43	0.991324	0.964912	Ob0223839/Ob0227108/Ob0238178/Ob0249100/Ob0250832	5	up&down
ko03430	Mismatch repair	5/1092	350/16511	0.22	0.999999	0.964912	Ob0217529/Ob0224562/Ob0240458/Ob0240807/Ob0244432	5	up&down
ko00750	Vitamin B6 metabolism	4/1092	26/16511	2.33	0.0891987	0.597952	Ob0202145/Ob0207791/Ob0214697/Ob0230278	4	up&down
ko00290	Valine, leucine and isoleucine biosynthesis	4/1092	42/16511	1.44	0.301228	0.913498	Ob0203592/Ob0238289/Ob0246115/Ob0248796	4	up
ko00943	Isoflavonoid biosynthesis	4/1092	45/16511	1.34	0.347133	0.964912	Ob0222744/Ob0225274/Ob0238348/Ob0239954	4	up&down
ko00790	Folate biosynthesis	4/1092	59/16511	1.03	0.553678	0.964912	Ob0209960/Ob0224990/Ob0226747/Ob0246419	4	up&down
ko00760	Nicotinate and nicotinamide metabolism	4/1092	74/16511	0.82	0.72989	0.964912	Ob0203383/Ob0213594/Ob0230287/Ob0240875	4	down
ko00310	Lysine degradation	4/1092	119/16511	0.51	0.959238	0.964912	Ob0215135/Ob0229613/Ob0246274/Ob0249715	4	up&down
ko00020	Citrate cycle (TCA cycle)	4/1092	163/16511	0.37	0.995409	0.964912	Ob0215135/Ob0222825/Ob0241762/Ob0243574	4	up&down
ko03030	DNA replication	4/1092	389/16511	0.16	1	0.964912	Ob0217529/Ob0223896/Ob0224562/Ob0240807	4	up&down
ko03420	Nucleotide excision repair	4/1092	409/16511	0.15	1	0.964912	Ob0217529/Ob0224562/Ob0238876/Ob0240807	4	up&down
ko00942	Anthocyanin biosynthesis	3/1092	19/16511	2.39	0.126982	0.638293	Ob0229852/Ob0237706/Ob0240244	3	up&down
ko00261	Monobactam biosynthesis	3/1092	24/16511	1.89	0.209448	0.762203	Ob0237412/Ob0240761/Ob0246682	3	up&down
ko00603	Glycosphingolipid biosynthesis - globo and isoglobo series	3/1092	27/16511	1.68	0.263383	0.860171	Ob0220438/Ob0234712/Ob0246353	3	up&down
ko00196	Photosynthesis - antenna proteins	3/1092	36/16511	1.26	0.428785	0.964912	Ob0213430/Ob0246422/Ob0250268	3	down
ko00670	One carbon pool by folate	3/1092	49/16511	0.93	0.637639	0.964912	Ob0201114/Ob0226747/Ob0233546	3	up
ko00650	Butanoate metabolism	3/1092	57/16511	0.8	0.736579	0.964912	Ob0238289/Ob0246274/Ob0248796	3	up
ko00340	Histidine metabolism	3/1092	58/16511	0.78	0.747304	0.964912	Ob0227475/Ob0229613/Ob0237664	3	up&down
ko00590	Arachidonic acid metabolism	3/1092	67/16511	0.68	0.828712	0.964912	Ob0243711/Ob0244975/Syringa_oblata_newGene_5329	3	up&down
ko00640	Propanoate metabolism	3/1092	87/16511	0.52	0.933147	0.964912	Ob0215135/Ob0238531/Ob0246274	3	up&down
ko03410	Base excision repair	3/1092	124/16511	0.37	0.990269	0.964912	Ob0210556/Ob0221322/Ob0247551	3	up&down
ko00660	C5-Branched dibasic acid metabolism	2/1092	16/16511	1.89	0.286248	0.900202	Ob0238289/Ob0248796	2	up
ko00402	Benzoxazinoid biosynthesis	2/1092	22/16511	1.37	0.432369	0.964912	Ob0237463/Ob0240410	2	up&down
ko00944	Flavone and flavonol biosynthesis	2/1092	22/16511	1.37	0.432369	0.964912	Ob0202026/Ob0224237	2	down
ko00966	Glucosinolate biosynthesis	2/1092	25/16511	1.21	0.499379	0.964912	Ob0203592/Ob0205623	2	up&down
ko00300	Lysine biosynthesis	2/1092	29/16511	1.04	0.580414	0.964912	Ob0240761/Ob0243362	2	up&down
ko00965	Betalain biosynthesis	2/1092	52/16511	0.58	0.866997	0.964912	Ob0247244/Ob0247246	2	down
ko00730	Thiamine metabolism	2/1092	70/16511	0.43	0.950799	0.964912	Ob0239784/Ob0252465	2	up&down
ko00450	Selenocompound metabolism	2/1092	83/16511	0.36	0.976742	0.964912	Ob0237412/Ob0246682	2	down
ko03020	RNA polymerase	2/1092	124/16511	0.24	0.998031	0.964912	Ob0221296/Syringa_oblata_newGene_3605	2	up&down
ko00515	Mannose type O-glycan biosynthesis	1/1092	3/16511	5.04	0.18559	0.762203	Ob0209587	1	up
ko00998	Biosynthesis of various secondary metabolites - part 2	1/1092	4/16511	3.78	0.239463	0.802633	Ob0209773	1	down
ko00601	Glycosphingolipid biosynthesis - lacto and neolacto series	1/1092	5/16511	3.02	0.289776	0.900202	Ob0246353	1	down
ko00072	Synthesis and degradation of ketone bodies	1/1092	16/16511	0.94	0.665573	0.964912	Ob0246274	1	up
ko00430	Taurine and hypotaurine metabolism	1/1092	17/16511	0.89	0.687712	0.964912	Syringa_oblata_newGene_5329	1	down
ko03450	Non-homologous end-joining	1/1092	19/16511	0.8	0.727695	0.964912	Ob0238238	1	up
ko00440	Phosphonate and phosphinate metabolism	1/1092	21/16511	0.72	0.762563	0.964912	Ob0205837	1	up
ko00903	Limonene and pinene degradation	1/1092	24/16511	0.63	0.806682	0.964912	Ob0229613	1	up
ko00514	Other types of O-glycan biosynthesis	1/1092	37/16511	0.41	0.920709	0.964912	Ob0231939	1	down
ko00780	Biotin metabolism	1/1092	54/16511	0.28	0.975305	0.964912	Ob0211628	1	down
ko00740	Riboflavin metabolism	1/1092	58/16511	0.26	0.981236	0.964912	Ob0224990	1	up
ko00513	Various types of N-glycan biosynthesis	1/1092	97/16511	0.16	0.998716	0.964912	Ob0236293	1	down
ko04130	SNARE interactions in vesicular transport	1/1092	105/16511	0.14	0.99926	0.964912	Ob0212793	1	up
ko03022	Basal transcription factors	1/1092	116/16511	0.13	0.999653	0.964912	Ob0200922	1	down
ko03060	Protein export	1/1092	133/16511	0.11	0.999893	0.964912	Ob0224451	1	down

## Sheet: WP-a
ID	Description	GeneRatio	BgRatio	Rich_factor	pvalue	qvalue	geneID	Count	regulated
ko04626	Plant-pathogen interaction	168/1753	1498/16511	1.06	0.227264	0.742179	Ob0200322/Ob0200325/Ob0200394/Ob0200752/Ob0200858/Ob0201325/Ob0201343/Ob0202780/Ob0202818/Ob0203306/Ob0203523/Ob0203732/Ob0204072/Ob0204111/Ob0204148/Ob0204456/Ob0204806/Ob0204817/Ob0204824/Ob0204865/Ob0205230/Ob0206241/Ob0206439/Ob0207220/Ob0207331/Ob0207348/Ob0207349/Ob0207350/Ob0208898/Ob0208947/Ob0209517/Ob0209632/Ob0210180/Ob0210620/Ob0210659/Ob0211219/Ob0211370/Ob0211421/Ob0211672/Ob0212063…	168	up&down
ko04075	Plant hormone signal transduction	115/1753	1106/16511	0.98	0.612219	0.96423	Ob0200213/Ob0200394/Ob0200755/Ob0200841/Ob0201235/Ob0201637/Ob0202540/Ob0203120/Ob0203386/Ob0204716/Ob0204824/Ob0204865/Ob0205230/Ob0207067/Ob0208205/Ob0209640/Ob0209936/Ob0209976/Ob0210713/Ob0211319/Ob0211421/Ob0211511/Ob0212536/Ob0212930/Ob0213258/Ob0213938/Ob0215139/Ob0215335/Ob0216447/Ob0216461/Ob0216628/Ob0216679/Ob0217366/Ob0217465/Ob0217746/Ob0217848/Ob0218106/Ob0218370/Ob0218525/Ob0219627…	115	up&down
ko04141	Protein processing in endoplasmic reticulum	100/1753	819/16511	1.15	0.0741674	0.567949	Ob0202468/Ob0202780/Ob0202818/Ob0203418/Ob0203426/Ob0203479/Ob0204358/Ob0204382/Ob0205133/Ob0205134/Ob0206022/Ob0206439/Ob0206920/Ob0207432/Ob0208192/Ob0208195/Ob0208947/Ob0209410/Ob0210113/Ob0210996/Ob0210997/Ob0211526/Ob0212743/Ob0212904/Ob0213910/Ob0215123/Ob0215583/Ob0215595/Ob0215869/Ob0216602/Ob0217119/Ob0217195/Ob0217202/Ob0219866/Ob0221012/Ob0221178/Ob0221441/Ob0221537/Ob0223472/Ob0223608…	100	up&down
ko04016	MAPK signaling pathway - plant	91/1753	853/16511	1	0.497565	0.96423	Ob0200394/Ob0200841/Ob0200858/Ob0201325/Ob0201343/Ob0202540/Ob0203180/Ob0203306/Ob0203732/Ob0204456/Ob0204824/Ob0204865/Ob0205230/Ob0206445/Ob0209976/Ob0211370/Ob0211421/Ob0213938/Ob0214998/Ob0216680/Ob0217151/Ob0217454/Ob0217465/Ob0218106/Ob0218370/Ob0218833/Ob0219627/Ob0221182/Ob0221391/Ob0221949/Ob0222838/Ob0222944/Ob0223243/Ob0224945/Ob0225370/Ob0225471/Ob0225492/Ob0225503/Ob0226625/Ob0226627…	91	up&down
ko00500	Starch and sucrose metabolism	80/1753	502/16511	1.5	0.000132137	0.00615078	Ob0201751/Ob0203178/Ob0203215/Ob0203240/Ob0203267/Ob0203316/Ob0203691/Ob0203695/Ob0204670/Ob0205128/Ob0206099/Ob0208226/Ob0208398/Ob0208399/Ob0209412/Ob0209752/Ob0210289/Ob0210291/Ob0211081/Ob0211122/Ob0211608/Ob0212047/Ob0213137/Ob0215696/Ob0216967/Ob0216972/Ob0217166/Ob0217350/Ob0217352/Ob0217430/Ob0217723/Ob0218784/Ob0219486/Ob0219632/Ob0222527/Ob0222824/Ob0223060/Ob0224217/Ob0224590/Ob0225171…	80	up&down
ko00940	Phenylpropanoid biosynthesis	77/1753	434/16511	1.67	4.00679e-06	0.000506121	Ob0200328/Ob0201891/Ob0203540/Ob0203891/Ob0204546/Ob0205128/Ob0206203/Ob0206556/Ob0209781/Ob0211081/Ob0211195/Ob0211850/Ob0212047/Ob0212096/Ob0213357/Ob0213876/Ob0214930/Ob0215530/Ob0215749/Ob0215775/Ob0217104/Ob0217204/Ob0217206/Ob0217976/Ob0218221/Ob0218236/Ob0218275/Ob0218286/Ob0220861/Ob0222407/Ob0222758/Ob0223459/Ob0223791/Ob0224589/Ob0224896/Ob0225607/Ob0227274/Ob0227324/Ob0227325/Ob0227326…	77	up&down
ko04144	Endocytosis	65/1753	549/16511	1.12	0.189558	0.720799	Ob0200619/Ob0202140/Ob0202251/Ob0202468/Ob0203683/Ob0205905/Ob0207382/Ob0211962/Ob0212051/Ob0213556/Ob0213615/Ob0215365/Ob0217395/Ob0219235/Ob0219469/Ob0219768/Ob0220587/Ob0220588/Ob0221012/Ob0221089/Ob0221330/Ob0222636/Ob0223737/Ob0223843/Ob0225235/Ob0226910/Ob0228747/Ob0228833/Ob0229452/Ob0229990/Ob0230018/Ob0230019/Ob0232267/Ob0235984/Ob0237783/Ob0238603/Ob0238639/Ob0238830/Ob0240408/Ob0240743…	65	up&down
ko03040	Spliceosome	64/1753	745/16511	0.81	0.973845	0.96423	Ob0201084/Ob0202468/Ob0203075/Ob0203285/Ob0203300/Ob0205761/Ob0207109/Ob0207864/Ob0207953/Ob0213416/Ob0213605/Ob0213996/Ob0216655/Ob0218414/Ob0218426/Ob0219169/Ob0220595/Ob0220750/Ob0221012/Ob0222146/Ob0223696/Ob0223737/Ob0227231/Ob0227619/Ob0228516/Ob0228747/Ob0229452/Ob0229627/Ob0229990/Ob0230018/Ob0230019/Ob0231315/Ob0232267/Ob0232707/Ob0236057/Ob0238603/Ob0239732/Ob0241438/Ob0242202/Ob0242345…	64	up&down
ko00040	Pentose and glucuronate interconversions	55/1753	577/16511	0.9	0.823316	0.96423	Ob0203272/Ob0204307/Ob0204614/Ob0205605/Ob0205700/Ob0207491/Ob0207987/Ob0210027/Ob0210657/Ob0211974/Ob0212429/Ob0213133/Ob0215185/Ob0215879/Ob0216076/Ob0216593/Ob0216631/Ob0217503/Ob0217658/Ob0217706/Ob0217711/Ob0217722/Ob0219484/Ob0219942/Ob0220033/Ob0220206/Ob0220360/Ob0222996/Ob0223036/Ob0225360/Ob0225403/Ob0228006/Ob0228469/Ob0229911/Ob0230618/Ob0230818/Ob0236240/Ob0236472/Ob0236518/Ob0236688…	55	up&down
ko01200	Carbon metabolism	53/1753	641/16511	0.78	0.981722	0.96423	Ob0200503/Ob0200582/Ob0200605/Ob0200925/Ob0201504/Ob0203219/Ob0204722/Ob0206637/Ob0206639/Ob0209839/Ob0210277/Ob0210448/Ob0210552/Ob0211395/Ob0211915/Ob0211932/Ob0213225/Ob0216239/Ob0217416/Ob0217999/Ob0218064/Ob0219486/Ob0221341/Ob0222300/Ob0222824/Ob0223829/Ob0224278/Ob0226670/Ob0226692/Ob0227719/Ob0227934/Ob0229425/Ob0232171/Ob0232522/Ob0233815/Ob0234619/Ob0234814/Ob0236192/Ob0236407/Ob0237517…	53	up&down
ko01230	Biosynthesis of amino acids	51/1753	640/16511	0.75	0.990873	0.96423	Ob0200303/Ob0200305/Ob0200433/Ob0200925/Ob0201504/Ob0202614/Ob0203659/Ob0204722/Ob0206637/Ob0207208/Ob0210277/Ob0210448/Ob0210552/Ob0211170/Ob0211395/Ob0211495/Ob0211661/Ob0211915/Ob0213386/Ob0217416/Ob0217999/Ob0218064/Ob0219692/Ob0220516/Ob0223126/Ob0223829/Ob0224457/Ob0226396/Ob0226670/Ob0227625/Ob0227719/Ob0229425/Ob0229889/Ob0231276/Ob0232522/Ob0233261/Ob0233815/Ob0234619/Ob0237664/Ob0238411…	51	up&down
ko03010	Ribosome	51/1753	655/16511	0.73	0.994712	0.96423	Ob0200470/Ob0200991/Ob0201232/Ob0201464/Ob0202112/Ob0202961/Ob0203284/Ob0203359/Ob0203366/Ob0205009/Ob0205869/Ob0208012/Ob0211124/Ob0212780/Ob0216062/Ob0216385/Ob0216705/Ob0220646/Ob0221254/Ob0221789/Ob0222170/Ob0222218/Ob0223070/Ob0223365/Ob0227087/Ob0227941/Ob0230881/Ob0231756/Ob0231916/Ob0234199/Ob0234630/Ob0237098/Ob0238703/Ob0240619/Ob0240653/Ob0241141/Ob0241583/Ob0243694/Ob0244082/Ob0244448…	51	up&down
ko03013	RNA transport	50/1753	702/16511	0.67	0.999504	0.96423	Ob0201389/Ob0202166/Ob0207953/Ob0208310/Ob0208604/Ob0209753/Ob0209790/Ob0209891/Ob0210113/Ob0210346/Ob0210401/Ob0210614/Ob0213323/Ob0216583/Ob0217810/Ob0219378/Ob0220750/Ob0222146/Ob0222841/Ob0224897/Ob0225397/Ob0226253/Ob0227231/Ob0229503/Ob0230518/Ob0232352/Ob0235743/Ob0236057/Ob0237280/Ob0237471/Ob0237684/Ob0238170/Ob0238812/Ob0239389/Ob0242714/Ob0244174/Ob0247392/Ob0248720/Ob0248934/Ob0249079…	50	up&down
ko00010	Glycolysis / Gluconeogenesis	47/1753	371/16511	1.19	0.114392	0.656794	Ob0201504/Ob0201895/Ob0201896/Ob0206637/Ob0206639/Ob0206882/Ob0209559/Ob0210448/Ob0210552/Ob0210656/Ob0211915/Ob0211932/Ob0217416/Ob0217999/Ob0218064/Ob0218646/Ob0218658/Ob0219089/Ob0219486/Ob0221483/Ob0221816/Ob0222466/Ob0222824/Ob0224409/Ob0226692/Ob0227719/Ob0229425/Ob0230870/Ob0233006/Ob0233013/Ob0234619/Ob0234814/Ob0236246/Ob0236407/Ob0238552/Ob0239761/Ob0240223/Ob0241762/Ob0242704/Ob0242866…	47	up&down
ko03440	Homologous recombination	41/1753	428/16511	0.9	0.781739	0.96423	Ob0201988/Ob0203079/Ob0203216/Ob0208568/Ob0208823/Ob0209618/Ob0209619/Ob0210940/Ob0212066/Ob0213253/Ob0213400/Ob0213530/Ob0214610/Ob0214945/Ob0216063/Ob0217050/Ob0217068/Ob0223048/Ob0225280/Ob0225582/Ob0225663/Ob0226794/Ob0228696/Ob0229221/Ob0233694/Ob0234032/Ob0234647/Ob0234684/Ob0234784/Ob0234909/Ob0236273/Ob0238395/Ob0239295/Ob0241566/Ob0247077/Ob0247103/Ob0247393/Ob0247702/Ob0249965/Ob0251501…	41	up&down
ko00052	Galactose metabolism	40/1753	371/16511	1.02	0.483956	0.96423	Ob0201672/Ob0201829/Ob0203691/Ob0203695/Ob0203922/Ob0204802/Ob0209520/Ob0209735/Ob0210289/Ob0210291/Ob0210448/Ob0210657/Ob0210849/Ob0211217/Ob0211915/Ob0217416/Ob0217503/Ob0217524/Ob0218816/Ob0219089/Ob0219486/Ob0220438/Ob0221816/Ob0222466/Ob0222824/Ob0224053/Ob0224075/Ob0224442/Ob0227398/Ob0227719/Ob0228469/Ob0230543/Ob0234712/Ob0236246/Ob0236407/Ob0245718/Ob0248079/Ob0248134/Syringa_oblata_newG…	40	up&down
ko00520	Amino sugar and nucleotide sugar metabolism	39/1753	479/16511	0.77	0.972085	0.96423	Ob0200557/Ob0205176/Ob0208474/Ob0209735/Ob0209883/Ob0210613/Ob0210657/Ob0211490/Ob0212511/Ob0215696/Ob0216076/Ob0217346/Ob0217347/Ob0217503/Ob0219486/Ob0222239/Ob0222243/Ob0222824/Ob0224926/Ob0227236/Ob0227819/Ob0228469/Ob0231557/Ob0232644/Ob0234255/Ob0236000/Ob0236407/Ob0238038/Ob0240134/Ob0240179/Ob0242070/Ob0245979/Ob0246423/Ob0248551/Ob0249598/Ob0250096/Ob0251614/Syringa_oblata_newGene_5135/S…	39	up&down
ko03018	RNA degradation	37/1753	348/16511	1	0.522579	0.96423	Ob0202166/Ob0208310/Ob0210346/Ob0210448/Ob0211181/Ob0211915/Ob0213289/Ob0213344/Ob0213603/Ob0215455/Ob0215608/Ob0215690/Ob0215742/Ob0215898/Ob0217416/Ob0217831/Ob0224956/Ob0226233/Ob0226253/Ob0226959/Ob0227719/Ob0228236/Ob0228410/Ob0229425/Ob0230245/Ob0232848/Ob0233003/Ob0234414/Ob0234619/Ob0234822/Ob0237280/Ob0238812/Ob0239059/Ob0241810/Ob0251544/Syringa_oblata_newGene_20516/Syringa_oblata_newGe…	37	up&down
ko00190	Oxidative phosphorylation	36/1753	340/16511	1	0.533527	0.96423	Ob0200492/Ob0201561/Ob0203658/Ob0204968/Ob0206797/Ob0207386/Ob0208117/Ob0214316/Ob0215137/Ob0216239/Ob0216338/Ob0218309/Ob0219874/Ob0224635/Ob0225404/Ob0225445/Ob0226116/Ob0227067/Ob0227247/Ob0230317/Ob0232217/Ob0232664/Ob0234301/Ob0235456/Ob0241986/Ob0242612/Ob0242617/Ob0242638/Ob0244713/Ob0246701/Ob0246997/Ob0250284/Syringa_oblata_newGene_13317/Syringa_oblata_newGene_17929/Syringa_oblata_newGen…	36	up&down
ko00460	Cyanoamino acid metabolism	35/1753	174/16511	1.89	0.000146081	0.00615078	Ob0200907/Ob0203214/Ob0203761/Ob0205128/Ob0211081/Ob0212047/Ob0214470/Ob0214472/Ob0214477/Ob0214487/Ob0214488/Ob0225023/Ob0227324/Ob0227325/Ob0227326/Ob0227327/Ob0228497/Ob0230030/Ob0231422/Ob0231436/Ob0232355/Ob0232365/Ob0232374/Ob0232388/Ob0233322/Ob0239827/Ob0244788/Ob0245538/Ob0245871/Ob0247969/Ob0248042/Ob0248240/Ob0249460/Ob0252534/Ob0253269	35	up&down
ko00270	Cysteine and methionine metabolism	35/1753	296/16511	1.11	0.273958	0.754361	Ob0200503/Ob0201686/Ob0202614/Ob0203801/Ob0204497/Ob0204722/Ob0205935/Ob0206445/Ob0209398/Ob0210221/Ob0210277/Ob0210755/Ob0211170/Ob0211395/Ob0223873/Ob0224799/Ob0224801/Ob0225145/Ob0226396/Ob0227004/Ob0229889/Ob0232522/Ob0233261/Ob0234435/Ob0235556/Ob0237517/Ob0237698/Ob0244148/Ob0246062/Ob0247479/Ob0249404/Ob0252779/Ob0252781/Ob0253186/Syringa_oblata_newGene_6338	35	up&down
ko03030	DNA replication	33/1753	389/16511	0.8	0.932328	0.96423	Ob0203079/Ob0203216/Ob0208568/Ob0208823/Ob0209618/Ob0209619/Ob0210940/Ob0212510/Ob0213530/Ob0214610/Ob0214945/Ob0229221/Ob0233004/Ob0234032/Ob0234647/Ob0234684/Ob0234909/Ob0236049/Ob0236273/Ob0238107/Ob0238395/Ob0239295/Ob0243833/Ob0246996/Ob0247077/Ob0247393/Ob0247581/Ob0247702/Ob0249965/Ob0250151/Ob0251501/Syringa_oblata_newGene_15352/Syringa_oblata_newGene_20356	33	up&down
ko00561	Glycerolipid metabolism	32/1753	256/16511	1.18	0.186838	0.720799	Ob0201672/Ob0207212/Ob0211025/Ob0211146/Ob0219690/Ob0220438/Ob0223249/Ob0223336/Ob0224442/Ob0225251/Ob0227557/Ob0228062/Ob0228201/Ob0230452/Ob0231015/Ob0234712/Ob0235228/Ob0236659/Ob0238491/Ob0238552/Ob0240223/Ob0245260/Ob0245262/Ob0245878/Ob0246410/Ob0248079/Ob0248202/Ob0248482/Ob0250976/Ob0251425/Ob0252153/Ob0253040	32	up&down
ko04120	Ubiquitin mediated proteolysis	32/1753	441/16511	0.68	0.993988	0.96423	Ob0200127/Ob0201893/Ob0202726/Ob0202765/Ob0204358/Ob0205227/Ob0205267/Ob0211043/Ob0211526/Ob0213065/Ob0213207/Ob0217195/Ob0217202/Ob0217443/Ob0218287/Ob0219866/Ob0221790/Ob0225804/Ob0225815/Ob0227372/Ob0234602/Ob0235672/Ob0238745/Ob0243022/Ob0245970/Ob0248000/Ob0248394/Ob0248542/Ob0250874/Ob0251139/Ob0252994/Syringa_oblata_newGene_16197	32	up&down
ko03420	Nucleotide excision repair	30/1753	409/16511	0.69	0.990932	0.96423	Ob0203079/Ob0203216/Ob0208568/Ob0208823/Ob0209618/Ob0209619/Ob0210940/Ob0213530/Ob0214610/Ob0214945/Ob0226542/Ob0228806/Ob0229221/Ob0233004/Ob0234647/Ob0234684/Ob0234909/Ob0236049/Ob0236273/Ob0238107/Ob0238395/Ob0239295/Ob0239592/Ob0245229/Ob0247077/Ob0247393/Ob0247702/Ob0249965/Ob0251501/Syringa_oblata_newGene_20356	30	up&down
ko00480	Glutathione metabolism	28/1753	211/16511	1.25	0.127211	0.669532	Ob0202049/Ob0202489/Ob0204349/Ob0210821/Ob0214979/Ob0216732/Ob0216792/Ob0217905/Ob0221399/Ob0221508/Ob0225304/Ob0225377/Ob0229893/Ob0232973/Ob0233378/Ob0234304/Ob0241761/Ob0244265/Ob0244370/Ob0245246/Ob0246080/Ob0247533/Ob0251016/Ob0253198/Syringa_oblata_newGene_13557/Syringa_oblata_newGene_21829/Syringa_oblata_newGene_7893/Syringa_oblata_newGene_9298	28	up&down
ko02010	ABC transporters	28/1753	228/16511	1.16	0.233749	0.742179	Ob0201230/Ob0201670/Ob0203884/Ob0204720/Ob0205975/Ob0212328/Ob0217625/Ob0217804/Ob0223981/Ob0227271/Ob0230221/Ob0232193/Ob0232194/Ob0236403/Ob0238554/Ob0238555/Ob0238974/Ob0241279/Ob0246547/Ob0248596/Ob0250554/Ob0250673/Ob0250676/Ob0252576/Ob0252897/Ob0253166/Ob0253167/Syringa_oblata_newGene_8866	28	up&down
ko04145	Phagosome	28/1753	228/16511	1.16	0.233749	0.742179	Ob0201384/Ob0205133/Ob0207382/Ob0208117/Ob0212051/Ob0214316/Ob0216830/Ob0217395/Ob0217615/Ob0219874/Ob0224635/Ob0227247/Ob0227297/Ob0230370/Ob0232664/Ob0232745/Ob0234053/Ob0235456/Ob0236263/Ob0238520/Ob0238973/Ob0242612/Ob0242617/Ob0242638/Ob0245947/Ob0250284/Ob0250426/Ob0251002	28	up&down
ko04712	Circadian rhythm - plant	27/1753	187/16511	1.36	0.0608314	0.567949	Ob0201637/Ob0201989/Ob0203033/Ob0205702/Ob0209811/Ob0210908/Ob0216370/Ob0216628/Ob0218240/Ob0218366/Ob0221347/Ob0221748/Ob0222594/Ob0224279/Ob0225746/Ob0226439/Ob0226781/Ob0227358/Ob0227369/Ob0231853/Ob0233169/Ob0235917/Ob0236213/Ob0238600/Ob0241113/Ob0249585/Ob0253572	27	up&down
ko04146	Peroxisome	27/1753	222/16511	1.15	0.254914	0.748829	Ob0207293/Ob0207322/Ob0210063/Ob0210101/Ob0212719/Ob0213225/Ob0213792/Ob0215279/Ob0216760/Ob0220642/Ob0222573/Ob0231904/Ob0233724/Ob0236565/Ob0237704/Ob0240299/Ob0242834/Ob0244076/Ob0244182/Ob0246040/Ob0247011/Ob0248318/Ob0248940/Ob0250590/Ob0251393/Syringa_oblata_newGene_19202/Syringa_oblata_newGene_2624	27	up&down
ko03430	Mismatch repair	27/1753	350/16511	0.73	0.97347	0.96423	Ob0203079/Ob0203216/Ob0208568/Ob0208823/Ob0210940/Ob0213530/Ob0214610/Ob0214945/Ob0220979/Ob0223046/Ob0229221/Ob0233004/Ob0234032/Ob0234647/Ob0234684/Ob0234909/Ob0236273/Ob0238107/Ob0238395/Ob0238583/Ob0239295/Ob0247077/Ob0247393/Ob0247702/Ob0249965/Ob0251501/Syringa_oblata_newGene_20356	27	up&down
ko00051	Fructose and mannose metabolism	26/1753	200/16511	1.22	0.161773	0.720799	Ob0203272/Ob0204307/Ob0209559/Ob0210448/Ob0210552/Ob0210622/Ob0211915/Ob0215696/Ob0216906/Ob0217286/Ob0217416/Ob0218646/Ob0218658/Ob0219486/Ob0220206/Ob0222824/Ob0227719/Ob0230870/Ob0233006/Ob0233013/Ob0236000/Ob0236407/Ob0236688/Ob0240179/Ob0247172/Ob0252174	26	up&down
ko00380	Tryptophan metabolism	24/1753	151/16511	1.5	0.0286637	0.402297	Ob0201812/Ob0203047/Ob0211302/Ob0211461/Ob0221008/Ob0224749/Ob0228199/Ob0231871/Ob0232705/Ob0237912/Ob0238552/Ob0240223/Ob0240299/Ob0245260/Ob0245262/Ob0246274/Ob0247246/Ob0247247/Ob0247248/Ob0247252/Ob0247253/Ob0247254/Ob0250076/Ob0251036	24	up&down
ko00564	Glycerophospholipid metabolism	24/1753	260/16511	0.87	0.795381	0.96423	Ob0202140/Ob0202380/Ob0205837/Ob0211025/Ob0215324/Ob0216016/Ob0225235/Ob0225593/Ob0226910/Ob0228876/Ob0232106/Ob0235228/Ob0235891/Ob0242397/Ob0244236/Ob0244905/Ob0245878/Ob0248482/Ob0252153/Ob0252553/Syringa_oblata_newGene_15156/Syringa_oblata_newGene_19004/Syringa_oblata_newGene_1964/Syringa_oblata_newGene_8311	24	up&down
ko00053	Ascorbate and aldarate metabolism	24/1753	313/16511	0.72	0.968924	0.96423	Ob0200438/Ob0204697/Ob0210657/Ob0216076/Ob0217503/Ob0219286/Ob0222171/Ob0222846/Ob0222890/Ob0227851/Ob0228469/Ob0234675/Ob0238552/Ob0240223/Ob0241761/Ob0241847/Ob0245246/Ob0245260/Ob0245262/Ob0247533/Ob0248551/Ob0251265/Syringa_oblata_newGene_5135/Syringa_oblata_newGene_6095	24	up&down
ko00941	Flavonoid biosynthesis	23/1753	139/16511	1.56	0.0207336	0.37414	Ob0202790/Ob0207140/Ob0208827/Ob0211195/Ob0212096/Ob0213357/Ob0213876/Ob0215530/Ob0215749/Ob0215775/Ob0217555/Ob0218221/Ob0218236/Ob0218275/Ob0218286/Ob0226781/Ob0227831/Ob0241357/Ob0243237/Ob0252071/Syringa_oblata_newGene_11051/Syringa_oblata_newGene_20225/Syringa_oblata_newGene_8937	23	up&down
ko03015	mRNA surveillance pathway	23/1753	418/16511	0.52	0.999933	0.96423	Ob0201505/Ob0202166/Ob0203725/Ob0207812/Ob0207953/Ob0208310/Ob0210346/Ob0220750/Ob0222146/Ob0223270/Ob0226253/Ob0227231/Ob0228431/Ob0236057/Ob0236505/Ob0236679/Ob0237280/Ob0237565/Ob0238812/Ob0244174/Ob0249124/Syringa_oblata_newGene_12019/Syringa_oblata_newGene_13678	23	up&down
ko00630	Glyoxylate and dicarboxylate metabolism	22/1753	198/16511	1.05	0.444192	0.96423	Ob0200503/Ob0200925/Ob0203217/Ob0203219/Ob0209839/Ob0213225/Ob0213386/Ob0220138/Ob0221341/Ob0226670/Ob0235787/Ob0235802/Ob0236192/Ob0237517/Ob0238411/Ob0240299/Ob0246062/Ob0246274/Ob0249460/Ob0250590/Ob0252587/Syringa_oblata_newGene_2776	22	up&down
ko00071	Fatty acid degradation	21/1753	128/16511	1.55	0.0285494	0.402297	Ob0203458/Ob0203541/Ob0206639/Ob0206882/Ob0209920/Ob0216760/Ob0221483/Ob0230178/Ob0236565/Ob0237704/Ob0238552/Ob0240223/Ob0242866/Ob0245260/Ob0245262/Ob0246274/Ob0247011/Ob0248069/Ob0248318/Ob0250185/Ob0251564	21	up&down
ko00908	Zeatin biosynthesis	21/1753	134/16511	1.48	0.0441865	0.552278	Ob0212390/Ob0212969/Ob0212970/Ob0216407/Ob0216408/Ob0217306/Ob0218791/Ob0221104/Ob0228799/Ob0230587/Ob0239025/Ob0239610/Ob0239611/Ob0239623/Ob0243595/Ob0245541/Ob0245899/Ob0246843/Ob0248160/Ob0248162/Ob0250566	21	up&down
ko00620	Pyruvate metabolism	21/1753	235/16511	0.84	0.828245	0.96423	Ob0200503/Ob0200605/Ob0212414/Ob0218064/Ob0222300/Ob0224278/Ob0226692/Ob0232171/Ob0234814/Ob0237517/Ob0238552/Ob0240223/Ob0240959/Ob0241762/Ob0242704/Ob0245260/Ob0245262/Ob0246062/Ob0246274/Ob0252390/Syringa_oblata_newGene_13985	21	up&down
ko00950	Isoquinoline alkaloid biosynthesis	20/1753	133/16511	1.42	0.0692254	0.567949	Ob0204497/Ob0207188/Ob0207189/Ob0207202/Ob0208867/Ob0221853/Ob0221854/Ob0224386/Ob0225942/Ob0228931/Ob0233173/Ob0237912/Ob0238329/Ob0247246/Ob0247247/Ob0247248/Ob0247252/Ob0247253/Ob0247254/Ob0253186	20	up&down
ko00350	Tyrosine metabolism	20/1753	137/16511	1.37	0.0879084	0.571717	Ob0202067/Ob0204497/Ob0206639/Ob0206882/Ob0208867/Ob0221483/Ob0224386/Ob0232773/Ob0237912/Ob0238329/Ob0242866/Ob0247246/Ob0247247/Ob0247248/Ob0247252/Ob0247253/Ob0247254/Ob0250185/Ob0250321/Ob0253186	20	up&down
ko00970	Aminoacyl-tRNA biosynthesis	20/1753	218/16511	0.86	0.787299	0.96423	Ob0200568/Ob0200695/Ob0201386/Ob0203462/Ob0205641/Ob0209370/Ob0210632/Ob0217097/Ob0224480/Ob0224747/Ob0224794/Ob0227410/Ob0232953/Ob0237962/Ob0238564/Ob0246962/Ob0247178/Ob0247293/Ob0251983/Syringa_oblata_newGene_21801	20	up&down
ko00860	Porphyrin and chlorophyll metabolism	19/1753	95/16511	1.88	0.00477158	0.150682	Ob0203825/Ob0206341/Ob0206692/Ob0209667/Ob0217475/Ob0217536/Ob0219608/Ob0226249/Ob0227307/Ob0231426/Ob0237336/Ob0237781/Ob0237782/Ob0238678/Ob0238705/Ob0240846/Ob0241021/Ob0244035/Ob0249406	19	up&down
ko00130	Ubiquinone and other terpenoid-quinone biosynthesis	19/1753	138/16511	1.3	0.143365	0.683073	Ob0200889/Ob0202067/Ob0204434/Ob0204497/Ob0205189/Ob0206075/Ob0209781/Ob0212358/Ob0212371/Ob0224328/Ob0224589/Ob0227274/Ob0233648/Ob0236122/Ob0236294/Ob0244120/Ob0244570/Ob0250321/Ob0253186	19	up&down
ko00195	Photosynthesis	19/1753	144/16511	1.24	0.188938	0.720799	Ob0208003/Ob0208004/Ob0208023/Ob0214331/Ob0215137/Ob0215264/Ob0215830/Ob0222986/Ob0228693/Ob0234305/Ob0235351/Ob0237989/Ob0244110/Ob0245395/Ob0246997/Ob0251152/Ob0252694/Ob0253173/Syringa_oblata_newGene_789	19	up&down
ko00945	Stilbenoid, diarylheptanoid and gingerol biosynthesis	18/1753	97/16511	1.75	0.0128902	0.325648	Ob0200624/Ob0200625/Ob0211195/Ob0212096/Ob0213357/Ob0213876/Ob0215530/Ob0215749/Ob0215775/Ob0218221/Ob0218236/Ob0218275/Ob0218286/Ob0241357/Ob0252071/Syringa_oblata_newGene_11051/Syringa_oblata_newGene_20225/Syringa_oblata_newGene_8937	18	up&down
ko00592	alpha-Linolenic acid metabolism	18/1753	112/16511	1.51	0.0480942	0.552278	Ob0206882/Ob0215324/Ob0217297/Ob0221483/Ob0223695/Ob0230178/Ob0235891/Ob0237858/Ob0237859/Ob0239794/Ob0242866/Ob0243070/Ob0243071/Ob0243074/Ob0244236/Ob0248069/Ob0248318/Syringa_oblata_newGene_1964	18	up&down
ko00600	Sphingolipid metabolism	18/1753	149/16511	1.14	0.316966	0.817099	Ob0201672/Ob0201829/Ob0214528/Ob0217524/Ob0220438/Ob0224053/Ob0224075/Ob0224442/Ob0227398/Ob0228832/Ob0230543/Ob0234712/Ob0238383/Ob0248079/Ob0248314/Syringa_oblata_newGene_12938/Syringa_oblata_newGene_16625/Syringa_oblata_newGene_4353	18	up&down
ko04070	Phosphatidylinositol signaling system	18/1753	210/16511	0.81	0.8617	0.96423	Ob0200438/Ob0200858/Ob0202944/Ob0203732/Ob0203882/Ob0204697/Ob0210576/Ob0212598/Ob0216680/Ob0217615/Ob0220234/Ob0232106/Ob0235157/Ob0238639/Ob0239038/Ob0245347/Ob0252153/Ob0252553	18	up&down
ko00230	Purine metabolism	18/1753	377/16511	0.45	0.999987	0.96423	Ob0200165/Ob0202489/Ob0204875/Ob0218064/Ob0218936/Ob0221508/Ob0225370/Ob0232973/Ob0233405/Ob0239270/Ob0241458/Ob0248887/Ob0251859/Ob0252978/Ob0253020/Syringa_oblata_newGene_19315/Syringa_oblata_newGene_2785/Syringa_oblata_newGene_5139	18	up&down
ko00511	Other glycan degradation	17/1753	133/16511	1.2	0.244304	0.742179	Ob0201374/Ob0201829/Ob0209306/Ob0211354/Ob0213380/Ob0217524/Ob0224053/Ob0224075/Ob0227398/Ob0227438/Ob0230543/Ob0231402/Ob0232315/Ob0233101/Ob0235478/Ob0248314/Ob0250961	17	up&down
ko00360	Phenylalanine metabolism	17/1753	137/16511	1.17	0.284518	0.754361	Ob0202067/Ob0204497/Ob0221008/Ob0224386/Ob0224749/Ob0232705/Ob0237912/Ob0238329/Ob0247246/Ob0247247/Ob0247248/Ob0247252/Ob0247253/Ob0247254/Ob0250321/Ob0251036/Ob0253186	17	up&down
ko00240	Pyrimidine metabolism	17/1753	170/16511	0.94	0.640451	0.96423	Ob0202489/Ob0203332/Ob0210371/Ob0213594/Ob0216256/Ob0217621/Ob0221508/Ob0221872/Ob0225370/Ob0232973/Ob0234476/Ob0235928/Ob0240401/Ob0251683/Ob0251799/Ob0251950/Ob0253020	17	up&down
ko00260	Glycine, serine and threonine metabolism	17/1753	175/16511	0.91	0.687633	0.96423	Ob0200303/Ob0200305/Ob0200433/Ob0202614/Ob0206637/Ob0223829/Ob0224386/Ob0229921/Ob0229932/Ob0230161/Ob0232522/Ob0233261/Ob0233815/Ob0238329/Ob0246314/Ob0249460/Ob0253611	17	up&down
ko03008	Ribosome biogenesis in eukaryotes	17/1753	264/16511	0.61	0.993127	0.96423	Ob0200481/Ob0200482/Ob0203324/Ob0203331/Ob0209012/Ob0209790/Ob0211314/Ob0222587/Ob0224483/Ob0233078/Ob0239716/Ob0241511/Ob0247301/Ob0247392/Ob0250056/Ob0250789/Ob0250811	17	up&down
ko00904	Diterpenoid biosynthesis	16/1753	116/16511	1.3	0.166572	0.720799	Ob0200295/Ob0203699/Ob0209428/Ob0217080/Ob0227248/Ob0241961/Ob0245576/Ob0252959/Syringa_oblata_newGene_18122/Syringa_oblata_newGene_18793/Syringa_oblata_newGene_19557/Syringa_oblata_newGene_19889/Syringa_oblata_newGene_19893/Syringa_oblata_newGene_20220/Syringa_oblata_newGene_4112/Syringa_oblata_newGene_7745	16	up&down
ko00900	Terpenoid backbone biosynthesis	16/1753	151/16511	1	0.542651	0.96423	Ob0203137/Ob0203480/Ob0206967/Ob0208250/Ob0208921/Ob0209031/Ob0215299/Ob0218947/Ob0222308/Ob0222609/Ob0223993/Ob0240259/Ob0246274/Ob0247088/Ob0249549/Ob0252441	16	up&down
ko00909	Sesquiterpenoid and triterpenoid biosynthesis	16/1753	162/16511	0.93	0.658436	0.96423	Ob0200683/Ob0204095/Ob0204107/Ob0204979/Ob0205196/Ob0205199/Ob0208532/Ob0214604/Ob0221209/Ob0221760/Ob0227055/Ob0233693/Ob0239880/Ob0244970/Ob0250944/Ob0251887	16	up&down
ko03060	Protein export	15/1753	133/16511	1.06	0.443002	0.96423	Ob0205133/Ob0208192/Ob0208195/Ob0217122/Ob0221441/Ob0222395/Ob0230213/Ob0231956/Ob0232210/Ob0238520/Ob0241763/Ob0243575/Ob0251002/Syringa_oblata_newGene_3130/Syringa_oblata_newGene_4496	15	up&down
ko00400	Phenylalanine, tyrosine and tryptophan biosynthesis	15/1753	137/16511	1.03	0.490579	0.96423	Ob0200303/Ob0200305/Ob0200433/Ob0204497/Ob0207208/Ob0211661/Ob0219692/Ob0220516/Ob0223126/Ob0224457/Ob0227625/Ob0231276/Ob0245727/Ob0246314/Ob0253186	15	up&down
ko00030	Pentose phosphate pathway	15/1753	145/16511	0.97	0.582667	0.96423	Ob0209559/Ob0210448/Ob0210552/Ob0211915/Ob0211932/Ob0217416/Ob0218646/Ob0218658/Ob0227719/Ob0227934/Ob0230870/Ob0233006/Ob0233013/Ob0249802/Ob0251999	15	up&down
ko01212	Fatty acid metabolism	15/1753	169/16511	0.84	0.804133	0.96423	Ob0213037/Ob0213838/Ob0216760/Ob0217437/Ob0225562/Ob0230178/Ob0232171/Ob0236565/Ob0237704/Ob0242267/Ob0246274/Ob0247011/Ob0248069/Ob0248318/Syringa_oblata_newGene_2108	15	up&down
ko00330	Arginine and proline metabolism	15/1753	172/16511	0.82	0.82457	0.96423	Ob0201072/Ob0203801/Ob0210755/Ob0216822/Ob0221008/Ob0221793/Ob0224749/Ob0232705/Ob0238552/Ob0240223/Ob0245260/Ob0245262/Ob0246440/Ob0251036/Syringa_oblata_newGene_1876	15	up&down
ko03050	Proteasome	15/1753	174/16511	0.81	0.837292	0.96423	Ob0201761/Ob0208209/Ob0216887/Ob0216945/Ob0220043/Ob0222545/Ob0233191/Ob0234875/Ob0240674/Ob0243424/Ob0243475/Ob0247000/Ob0250667/Ob0250832/Ob0250895	15	up&down
ko00562	Inositol phosphate metabolism	15/1753	222/16511	0.64	0.981832	0.96423	Ob0200438/Ob0202944/Ob0203882/Ob0204697/Ob0210245/Ob0210576/Ob0212598/Ob0217615/Ob0220234/Ob0227554/Ob0235157/Ob0238639/Ob0239038/Ob0245347/Ob0251613	15	up&down
ko00073	Cutin, suberine and wax biosynthesis	14/1753	90/16511	1.47	0.0925346	0.571717	Ob0200144/Ob0210155/Ob0211051/Ob0213313/Ob0224067/Ob0229201/Ob0232538/Ob0237573/Ob0244076/Ob0245693/Ob0251393/Ob0251564/Ob0252844/Syringa_oblata_newGene_20026	14	up&down
ko00906	Carotenoid biosynthesis	14/1753	110/16511	1.2	0.276661	0.754361	Ob0200195/Ob0210651/Ob0216731/Ob0216793/Ob0224887/Ob0225107/Ob0227816/Ob0232533/Ob0236830/Ob0239261/Ob0251131/Ob0252339/Syringa_oblata_newGene_10698/Syringa_oblata_newGene_1790	14	up&down
ko00410	beta-Alanine metabolism	13/1753	108/16511	1.13	0.359417	0.89595	Ob0200582/Ob0201072/Ob0216798/Ob0216804/Ob0216805/Ob0224386/Ob0235928/Ob0238329/Ob0238552/Ob0240223/Ob0245260/Ob0245262/Ob0251950	13	up&down
ko00280	Valine, leucine and isoleucine degradation	13/1753	136/16511	0.9	0.696984	0.96423	Ob0200582/Ob0201883/Ob0206877/Ob0217299/Ob0218947/Ob0225562/Ob0238552/Ob0240223/Ob0244182/Ob0245260/Ob0245262/Ob0246274/Ob0248318	13	up&down
ko00710	Carbon fixation in photosynthetic organisms	13/1753	170/16511	0.72	0.923042	0.96423	Ob0200503/Ob0200605/Ob0201504/Ob0210552/Ob0217999/Ob0222300/Ob0224278/Ob0236192/Ob0237517/Ob0239761/Ob0240959/Ob0246062/Ob0252390	13	up&down
ko00100	Steroid biosynthesis	12/1753	72/16511	1.57	0.0758023	0.567949	Ob0214604/Ob0216159/Ob0225273/Ob0226658/Ob0228272/Ob0232209/Ob0233693/Ob0239880/Ob0250041/Ob0250944/Syringa_oblata_newGene_73/Syringa_oblata_newGene_8918	12	up&down
ko00020	Citrate cycle (TCA cycle)	12/1753	163/16511	0.69	0.93735	0.96423	Ob0200503/Ob0200925/Ob0216239/Ob0226670/Ob0226692/Ob0229558/Ob0234814/Ob0237517/Ob0241762/Ob0242704/Ob0246062/Ob0249434	12	up&down
ko00590	Arachidonic acid metabolism	11/1753	67/16511	1.55	0.0942038	0.571717	Ob0201509/Ob0209920/Ob0214979/Ob0221399/Ob0221881/Ob0223382/Ob0223465/Ob0248038/Ob0248940/Syringa_oblata_newGene_13557/Syringa_oblata_newGene_1964	11	up&down
ko00902	Monoterpenoid biosynthesis	11/1753	96/16511	1.08	0.442318	0.96423	Ob0203192/Ob0207598/Ob0214494/Ob0214518/Ob0225200/Ob0227332/Ob0231425/Ob0231427/Ob0232129/Ob0251580/Ob0251581	11	up&down
ko00510	N-Glycan biosynthesis	11/1753	127/16511	0.82	0.803403	0.96423	Ob0201470/Ob0203479/Ob0205134/Ob0206920/Ob0207432/Ob0218781/Ob0220883/Ob0235259/Ob0237883/Ob0241611/Syringa_oblata_newGene_20161	11	up&down
ko00905	Brassinosteroid biosynthesis	10/1753	45/16511	2.09	0.0176474	0.371523	Ob0201302/Ob0201441/Ob0202313/Ob0205814/Ob0214399/Ob0219620/Ob0221596/Ob0241008/Ob0241009/Ob0245158	10	up&down
ko04136	Autophagy - other	10/1753	95/16511	0.99	0.560817	0.96423	Ob0200988/Ob0204879/Ob0205644/Ob0206985/Ob0208356/Ob0209998/Ob0236134/Ob0239624/Ob0250346/Ob0253146	10	up&down
ko00061	Fatty acid biosynthesis	10/1753	116/16511	0.81	0.79996	0.96423	Ob0213838/Ob0216760/Ob0217437/Ob0225562/Ob0232171/Ob0236565/Ob0237704/Ob0242267/Ob0247011/Syringa_oblata_newGene_2108	10	up&down
ko03020	RNA polymerase	10/1753	124/16511	0.76	0.860219	0.96423	Ob0207998/Ob0209940/Ob0214962/Ob0221879/Ob0228962/Ob0248260/Syringa_oblata_newGene_17159/Syringa_oblata_newGene_4346/Syringa_oblata_newGene_4490/Syringa_oblata_newGene_6854	10	up&down
ko03410	Base excision repair	10/1753	124/16511	0.76	0.860219	0.96423	Ob0208820/Ob0209079/Ob0209618/Ob0209619/Ob0234860/Ob0235967/Ob0236049/Ob0238001/Ob0238107/Ob0251816	10	up&down
ko00250	Alanine, aspartate and glutamate metabolism	10/1753	125/16511	0.75	0.866617	0.96423	Ob0203332/Ob0211495/Ob0213386/Ob0216798/Ob0216804/Ob0216805/Ob0218527/Ob0219275/Ob0238411/Ob0253540	10	up&down
ko00965	Betalain biosynthesis	9/1753	52/16511	1.63	0.095048	0.571717	Ob0202481/Ob0231166/Ob0237912/Ob0247246/Ob0247247/Ob0247248/Ob0247252/Ob0247253/Ob0247254	9	up&down
ko00650	Butanoate metabolism	9/1753	57/16511	1.49	0.146007	0.683073	Ob0209839/Ob0216798/Ob0216804/Ob0216805/Ob0218527/Ob0218947/Ob0244182/Ob0246274/Ob0253540	9	up&down
ko00760	Nicotinate and nicotinamide metabolism	9/1753	74/16511	1.15	0.386073	0.920135	Ob0203383/Ob0207293/Ob0207322/Ob0210371/Ob0213594/Ob0222706/Ob0238694/Ob0240875/Ob0248236	9	up&down
ko00310	Lysine degradation	9/1753	119/16511	0.71	0.896435	0.96423	Ob0208087/Ob0231409/Ob0237574/Ob0238552/Ob0240223/Ob0245260/Ob0245262/Ob0246274/Syringa_oblata_newGene_12785	9	up&down
ko00901	Indole alkaloid biosynthesis	8/1753	47/16511	1.6	0.120045	0.659288	Ob0207296/Ob0207821/Ob0212114/Ob0212560/Ob0213142/Ob0217761/Ob0219472/Ob0237912	8	up&down
ko00790	Folate biosynthesis	8/1753	59/16511	1.28	0.286657	0.754361	Ob0201509/Ob0206356/Ob0208574/Ob0211891/Ob0227843/Ob0242393/Ob0247584/Ob0250010	8	up&down
ko00910	Nitrogen metabolism	8/1753	76/16511	0.99	0.565327	0.96423	Ob0201212/Ob0213386/Ob0222411/Ob0238411/Ob0241237/Ob0249230/Ob0249235/Syringa_oblata_newGene_2776	8	up&down
ko00531	Glycosaminoglycan degradation	8/1753	84/16511	0.9	0.679961	0.96423	Ob0201829/Ob0201925/Ob0217524/Ob0224053/Ob0224075/Ob0227398/Ob0230543/Ob0244580	8	up&down
ko00920	Sulfur metabolism	8/1753	86/16511	0.88	0.70548	0.96423	Ob0204722/Ob0210277/Ob0211395/Ob0214221/Ob0218936/Ob0224710/Ob0246297/Ob0252586	8	up&down
ko00513	Various types of N-glycan biosynthesis	8/1753	97/16511	0.78	0.821328	0.96423	Ob0203479/Ob0205134/Ob0206920/Ob0207432/Ob0237883/Ob0241611/Ob0242706/Syringa_oblata_newGene_20161	8	up&down
ko00770	Pantothenate and CoA biosynthesis	8/1753	116/16511	0.65	0.934988	0.96423	Ob0201072/Ob0235928/Ob0238552/Ob0238827/Ob0240223/Ob0245260/Ob0245262/Ob0251950	8	up&down
ko03022	Basal transcription factors	8/1753	116/16511	0.65	0.934988	0.96423	Ob0200893/Ob0206826/Ob0210525/Ob0224955/Ob0228806/Ob0229217/Ob0245229/Syringa_oblata_newGene_1654	8	up&down
ko00943	Isoflavonoid biosynthesis	7/1753	45/16511	1.47	0.195906	0.720799	Ob0215956/Ob0237246/Ob0237295/Ob0238551/Ob0239954/Ob0245817/Ob0248845	7	up&down
ko00730	Thiamine metabolism	7/1753	70/16511	0.94	0.624124	0.96423	Ob0203137/Ob0211269/Ob0215299/Ob0237904/Ob0237905/Ob0241867/Ob0245450	7	up&down
ko00565	Ether lipid metabolism	7/1753	76/16511	0.87	0.709541	0.96423	Ob0202140/Ob0205837/Ob0225235/Ob0226910/Ob0242397/Syringa_oblata_newGene_19004/Syringa_oblata_newGene_1964	7	up&down
ko00603	Glycosphingolipid biosynthesis - globo and isoglobo series	6/1753	27/16511	2.09	0.059896	0.567949	Ob0201672/Ob0220438/Ob0224442/Ob0234712/Ob0248079/Ob0252953	6	up&down
ko00196	Photosynthesis - antenna proteins	6/1753	36/16511	1.57	0.177279	0.720799	Ob0213430/Ob0224273/Ob0230444/Ob0239124/Ob0250268/Ob0251938	6	down
ko00340	Histidine metabolism	6/1753	58/16511	0.97	0.589876	0.96423	Ob0237664/Ob0238552/Ob0240223/Ob0245260/Ob0245262/Ob0248475	6	up&down
ko00563	Glycosylphosphatidylinositol (GPI)-anchor biosynthesis	6/1753	59/16511	0.96	0.607028	0.96423	Ob0201436/Ob0223786/Ob0227394/Syringa_oblata_newGene_11026/Syringa_oblata_newGene_13821/Syringa_oblata_newGene_14228	6	up&down
ko00604	Glycosphingolipid biosynthesis - ganglio series	6/1753	65/16511	0.87	0.701033	0.96423	Ob0201829/Ob0217524/Ob0224053/Ob0224075/Ob0227398/Ob0230543	6	up&down
ko00960	Tropane, piperidine and pyridine alkaloid biosynthesis	6/1753	94/16511	0.6	0.942821	0.96423	Ob0202067/Ob0204497/Ob0217913/Ob0224386/Ob0238329/Ob0253186	6	up&down
ko04130	SNARE interactions in vesicular transport	6/1753	105/16511	0.54	0.972639	0.96423	Ob0200426/Ob0217790/Ob0237053/Ob0246750/Ob0248229/Ob0249306	6	down
ko01210	2-Oxocarboxylic acid metabolism	6/1753	182/16511	0.31	0.99994	0.96423	Ob0200925/Ob0203659/Ob0226670/Ob0233261/Ob0238663/Ob0239827	6	up&down
ko00944	Flavone and flavonol biosynthesis	5/1753	22/16511	2.14	0.0764365	0.567949	Ob0205352/Ob0205357/Ob0205386/Ob0208827/Ob0245817	5	up&down
ko00062	Fatty acid elongation	5/1753	88/16511	0.54	0.963727	0.96423	Ob0214731/Ob0227674/Ob0230104/Ob0232177/Ob0233035	5	up&down
ko00220	Arginine biosynthesis	5/1753	106/16511	0.44	0.990606	0.96423	Ob0203659/Ob0213386/Ob0221793/Ob0238411/Ob0238663	5	up&down
ko00942	Anthocyanin biosynthesis	4/1753	19/16511	1.98	0.135377	0.683073	Ob0200734/Ob0222283/Ob0229852/Ob0237706	4	up&down
ko00402	Benzoxazinoid biosynthesis	4/1753	22/16511	1.71	0.199721	0.720799	Ob0210207/Ob0211385/Ob0215402/Ob0249299	4	up&down
ko00903	Limonene and pinene degradation	4/1753	24/16511	1.57	0.246775	0.742179	Ob0238552/Ob0240223/Ob0245260/Ob0245262	4	up&down
ko00300	Lysine biosynthesis	4/1753	29/16511	1.3	0.371242	0.901803	Ob0202614/Ob0233261/Ob0243361/Syringa_oblata_newGene_6740	4	up&down
ko00591	Linoleic acid metabolism	4/1753	31/16511	1.22	0.421286	0.96423	Ob0237858/Ob0237859/Ob0248837/Syringa_oblata_newGene_1964	4	up
ko00514	Other types of O-glycan biosynthesis	4/1753	37/16511	1.02	0.563008	0.96423	Ob0217887/Ob0222359/Ob0233145/Ob0233282	4	up&down
ko01040	Biosynthesis of unsaturated fatty acids	4/1753	39/16511	0.97	0.605878	0.96423	Ob0213037/Ob0217437/Ob0232177/Ob0248318	4	up&down
ko00670	One carbon pool by folate	4/1753	49/16511	0.77	0.778502	0.96423	Ob0233405/Ob0241171/Ob0249460/Ob0251009	4	up
ko00640	Propanoate metabolism	4/1753	87/16511	0.43	0.986294	0.96423	Ob0200582/Ob0206877/Ob0232171/Ob0246274	4	up&down
ko00072	Synthesis and degradation of ketone bodies	3/1753	16/16511	1.77	0.237472	0.742179	Ob0218947/Ob0244182/Ob0246274	3	up&down
ko00430	Taurine and hypotaurine metabolism	3/1753	17/16511	1.66	0.267321	0.754361	Ob0216798/Ob0216804/Ob0216805	3	up&down
ko00740	Riboflavin metabolism	3/1753	58/16511	0.49	0.953808	0.96423	Ob0206138/Ob0206139/Ob0247584	3	down
ko00785	Lipoic acid metabolism	2/1753	9/16511	2.09	0.246529	0.742179	Ob0202677/Ob0202689	2	up&down
ko00261	Monobactam biosynthesis	2/1753	24/16511	0.78	0.739812	0.96423	Ob0233261/Syringa_oblata_newGene_6740	2	down
ko00750	Vitamin B6 metabolism	2/1753	26/16511	0.72	0.779354	0.96423	Ob0211731/Ob0214697	2	down
ko00450	Selenocompound metabolism	2/1753	83/16511	0.23	0.999042	0.96423	Ob0203382/Ob0244148	2	up
ko00998	Biosynthesis of various secondary metabolites - part 2	1/1753	4/16511	2.35	0.36174	0.89595	Ob0236850	1	down
ko00601	Glycosphingolipid biosynthesis - lacto and neolacto series	1/1753	5/16511	1.88	0.429521	0.96423	Ob0252953	1	down
ko04122	Sulfur relay system	1/1753	17/16511	0.55	0.851784	0.96423	Ob0250010	1	up
ko00440	Phosphonate and phosphinate metabolism	1/1753	21/16511	0.45	0.905446	0.96423	Ob0205837	1	down
ko00966	Glucosinolate biosynthesis	1/1753	25/16511	0.38	0.939686	0.96423	Ob0239827	1	up
ko00780	Biotin metabolism	1/1753	54/16511	0.17	0.997692	0.96423	Syringa_oblata_newGene_2108	1	up

## Sheet: WP-b
ID	Description	GeneRatio	BgRatio	Rich_factor	pvalue	qvalue	geneID	Count	regulated
ko04626	Plant-pathogen interaction	306/2785	1498/16511	1.21	9.15251e-05	0.00558785	Ob0200130/Ob0200214/Ob0200322/Ob0200394/Ob0200456/Ob0200527/Ob0200752/Ob0200858/Ob0200973/Ob0201222/Ob0201532/Ob0201535/Ob0201667/Ob0202348/Ob0202818/Ob0203306/Ob0203523/Ob0203535/Ob0203899/Ob0204056/Ob0204072/Ob0204132/Ob0204134/Ob0204148/Ob0204166/Ob0204175/Ob0204393/Ob0204397/Ob0204817/Ob0205108/Ob0205230/Ob0205257/Ob0205517/Ob0205661/Ob0205811/Ob0205854/Ob0205932/Ob0206108/Ob0206134/Ob0206143…	306	up&down
ko04075	Plant hormone signal transduction	192/2785	1106/16511	1.03	0.338099	0.690931	Ob0200394/Ob0200527/Ob0200755/Ob0200841/Ob0201402/Ob0201660/Ob0202115/Ob0202223/Ob0202282/Ob0202540/Ob0202542/Ob0203318/Ob0203710/Ob0204078/Ob0204716/Ob0204892/Ob0205230/Ob0205431/Ob0206104/Ob0206475/Ob0207168/Ob0208345/Ob0208358/Ob0209002/Ob0209318/Ob0209507/Ob0209636/Ob0209640/Ob0209774/Ob0209976/Ob0210447/Ob0210668/Ob0210928/Ob0211337/Ob0211906/Ob0212181/Ob0212257/Ob0212333/Ob0212380/Ob0212930…	192	up&down
ko04141	Protein processing in endoplasmic reticulum	143/2785	819/16511	1.04	0.335544	0.690931	Ob0200121/Ob0200512/Ob0200617/Ob0201264/Ob0201265/Ob0202372/Ob0202468/Ob0202818/Ob0204382/Ob0204796/Ob0205134/Ob0205505/Ob0205701/Ob0205811/Ob0206067/Ob0206069/Ob0206439/Ob0206727/Ob0206920/Ob0207771/Ob0208127/Ob0208195/Ob0208653/Ob0208874/Ob0208947/Ob0208997/Ob0209533/Ob0209624/Ob0210113/Ob0210239/Ob0211526/Ob0212241/Ob0212743/Ob0213220/Ob0213910/Ob0214439/Ob0215549/Ob0215554/Ob0215561/Ob0215583…	143	up&down
ko04016	MAPK signaling pathway - plant	141/2785	853/16511	0.98	0.62132	0.918085	Ob0200394/Ob0200527/Ob0200685/Ob0200841/Ob0200858/Ob0201222/Ob0202540/Ob0202941/Ob0203180/Ob0203306/Ob0205230/Ob0206143/Ob0206445/Ob0206475/Ob0206518/Ob0206739/Ob0206956/Ob0207683/Ob0207690/Ob0207921/Ob0208345/Ob0209002/Ob0209507/Ob0209976/Ob0210668/Ob0211029/Ob0211062/Ob0211337/Ob0212333/Ob0212337/Ob0212380/Ob0213296/Ob0213297/Ob0213367/Ob0213462/Ob0213469/Ob0214549/Ob0214998/Ob0215277/Ob0215619…	141	up&down
ko00500	Starch and sucrose metabolism	121/2785	502/16511	1.43	1.66737e-05	0.00203594	Ob0200418/Ob0200809/Ob0202847/Ob0203003/Ob0203215/Ob0203267/Ob0203316/Ob0203691/Ob0204321/Ob0204633/Ob0204954/Ob0205096/Ob0205372/Ob0205762/Ob0206099/Ob0206283/Ob0207049/Ob0207222/Ob0207254/Ob0207823/Ob0208159/Ob0208398/Ob0208399/Ob0208795/Ob0208811/Ob0209038/Ob0209412/Ob0209415/Ob0209838/Ob0209965/Ob0210029/Ob0210479/Ob0210515/Ob0210774/Ob0210809/Ob0211081/Ob0212049/Ob0213137/Ob0213270/Ob0214381…	121	up&down
ko00040	Pentose and glucuronate interconversions	108/2785	577/16511	1.11	0.125479	0.502058	Ob0200709/Ob0201647/Ob0202335/Ob0203870/Ob0204614/Ob0204723/Ob0205680/Ob0206092/Ob0207986/Ob0207987/Ob0209706/Ob0209848/Ob0210026/Ob0210067/Ob0210069/Ob0210657/Ob0210802/Ob0211655/Ob0211868/Ob0211971/Ob0211973/Ob0211974/Ob0212477/Ob0212553/Ob0213133/Ob0213429/Ob0213769/Ob0215179/Ob0215185/Ob0215220/Ob0215873/Ob0216657/Ob0217706/Ob0217710/Ob0217711/Ob0217722/Ob0217738/Ob0218081/Ob0219942/Ob0220107…	108	up&down
ko04144	Endocytosis	104/2785	549/16511	1.12	0.104436	0.502058	Ob0200761/Ob0201517/Ob0202054/Ob0202251/Ob0202468/Ob0203683/Ob0204958/Ob0204963/Ob0205045/Ob0205301/Ob0205348/Ob0205391/Ob0205439/Ob0205905/Ob0206078/Ob0206297/Ob0206839/Ob0206840/Ob0207382/Ob0207717/Ob0207843/Ob0208744/Ob0210850/Ob0210993/Ob0211962/Ob0212051/Ob0213302/Ob0213615/Ob0213861/Ob0216298/Ob0216791/Ob0217562/Ob0218028/Ob0218853/Ob0220587/Ob0220588/Ob0221012/Ob0221089/Ob0221877/Ob0223319…	104	up&down
ko01200	Carbon metabolism	103/2785	641/16511	0.95	0.724984	0.918085	Ob0200503/Ob0200622/Ob0201364/Ob0201504/Ob0202941/Ob0203167/Ob0203219/Ob0203635/Ob0204350/Ob0204978/Ob0205334/Ob0206637/Ob0206653/Ob0206941/Ob0207236/Ob0208587/Ob0209107/Ob0210173/Ob0210277/Ob0210311/Ob0210314/Ob0210552/Ob0210575/Ob0210732/Ob0210791/Ob0211451/Ob0211915/Ob0211932/Ob0211945/Ob0212402/Ob0212587/Ob0213270/Ob0213543/Ob0216195/Ob0217416/Ob0219486/Ob0219572/Ob0220799/Ob0221149/Ob0221787…	103	up&down
ko01230	Biosynthesis of amino acids	97/2785	640/16511	0.9	0.892376	0.918085	Ob0201364/Ob0201415/Ob0201504/Ob0201984/Ob0203114/Ob0203167/Ob0203592/Ob0203659/Ob0205334/Ob0205650/Ob0206637/Ob0207208/Ob0207577/Ob0208060/Ob0208587/Ob0209594/Ob0210277/Ob0210311/Ob0210314/Ob0210369/Ob0210552/Ob0210575/Ob0210972/Ob0211285/Ob0211495/Ob0211661/Ob0211915/Ob0212402/Ob0212587/Ob0213217/Ob0213341/Ob0213386/Ob0213543/Ob0213711/Ob0214421/Ob0217416/Ob0217948/Ob0219572/Ob0219692/Ob0220516…	97	up&down
ko00940	Phenylpropanoid biosynthesis	92/2785	434/16511	1.26	0.0101591	0.206746	Ob0200291/Ob0200942/Ob0201548/Ob0201888/Ob0203891/Ob0204633/Ob0205762/Ob0206458/Ob0206895/Ob0207049/Ob0207366/Ob0209810/Ob0210383/Ob0210966/Ob0211002/Ob0211081/Ob0212049/Ob0213762/Ob0214930/Ob0215748/Ob0215749/Ob0215784/Ob0216033/Ob0216303/Ob0216545/Ob0217104/Ob0217206/Ob0217546/Ob0218221/Ob0218285/Ob0218286/Ob0218890/Ob0219561/Ob0219597/Ob0219844/Ob0219982/Ob0221344/Ob0221713/Ob0222434/Ob0222516…	92	up&down
ko00520	Amino sugar and nucleotide sugar metabolism	84/2785	479/16511	1.04	0.364577	0.706615	Ob0200556/Ob0200557/Ob0200813/Ob0201075/Ob0201398/Ob0201405/Ob0201612/Ob0201647/Ob0202333/Ob0205785/Ob0206351/Ob0208088/Ob0209240/Ob0209735/Ob0209883/Ob0209965/Ob0210613/Ob0210657/Ob0211056/Ob0212537/Ob0213270/Ob0215220/Ob0215540/Ob0215688/Ob0215696/Ob0216431/Ob0216432/Ob0216657/Ob0217346/Ob0217347/Ob0217715/Ob0217753/Ob0218127/Ob0218508/Ob0218514/Ob0219486/Ob0220760/Ob0221054/Ob0221084/Ob0221299…	84	up&down
ko03010	Ribosome	84/2785	655/16511	0.76	0.998474	0.918085	Ob0200786/Ob0201232/Ob0201258/Ob0201294/Ob0201464/Ob0202112/Ob0202961/Ob0203359/Ob0204112/Ob0204257/Ob0205009/Ob0205869/Ob0206370/Ob0206744/Ob0206947/Ob0208012/Ob0208244/Ob0209914/Ob0210278/Ob0210288/Ob0210290/Ob0210388/Ob0211124/Ob0213173/Ob0214278/Ob0215414/Ob0216062/Ob0216705/Ob0216785/Ob0216833/Ob0217399/Ob0217849/Ob0219082/Ob0219195/Ob0219224/Ob0220646/Ob0222003/Ob0222024/Ob0222218/Ob0224181…	84	up&down
ko03040	Spliceosome	84/2785	745/16511	0.67	0.999995	0.918085	Ob0200591/Ob0200897/Ob0201897/Ob0202468/Ob0203285/Ob0203300/Ob0203463/Ob0204378/Ob0207109/Ob0207864/Ob0208894/Ob0211059/Ob0211663/Ob0212584/Ob0213416/Ob0213605/Ob0213997/Ob0214271/Ob0216655/Ob0217307/Ob0217406/Ob0217755/Ob0217756/Ob0218426/Ob0220595/Ob0220844/Ob0221012/Ob0222146/Ob0223065/Ob0223319/Ob0223696/Ob0223737/Ob0223863/Ob0225104/Ob0225889/Ob0227140/Ob0227619/Ob0228269/Ob0228747/Ob0229627…	84	up&down
ko00010	Glycolysis / Gluconeogenesis	68/2785	371/16511	1.09	0.242637	0.604639	Ob0201504/Ob0201895/Ob0201896/Ob0203167/Ob0203863/Ob0204978/Ob0206637/Ob0206882/Ob0206941/Ob0208587/Ob0209965/Ob0210173/Ob0210311/Ob0210314/Ob0210552/Ob0210575/Ob0210732/Ob0210791/Ob0211451/Ob0211915/Ob0211932/Ob0211945/Ob0212402/Ob0212587/Ob0213270/Ob0213429/Ob0213543/Ob0215836/Ob0217416/Ob0218646/Ob0219486/Ob0221176/Ob0221787/Ob0222824/Ob0222825/Ob0224409/Ob0226401/Ob0226692/Ob0227719/Ob0228403…	68	up&down
ko03013	RNA transport	65/2785	702/16511	0.55	1	0.918085	Ob0201217/Ob0202310/Ob0202730/Ob0208310/Ob0208604/Ob0210113/Ob0210346/Ob0210401/Ob0210611/Ob0210614/Ob0213255/Ob0213323/Ob0216564/Ob0216583/Ob0216912/Ob0218009/Ob0221774/Ob0222146/Ob0222201/Ob0223653/Ob0224115/Ob0225397/Ob0227259/Ob0230294/Ob0232093/Ob0232352/Ob0235743/Ob0236057/Ob0236301/Ob0236512/Ob0237471/Ob0238812/Ob0238815/Ob0238859/Ob0240414/Ob0242223/Ob0242714/Ob0243871/Ob0243960/Ob0244336…	65	up&down
ko04120	Ubiquitin mediated proteolysis	60/2785	441/16511	0.81	0.974958	0.918085	Ob0200148/Ob0200298/Ob0200387/Ob0201110/Ob0202726/Ob0202765/Ob0203102/Ob0203478/Ob0203488/Ob0204068/Ob0205267/Ob0206167/Ob0206422/Ob0207771/Ob0208329/Ob0210200/Ob0211526/Ob0214030/Ob0214725/Ob0215397/Ob0217344/Ob0218287/Ob0219017/Ob0219082/Ob0221790/Ob0223521/Ob0223918/Ob0225418/Ob0225804/Ob0225815/Ob0226986/Ob0227372/Ob0227862/Ob0229100/Ob0229986/Ob0229987/Ob0230577/Ob0233049/Ob0234602/Ob0234665…	60	up&down
ko00052	Galactose metabolism	59/2785	371/16511	0.94	0.712885	0.918085	Ob0201647/Ob0201829/Ob0203167/Ob0203691/Ob0203863/Ob0204802/Ob0208587/Ob0209735/Ob0209965/Ob0210311/Ob0210657/Ob0210849/Ob0211217/Ob0211656/Ob0211915/Ob0212451/Ob0212985/Ob0213270/Ob0214645/Ob0215220/Ob0216657/Ob0217416/Ob0217524/Ob0218654/Ob0219486/Ob0219654/Ob0221299/Ob0222232/Ob0222824/Ob0222917/Ob0224053/Ob0224075/Ob0224671/Ob0226401/Ob0226803/Ob0227161/Ob0227719/Ob0228566/Ob0228887/Ob0231309…	59	up&down
ko04145	Phagosome	58/2785	228/16511	1.51	0.000623148	0.0218861	Ob0200121/Ob0201384/Ob0201414/Ob0201651/Ob0204034/Ob0206915/Ob0207382/Ob0208117/Ob0208127/Ob0208294/Ob0209624/Ob0212051/Ob0212562/Ob0212563/Ob0214316/Ob0214323/Ob0214325/Ob0215113/Ob0216064/Ob0216351/Ob0216791/Ob0217178/Ob0219874/Ob0221368/Ob0223478/Ob0223837/Ob0226940/Ob0228427/Ob0229028/Ob0229859/Ob0230097/Ob0230369/Ob0230370/Ob0231889/Ob0232471/Ob0233702/Ob0233729/Ob0234444/Ob0234598/Ob0235456…	58	up&down
ko00561	Glycerolipid metabolism	56/2785	256/16511	1.3	0.0216623	0.329986	Ob0200281/Ob0200731/Ob0200894/Ob0200921/Ob0203011/Ob0203504/Ob0204193/Ob0207212/Ob0209268/Ob0209272/Ob0211025/Ob0211146/Ob0211464/Ob0213429/Ob0213445/Ob0217201/Ob0223336/Ob0224114/Ob0224671/Ob0225058/Ob0225251/Ob0227404/Ob0227557/Ob0228201/Ob0228887/Ob0230304/Ob0230488/Ob0230493/Ob0231015/Ob0234712/Ob0235228/Ob0236087/Ob0237166/Ob0238491/Ob0239461/Ob0240223/Ob0240998/Ob0241872/Ob0242087/Ob0242381…	56	up&down
ko00564	Glycerophospholipid metabolism	55/2785	260/16511	1.25	0.0406695	0.329986	Ob0200281/Ob0200731/Ob0200894/Ob0200921/Ob0202318/Ob0203504/Ob0203937/Ob0205042/Ob0205835/Ob0206010/Ob0206580/Ob0206839/Ob0206840/Ob0208771/Ob0209110/Ob0209129/Ob0211025/Ob0213445/Ob0213930/Ob0214842/Ob0215324/Ob0216126/Ob0217404/Ob0220792/Ob0225209/Ob0225235/Ob0225294/Ob0226910/Ob0227319/Ob0228876/Ob0233171/Ob0235228/Ob0237090/Ob0237166/Ob0238808/Ob0239461/Ob0240497/Ob0240863/Ob0242087/Ob0242381…	55	up&down
ko00270	Cysteine and methionine metabolism	55/2785	296/16511	1.1	0.23446	0.596434	Ob0200503/Ob0201364/Ob0201686/Ob0201984/Ob0202493/Ob0203592/Ob0203801/Ob0204497/Ob0206445/Ob0207025/Ob0209788/Ob0210221/Ob0210277/Ob0210369/Ob0210755/Ob0213711/Ob0218303/Ob0219572/Ob0221239/Ob0221461/Ob0223090/Ob0223128/Ob0224799/Ob0224801/Ob0225137/Ob0225145/Ob0226984/Ob0227141/Ob0228255/Ob0232088/Ob0233261/Ob0235504/Ob0235556/Ob0237517/Ob0237698/Ob0239847/Ob0240761/Ob0243418/Ob0243498/Ob0243574…	55	up&down
ko04070	Phosphatidylinositol signaling system	54/2785	210/16511	1.52	0.000716958	0.0218861	Ob0200438/Ob0200731/Ob0200761/Ob0200772/Ob0200858/Ob0202944/Ob0203856/Ob0203882/Ob0204697/Ob0207717/Ob0210185/Ob0210332/Ob0210466/Ob0210576/Ob0210935/Ob0211029/Ob0211062/Ob0212562/Ob0212563/Ob0212598/Ob0216375/Ob0216614/Ob0217039/Ob0217184/Ob0217562/Ob0218028/Ob0219788/Ob0220102/Ob0222493/Ob0223837/Ob0225067/Ob0225294/Ob0226113/Ob0226122/Ob0228317/Ob0230097/Ob0235157/Ob0237823/Ob0238488/Ob0238639…	54	up&down
ko03018	RNA degradation	54/2785	348/16511	0.92	0.772027	0.918085	Ob0200056/Ob0203167/Ob0206007/Ob0206065/Ob0208310/Ob0208587/Ob0210311/Ob0210346/Ob0211181/Ob0211325/Ob0211915/Ob0212125/Ob0213289/Ob0213344/Ob0215455/Ob0215690/Ob0215898/Ob0216912/Ob0217255/Ob0217416/Ob0220709/Ob0224115/Ob0224582/Ob0224956/Ob0226351/Ob0226605/Ob0227719/Ob0228236/Ob0228358/Ob0228410/Ob0230245/Ob0232450/Ob0232919/Ob0233003/Ob0233614/Ob0234414/Ob0234529/Ob0234822/Ob0238812/Ob0238898…	54	up&down
ko03440	Homologous recombination	53/2785	428/16511	0.73	0.996152	0.918085	Ob0200162/Ob0203079/Ob0203216/Ob0204052/Ob0206612/Ob0208568/Ob0208823/Ob0209191/Ob0209618/Ob0209619/Ob0210828/Ob0210940/Ob0212066/Ob0213530/Ob0214610/Ob0214945/Ob0216063/Ob0216517/Ob0217050/Ob0217152/Ob0217390/Ob0218883/Ob0224443/Ob0226794/Ob0229221/Ob0230215/Ob0230805/Ob0231905/Ob0231951/Ob0232560/Ob0232728/Ob0232840/Ob0234647/Ob0234684/Ob0234784/Ob0234909/Ob0234913/Ob0236046/Ob0236273/Ob0238395…	53	up&down
ko00190	Oxidative phosphorylation	50/2785	340/16511	0.87	0.875839	0.918085	Ob0201651/Ob0203658/Ob0206793/Ob0206797/Ob0208117/Ob0208832/Ob0209792/Ob0212774/Ob0214316/Ob0214327/Ob0215137/Ob0215809/Ob0216338/Ob0218126/Ob0218309/Ob0218418/Ob0219874/Ob0221493/Ob0224818/Ob0225404/Ob0225445/Ob0225526/Ob0228152/Ob0230317/Ob0232090/Ob0232217/Ob0233458/Ob0234301/Ob0235456/Ob0238998/Ob0239665/Ob0241986/Ob0242601/Ob0242617/Ob0242638/Ob0244339/Ob0244530/Ob0244713/Ob0245747/Ob0245750…	50	up&down
ko00562	Inositol phosphate metabolism	48/2785	222/16511	1.28	0.0379081	0.329986	Ob0200438/Ob0200761/Ob0200772/Ob0202944/Ob0203856/Ob0203882/Ob0204697/Ob0207717/Ob0210185/Ob0210332/Ob0210466/Ob0210576/Ob0210935/Ob0212562/Ob0212563/Ob0212598/Ob0216614/Ob0217039/Ob0217184/Ob0217562/Ob0218028/Ob0219788/Ob0220102/Ob0222101/Ob0223837/Ob0225067/Ob0226113/Ob0226122/Ob0227554/Ob0228821/Ob0230097/Ob0230264/Ob0231696/Ob0231703/Ob0232430/Ob0233154/Ob0235157/Ob0237823/Ob0238639/Ob0238986…	48	up&down
ko00620	Pyruvate metabolism	47/2785	235/16511	1.19	0.115726	0.502058	Ob0200503/Ob0203064/Ob0204978/Ob0206653/Ob0206670/Ob0206941/Ob0208197/Ob0210173/Ob0211451/Ob0212587/Ob0215431/Ob0217355/Ob0220733/Ob0220799/Ob0222825/Ob0224278/Ob0226692/Ob0227534/Ob0228915/Ob0230971/Ob0232088/Ob0232164/Ob0232171/Ob0234052/Ob0234814/Ob0235231/Ob0237517/Ob0238510/Ob0240223/Ob0240350/Ob0240912/Ob0241878/Ob0243574/Ob0245260/Ob0245262/Ob0245266/Ob0246062/Ob0246066/Ob0246113/Ob0246274…	47	up&down
ko00230	Purine metabolism	46/2785	377/16511	0.72	0.995453	0.918085	Ob0202097/Ob0202121/Ob0204875/Ob0204881/Ob0205489/Ob0206200/Ob0208073/Ob0209965/Ob0210248/Ob0210276/Ob0212587/Ob0216175/Ob0216551/Ob0221508/Ob0222774/Ob0223043/Ob0226401/Ob0228055/Ob0229383/Ob0230555/Ob0230956/Ob0232275/Ob0233405/Ob0233546/Ob0234165/Ob0236885/Ob0239507/Ob0239792/Ob0242694/Ob0242876/Ob0245408/Ob0247348/Ob0247722/Ob0248831/Ob0248887/Ob0251859/Ob0252194/Ob0252978/Ob0253116/Syringa_o…	46	up&down
ko03030	DNA replication	46/2785	389/16511	0.7	0.997939	0.918085	Ob0200162/Ob0201313/Ob0201476/Ob0203079/Ob0203216/Ob0206049/Ob0208568/Ob0208823/Ob0209618/Ob0209619/Ob0210828/Ob0210903/Ob0210940/Ob0213530/Ob0214610/Ob0214945/Ob0218883/Ob0223896/Ob0228364/Ob0229221/Ob0229427/Ob0230215/Ob0230805/Ob0231905/Ob0233004/Ob0234647/Ob0234684/Ob0234909/Ob0234913/Ob0235847/Ob0236046/Ob0236049/Ob0236060/Ob0236273/Ob0238395/Ob0239188/Ob0239295/Ob0240807/Ob0246996/Ob0247702…	46	up&down
ko03420	Nucleotide excision repair	46/2785	409/16511	0.67	0.9995	0.918085	Ob0200162/Ob0201476/Ob0203079/Ob0203216/Ob0208568/Ob0208823/Ob0209618/Ob0209619/Ob0210828/Ob0210940/Ob0213530/Ob0214610/Ob0214945/Ob0217344/Ob0218883/Ob0222431/Ob0228364/Ob0228613/Ob0228806/Ob0229221/Ob0230215/Ob0230805/Ob0231905/Ob0233004/Ob0234647/Ob0234684/Ob0234909/Ob0234913/Ob0235847/Ob0236046/Ob0236049/Ob0236060/Ob0236273/Ob0238395/Ob0239188/Ob0239295/Ob0239592/Ob0240807/Ob0244514/Ob0247702…	46	up&down
ko00051	Fructose and mannose metabolism	45/2785	200/16511	1.33	0.0233353	0.329986	Ob0200650/Ob0201398/Ob0201405/Ob0201471/Ob0203167/Ob0208587/Ob0210311/Ob0210314/Ob0210552/Ob0210575/Ob0210732/Ob0210791/Ob0211915/Ob0213270/Ob0215688/Ob0215696/Ob0215836/Ob0217284/Ob0217416/Ob0218646/Ob0219486/Ob0221054/Ob0221084/Ob0221176/Ob0221543/Ob0222824/Ob0227719/Ob0228821/Ob0231823/Ob0233013/Ob0233154/Ob0234869/Ob0236000/Ob0236407/Ob0238498/Ob0240577/Ob0243340/Ob0244462/Ob0246176/Ob0246321…	45	up&down
ko02010	ABC transporters	45/2785	228/16511	1.17	0.141459	0.508025	Ob0200453/Ob0200477/Ob0205523/Ob0205864/Ob0206492/Ob0207455/Ob0208510/Ob0208829/Ob0209266/Ob0209797/Ob0210370/Ob0212973/Ob0216347/Ob0217625/Ob0222442/Ob0223110/Ob0223133/Ob0223135/Ob0223136/Ob0224144/Ob0227271/Ob0227662/Ob0228404/Ob0229064/Ob0232193/Ob0232194/Ob0232206/Ob0235959/Ob0236403/Ob0238554/Ob0238555/Ob0238764/Ob0238974/Ob0242150/Ob0244062/Ob0246117/Ob0246547/Ob0248040/Ob0248596/Ob0250554…	45	up&down
ko00053	Ascorbate and aldarate metabolism	41/2785	313/16511	0.78	0.972589	0.918085	Ob0200438/Ob0200974/Ob0201647/Ob0202516/Ob0204021/Ob0204028/Ob0204697/Ob0208109/Ob0208254/Ob0210416/Ob0210657/Ob0215220/Ob0216657/Ob0219286/Ob0220765/Ob0221299/Ob0222171/Ob0222232/Ob0222846/Ob0222890/Ob0227851/Ob0228566/Ob0230264/Ob0231612/Ob0232753/Ob0237760/Ob0237766/Ob0237807/Ob0237823/Ob0240223/Ob0245246/Ob0245260/Ob0245262/Ob0245266/Ob0247533/Ob0251206/Ob0251265/Ob0252744/Syringa_oblata_newG…	41	up&down
ko04146	Peroxisome	40/2785	222/16511	1.07	0.349291	0.690931	Ob0200255/Ob0200622/Ob0202941/Ob0203017/Ob0204350/Ob0207236/Ob0207293/Ob0207322/Ob0208957/Ob0210101/Ob0212922/Ob0213792/Ob0216760/Ob0220026/Ob0220642/Ob0221646/Ob0223110/Ob0226851/Ob0228008/Ob0228377/Ob0228493/Ob0228771/Ob0231904/Ob0233636/Ob0233724/Ob0233746/Ob0235517/Ob0235876/Ob0238429/Ob0240299/Ob0242834/Ob0244076/Ob0244077/Ob0244182/Ob0245153/Ob0248318/Ob0248941/Ob0250814/Ob0251255/Ob0251844	40	up&down
ko00600	Sphingolipid metabolism	38/2785	149/16511	1.51	0.00473193	0.115559	Ob0200865/Ob0201829/Ob0203747/Ob0205225/Ob0205247/Ob0205262/Ob0211013/Ob0212451/Ob0214507/Ob0214645/Ob0217524/Ob0222917/Ob0224053/Ob0224075/Ob0224671/Ob0226803/Ob0228832/Ob0228887/Ob0232260/Ob0232662/Ob0233265/Ob0233907/Ob0234712/Ob0234774/Ob0238155/Ob0240269/Ob0241106/Ob0243468/Ob0247183/Ob0247676/Ob0248079/Ob0249779/Ob0252198/Syringa_oblata_newGene_13266/Syringa_oblata_newGene_3321/Syringa_obla…	38	up&down
ko00710	Carbon fixation in photosynthetic organisms	38/2785	170/16511	1.33	0.0381088	0.329986	Ob0200503/Ob0201504/Ob0206653/Ob0210314/Ob0210552/Ob0210575/Ob0210732/Ob0210791/Ob0212402/Ob0213543/Ob0219572/Ob0222825/Ob0224278/Ob0225279/Ob0228403/Ob0228821/Ob0231823/Ob0232088/Ob0232164/Ob0233154/Ob0235231/Ob0236192/Ob0237517/Ob0241878/Ob0243340/Ob0243574/Ob0246062/Ob0246066/Ob0246113/Ob0247617/Ob0249263/Ob0249638/Ob0250937/Ob0251990/Ob0252236/Ob0252259/Ob0252390/Ob0253095	38	up&down
ko03430	Mismatch repair	38/2785	350/16511	0.64	0.99946	0.918085	Ob0200162/Ob0201476/Ob0202966/Ob0203079/Ob0203216/Ob0208568/Ob0208823/Ob0210828/Ob0210940/Ob0213530/Ob0214610/Ob0214945/Ob0218883/Ob0223046/Ob0228029/Ob0229221/Ob0230215/Ob0230805/Ob0231905/Ob0233004/Ob0234647/Ob0234684/Ob0234909/Ob0234913/Ob0236046/Ob0236273/Ob0237597/Ob0238395/Ob0239188/Ob0239295/Ob0240458/Ob0240807/Ob0246414/Ob0247702/Ob0249965/Ob0250155/Ob0251501/Ob0252392	38	up&down
ko00240	Pyrimidine metabolism	34/2785	170/16511	1.19	0.160011	0.513547	Ob0201594/Ob0202121/Ob0203332/Ob0210248/Ob0210276/Ob0210371/Ob0214231/Ob0215580/Ob0216175/Ob0216256/Ob0217621/Ob0220755/Ob0221508/Ob0221872/Ob0223043/Ob0226747/Ob0229383/Ob0230956/Ob0232275/Ob0234165/Ob0234476/Ob0234496/Ob0236092/Ob0239792/Ob0240401/Ob0242876/Ob0244685/Ob0247348/Ob0247722/Ob0248831/Ob0251799/Ob0252194/Ob0252605/Ob0253116	34	up&down
ko00460	Cyanoamino acid metabolism	34/2785	174/16511	1.16	0.197307	0.53592	Ob0203214/Ob0203235/Ob0203635/Ob0203761/Ob0204633/Ob0205762/Ob0207049/Ob0211081/Ob0211948/Ob0212049/Ob0214467/Ob0214470/Ob0214472/Ob0214479/Ob0214480/Ob0214488/Ob0214499/Ob0226984/Ob0227326/Ob0228342/Ob0230030/Ob0231417/Ob0231418/Ob0231431/Ob0232355/Ob0232365/Ob0232388/Ob0233322/Ob0238055/Ob0239827/Ob0240261/Ob0245538/Ob0248240/Ob0252534	34	up&down
ko00970	Aminoacyl-tRNA biosynthesis	34/2785	218/16511	0.92	0.719957	0.918085	Ob0200566/Ob0201386/Ob0205641/Ob0206191/Ob0209369/Ob0210632/Ob0213330/Ob0217097/Ob0218165/Ob0221689/Ob0223803/Ob0224480/Ob0224747/Ob0224794/Ob0226607/Ob0226750/Ob0226818/Ob0231075/Ob0232648/Ob0232708/Ob0232780/Ob0233564/Ob0233855/Ob0235243/Ob0238564/Ob0240746/Ob0245903/Ob0246089/Ob0246962/Ob0247178/Ob0252015/Syringa_oblata_newGene_19534/Syringa_oblata_newGene_21801/Syringa_oblata_newGene_3847	34	up&down
ko03015	mRNA surveillance pathway	34/2785	418/16511	0.48	1	0.918085	Ob0200439/Ob0202771/Ob0204712/Ob0205433/Ob0208310/Ob0210346/Ob0213552/Ob0216840/Ob0216912/Ob0217251/Ob0220886/Ob0222146/Ob0223270/Ob0224115/Ob0228431/Ob0229416/Ob0232586/Ob0234851/Ob0236057/Ob0236505/Ob0236512/Ob0236679/Ob0237505/Ob0238812/Ob0238859/Ob0240884/Ob0246374/Ob0249124/Ob0253358/Syringa_oblata_newGene_11515/Syringa_oblata_newGene_12019/Syringa_oblata_newGene_13678/Syringa_oblata_newGene…	34	up&down
ko00280	Valine, leucine and isoleucine degradation	32/2785	136/16511	1.39	0.0281739	0.329986	Ob0201886/Ob0203592/Ob0206249/Ob0206355/Ob0207025/Ob0208328/Ob0209339/Ob0209363/Ob0212922/Ob0213284/Ob0217299/Ob0217302/Ob0221908/Ob0225562/Ob0230107/Ob0232430/Ob0233628/Ob0234052/Ob0234057/Ob0237396/Ob0238531/Ob0240223/Ob0244182/Ob0245260/Ob0245262/Ob0245266/Ob0245663/Ob0246274/Ob0248318/Ob0248630/Ob0251206/Ob0251255	32	up&down
ko00480	Glutathione metabolism	32/2785	211/16511	0.9	0.772854	0.918085	Ob0202049/Ob0202516/Ob0210248/Ob0210416/Ob0214979/Ob0216175/Ob0216195/Ob0216732/Ob0216792/Ob0218181/Ob0221376/Ob0221508/Ob0223043/Ob0224298/Ob0225724/Ob0229893/Ob0230528/Ob0236591/Ob0237807/Ob0239792/Ob0241161/Ob0242083/Ob0242961/Ob0244265/Ob0244425/Ob0245246/Ob0246080/Ob0247533/Ob0248460/Ob0252343/Syringa_oblata_newGene_13557/Syringa_oblata_newGene_9961	32	up&down
ko00511	Other glycan degradation	31/2785	133/16511	1.38	0.0342193	0.329986	Ob0201374/Ob0201376/Ob0201378/Ob0201829/Ob0204010/Ob0209306/Ob0211013/Ob0211354/Ob0212451/Ob0213380/Ob0214645/Ob0217524/Ob0222917/Ob0223845/Ob0224053/Ob0224075/Ob0226803/Ob0227437/Ob0231402/Ob0232260/Ob0232662/Ob0233101/Ob0233907/Ob0235478/Ob0238155/Ob0240269/Ob0249779/Ob0250022/Ob0250961/Ob0251703/Ob0252198	31	up&down
ko00350	Tyrosine metabolism	31/2785	137/16511	1.34	0.0490476	0.329986	Ob0201910/Ob0202067/Ob0204497/Ob0205650/Ob0206882/Ob0207046/Ob0208867/Ob0209193/Ob0211164/Ob0213703/Ob0219572/Ob0219823/Ob0224386/Ob0231214/Ob0235158/Ob0236062/Ob0236642/Ob0242866/Ob0246087/Ob0247244/Ob0247245/Ob0247247/Ob0247248/Ob0247251/Ob0247253/Ob0247254/Ob0248219/Ob0250321/Ob0252236/Ob0252259/Ob0253186	31	up&down
ko00360	Phenylalanine metabolism	31/2785	137/16511	1.34	0.0490476	0.329986	Ob0200942/Ob0201910/Ob0202067/Ob0204497/Ob0205650/Ob0207046/Ob0209193/Ob0210383/Ob0211164/Ob0213703/Ob0219572/Ob0219823/Ob0221007/Ob0221008/Ob0224386/Ob0224748/Ob0226530/Ob0231214/Ob0236642/Ob0247244/Ob0247245/Ob0247247/Ob0247248/Ob0247251/Ob0247253/Ob0247254/Ob0248219/Ob0250321/Ob0252236/Ob0252259/Ob0253186	31	up&down
ko00630	Glyoxylate and dicarboxylate metabolism	31/2785	198/16511	0.93	0.704941	0.918085	Ob0200503/Ob0202941/Ob0203114/Ob0203217/Ob0203219/Ob0203635/Ob0204350/Ob0209107/Ob0211451/Ob0212236/Ob0212351/Ob0212937/Ob0213386/Ob0217975/Ob0221149/Ob0226187/Ob0226189/Ob0232088/Ob0234052/Ob0236192/Ob0237517/Ob0238510/Ob0240261/Ob0240299/Ob0243574/Ob0245153/Ob0246062/Ob0246093/Ob0246274/Ob0249263/Ob0251990	31	up&down
ko04712	Circadian rhythm - plant	30/2785	187/16511	0.95	0.649122	0.918085	Ob0200032/Ob0201677/Ob0203033/Ob0208963/Ob0210908/Ob0212852/Ob0214423/Ob0215469/Ob0216628/Ob0221347/Ob0221748/Ob0224674/Ob0225746/Ob0226348/Ob0226781/Ob0227245/Ob0227369/Ob0227942/Ob0230564/Ob0231853/Ob0233021/Ob0233563/Ob0235917/Ob0236770/Ob0240315/Ob0240763/Ob0249621/Ob0250778/Ob0252776/Ob0253572	30	up&down
ko00908	Zeatin biosynthesis	29/2785	134/16511	1.28	0.0888683	0.493241	Ob0208722/Ob0210356/Ob0210907/Ob0212969/Ob0212970/Ob0213559/Ob0214722/Ob0216407/Ob0217107/Ob0217303/Ob0218035/Ob0219439/Ob0221101/Ob0221104/Ob0221116/Ob0227793/Ob0228798/Ob0228799/Ob0230588/Ob0239610/Ob0239611/Ob0239623/Ob0241777/Ob0243595/Ob0244061/Ob0248146/Ob0248160/Ob0248162/Ob0253937	29	up&down
ko00195	Photosynthesis	29/2785	144/16511	1.19	0.172437	0.513547	Ob0203772/Ob0206404/Ob0208003/Ob0208005/Ob0208023/Ob0208100/Ob0209155/Ob0214331/Ob0215137/Ob0215264/Ob0215830/Ob0222635/Ob0224818/Ob0228693/Ob0234305/Ob0235494/Ob0237989/Ob0238677/Ob0238706/Ob0240644/Ob0244647/Ob0245395/Ob0246997/Ob0251483/Ob0252442/Ob0252858/Ob0253173/Ob0253522/Syringa_oblata_newGene_21066	29	up&down
ko00030	Pentose phosphate pathway	29/2785	145/16511	1.19	0.182616	0.530914	Ob0203167/Ob0208587/Ob0209965/Ob0210311/Ob0210314/Ob0210552/Ob0210575/Ob0210732/Ob0210791/Ob0211915/Ob0211932/Ob0211945/Ob0212077/Ob0215836/Ob0216195/Ob0217416/Ob0218646/Ob0221176/Ob0225279/Ob0226401/Ob0227719/Ob0227934/Ob0231823/Ob0233013/Ob0236885/Ob0241017/Ob0243340/Ob0249638/Ob0250937	29	up&down
ko00380	Tryptophan metabolism	29/2785	151/16511	1.14	0.249914	0.605623	Ob0202941/Ob0203047/Ob0209193/Ob0210073/Ob0211164/Ob0221007/Ob0221008/Ob0224748/Ob0226530/Ob0228199/Ob0228606/Ob0231871/Ob0234052/Ob0240223/Ob0240299/Ob0240330/Ob0245153/Ob0245260/Ob0245262/Ob0245266/Ob0246274/Ob0247244/Ob0247245/Ob0247247/Ob0247248/Ob0247251/Ob0247253/Ob0247254/Ob0251206	29	up&down
ko00400	Phenylalanine, tyrosine and tryptophan biosynthesis	28/2785	137/16511	1.21	0.157024	0.513547	Ob0201415/Ob0204497/Ob0205650/Ob0207208/Ob0208060/Ob0210972/Ob0211285/Ob0211661/Ob0214421/Ob0219572/Ob0219692/Ob0220516/Ob0224991/Ob0227625/Ob0229948/Ob0234680/Ob0239638/Ob0239973/Ob0244308/Ob0246314/Ob0248219/Ob0251145/Ob0251615/Ob0252167/Ob0252236/Ob0252259/Ob0253186/Ob0253833	28	up&down
ko00330	Arginine and proline metabolism	28/2785	172/16511	0.97	0.613764	0.918085	Ob0201072/Ob0201710/Ob0203801/Ob0210755/Ob0211745/Ob0218303/Ob0218611/Ob0219572/Ob0221007/Ob0221008/Ob0221793/Ob0224748/Ob0224763/Ob0225614/Ob0226530/Ob0228002/Ob0232873/Ob0240223/Ob0245260/Ob0245262/Ob0245266/Ob0246440/Ob0251206/Ob0252031/Ob0252236/Ob0252259/Syringa_oblata_newGene_12204/Syringa_oblata_newGene_1876	28	up&down
ko00260	Glycine, serine and threonine metabolism	28/2785	175/16511	0.95	0.652076	0.918085	Ob0201364/Ob0201910/Ob0204909/Ob0206637/Ob0207025/Ob0207577/Ob0209107/Ob0214421/Ob0221787/Ob0223829/Ob0224386/Ob0227141/Ob0231214/Ob0233261/Ob0234052/Ob0236642/Ob0239847/Ob0240261/Ob0240761/Ob0243418/Ob0243498/Ob0244308/Ob0246314/Ob0248630/Ob0250307/Ob0251145/Ob0251292/Ob0253611	28	up&down
ko00950	Isoquinoline alkaloid biosynthesis	27/2785	133/16511	1.2	0.171368	0.513547	Ob0201910/Ob0204497/Ob0207202/Ob0208867/Ob0209193/Ob0211164/Ob0219572/Ob0221853/Ob0224386/Ob0225942/Ob0228931/Ob0231214/Ob0233173/Ob0233181/Ob0236642/Ob0246087/Ob0247244/Ob0247245/Ob0247247/Ob0247248/Ob0247251/Ob0247253/Ob0247254/Ob0248219/Ob0252236/Ob0252259/Ob0253186	27	up&down
ko01212	Fatty acid metabolism	27/2785	169/16511	0.95	0.653693	0.918085	Ob0200135/Ob0200146/Ob0200201/Ob0200622/Ob0207236/Ob0208957/Ob0213284/Ob0213853/Ob0216760/Ob0217355/Ob0217437/Ob0218880/Ob0220799/Ob0225562/Ob0228008/Ob0228842/Ob0232171/Ob0232345/Ob0236554/Ob0240603/Ob0242267/Ob0246274/Ob0247444/Ob0248069/Ob0248318/Ob0248356/Ob0248402	27	up&down
ko00592	alpha-Linolenic acid metabolism	26/2785	112/16511	1.38	0.0513469	0.329986	Ob0200622/Ob0206882/Ob0207236/Ob0209110/Ob0214747/Ob0215324/Ob0217239/Ob0217297/Ob0218982/Ob0220792/Ob0223695/Ob0230197/Ob0230409/Ob0232262/Ob0238915/Ob0238949/Ob0239794/Ob0240603/Ob0240937/Ob0242866/Ob0243070/Ob0243071/Ob0245921/Ob0247907/Ob0248069/Ob0248318	26	up&down
ko00941	Flavonoid biosynthesis	25/2785	139/16511	1.07	0.396301	0.733188	Ob0202807/Ob0213762/Ob0215469/Ob0215748/Ob0215749/Ob0215784/Ob0216033/Ob0217555/Ob0218221/Ob0218285/Ob0218286/Ob0224237/Ob0224578/Ob0226678/Ob0226781/Ob0227831/Ob0230359/Ob0231998/Ob0238653/Ob0240315/Ob0242514/Ob0253509/Ob0253925/Syringa_oblata_newGene_11051/Syringa_oblata_newGene_4200	25	up&down
ko00909	Sesquiterpenoid and triterpenoid biosynthesis	24/2785	162/16511	0.88	0.787743	0.918085	Ob0202574/Ob0204107/Ob0204979/Ob0205193/Ob0205194/Ob0206560/Ob0206561/Ob0209214/Ob0212635/Ob0215847/Ob0217274/Ob0221209/Ob0221760/Ob0221772/Ob0224770/Ob0226616/Ob0233693/Ob0233709/Ob0238300/Ob0238454/Ob0239776/Ob0242563/Ob0243537/Ob0246436	24	up&down
ko00410	beta-Alanine metabolism	23/2785	108/16511	1.26	0.135685	0.502058	Ob0200622/Ob0201072/Ob0201910/Ob0207236/Ob0211745/Ob0216798/Ob0216804/Ob0218611/Ob0224386/Ob0225614/Ob0228002/Ob0231214/Ob0232430/Ob0232873/Ob0234057/Ob0234496/Ob0236092/Ob0236642/Ob0240223/Ob0245260/Ob0245262/Ob0245266/Ob0251206	23	up&down
ko00900	Terpenoid backbone biosynthesis	23/2785	151/16511	0.9	0.737074	0.918085	Ob0202929/Ob0203137/Ob0203480/Ob0203984/Ob0204962/Ob0206355/Ob0208328/Ob0215852/Ob0222609/Ob0223993/Ob0226851/Ob0228361/Ob0228363/Ob0233636/Ob0240259/Ob0243775/Ob0246274/Ob0247088/Ob0249300/Ob0249549/Ob0249969/Ob0252717/Ob0253227	23	up&down
ko00020	Citrate cycle (TCA cycle)	23/2785	163/16511	0.84	0.853859	0.918085	Ob0200503/Ob0204978/Ob0205334/Ob0206941/Ob0210173/Ob0222825/Ob0226187/Ob0226189/Ob0226392/Ob0226692/Ob0231948/Ob0231949/Ob0232088/Ob0234052/Ob0234814/Ob0234850/Ob0237517/Ob0240912/Ob0243574/Ob0246062/Ob0246093/Ob0249263/Ob0251990	23	up&down
ko01210	2-Oxocarboxylic acid metabolism	23/2785	182/16511	0.75	0.952953	0.918085	Ob0203592/Ob0203659/Ob0205334/Ob0213217/Ob0213341/Ob0219572/Ob0226187/Ob0226189/Ob0233261/Ob0237587/Ob0237933/Ob0238055/Ob0238289/Ob0238663/Ob0239827/Ob0239847/Ob0240761/Ob0241609/Ob0246093/Ob0246115/Ob0248464/Ob0252236/Ob0252259	23	up&down
ko03008	Ribosome biogenesis in eukaryotes	23/2785	264/16511	0.52	0.999959	0.918085	Ob0201506/Ob0201749/Ob0202310/Ob0203324/Ob0206424/Ob0209012/Ob0209741/Ob0210555/Ob0221774/Ob0224483/Ob0227245/Ob0228173/Ob0230220/Ob0233078/Ob0235309/Ob0238004/Ob0239716/Ob0241511/Ob0247301/Ob0249259/Ob0250056/Ob0250789/Ob0250811	23	up&down
ko00945	Stilbenoid, diarylheptanoid and gingerol biosynthesis	21/2785	97/16511	1.28	0.131408	0.502058	Ob0200624/Ob0200625/Ob0200628/Ob0200629/Ob0213762/Ob0215748/Ob0215749/Ob0215784/Ob0216033/Ob0218221/Ob0218285/Ob0218286/Ob0224578/Ob0226678/Ob0230359/Ob0231998/Ob0242514/Ob0253509/Ob0253925/Syringa_oblata_newGene_11051/Syringa_oblata_newGene_4200	21	up&down
ko00130	Ubiquinone and other terpenoid-quinone biosynthesis	21/2785	138/16511	0.9	0.731961	0.918085	Ob0200889/Ob0202067/Ob0204434/Ob0204497/Ob0206895/Ob0212358/Ob0212371/Ob0222516/Ob0222517/Ob0224328/Ob0224589/Ob0235080/Ob0236294/Ob0239780/Ob0244570/Ob0246461/Ob0248219/Ob0249013/Ob0250321/Ob0253186/Syringa_oblata_newGene_6554	21	up&down
ko03050	Proteasome	21/2785	174/16511	0.72	0.968574	0.918085	Ob0201761/Ob0208209/Ob0209288/Ob0215478/Ob0216887/Ob0216945/Ob0216989/Ob0220043/Ob0222545/Ob0232061/Ob0233191/Ob0234875/Ob0238178/Ob0240658/Ob0240674/Ob0243424/Ob0246988/Ob0247000/Ob0250667/Ob0250832/Ob0250895	21	up&down
ko00904	Diterpenoid biosynthesis	20/2785	116/16511	1.02	0.495694	0.890101	Ob0200295/Ob0200313/Ob0202616/Ob0203699/Ob0206610/Ob0209428/Ob0217080/Ob0218856/Ob0219502/Ob0222973/Ob0232015/Ob0241961/Ob0243826/Ob0251093/Ob0252959/Syringa_oblata_newGene_14279/Syringa_oblata_newGene_16237/Syringa_oblata_newGene_18122/Syringa_oblata_newGene_19557/Syringa_oblata_newGene_20220	20	up&down
ko00071	Fatty acid degradation	20/2785	128/16511	0.93	0.682727	0.918085	Ob0200622/Ob0203458/Ob0203541/Ob0206882/Ob0207236/Ob0208957/Ob0216760/Ob0228008/Ob0235158/Ob0236062/Ob0240223/Ob0240603/Ob0242866/Ob0245260/Ob0245262/Ob0245266/Ob0246274/Ob0248069/Ob0248318/Ob0251206	20	up&down
ko00531	Glycosaminoglycan degradation	19/2785	84/16511	1.34	0.105624	0.502058	Ob0201642/Ob0201829/Ob0212451/Ob0214645/Ob0217524/Ob0222917/Ob0224053/Ob0224075/Ob0226803/Ob0229430/Ob0232662/Ob0233907/Ob0234216/Ob0238155/Ob0240269/Ob0244580/Ob0249779/Ob0251703/Ob0252198	19	up&down
ko00920	Sulfur metabolism	19/2785	86/16511	1.31	0.126004	0.502058	Ob0204372/Ob0210277/Ob0212157/Ob0214221/Ob0216551/Ob0216614/Ob0221239/Ob0222774/Ob0223090/Ob0223128/Ob0226984/Ob0228278/Ob0234468/Ob0239507/Ob0240251/Ob0248355/Ob0252530/Ob0252819/Syringa_oblata_newGene_3915	19	up&down
ko00770	Pantothenate and CoA biosynthesis	19/2785	116/16511	0.97	0.594677	0.918085	Ob0201072/Ob0203592/Ob0213217/Ob0218611/Ob0228002/Ob0230956/Ob0234165/Ob0234496/Ob0236092/Ob0237933/Ob0238289/Ob0240223/Ob0245260/Ob0245262/Ob0245266/Ob0246115/Ob0247722/Ob0248464/Ob0251206	19	up&down
ko00510	N-Glycan biosynthesis	19/2785	127/16511	0.89	0.75217	0.918085	Ob0205134/Ob0205505/Ob0206920/Ob0209243/Ob0209824/Ob0209939/Ob0220000/Ob0224228/Ob0226313/Ob0228690/Ob0229537/Ob0237883/Ob0241611/Ob0242377/Ob0247435/Ob0248382/Ob0252851/Syringa_oblata_newGene_20161/Syringa_oblata_newGene_2167	19	up&down
ko00100	Steroid biosynthesis	18/2785	72/16511	1.48	0.0506985	0.329986	Ob0202574/Ob0203687/Ob0206302/Ob0213120/Ob0215855/Ob0216187/Ob0222334/Ob0224770/Ob0225273/Ob0226616/Ob0232209/Ob0233693/Ob0233709/Ob0237719/Ob0245921/Ob0250041/Ob0250855/Syringa_oblata_newGene_8918	18	up&down
ko00860	Porphyrin and chlorophyll metabolism	18/2785	95/16511	1.12	0.333483	0.690931	Ob0206025/Ob0206861/Ob0209287/Ob0209490/Ob0217536/Ob0221752/Ob0229808/Ob0233564/Ob0233684/Ob0234474/Ob0236255/Ob0237781/Ob0238678/Ob0238705/Ob0240698/Ob0241021/Ob0243775/Ob0249406	18	up&down
ko00902	Monoterpenoid biosynthesis	18/2785	96/16511	1.11	0.350826	0.690931	Ob0203131/Ob0203192/Ob0213567/Ob0214494/Ob0225200/Ob0227332/Ob0231427/Ob0232131/Ob0232165/Ob0232167/Ob0232168/Ob0232415/Ob0251580/Ob0251581/Ob0252865/Ob0252866/Ob0252909/Syringa_oblata_newGene_7844	18	up&down
ko03060	Protein export	18/2785	133/16511	0.8	0.876384	0.918085	Ob0200121/Ob0205599/Ob0208195/Ob0209624/Ob0217122/Ob0224451/Ob0224950/Ob0229859/Ob0230213/Ob0231956/Ob0232162/Ob0235167/Ob0238520/Ob0241763/Ob0247427/Ob0247478/Syringa_oblata_newGene_19922/Syringa_oblata_newGene_3130	18	up&down
ko00590	Arachidonic acid metabolism	17/2785	67/16511	1.5	0.049875	0.329986	Ob0200255/Ob0201509/Ob0214979/Ob0220026/Ob0221881/Ob0223382/Ob0223465/Ob0236261/Ob0236591/Ob0238816/Ob0244796/Ob0245921/Ob0248038/Ob0248941/Ob0251844/Syringa_oblata_newGene_13557/Syringa_oblata_newGene_3093	17	up&down
ko00760	Nicotinate and nicotinamide metabolism	17/2785	74/16511	1.36	0.108344	0.502058	Ob0202121/Ob0203383/Ob0207293/Ob0207322/Ob0210276/Ob0210371/Ob0214231/Ob0222704/Ob0225605/Ob0230956/Ob0234165/Ob0238694/Ob0240875/Ob0242876/Ob0244244/Ob0247722/Ob0248831	17	up&down
ko00073	Cutin, suberine and wax biosynthesis	17/2785	90/16511	1.12	0.345074	0.690931	Ob0200144/Ob0203404/Ob0210790/Ob0211051/Ob0211373/Ob0218601/Ob0220783/Ob0221246/Ob0227593/Ob0228377/Ob0232538/Ob0235963/Ob0237573/Ob0240355/Ob0244076/Ob0244077/Ob0251686	17	up&down
ko00513	Various types of N-glycan biosynthesis	17/2785	97/16511	1.04	0.4731	0.862208	Ob0204696/Ob0205134/Ob0206920/Ob0209243/Ob0209824/Ob0217637/Ob0220000/Ob0224228/Ob0228690/Ob0237883/Ob0241611/Ob0247344/Ob0248382/Ob0251703/Ob0252851/Syringa_oblata_newGene_20161/Syringa_oblata_newGene_2167	17	up&down
ko04130	SNARE interactions in vesicular transport	17/2785	105/16511	0.96	0.614192	0.918085	Ob0200426/Ob0200672/Ob0212793/Ob0212817/Ob0214776/Ob0216064/Ob0217790/Ob0221143/Ob0226741/Ob0229878/Ob0234059/Ob0237053/Ob0245820/Ob0246750/Ob0247310/Ob0248698/Ob0249306	17	up&down
ko00061	Fatty acid biosynthesis	17/2785	116/16511	0.87	0.773816	0.918085	Ob0200135/Ob0200146/Ob0200201/Ob0208957/Ob0213284/Ob0213853/Ob0216760/Ob0217355/Ob0217437/Ob0220799/Ob0225562/Ob0228008/Ob0232171/Ob0232345/Ob0236554/Ob0242267/Ob0248356	17	up&down
ko03410	Base excision repair	17/2785	124/16511	0.81	0.857195	0.918085	Ob0201027/Ob0208820/Ob0209618/Ob0209619/Ob0210556/Ob0218883/Ob0228364/Ob0234683/Ob0235847/Ob0236049/Ob0236060/Ob0238001/Ob0245601/Ob0248207/Ob0248694/Ob0251410/Ob0251816	17	up&down
ko00910	Nitrogen metabolism	16/2785	76/16511	1.25	0.202021	0.53592	Ob0201221/Ob0203114/Ob0203635/Ob0212937/Ob0213386/Ob0214269/Ob0218026/Ob0222411/Ob0231321/Ob0232396/Ob0235685/Ob0235686/Ob0241237/Ob0249230/Ob0249235/Ob0252081	16	up&down
ko00310	Lysine degradation	16/2785	119/16511	0.8	0.871271	0.918085	Ob0206623/Ob0210979/Ob0231409/Ob0234052/Ob0237574/Ob0240223/Ob0241934/Ob0244470/Ob0245260/Ob0245262/Ob0245266/Ob0246274/Ob0247891/Ob0249715/Ob0251206/Syringa_oblata_newGene_12785	16	up&down
ko00604	Glycosphingolipid biosynthesis - ganglio series	15/2785	65/16511	1.37	0.122262	0.502058	Ob0201829/Ob0212451/Ob0214645/Ob0217524/Ob0222917/Ob0224053/Ob0224075/Ob0226803/Ob0232662/Ob0233907/Ob0238155/Ob0240269/Ob0249779/Ob0251703/Ob0252198	15	up&down
ko00565	Ether lipid metabolism	15/2785	76/16511	1.17	0.294469	0.665855	Ob0205835/Ob0206580/Ob0206839/Ob0206840/Ob0214842/Ob0225209/Ob0225235/Ob0226910/Ob0233171/Ob0242381/Ob0242397/Ob0243090/Ob0245921/Ob0251571/Syringa_oblata_newGene_19004	15	up&down
ko00650	Butanoate metabolism	14/2785	57/16511	1.46	0.088515	0.493241	Ob0206355/Ob0208328/Ob0212922/Ob0216798/Ob0216804/Ob0221149/Ob0237933/Ob0238289/Ob0238510/Ob0244182/Ob0246274/Ob0248464/Ob0251255/Ob0253540	14	up&down
ko03020	RNA polymerase	14/2785	124/16511	0.67	0.968293	0.918085	Ob0209940/Ob0216821/Ob0227070/Ob0228962/Ob0237233/Syringa_oblata_newGene_11084/Syringa_oblata_newGene_19672/Syringa_oblata_newGene_3020/Syringa_oblata_newGene_3605/Syringa_oblata_newGene_4346/Syringa_oblata_newGene_4490/Syringa_oblata_newGene_4491/Syringa_oblata_newGene_4608/Syringa_oblata_newGene_9847	14	up&down
ko00250	Alanine, aspartate and glutamate metabolism	14/2785	125/16511	0.66	0.970846	0.918085	Ob0203114/Ob0203332/Ob0207025/Ob0211495/Ob0213386/Ob0216798/Ob0216804/Ob0219572/Ob0235685/Ob0235686/Ob0248630/Ob0252236/Ob0252259/Ob0253540	14	up&down
ko00740	Riboflavin metabolism	13/2785	58/16511	1.33	0.168651	0.513547	Ob0201708/Ob0206138/Ob0206139/Ob0211130/Ob0224990/Ob0226558/Ob0228290/Ob0230956/Ob0234165/Ob0240719/Ob0245848/Ob0247722/Ob0250372	13	up&down
ko00062	Fatty acid elongation	13/2785	88/16511	0.88	0.742488	0.918085	Ob0203535/Ob0207913/Ob0208514/Ob0214664/Ob0214731/Ob0228842/Ob0232177/Ob0232640/Ob0233035/Ob0240506/Ob0240507/Ob0247444/Ob0247555	13	up&down
ko00960	Tropane, piperidine and pyridine alkaloid biosynthesis	13/2785	94/16511	0.82	0.822073	0.918085	Ob0201910/Ob0202067/Ob0204497/Ob0205650/Ob0217913/Ob0219572/Ob0224386/Ob0231214/Ob0236642/Ob0248219/Ob0252236/Ob0252259/Ob0253186	13	up&down
ko00901	Indole alkaloid biosynthesis	12/2785	47/16511	1.51	0.0864201	0.493241	Ob0207296/Ob0207490/Ob0207758/Ob0207821/Ob0211981/Ob0211982/Ob0212114/Ob0212546/Ob0212560/Ob0213142/Ob0217761/Syringa_oblata_newGene_6202	12	up&down
ko00965	Betalain biosynthesis	12/2785	52/16511	1.37	0.155352	0.513547	Ob0202481/Ob0209193/Ob0211164/Ob0222481/Ob0231123/Ob0247244/Ob0247245/Ob0247247/Ob0247248/Ob0247251/Ob0247253/Ob0247254	12	up&down
ko00790	Folate biosynthesis	12/2785	59/16511	1.21	0.285703	0.658224	Ob0201509/Ob0210066/Ob0211891/Ob0224990/Ob0225716/Ob0226558/Ob0226747/Ob0227056/Ob0236261/Ob0240031/Ob0244796/Syringa_oblata_newGene_3093	12	up&down
ko00730	Thiamine metabolism	12/2785	70/16511	1.02	0.525094	0.918085	Ob0203137/Ob0208073/Ob0209423/Ob0210020/Ob0211130/Ob0211269/Ob0220242/Ob0229924/Ob0242444/Ob0242694/Ob0245447/Ob0249969	12	up&down
ko00640	Propanoate metabolism	12/2785	87/16511	0.82	0.817699	0.918085	Ob0200622/Ob0207236/Ob0211451/Ob0217355/Ob0220799/Ob0232171/Ob0232430/Ob0234052/Ob0234057/Ob0234850/Ob0238531/Ob0246274	12	up&down
ko03022	Basal transcription factors	12/2785	116/16511	0.61	0.98267	0.918085	Ob0200270/Ob0209114/Ob0211041/Ob0212971/Ob0226448/Ob0226452/Ob0228613/Ob0228806/Ob0239875/Ob0251861/Ob0253137/Syringa_oblata_newGene_1654	12	up&down
ko00340	Histidine metabolism	11/2785	58/16511	1.12	0.386779	0.726581	Ob0205650/Ob0209594/Ob0230651/Ob0233512/Ob0237664/Ob0238769/Ob0240223/Ob0245260/Ob0245262/Ob0245266/Ob0251206	11	up&down
ko00220	Arginine biosynthesis	11/2785	106/16511	0.62	0.978225	0.918085	Ob0203114/Ob0203659/Ob0205489/Ob0213341/Ob0213386/Ob0219572/Ob0221793/Ob0238663/Ob0241609/Ob0252236/Ob0252259	11	up&down
ko01040	Biosynthesis of unsaturated fatty acids	10/2785	39/16511	1.52	0.108921	0.502058	Ob0200622/Ob0207236/Ob0217437/Ob0218880/Ob0228842/Ob0232177/Ob0247444/Ob0248318/Ob0248356/Ob0248402	10	up&down
ko00906	Carotenoid biosynthesis	10/2785	110/16511	0.54	0.993354	0.918085	Ob0218042/Ob0220751/Ob0224887/Ob0227859/Ob0232552/Ob0236463/Ob0238239/Ob0251288/Ob0251366/Ob0251853	10	up&down
ko00905	Brassinosteroid biosynthesis	9/2785	45/16511	1.19	0.344475	0.690931	Ob0201441/Ob0202313/Ob0203222/Ob0221596/Ob0223767/Ob0227485/Ob0241008/Ob0241009/Syringa_oblata_newGene_20614	9	up&down
ko00563	Glycosylphosphatidylinositol (GPI)-anchor biosynthesis	9/2785	59/16511	0.9	0.682876	0.918085	Ob0201436/Ob0214555/Ob0247857/Ob0247858/Ob0248673/Syringa_oblata_newGene_11840/Syringa_oblata_newGene_13562/Syringa_oblata_newGene_13572/Syringa_oblata_newGene_3810	9	up&down
ko04136	Autophagy - other	9/2785	95/16511	0.56	0.986043	0.918085	Ob0200988/Ob0205644/Ob0206985/Ob0209998/Ob0219971/Ob0236134/Ob0239627/Ob0250346/Ob0253146	9	up&down
ko00196	Photosynthesis - antenna proteins	8/2785	36/16511	1.32	0.252952	0.605623	Ob0200203/Ob0200204/Ob0213430/Ob0224273/Ob0230444/Ob0239124/Ob0241368/Ob0252524	8	up&down
ko00750	Vitamin B6 metabolism	7/2785	26/16511	1.6	0.135149	0.502058	Ob0201364/Ob0202145/Ob0207577/Ob0207791/Ob0213306/Ob0224092/Ob0233065	7	up&down
ko00603	Glycosphingolipid biosynthesis - globo and isoglobo series	7/2785	27/16511	1.54	0.157376	0.513547	Ob0205233/Ob0224671/Ob0228887/Ob0234712/Ob0246353/Ob0248079/Ob0251703	7	up&down
ko00300	Lysine biosynthesis	7/2785	29/16511	1.43	0.206283	0.53592	Ob0217948/Ob0233261/Ob0239847/Ob0240761/Ob0243361/Ob0251292/Syringa_oblata_newGene_6740	7	up&down
ko00290	Valine, leucine and isoleucine biosynthesis	7/2785	42/16511	0.99	0.577901	0.918085	Ob0203592/Ob0213217/Ob0237587/Ob0237933/Ob0238289/Ob0246115/Ob0248464	7	up&down
ko00943	Isoflavonoid biosynthesis	7/2785	45/16511	0.92	0.654332	0.918085	Ob0220041/Ob0222742/Ob0231467/Ob0237295/Ob0238370/Ob0248846/Ob0248849	7	up&down
ko00072	Synthesis and degradation of ketone bodies	6/2785	16/16511	2.22	0.039753	0.329986	Ob0206355/Ob0208328/Ob0212922/Ob0244182/Ob0246274/Ob0251255	6	up&down
ko00942	Anthocyanin biosynthesis	5/2785	19/16511	1.56	0.205864	0.53592	Ob0222282/Ob0222283/Ob0228112/Ob0240244/Ob0252156	5	up&down
ko00903	Limonene and pinene degradation	5/2785	24/16511	1.24	0.380925	0.726581	Ob0240223/Ob0245260/Ob0245262/Ob0245266/Ob0251206	5	up&down
ko00591	Linoleic acid metabolism	5/2785	31/16511	0.96	0.618048	0.918085	Ob0230197/Ob0233941/Ob0245921/Ob0248837/Syringa_oblata_newGene_9644	5	up&down
ko00670	One carbon pool by folate	5/2785	49/16511	0.6	0.93323	0.918085	Ob0226747/Ob0233405/Ob0233546/Ob0240261/Ob0251009	5	up&down
ko00780	Biotin metabolism	5/2785	54/16511	0.55	0.962357	0.918085	Ob0200201/Ob0212862/Ob0227723/Ob0232345/Ob0236554	5	up&down
ko00660	C5-Branched dibasic acid metabolism	4/2785	16/16511	1.48	0.278461	0.653876	Ob0237587/Ob0237933/Ob0238289/Ob0248464	4	up&down
ko04122	Sulfur relay system	4/2785	17/16511	1.39	0.319537	0.690931	Ob0221239/Ob0225716/Ob0227056/Ob0245895	4	up&down
ko00261	Monobactam biosynthesis	4/2785	24/16511	0.99	0.594869	0.918085	Ob0233261/Ob0239847/Ob0240761/Syringa_oblata_newGene_6740	4	up&down
ko00966	Glucosinolate biosynthesis	4/2785	25/16511	0.95	0.628747	0.918085	Ob0203592/Ob0237587/Ob0238055/Ob0239827	4	up&down
ko00514	Other types of O-glycan biosynthesis	4/2785	37/16511	0.64	0.891849	0.918085	Ob0208456/Ob0210286/Ob0217057/Ob0233282	4	up&down
ko00450	Selenocompound metabolism	4/2785	83/16511	0.29	0.999802	0.918085	Ob0213711/Ob0216809/Ob0221461/Ob0232218	4	up&down
ko00402	Benzoxazinoid biosynthesis	3/2785	22/16511	0.81	0.742977	0.918085	Ob0215402/Ob0249298/Ob0249299	3	up
ko00601	Glycosphingolipid biosynthesis - lacto and neolacto series	2/2785	5/16511	2.37	0.20011	0.53592	Ob0205233/Ob0246353	2	up&down
ko00430	Taurine and hypotaurine metabolism	2/2785	17/16511	0.7	0.807665	0.918085	Ob0216798/Ob0216804	2	up&down
ko03450	Non-homologous end-joining	2/2785	19/16511	0.62	0.854997	0.918085	Ob0206612/Ob0243910	2	up&down
ko00440	Phosphonate and phosphinate metabolism	2/2785	21/16511	0.56	0.891449	0.918085	Ob0205835/Ob0253650	2	up&down
ko00785	Lipoic acid metabolism	1/2785	9/16511	0.66	0.810441	0.918085	Ob0202677	1	down
ko00944	Flavone and flavonol biosynthesis	1/2785	22/16511	0.27	0.982871	0.918085	Ob0224237	1	up

## Sheet: WP-c
ID	Description	GeneRatio	BgRatio	Rich_factor	pvalue	qvalue	geneID	Count	regulated
ko04626	Plant-pathogen interaction	210/1979	1498/16511	1.17	0.0070134	0.0748702	Ob0200214/Ob0200322/Ob0200332/Ob0200394/Ob0200400/Ob0200456/Ob0200527/Ob0200752/Ob0200812/Ob0200858/Ob0200973/Ob0201562/Ob0202818/Ob0203523/Ob0203542/Ob0203921/Ob0204111/Ob0204148/Ob0204175/Ob0204271/Ob0204314/Ob0204817/Ob0204824/Ob0205230/Ob0205257/Ob0205473/Ob0205932/Ob0206956/Ob0206992/Ob0207065/Ob0207331/Ob0207349/Ob0207350/Ob0207913/Ob0208236/Ob0208514/Ob0208669/Ob0208898/Ob0209662/Ob0210417…	210	up&down
ko04075	Plant hormone signal transduction	154/1979	1106/16511	1.16	0.0240161	0.146063	Ob0200394/Ob0200527/Ob0200762/Ob0200841/Ob0201660/Ob0201685/Ob0202282/Ob0202491/Ob0202542/Ob0203287/Ob0203542/Ob0203710/Ob0204314/Ob0204824/Ob0205230/Ob0205431/Ob0206080/Ob0206475/Ob0207168/Ob0208669/Ob0209507/Ob0209640/Ob0209822/Ob0209976/Ob0210447/Ob0210928/Ob0211337/Ob0211619/Ob0211931/Ob0212019/Ob0212181/Ob0212380/Ob0213147/Ob0213462/Ob0213746/Ob0213887/Ob0215096/Ob0215139/Ob0215140/Ob0215371…	154	up&down
ko04016	MAPK signaling pathway - plant	108/1979	853/16511	1.06	0.28175	0.593157	Ob0200394/Ob0200527/Ob0200812/Ob0200841/Ob0200858/Ob0202941/Ob0203201/Ob0203542/Ob0204314/Ob0204824/Ob0205230/Ob0206475/Ob0206956/Ob0208669/Ob0209507/Ob0209976/Ob0210090/Ob0210417/Ob0211029/Ob0211337/Ob0212019/Ob0212337/Ob0212375/Ob0212380/Ob0213297/Ob0213462/Ob0213469/Ob0214998/Ob0215371/Ob0216015/Ob0216452/Ob0216506/Ob0217454/Ob0217465/Ob0217481/Ob0217773/Ob0218106/Ob0218230/Ob0218289/Ob0218833…	108	up&down
ko00500	Starch and sucrose metabolism	98/1979	502/16511	1.63	5.68089e-07	6.21908e-05	Ob0200418/Ob0202805/Ob0203003/Ob0203215/Ob0203240/Ob0203316/Ob0203628/Ob0204670/Ob0204954/Ob0206099/Ob0207823/Ob0208174/Ob0208398/Ob0208399/Ob0208795/Ob0209038/Ob0209412/Ob0209581/Ob0209752/Ob0209838/Ob0210479/Ob0210515/Ob0211081/Ob0211122/Ob0211452/Ob0211608/Ob0213137/Ob0214280/Ob0215514/Ob0215526/Ob0215688/Ob0215696/Ob0215886/Ob0216967/Ob0216972/Ob0217163/Ob0217166/Ob0217350/Ob0217712/Ob0217723…	98	up&down
ko04141	Protein processing in endoplasmic reticulum	85/1979	819/16511	0.87	0.936433	0.82311	Ob0200512/Ob0200617/Ob0201265/Ob0202372/Ob0202468/Ob0202818/Ob0203418/Ob0203426/Ob0204157/Ob0204258/Ob0204382/Ob0204796/Ob0205134/Ob0205163/Ob0205505/Ob0205701/Ob0206069/Ob0207432/Ob0208874/Ob0208997/Ob0210113/Ob0210239/Ob0212743/Ob0213910/Ob0215869/Ob0217101/Ob0221178/Ob0221183/Ob0221537/Ob0223319/Ob0223608/Ob0224639/Ob0225804/Ob0226196/Ob0226776/Ob0227112/Ob0227256/Ob0228243/Ob0228803/Ob0229859…	85	up&down
ko00040	Pentose and glucuronate interconversions	80/1979	577/16511	1.16	0.0904721	0.28298	Ob0201647/Ob0202335/Ob0204614/Ob0205680/Ob0206092/Ob0206988/Ob0209848/Ob0210027/Ob0210657/Ob0211655/Ob0211868/Ob0211971/Ob0211973/Ob0211974/Ob0212477/Ob0212553/Ob0212570/Ob0213769/Ob0213776/Ob0213827/Ob0214382/Ob0215185/Ob0215459/Ob0215460/Ob0215791/Ob0216191/Ob0216657/Ob0216865/Ob0217503/Ob0217706/Ob0217710/Ob0217711/Ob0217722/Ob0217972/Ob0220359/Ob0220360/Ob0220385/Ob0220388/Ob0221620/Ob0222232…	80	up&down
ko00940	Phenylpropanoid biosynthesis	71/1979	434/16511	1.36	0.00384952	0.0702368	Ob0201451/Ob0203891/Ob0204546/Ob0206895/Ob0207366/Ob0207433/Ob0209961/Ob0210383/Ob0211081/Ob0213357/Ob0213762/Ob0215530/Ob0216303/Ob0217104/Ob0218236/Ob0218239/Ob0219597/Ob0219844/Ob0219982/Ob0221344/Ob0222738/Ob0224589/Ob0225607/Ob0226678/Ob0226729/Ob0227253/Ob0227325/Ob0227327/Ob0228285/Ob0228287/Ob0230030/Ob0230347/Ob0230348/Ob0231582/Ob0231965/Ob0232355/Ob0233322/Ob0233757/Ob0235080/Ob0235637…	71	up&down
ko01200	Carbon metabolism	69/1979	641/16511	0.9	0.849569	0.82311	Ob0200503/Ob0200605/Ob0200606/Ob0200622/Ob0201012/Ob0201504/Ob0202332/Ob0202941/Ob0204940/Ob0206637/Ob0207448/Ob0208587/Ob0209298/Ob0210173/Ob0210277/Ob0210378/Ob0210410/Ob0210448/Ob0210552/Ob0210575/Ob0210791/Ob0211451/Ob0211915/Ob0212587/Ob0213543/Ob0216191/Ob0217416/Ob0218064/Ob0218698/Ob0219485/Ob0219486/Ob0220799/Ob0222300/Ob0223829/Ob0224186/Ob0226984/Ob0227362/Ob0227934/Ob0228403/Ob0229425…	69	up&down
ko01230	Biosynthesis of amino acids	65/1979	640/16511	0.85	0.937785	0.82311	Ob0200611/Ob0201504/Ob0202614/Ob0203619/Ob0205650/Ob0206637/Ob0207208/Ob0208587/Ob0210277/Ob0210369/Ob0210378/Ob0210448/Ob0210552/Ob0210575/Ob0211170/Ob0211495/Ob0211661/Ob0211915/Ob0212587/Ob0213386/Ob0213543/Ob0215301/Ob0216191/Ob0217416/Ob0217747/Ob0218064/Ob0218698/Ob0223829/Ob0224289/Ob0226396/Ob0226984/Ob0228403/Ob0229425/Ob0229889/Ob0230039/Ob0230040/Ob0230260/Ob0232184/Ob0232522/Ob0233261…	65	up&down
ko03040	Spliceosome	64/1979	745/16511	0.72	0.99903	0.82311	Ob0200222/Ob0200896/Ob0200897/Ob0201084/Ob0201115/Ob0202468/Ob0203285/Ob0205435/Ob0207109/Ob0207864/Ob0208894/Ob0210176/Ob0212676/Ob0213416/Ob0213605/Ob0213997/Ob0216655/Ob0220595/Ob0220750/Ob0222146/Ob0222571/Ob0223319/Ob0227619/Ob0227622/Ob0229910/Ob0229993/Ob0230017/Ob0230018/Ob0230019/Ob0230263/Ob0230690/Ob0231315/Ob0232707/Ob0235647/Ob0236057/Ob0236512/Ob0238603/Ob0239266/Ob0239345/Ob0240686…	64	up&down
ko04144	Endocytosis	61/1979	549/16511	0.93	0.758277	0.82311	Ob0200619/Ob0202251/Ob0202468/Ob0203683/Ob0205391/Ob0205905/Ob0206297/Ob0206347/Ob0206767/Ob0207459/Ob0211962/Ob0212051/Ob0213557/Ob0213615/Ob0216566/Ob0216791/Ob0218028/Ob0220587/Ob0222410/Ob0223319/Ob0224836/Ob0225067/Ob0225209/Ob0225235/Ob0226113/Ob0228833/Ob0229501/Ob0229993/Ob0230017/Ob0230018/Ob0230019/Ob0230263/Ob0230583/Ob0230690/Ob0231412/Ob0236338/Ob0238603/Ob0238639/Ob0239262/Ob0239697…	61	up&down
ko03010	Ribosome	60/1979	655/16511	0.76	0.991932	0.82311	Ob0200647/Ob0200786/Ob0201258/Ob0201464/Ob0202112/Ob0203366/Ob0205869/Ob0207979/Ob0210278/Ob0210288/Ob0210290/Ob0211124/Ob0211125/Ob0212060/Ob0213173/Ob0214278/Ob0215351/Ob0215414/Ob0216062/Ob0216395/Ob0216637/Ob0216705/Ob0216785/Ob0217399/Ob0217849/Ob0219195/Ob0219224/Ob0220106/Ob0222772/Ob0227087/Ob0228458/Ob0230881/Ob0231916/Ob0233049/Ob0233236/Ob0234199/Ob0234626/Ob0235043/Ob0235275/Ob0237098…	60	up&down
ko00010	Glycolysis / Gluconeogenesis	52/1979	371/16511	1.17	0.12878	0.361487	Ob0201425/Ob0201504/Ob0201895/Ob0204940/Ob0206637/Ob0206882/Ob0208587/Ob0210173/Ob0210378/Ob0210410/Ob0210448/Ob0210552/Ob0210575/Ob0210656/Ob0210684/Ob0210791/Ob0211451/Ob0211915/Ob0212587/Ob0213543/Ob0215836/Ob0217416/Ob0217731/Ob0218064/Ob0218698/Ob0219485/Ob0219486/Ob0221620/Ob0221816/Ob0226401/Ob0228403/Ob0229425/Ob0229613/Ob0230260/Ob0230493/Ob0232184/Ob0232289/Ob0233877/Ob0234814/Ob0236062…	52	up&down
ko00520	Amino sugar and nucleotide sugar metabolism	52/1979	479/16511	0.91	0.799356	0.82311	Ob0201647/Ob0205180/Ob0209735/Ob0209883/Ob0210657/Ob0212651/Ob0214382/Ob0215540/Ob0215688/Ob0215696/Ob0216657/Ob0216865/Ob0217346/Ob0217503/Ob0218508/Ob0218687/Ob0219485/Ob0219486/Ob0220096/Ob0220759/Ob0220760/Ob0222232/Ob0222239/Ob0222243/Ob0226401/Ob0227819/Ob0228063/Ob0228566/Ob0231557/Ob0231612/Ob0232644/Ob0235888/Ob0235902/Ob0238228/Ob0238229/Ob0240134/Ob0240179/Ob0242070/Ob0242396/Ob0244253…	52	up&down
ko00270	Cysteine and methionine metabolism	50/1979	296/16511	1.41	0.00752302	0.0748702	Ob0200503/Ob0201686/Ob0202614/Ob0203288/Ob0203801/Ob0204497/Ob0207025/Ob0210221/Ob0210277/Ob0210369/Ob0210755/Ob0211170/Ob0221239/Ob0222281/Ob0224289/Ob0224799/Ob0224801/Ob0226396/Ob0226984/Ob0227004/Ob0227362/Ob0228255/Ob0229889/Ob0230039/Ob0230040/Ob0231560/Ob0232088/Ob0232510/Ob0232522/Ob0233261/Ob0233474/Ob0235556/Ob0237698/Ob0239847/Ob0240761/Ob0243574/Ob0243733/Ob0246062/Ob0246696/Ob0246848…	50	up&down
ko03013	RNA transport	44/1979	702/16511	0.52	1	0.82311	Ob0200397/Ob0201217/Ob0202310/Ob0208310/Ob0209753/Ob0210113/Ob0210401/Ob0210611/Ob0211899/Ob0213236/Ob0216583/Ob0217810/Ob0218009/Ob0219378/Ob0220750/Ob0221774/Ob0222146/Ob0225397/Ob0225450/Ob0232093/Ob0232352/Ob0233103/Ob0235629/Ob0236057/Ob0236512/Ob0242714/Ob0243838/Ob0244163/Ob0244336/Ob0246891/Ob0248934/Ob0249081/Ob0251277/Ob0251306/Ob0253358/Syringa_oblata_newGene_10876/Syringa_oblata_newGe…	44	up&down
ko04120	Ubiquitin mediated proteolysis	41/1979	441/16511	0.78	0.970274	0.82311	Ob0200148/Ob0200158/Ob0200298/Ob0201893/Ob0202726/Ob0202765/Ob0204068/Ob0205267/Ob0207979/Ob0208304/Ob0208329/Ob0208752/Ob0213207/Ob0213474/Ob0218235/Ob0218287/Ob0219336/Ob0222435/Ob0223302/Ob0225418/Ob0225804/Ob0227112/Ob0227776/Ob0229100/Ob0229612/Ob0232537/Ob0233049/Ob0234602/Ob0235817/Ob0237188/Ob0237974/Ob0243022/Ob0244514/Ob0246473/Ob0248000/Ob0248975/Ob0248976/Ob0252616/Syringa_oblata_newG…	41	up&down
ko00052	Galactose metabolism	40/1979	371/16511	0.9	0.787068	0.82311	Ob0200637/Ob0200722/Ob0201647/Ob0201829/Ob0208587/Ob0209735/Ob0210448/Ob0210657/Ob0210849/Ob0211217/Ob0211915/Ob0214645/Ob0216657/Ob0217061/Ob0217416/Ob0217503/Ob0219485/Ob0219486/Ob0220274/Ob0221816/Ob0222232/Ob0222388/Ob0224052/Ob0224075/Ob0226401/Ob0228566/Ob0229592/Ob0231612/Ob0231626/Ob0232662/Ob0234712/Ob0238155/Ob0244253/Ob0245718/Ob0246247/Ob0246825/Ob0248134/Syringa_oblata_newGene_17693/…	40	up&down
ko03030	DNA replication	40/1979	389/16511	0.86	0.871124	0.82311	Ob0200162/Ob0200732/Ob0201313/Ob0203079/Ob0203216/Ob0206049/Ob0208568/Ob0208823/Ob0209616/Ob0209618/Ob0209619/Ob0210527/Ob0210940/Ob0212510/Ob0213530/Ob0214610/Ob0214958/Ob0219194/Ob0220670/Ob0223699/Ob0226914/Ob0229221/Ob0230215/Ob0233004/Ob0234032/Ob0234647/Ob0234684/Ob0234909/Ob0234913/Ob0236049/Ob0236060/Ob0236273/Ob0238107/Ob0239295/Ob0243833/Ob0246834/Ob0246996/Ob0248694/Ob0249965/Ob0251501	40	up&down
ko03440	Homologous recombination	40/1979	428/16511	0.78	0.96593	0.82311	Ob0200162/Ob0200732/Ob0200802/Ob0203079/Ob0203216/Ob0206612/Ob0208568/Ob0208823/Ob0209191/Ob0209616/Ob0209618/Ob0209619/Ob0210940/Ob0212066/Ob0213400/Ob0213530/Ob0214610/Ob0214958/Ob0216063/Ob0217152/Ob0219194/Ob0224435/Ob0224443/Ob0226794/Ob0226914/Ob0229221/Ob0230215/Ob0231952/Ob0234032/Ob0234647/Ob0234684/Ob0234784/Ob0234909/Ob0234913/Ob0236273/Ob0239295/Ob0242332/Ob0247103/Ob0249965/Ob0251501	40	up&down
ko02010	ABC transporters	39/1979	228/16511	1.43	0.0137711	0.106559	Ob0205567/Ob0205864/Ob0206492/Ob0207206/Ob0207455/Ob0208510/Ob0208829/Ob0211946/Ob0216324/Ob0216337/Ob0217804/Ob0222980/Ob0223133/Ob0223135/Ob0224322/Ob0228404/Ob0229069/Ob0230221/Ob0232193/Ob0232194/Ob0232206/Ob0236403/Ob0236879/Ob0238554/Ob0238764/Ob0238974/Ob0240961/Ob0242150/Ob0244062/Ob0246117/Ob0246547/Ob0248040/Ob0248911/Ob0250554/Ob0251223/Ob0252576/Ob0252897/Ob0253166/Ob0253167	39	up&down
ko00561	Glycerolipid metabolism	39/1979	256/16511	1.27	0.0682285	0.248974	Ob0200281/Ob0200731/Ob0200808/Ob0200894/Ob0200921/Ob0201425/Ob0204193/Ob0207212/Ob0209268/Ob0211146/Ob0219690/Ob0221620/Ob0223336/Ob0224114/Ob0225251/Ob0227404/Ob0228201/Ob0229613/Ob0230304/Ob0230493/Ob0232289/Ob0233450/Ob0234083/Ob0234712/Ob0235228/Ob0235575/Ob0236087/Ob0237166/Ob0238552/Ob0241164/Ob0241200/Ob0245260/Ob0245262/Ob0245266/Ob0246410/Ob0249626/Ob0249660/Ob0250976/Ob0251206	39	up&down
ko00620	Pyruvate metabolism	36/1979	235/16511	1.28	0.072458	0.255879	Ob0200503/Ob0200605/Ob0200606/Ob0201012/Ob0201425/Ob0202332/Ob0204940/Ob0207448/Ob0209298/Ob0210173/Ob0210410/Ob0211451/Ob0212587/Ob0218064/Ob0220799/Ob0222300/Ob0227362/Ob0229613/Ob0230971/Ob0232088/Ob0232171/Ob0234814/Ob0238552/Ob0241200/Ob0241762/Ob0242704/Ob0243574/Ob0245260/Ob0245262/Ob0245266/Ob0246062/Ob0246113/Ob0251206/Ob0251990/Ob0252390/Ob0253095	36	up&down
ko00053	Ascorbate and aldarate metabolism	36/1979	313/16511	0.96	0.631262	0.82311	Ob0200438/Ob0201425/Ob0201647/Ob0202162/Ob0202516/Ob0204021/Ob0208109/Ob0208254/Ob0210657/Ob0214382/Ob0216657/Ob0216865/Ob0217503/Ob0217859/Ob0217877/Ob0219286/Ob0222232/Ob0222846/Ob0222890/Ob0226764/Ob0228566/Ob0229613/Ob0231612/Ob0233030/Ob0238552/Ob0241200/Ob0245260/Ob0245262/Ob0245266/Ob0246539/Ob0251206/Ob0251265/Syringa_oblata_newGene_17693/Syringa_oblata_newGene_5135/Syringa_oblata_newGene…	36	up&down
ko00460	Cyanoamino acid metabolism	34/1979	174/16511	1.63	0.00264861	0.0579907	Ob0203214/Ob0203235/Ob0203291/Ob0211081/Ob0211948/Ob0214467/Ob0214470/Ob0214479/Ob0214481/Ob0214485/Ob0214488/Ob0214515/Ob0216409/Ob0226984/Ob0227325/Ob0227327/Ob0230030/Ob0231417/Ob0231418/Ob0231419/Ob0231431/Ob0231434/Ob0232355/Ob0232365/Ob0232388/Ob0233322/Ob0239827/Ob0244788/Ob0245538/Ob0245871/Ob0247969/Ob0252534/Ob0252846/Ob0253269	34	up&down
ko03420	Nucleotide excision repair	34/1979	409/16511	0.69	0.993741	0.82311	Ob0200162/Ob0200732/Ob0203079/Ob0203216/Ob0208568/Ob0208823/Ob0209616/Ob0209618/Ob0209619/Ob0210527/Ob0210940/Ob0213530/Ob0214610/Ob0214958/Ob0219194/Ob0228613/Ob0228806/Ob0229221/Ob0230215/Ob0233004/Ob0234647/Ob0234684/Ob0234909/Ob0234913/Ob0236049/Ob0236060/Ob0236273/Ob0238107/Ob0239295/Ob0239592/Ob0244514/Ob0248694/Ob0249965/Ob0251501	34	up&down
ko00230	Purine metabolism	33/1979	377/16511	0.73	0.982415	0.82311	Ob0202097/Ob0206405/Ob0208073/Ob0210691/Ob0212138/Ob0212587/Ob0213045/Ob0213234/Ob0217966/Ob0218064/Ob0218935/Ob0218936/Ob0221508/Ob0226401/Ob0228055/Ob0230287/Ob0230956/Ob0232973/Ob0233546/Ob0233574/Ob0236885/Ob0242876/Ob0247348/Ob0247722/Ob0247878/Ob0248887/Ob0251859/Ob0252978/Syringa_oblata_newGene_15863/Syringa_oblata_newGene_19314/Syringa_oblata_newGene_2804/Syringa_oblata_newGene_3062/Syrin…	33	up&down
ko00564	Glycerophospholipid metabolism	32/1979	260/16511	1.03	0.464806	0.8058	Ob0200281/Ob0200731/Ob0200808/Ob0200894/Ob0200921/Ob0203937/Ob0206347/Ob0206767/Ob0207560/Ob0208771/Ob0209110/Ob0209129/Ob0209139/Ob0214842/Ob0215324/Ob0225209/Ob0225235/Ob0225593/Ob0225736/Ob0228876/Ob0233450/Ob0234083/Ob0235228/Ob0237090/Ob0237166/Ob0241164/Ob0244236/Ob0245995/Ob0249660/Ob0251216/Syringa_oblata_newGene_15156/Syringa_oblata_newGene_19004	32	up&down
ko03018	RNA degradation	31/1979	348/16511	0.74	0.97314	0.82311	Ob0208310/Ob0208587/Ob0208626/Ob0210448/Ob0211181/Ob0211915/Ob0213289/Ob0213314/Ob0215349/Ob0215608/Ob0215690/Ob0215742/Ob0215898/Ob0217255/Ob0217416/Ob0217843/Ob0224063/Ob0228358/Ob0229425/Ob0233003/Ob0233614/Ob0234414/Ob0234529/Ob0234822/Ob0239266/Ob0245719/Ob0245894/Ob0246666/Syringa_oblata_newGene_10823/Syringa_oblata_newGene_20516/Syringa_oblata_newGene_9750	31	up&down
ko00562	Inositol phosphate metabolism	30/1979	222/16511	1.13	0.268359	0.587564	Ob0200438/Ob0201101/Ob0202162/Ob0203882/Ob0210576/Ob0212562/Ob0212563/Ob0212598/Ob0213557/Ob0217615/Ob0218028/Ob0220234/Ob0222101/Ob0223579/Ob0225067/Ob0225736/Ob0226113/Ob0227251/Ob0227554/Ob0230583/Ob0232184/Ob0232430/Ob0235157/Ob0237353/Ob0238639/Ob0245347/Ob0245961/Ob0246831/Ob0251107/Syringa_oblata_newGene_6229	30	up&down
ko04146	Peroxisome	30/1979	222/16511	1.13	0.268359	0.587564	Ob0200622/Ob0202941/Ob0203017/Ob0205232/Ob0206859/Ob0208462/Ob0208957/Ob0210064/Ob0211248/Ob0212719/Ob0215279/Ob0216760/Ob0220026/Ob0224835/Ob0226851/Ob0228377/Ob0228493/Ob0230563/Ob0231904/Ob0238117/Ob0241004/Ob0244076/Ob0244180/Ob0244975/Ob0248318/Ob0249063/Ob0251393/Ob0251456/Ob0251844/Syringa_oblata_newGene_12003	30	up&down
ko03430	Mismatch repair	30/1979	350/16511	0.72	0.984201	0.82311	Ob0200162/Ob0200732/Ob0203079/Ob0203216/Ob0208568/Ob0208823/Ob0210527/Ob0210940/Ob0213530/Ob0214610/Ob0214958/Ob0219194/Ob0223046/Ob0226914/Ob0229221/Ob0230215/Ob0233004/Ob0234032/Ob0234647/Ob0234684/Ob0234909/Ob0234913/Ob0236273/Ob0238107/Ob0238583/Ob0239295/Ob0244510/Ob0249965/Ob0251501/Ob0252392	30	up&down
ko00710	Carbon fixation in photosynthetic organisms	29/1979	170/16511	1.42	0.0313117	0.169552	Ob0200503/Ob0200605/Ob0200606/Ob0201504/Ob0207448/Ob0209298/Ob0210378/Ob0210552/Ob0210575/Ob0210791/Ob0213543/Ob0216191/Ob0222300/Ob0227362/Ob0228403/Ob0232088/Ob0232184/Ob0233877/Ob0236192/Ob0239761/Ob0241317/Ob0243574/Ob0246062/Ob0246113/Ob0250937/Ob0251990/Ob0252233/Ob0252390/Ob0253095	29	up&down
ko04712	Circadian rhythm - plant	29/1979	187/16511	1.29	0.0873869	0.28298	Ob0201016/Ob0201989/Ob0203033/Ob0206677/Ob0210908/Ob0211931/Ob0216370/Ob0216628/Ob0217639/Ob0221748/Ob0225742/Ob0225746/Ob0226217/Ob0226317/Ob0226348/Ob0226781/Ob0227245/Ob0227776/Ob0230564/Ob0235917/Ob0236217/Ob0236652/Ob0240763/Ob0241113/Ob0241423/Ob0242689/Ob0246908/Ob0250778/Ob0253572	29	up&down
ko00190	Oxidative phosphorylation	29/1979	340/16511	0.71	0.984086	0.82311	Ob0201651/Ob0203658/Ob0205140/Ob0206793/Ob0206797/Ob0208117/Ob0208842/Ob0209792/Ob0212774/Ob0214316/Ob0214327/Ob0215809/Ob0218309/Ob0218418/Ob0224635/Ob0224818/Ob0229966/Ob0232090/Ob0232217/Ob0233691/Ob0238998/Ob0239665/Ob0245750/Ob0246997/Ob0250284/Ob0252940/Syringa_oblata_newGene_14657/Syringa_oblata_newGene_789/Syringa_oblata_newGene_9660	29	up&down
ko00380	Tryptophan metabolism	28/1979	151/16511	1.55	0.0122011	0.102746	Ob0201012/Ob0201425/Ob0202941/Ob0203047/Ob0205623/Ob0211164/Ob0211461/Ob0221007/Ob0224500/Ob0226530/Ob0228199/Ob0229613/Ob0231871/Ob0238552/Ob0239568/Ob0240330/Ob0241200/Ob0245260/Ob0245262/Ob0245266/Ob0247245/Ob0247246/Ob0247247/Ob0247248/Ob0247253/Ob0247254/Ob0251206/Ob0253475	28	up&down
ko00970	Aminoacyl-tRNA biosynthesis	28/1979	218/16511	1.07	0.377771	0.71513	Ob0200566/Ob0205641/Ob0208379/Ob0210632/Ob0214699/Ob0217097/Ob0218165/Ob0221689/Ob0224480/Ob0224794/Ob0226208/Ob0226818/Ob0227410/Ob0231318/Ob0232708/Ob0232900/Ob0232952/Ob0237658/Ob0238564/Ob0240690/Ob0245903/Ob0246962/Ob0247178/Ob0252015/Syringa_oblata_newGene_19534/Syringa_oblata_newGene_21801/Syringa_oblata_newGene_3847/Syringa_oblata_newGene_5612	28	up&down
ko00073	Cutin, suberine and wax biosynthesis	27/1979	90/16511	2.5	3.90519e-06	0.000213757	Ob0200144/Ob0203404/Ob0204861/Ob0211051/Ob0212846/Ob0215353/Ob0215355/Ob0218601/Ob0220783/Ob0221246/Ob0227593/Ob0228377/Ob0229201/Ob0232538/Ob0233362/Ob0235963/Ob0237573/Ob0240777/Ob0241004/Ob0242281/Ob0244076/Ob0244261/Ob0244285/Ob0245693/Ob0251393/Ob0251564/Ob0251686	27	up&down
ko04070	Phosphatidylinositol signaling system	27/1979	210/16511	1.07	0.378881	0.71513	Ob0200438/Ob0200731/Ob0200808/Ob0200858/Ob0201101/Ob0203882/Ob0210576/Ob0211029/Ob0212562/Ob0212563/Ob0212598/Ob0213557/Ob0217615/Ob0218028/Ob0220234/Ob0223579/Ob0225067/Ob0226113/Ob0227251/Ob0230583/Ob0235157/Ob0237353/Ob0238639/Ob0239350/Ob0245347/Ob0245961/Ob0246831	27	up&down
ko00410	beta-Alanine metabolism	26/1979	108/16511	2.01	0.000346864	0.00949311	Ob0200622/Ob0201072/Ob0201425/Ob0201688/Ob0203066/Ob0211745/Ob0215263/Ob0216798/Ob0216804/Ob0216805/Ob0218611/Ob0228002/Ob0229566/Ob0229613/Ob0232430/Ob0236092/Ob0236642/Ob0238329/Ob0238552/Ob0241200/Ob0245260/Ob0245262/Ob0245266/Ob0251206/Ob0251739/Syringa_oblata_newGene_12003	26	up&down
ko00950	Isoquinoline alkaloid biosynthesis	25/1979	133/16511	1.57	0.0146006	0.106559	Ob0204497/Ob0208867/Ob0211164/Ob0215263/Ob0221853/Ob0222281/Ob0225942/Ob0225946/Ob0225959/Ob0229566/Ob0233181/Ob0236642/Ob0238329/Ob0239568/Ob0243929/Ob0247245/Ob0247246/Ob0247247/Ob0247248/Ob0247253/Ob0247254/Ob0248219/Ob0252233/Ob0253186/Ob0253475	25	up&down
ko00350	Tyrosine metabolism	25/1979	137/16511	1.52	0.020684	0.133197	Ob0202067/Ob0204497/Ob0205650/Ob0206882/Ob0208867/Ob0211164/Ob0215263/Ob0222281/Ob0229566/Ob0236062/Ob0236642/Ob0238329/Ob0239568/Ob0247245/Ob0247246/Ob0247247/Ob0247248/Ob0247253/Ob0247254/Ob0248219/Ob0248939/Ob0250321/Ob0252233/Ob0253186/Ob0253475	25	up&down
ko00051	Fructose and mannose metabolism	25/1979	200/16511	1.04	0.443378	0.782875	Ob0200361/Ob0200650/Ob0201471/Ob0208587/Ob0210448/Ob0210552/Ob0210575/Ob0210791/Ob0211915/Ob0215688/Ob0215696/Ob0215836/Ob0217286/Ob0217416/Ob0219485/Ob0219486/Ob0221543/Ob0228944/Ob0232184/Ob0233877/Ob0235902/Ob0240179/Ob0244253/Ob0247172/Ob0250937	25	up&down
ko00071	Fatty acid degradation	24/1979	128/16511	1.56	0.0169566	0.116019	Ob0200622/Ob0201012/Ob0201425/Ob0203458/Ob0203541/Ob0206859/Ob0206882/Ob0208957/Ob0216760/Ob0218995/Ob0224835/Ob0229613/Ob0236062/Ob0238552/Ob0241200/Ob0245260/Ob0245262/Ob0245266/Ob0248069/Ob0248318/Ob0249063/Ob0251206/Ob0251564/Syringa_oblata_newGene_12003	24	up&down
ko00360	Phenylalanine metabolism	24/1979	137/16511	1.46	0.0357038	0.169552	Ob0202067/Ob0204497/Ob0205650/Ob0210383/Ob0211164/Ob0215263/Ob0221007/Ob0222281/Ob0226530/Ob0229566/Ob0236642/Ob0238329/Ob0239568/Ob0247245/Ob0247246/Ob0247247/Ob0247248/Ob0247253/Ob0247254/Ob0248219/Ob0250321/Ob0252233/Ob0253186/Ob0253475	24	up&down
ko04145	Phagosome	24/1979	228/16511	0.88	0.781227	0.82311	Ob0201651/Ob0208117/Ob0208293/Ob0212051/Ob0212562/Ob0212563/Ob0214316/Ob0216064/Ob0216566/Ob0216791/Ob0216830/Ob0217615/Ob0224635/Ob0229859/Ob0232471/Ob0232745/Ob0234598/Ob0236338/Ob0238520/Ob0239262/Ob0250284/Syringa_oblata_newGene_14657/Syringa_oblata_newGene_19922/Syringa_oblata_newGene_9660	24	up&down
ko03008	Ribosome biogenesis in eukaryotes	24/1979	264/16511	0.76	0.944596	0.82311	Ob0202310/Ob0203324/Ob0208693/Ob0209924/Ob0210555/Ob0211367/Ob0221774/Ob0224483/Ob0226217/Ob0226317/Ob0227245/Ob0228173/Ob0230220/Ob0235309/Ob0235629/Ob0235677/Ob0238004/Ob0241511/Ob0245335/Ob0247301/Ob0248013/Ob0248372/Ob0250056/Ob0250811	24	up&down
ko00511	Other glycan degradation	23/1979	133/16511	1.44	0.0444727	0.169552	Ob0200637/Ob0201374/Ob0201376/Ob0201378/Ob0201829/Ob0209306/Ob0214645/Ob0217061/Ob0223845/Ob0224052/Ob0224075/Ob0224901/Ob0227438/Ob0231402/Ob0231626/Ob0232662/Ob0233101/Ob0235478/Ob0235888/Ob0238155/Ob0246934/Ob0250022/Ob0250961	23	up&down
ko00330	Arginine and proline metabolism	23/1979	172/16511	1.12	0.319912	0.636763	Ob0201072/Ob0201425/Ob0203066/Ob0203801/Ob0210755/Ob0211745/Ob0218611/Ob0221007/Ob0221793/Ob0226530/Ob0228002/Ob0229613/Ob0238552/Ob0241200/Ob0245260/Ob0245262/Ob0245266/Ob0246440/Ob0251206/Ob0251739/Ob0252233/Syringa_oblata_newGene_12204/Syringa_oblata_newGene_1876	23	up&down
ko00280	Valine, leucine and isoleucine degradation	22/1979	136/16511	1.35	0.0878447	0.28298	Ob0201012/Ob0201425/Ob0203288/Ob0206355/Ob0207025/Ob0213284/Ob0217299/Ob0217302/Ob0224995/Ob0229613/Ob0230107/Ob0232430/Ob0233628/Ob0238531/Ob0238552/Ob0241200/Ob0244180/Ob0245260/Ob0245262/Ob0245266/Ob0248318/Ob0251206	22	up&down
ko00130	Ubiquinone and other terpenoid-quinone biosynthesis	22/1979	138/16511	1.33	0.0990957	0.301344	Ob0200889/Ob0202067/Ob0204434/Ob0204497/Ob0206895/Ob0212358/Ob0212371/Ob0222281/Ob0224589/Ob0228149/Ob0235080/Ob0236294/Ob0244120/Ob0244570/Ob0246461/Ob0247408/Ob0248219/Ob0248269/Ob0250321/Ob0252903/Ob0253186/Syringa_oblata_newGene_6554	22	up&down
ko00941	Flavonoid biosynthesis	22/1979	139/16511	1.32	0.105052	0.310822	Ob0202026/Ob0213357/Ob0213762/Ob0215530/Ob0217157/Ob0217176/Ob0217555/Ob0218236/Ob0218239/Ob0221609/Ob0226678/Ob0226729/Ob0226781/Ob0227831/Ob0231965/Ob0235922/Ob0238653/Ob0242514/Ob0245958/Ob0251027/Syringa_oblata_newGene_11051/Syringa_oblata_newGene_4200	22	up&down
ko03015	mRNA surveillance pathway	22/1979	418/16511	0.44	0.999999	0.82311	Ob0200720/Ob0202151/Ob0203725/Ob0208310/Ob0216840/Ob0220750/Ob0220886/Ob0222146/Ob0227302/Ob0228431/Ob0229416/Ob0236057/Ob0236505/Ob0236512/Ob0239061/Ob0246374/Ob0249124/Ob0251306/Ob0253358/Syringa_oblata_newGene_13678/Syringa_oblata_newGene_17482/Syringa_oblata_newGene_19430	22	up&down
ko00909	Sesquiterpenoid and triterpenoid biosynthesis	21/1979	162/16511	1.08	0.385455	0.715206	Ob0200283/Ob0200683/Ob0202574/Ob0204313/Ob0204979/Ob0209214/Ob0212635/Ob0214604/Ob0215847/Ob0217274/Ob0221209/Ob0224770/Ob0224805/Ob0233693/Ob0239880/Ob0242563/Ob0244223/Ob0244225/Ob0244970/Ob0245033/Ob0246436	21	up&down
ko00592	alpha-Linolenic acid metabolism	20/1979	112/16511	1.49	0.0435658	0.169552	Ob0200622/Ob0206882/Ob0207560/Ob0209110/Ob0214747/Ob0215324/Ob0217297/Ob0237858/Ob0237859/Ob0239093/Ob0239794/Ob0240937/Ob0243070/Ob0243071/Ob0244236/Ob0247907/Ob0248069/Ob0248318/Ob0251216/Syringa_oblata_newGene_12003	20	up&down
ko00908	Zeatin biosynthesis	20/1979	134/16511	1.25	0.177568	0.431979	Ob0200906/Ob0208722/Ob0208733/Ob0210396/Ob0210907/Ob0212969/Ob0212970/Ob0216407/Ob0217107/Ob0217303/Ob0218035/Ob0219439/Ob0221116/Ob0228796/Ob0228798/Ob0228799/Ob0239623/Ob0245901/Ob0248160/Ob0248162	20	up&down
ko00240	Pyrimidine metabolism	20/1979	170/16511	0.98	0.57115	0.82311	Ob0210371/Ob0210469/Ob0213234/Ob0215580/Ob0217621/Ob0220755/Ob0221323/Ob0221508/Ob0221872/Ob0230287/Ob0230956/Ob0232026/Ob0232973/Ob0236092/Ob0237181/Ob0242876/Ob0247348/Ob0247722/Ob0247878/Ob0251799	20	up&down
ko00260	Glycine, serine and threonine metabolism	20/1979	175/16511	0.95	0.625172	0.82311	Ob0202614/Ob0203288/Ob0206637/Ob0207025/Ob0215263/Ob0218698/Ob0223829/Ob0224186/Ob0229566/Ob0230161/Ob0230260/Ob0232522/Ob0233261/Ob0236642/Ob0238329/Ob0239847/Ob0240761/Ob0246314/Ob0251145/Ob0252931	20	up&down
ko00480	Glutathione metabolism	20/1979	211/16511	0.79	0.894717	0.82311	Ob0202049/Ob0202516/Ob0203291/Ob0214979/Ob0216792/Ob0217899/Ob0217905/Ob0218181/Ob0221508/Ob0224298/Ob0226764/Ob0232973/Ob0233378/Ob0244265/Ob0244425/Ob0246539/Ob0251016/Ob0252343/Syringa_oblata_newGene_13557/Syringa_oblata_newGene_21829	20	up&down
ko01212	Fatty acid metabolism	19/1979	169/16511	0.94	0.652875	0.82311	Ob0200135/Ob0200622/Ob0201012/Ob0202332/Ob0206859/Ob0208957/Ob0213037/Ob0213284/Ob0213853/Ob0216760/Ob0220799/Ob0224835/Ob0232171/Ob0242267/Ob0247444/Ob0248069/Ob0248318/Ob0249063/Syringa_oblata_newGene_12003	19	up&down
ko00902	Monoterpenoid biosynthesis	18/1979	96/16511	1.56	0.0352166	0.169552	Ob0203131/Ob0203192/Ob0225200/Ob0227331/Ob0227332/Ob0232129/Ob0232131/Ob0232165/Ob0232167/Ob0232404/Ob0232415/Ob0238941/Ob0250112/Ob0251580/Ob0251581/Ob0252865/Ob0252866/Syringa_oblata_newGene_7844	18	up&down
ko00945	Stilbenoid, diarylheptanoid and gingerol biosynthesis	18/1979	97/16511	1.55	0.0385753	0.169552	Ob0200624/Ob0200627/Ob0200628/Ob0200629/Ob0213357/Ob0213762/Ob0215530/Ob0218236/Ob0218239/Ob0226678/Ob0226729/Ob0231965/Ob0235922/Ob0242514/Ob0245958/Syringa_oblata_newGene_11051/Syringa_oblata_newGene_19584/Syringa_oblata_newGene_4200	18	up&down
ko00770	Pantothenate and CoA biosynthesis	18/1979	116/16511	1.29	0.151146	0.387543	Ob0200611/Ob0201072/Ob0201425/Ob0203066/Ob0218611/Ob0228002/Ob0229613/Ob0230956/Ob0236092/Ob0237933/Ob0238552/Ob0241200/Ob0245260/Ob0245262/Ob0245266/Ob0247722/Ob0247878/Ob0251206	18	up&down
ko00600	Sphingolipid metabolism	18/1979	149/16511	1.01	0.523656	0.82311	Ob0200637/Ob0200865/Ob0201829/Ob0211889/Ob0214507/Ob0214645/Ob0217061/Ob0224052/Ob0224075/Ob0231626/Ob0232662/Ob0234712/Ob0238155/Ob0247676/Ob0248652/Syringa_oblata_newGene_3321/Syringa_oblata_newGene_4353/Syringa_oblata_newGene_9848	18	up&down
ko00400	Phenylalanine, tyrosine and tryptophan biosynthesis	17/1979	137/16511	1.04	0.478444	0.8058	Ob0204497/Ob0205650/Ob0207208/Ob0211661/Ob0215301/Ob0222281/Ob0238183/Ob0239638/Ob0239973/Ob0246314/Ob0247732/Ob0248025/Ob0248219/Ob0251145/Ob0251407/Ob0252233/Ob0253186	17	up&down
ko00630	Glyoxylate and dicarboxylate metabolism	17/1979	198/16511	0.72	0.949763	0.82311	Ob0200503/Ob0201012/Ob0202941/Ob0203217/Ob0211451/Ob0212351/Ob0213386/Ob0224186/Ob0227362/Ob0232088/Ob0236034/Ob0236192/Ob0236428/Ob0239271/Ob0243574/Ob0246062/Ob0251990	17	up&down
ko03050	Proteasome	16/1979	174/16511	0.77	0.899273	0.82311	Ob0201761/Ob0208209/Ob0216535/Ob0216945/Ob0220043/Ob0222545/Ob0223839/Ob0227108/Ob0233191/Ob0234875/Ob0240674/Ob0243424/Ob0243475/Ob0247000/Ob0250667/Ob0250895	16	up&down
ko00901	Indole alkaloid biosynthesis	15/1979	47/16511	2.66	0.000253944	0.00926673	Ob0207275/Ob0207296/Ob0207490/Ob0211981/Ob0211982/Ob0211987/Ob0211988/Ob0212048/Ob0212052/Ob0212114/Ob0223355/Ob0230088/Ob0243920/Ob0245935/Syringa_oblata_newGene_6202	15	up&down
ko00590	Arachidonic acid metabolism	15/1979	67/16511	1.87	0.0116695	0.102746	Ob0203291/Ob0205232/Ob0207560/Ob0208462/Ob0211248/Ob0214979/Ob0218995/Ob0220026/Ob0221881/Ob0236261/Ob0244796/Ob0244975/Ob0251844/Syringa_oblata_newGene_13557/Syringa_oblata_newGene_3093	15	up&down
ko00860	Porphyrin and chlorophyll metabolism	15/1979	95/16511	1.32	0.1612	0.401072	Ob0206025/Ob0208842/Ob0209000/Ob0209287/Ob0217536/Ob0234474/Ob0237336/Ob0237781/Ob0237782/Ob0238678/Ob0238705/Ob0240698/Ob0241021/Ob0248520/Ob0249406	15	up&down
ko00100	Steroid biosynthesis	14/1979	72/16511	1.62	0.044915	0.169552	Ob0202574/Ob0203687/Ob0214604/Ob0216187/Ob0222334/Ob0224770/Ob0225273/Ob0232209/Ob0233693/Ob0233916/Ob0236639/Ob0237719/Ob0239880/Ob0250041	14	up&down
ko03410	Base excision repair	14/1979	124/16511	0.94	0.635928	0.82311	Ob0208820/Ob0209616/Ob0209618/Ob0209619/Ob0210556/Ob0212949/Ob0236049/Ob0236060/Ob0236287/Ob0238001/Ob0238107/Ob0247551/Ob0248694/Ob0251410	14	up&down
ko00250	Alanine, aspartate and glutamate metabolism	14/1979	125/16511	0.93	0.648102	0.82311	Ob0201688/Ob0203288/Ob0207025/Ob0211495/Ob0212138/Ob0213386/Ob0216798/Ob0216804/Ob0216805/Ob0218527/Ob0239271/Ob0252233/Ob0252677/Ob0253540	14	up&down
ko00195	Photosynthesis	14/1979	144/16511	0.81	0.833509	0.82311	Ob0200159/Ob0208100/Ob0208970/Ob0215830/Ob0221525/Ob0224818/Ob0237989/Ob0240644/Ob0246472/Ob0246997/Ob0252472/Ob0253173/Syringa_oblata_newGene_21066/Syringa_oblata_newGene_789	14	up&down
ko00030	Pentose phosphate pathway	14/1979	145/16511	0.81	0.840753	0.82311	Ob0208587/Ob0210448/Ob0210552/Ob0210575/Ob0210791/Ob0211915/Ob0215836/Ob0216191/Ob0217416/Ob0226401/Ob0227934/Ob0233877/Ob0236885/Ob0250937	14	up&down
ko00020	Citrate cycle (TCA cycle)	14/1979	163/16511	0.72	0.933879	0.82311	Ob0200503/Ob0204940/Ob0210173/Ob0210410/Ob0227362/Ob0231949/Ob0232088/Ob0234814/Ob0241762/Ob0242704/Ob0243574/Ob0246062/Ob0251990/Syringa_oblata_newGene_416	14	up&down
ko00531	Glycosaminoglycan degradation	13/1979	84/16511	1.29	0.202175	0.481148	Ob0200637/Ob0201642/Ob0201829/Ob0201925/Ob0214645/Ob0217061/Ob0224052/Ob0224075/Ob0231626/Ob0232662/Ob0235888/Ob0238155/Ob0244580	13	up&down
ko00960	Tropane, piperidine and pyridine alkaloid biosynthesis	13/1979	94/16511	1.15	0.334975	0.654838	Ob0202067/Ob0204497/Ob0205650/Ob0208755/Ob0215263/Ob0217913/Ob0222281/Ob0229566/Ob0236642/Ob0238329/Ob0248219/Ob0252233/Ob0253186	13	up&down
ko00310	Lysine degradation	13/1979	119/16511	0.91	0.681539	0.82311	Ob0201012/Ob0201425/Ob0206623/Ob0217560/Ob0229613/Ob0231409/Ob0238552/Ob0241200/Ob0245260/Ob0245262/Ob0245266/Ob0251206/Syringa_oblata_newGene_12785	13	up&down
ko03060	Protein export	13/1979	133/16511	0.82	0.820787	0.82311	Ob0201859/Ob0217122/Ob0222395/Ob0224451/Ob0225437/Ob0229859/Ob0230213/Ob0231956/Ob0232210/Ob0238520/Ob0241763/Syringa_oblata_newGene_19922/Syringa_oblata_newGene_3130	13	up&down
ko00900	Terpenoid backbone biosynthesis	13/1979	151/16511	0.72	0.926121	0.82311	Ob0201012/Ob0206355/Ob0222609/Ob0223993/Ob0226851/Ob0228361/Ob0235957/Ob0239656/Ob0240259/Ob0240547/Ob0247088/Ob0249549/Ob0252351	13	up&down
ko00905	Brassinosteroid biosynthesis	12/1979	45/16511	2.22	0.0055238	0.0748702	Ob0201302/Ob0202206/Ob0202313/Ob0203222/Ob0219620/Ob0221596/Ob0231382/Ob0231725/Ob0241009/Syringa_oblata_newGene_10691/Syringa_oblata_newGene_18197/Syringa_oblata_newGene_20614	12	up&down
ko00650	Butanoate metabolism	12/1979	57/16511	1.76	0.035397	0.169552	Ob0201012/Ob0201688/Ob0206355/Ob0216798/Ob0216804/Ob0216805/Ob0218527/Ob0236428/Ob0237933/Ob0244180/Ob0252677/Ob0253540	12	up&down
ko00061	Fatty acid biosynthesis	12/1979	116/16511	0.86	0.748653	0.82311	Ob0200135/Ob0202332/Ob0206859/Ob0208957/Ob0213284/Ob0213853/Ob0216760/Ob0220799/Ob0224835/Ob0232171/Ob0242267/Ob0249063	12	up&down
ko00510	N-Glycan biosynthesis	12/1979	127/16511	0.79	0.847129	0.82311	Ob0205134/Ob0205163/Ob0205505/Ob0207432/Ob0209824/Ob0209939/Ob0220883/Ob0241611/Ob0242377/Ob0245705/Syringa_oblata_newGene_20161/Syringa_oblata_newGene_2167	12	up&down
ko00965	Betalain biosynthesis	11/1979	52/16511	1.76	0.0415553	0.169552	Ob0202481/Ob0211164/Ob0222481/Ob0239568/Ob0247245/Ob0247246/Ob0247247/Ob0247248/Ob0247253/Ob0247254/Ob0253475	11	up&down
ko00790	Folate biosynthesis	11/1979	59/16511	1.56	0.0895559	0.28298	Ob0200497/Ob0209960/Ob0210066/Ob0211891/Ob0224990/Ob0227056/Ob0227057/Ob0236261/Ob0244796/Ob0250010/Syringa_oblata_newGene_3093	11	up&down
ko00062	Fatty acid elongation	11/1979	88/16511	1.04	0.48958	0.812062	Ob0207913/Ob0208514/Ob0214731/Ob0216882/Ob0221767/Ob0225756/Ob0232639/Ob0232640/Ob0233035/Ob0240506/Ob0247444	11	up&down
ko00906	Carotenoid biosynthesis	11/1979	110/16511	0.83	0.781388	0.82311	Ob0200195/Ob0202651/Ob0202667/Ob0209209/Ob0216731/Ob0216793/Ob0218042/Ob0218050/Ob0232552/Ob0238239/Syringa_oblata_newGene_9181	11	up&down
ko00904	Diterpenoid biosynthesis	11/1979	116/16511	0.79	0.835551	0.82311	Ob0217080/Ob0219502/Ob0232015/Ob0241961/Ob0252959/Syringa_oblata_newGene_14279/Syringa_oblata_newGene_16237/Syringa_oblata_newGene_18122/Syringa_oblata_newGene_19557/Syringa_oblata_newGene_19889/Syringa_oblata_newGene_20220	11	up&down
ko01210	2-Oxocarboxylic acid metabolism	11/1979	182/16511	0.5	0.997583	0.82311	Ob0200611/Ob0203619/Ob0205623/Ob0233261/Ob0237933/Ob0238663/Ob0239827/Ob0239847/Ob0240761/Ob0241609/Ob0252233	11	up&down
ko00943	Isoflavonoid biosynthesis	10/1979	45/16511	1.85	0.0374553	0.169552	Ob0203653/Ob0222742/Ob0225274/Ob0237295/Ob0238348/Ob0238370/Ob0238551/Ob0248846/Ob0251606/Ob0253350	10	up&down
ko00340	Histidine metabolism	10/1979	58/16511	1.44	0.150827	0.387543	Ob0201425/Ob0205650/Ob0229613/Ob0233512/Ob0238552/Ob0241200/Ob0245260/Ob0245262/Ob0245266/Ob0251206	10	up&down
ko00604	Glycosphingolipid biosynthesis - ganglio series	10/1979	65/16511	1.28	0.247711	0.576975	Ob0200637/Ob0201829/Ob0214645/Ob0217061/Ob0224052/Ob0224075/Ob0231626/Ob0232662/Ob0235888/Ob0238155	10	up&down
ko00920	Sulfur metabolism	10/1979	86/16511	0.97	0.590555	0.82311	Ob0210277/Ob0212157/Ob0218935/Ob0218936/Ob0221239/Ob0226984/Ob0240251/Ob0242504/Ob0246297/Ob0252530	10	up&down
ko03020	RNA polymerase	10/1979	124/16511	0.67	0.938442	0.82311	Ob0209940/Ob0221879/Ob0234254/Syringa_oblata_newGene_11084/Syringa_oblata_newGene_17159/Syringa_oblata_newGene_3605/Syringa_oblata_newGene_3775/Syringa_oblata_newGene_4490/Syringa_oblata_newGene_4491/Syringa_oblata_newGene_9847	10	up&down
ko00760	Nicotinate and nicotinamide metabolism	9/1979	74/16511	1.01	0.534751	0.82311	Ob0210371/Ob0222704/Ob0226626/Ob0230287/Ob0230956/Ob0238694/Ob0242876/Ob0247722/Ob0247878	9	up&down
ko00910	Nitrogen metabolism	9/1979	76/16511	0.99	0.568281	0.82311	Ob0201221/Ob0213386/Ob0218026/Ob0224969/Ob0236260/Ob0239271/Ob0246866/Ob0249230/Ob0249235	9	up&down
ko00640	Propanoate metabolism	9/1979	87/16511	0.86	0.729863	0.82311	Ob0200622/Ob0201012/Ob0202332/Ob0211451/Ob0220799/Ob0232171/Ob0232430/Ob0238531/Syringa_oblata_newGene_12003	9	up&down
ko00513	Various types of N-glycan biosynthesis	9/1979	97/16511	0.77	0.836603	0.82311	Ob0205134/Ob0205163/Ob0207432/Ob0209824/Ob0235888/Ob0241611/Ob0247344/Syringa_oblata_newGene_20161/Syringa_oblata_newGene_2167	9	up&down
ko00903	Limonene and pinene degradation	8/1979	24/16511	2.78	0.00525264	0.0748702	Ob0201425/Ob0229613/Ob0238552/Ob0241200/Ob0245260/Ob0245262/Ob0245266/Ob0251206	8	up&down
ko00740	Riboflavin metabolism	8/1979	58/16511	1.15	0.393388	0.717761	Ob0206138/Ob0206139/Ob0224990/Ob0230956/Ob0240719/Ob0245848/Ob0247722/Ob0247878	8	up&down
ko00565	Ether lipid metabolism	8/1979	76/16511	0.88	0.704773	0.82311	Ob0206347/Ob0206767/Ob0207560/Ob0214842/Ob0225209/Ob0225235/Ob0225736/Syringa_oblata_newGene_19004	8	up&down
ko04130	SNARE interactions in vesicular transport	8/1979	105/16511	0.64	0.945121	0.82311	Ob0200426/Ob0211890/Ob0216064/Ob0226951/Ob0237053/Ob0245820/Ob0246750/Ob0247310	8	up&down
ko00730	Thiamine metabolism	7/1979	70/16511	0.83	0.749269	0.82311	Ob0208073/Ob0209423/Ob0210020/Ob0217966/Ob0220242/Ob0240547/Ob0240880	7	up
ko00450	Selenocompound metabolism	7/1979	83/16511	0.7	0.88297	0.82311	Ob0203006/Ob0216809/Ob0230039/Ob0230040/Ob0231318/Ob0232218/Ob0237658	7	up&down
ko00220	Arginine biosynthesis	7/1979	106/16511	0.55	0.976536	0.82311	Ob0203619/Ob0213386/Ob0221793/Ob0238663/Ob0239271/Ob0241609/Ob0252233	7	up&down
ko03022	Basal transcription factors	7/1979	116/16511	0.5	0.989227	0.82311	Ob0200270/Ob0202193/Ob0228613/Ob0228806/Ob0239875/Ob0253145/Syringa_oblata_newGene_1654	7	up&down
ko00300	Lysine biosynthesis	6/1979	29/16511	1.73	0.12587	0.361487	Ob0202614/Ob0217747/Ob0233261/Ob0239847/Ob0240761/Syringa_oblata_newGene_6740	6	up&down
ko00514	Other types of O-glycan biosynthesis	6/1979	37/16511	1.35	0.279267	0.593157	Ob0217057/Ob0217887/Ob0231939/Ob0233145/Ob0233282/Ob0245705	6	up&down
ko04136	Autophagy - other	6/1979	95/16511	0.53	0.977304	0.82311	Ob0205644/Ob0206985/Ob0209998/Ob0219971/Ob0250346/Ob0253146	6	up&down
ko00430	Taurine and hypotaurine metabolism	5/1979	17/16511	2.45	0.0443062	0.169552	Ob0201688/Ob0203291/Ob0216798/Ob0216804/Ob0216805	5	up&down
ko00261	Monobactam biosynthesis	5/1979	24/16511	1.74	0.152223	0.387543	Ob0217747/Ob0233261/Ob0239847/Ob0240761/Syringa_oblata_newGene_6740	5	up&down
ko00196	Photosynthesis - antenna proteins	5/1979	36/16511	1.16	0.436253	0.782875	Ob0200203/Ob0224273/Ob0239124/Ob0243623/Ob0246422	5	up&down
ko01040	Biosynthesis of unsaturated fatty acids	5/1979	39/16511	1.07	0.508801	0.82311	Ob0200622/Ob0213037/Ob0247444/Ob0248318/Syringa_oblata_newGene_12003	5	up&down
ko04122	Sulfur relay system	4/1979	17/16511	1.96	0.137712	0.376895	Ob0221239/Ob0227056/Ob0245895/Ob0250010	4	up&down
ko00402	Benzoxazinoid biosynthesis	4/1979	22/16511	1.52	0.266401	0.587564	Ob0210207/Ob0210210/Ob0249298/Ob0249302	4	up&down
ko00591	Linoleic acid metabolism	4/1979	31/16511	1.08	0.518758	0.82311	Ob0207560/Ob0233941/Ob0237858/Ob0237859	4	up&down
ko00670	One carbon pool by folate	4/1979	49/16511	0.68	0.854528	0.82311	Ob0214699/Ob0233546/Ob0233574/Ob0251009	4	up&down
ko00563	Glycosylphosphatidylinositol (GPI)-anchor biosynthesis	4/1979	59/16511	0.57	0.934567	0.82311	Ob0214555/Ob0247857/Ob0247858/Syringa_oblata_newGene_11026	4	up&down
ko00998	Biosynthesis of various secondary metabolites - part 2	3/1979	4/16511	6.26	0.00626104	0.0748702	Ob0209773/Ob0236850/Ob0236852	3	up&down
ko00072	Synthesis and degradation of ketone bodies	3/1979	16/16511	1.56	0.299197	0.606559	Ob0201012/Ob0206355/Ob0244180	3	up&down
ko00750	Vitamin B6 metabolism	3/1979	26/16511	0.96	0.61793	0.82311	Ob0201076/Ob0213306/Ob0230278	3	up&down
ko00603	Glycosphingolipid biosynthesis - globo and isoglobo series	3/1979	27/16511	0.93	0.64408	0.82311	Ob0234712/Ob0235888/Ob0246353	3	up&down
ko00785	Lipoic acid metabolism	2/1979	9/16511	1.85	0.294616	0.606559	Ob0202677/Ob0210752	2	down
ko00942	Anthocyanin biosynthesis	2/1979	19/16511	0.88	0.683006	0.82311	Ob0222282/Ob0240244	2	up
ko00966	Glucosinolate biosynthesis	2/1979	25/16511	0.67	0.819207	0.82311	Ob0205623/Ob0239827	2	up&down
ko00290	Valine, leucine and isoleucine biosynthesis	2/1979	42/16511	0.4	0.968632	0.82311	Ob0200611/Ob0237933	2	down
ko00780	Biotin metabolism	2/1979	54/16511	0.31	0.991606	0.82311	Ob0212862/Ob0221073	2	up
ko00601	Glycosphingolipid biosynthesis - lacto and neolacto series	1/1979	5/16511	1.67	0.47189	0.8058	Ob0246353	1	up
ko00660	C5-Branched dibasic acid metabolism	1/1979	16/16511	0.52	0.870461	0.82311	Ob0237933	1	down
ko03450	Non-homologous end-joining	1/1979	19/16511	0.44	0.911717	0.82311	Ob0206612	1	down
ko00944	Flavone and flavonol biosynthesis	1/1979	22/16511	0.38	0.939839	0.82311	Ob0202026	1	up

## Sheet: B-a
ID	Description	GeneRatio	BgRatio	Rich_factor	pvalue	qvalue	geneID	Count	regulated
ko04626	Plant-pathogen interaction	411/4529	1498/16511	1	0.508304	0.670023	Ob0200322/Ob0200332/Ob0200394/Ob0200527/Ob0200601/Ob0200674/Ob0200677/Ob0200717/Ob0200723/Ob0200812/Ob0200973/Ob0201220/Ob0201325/Ob0201343/Ob0202242/Ob0202348/Ob0202386/Ob0202780/Ob0202818/Ob0203295/Ob0203535/Ob0203560/Ob0203732/Ob0203855/Ob0203899/Ob0203953/Ob0203975/Ob0203998/Ob0204040/Ob0204314/Ob0204397/Ob0204409/Ob0204456/Ob0204553/Ob0204564/Ob0204620/Ob0204806/Ob0204824/Ob0204865/Ob0205118…	411	up&down
ko04075	Plant hormone signal transduction	351/4529	1106/16511	1.16	0.000583157	0.00885696	Ob0200394/Ob0200527/Ob0200755/Ob0200769/Ob0200806/Ob0201033/Ob0201073/Ob0201235/Ob0201379/Ob0201402/Ob0201637/Ob0201660/Ob0202077/Ob0202160/Ob0202223/Ob0202282/Ob0202491/Ob0202540/Ob0202542/Ob0202843/Ob0203089/Ob0203120/Ob0203318/Ob0203511/Ob0203964/Ob0204235/Ob0204314/Ob0204577/Ob0204716/Ob0204824/Ob0204865/Ob0204945/Ob0205431/Ob0205447/Ob0205798/Ob0205895/Ob0205909/Ob0206100/Ob0206104/Ob0206118…	351	up&down
ko03010	Ribosome	253/4529	655/16511	1.41	1.46673e-10	1.55937e-08	Ob0200231/Ob0200237/Ob0200470/Ob0200692/Ob0200786/Ob0200951/Ob0200968/Ob0201258/Ob0201294/Ob0201450/Ob0201587/Ob0201627/Ob0202061/Ob0203366/Ob0203754/Ob0204089/Ob0204112/Ob0204257/Ob0204316/Ob0204698/Ob0205583/Ob0206370/Ob0206373/Ob0206744/Ob0206970/Ob0207038/Ob0207279/Ob0207518/Ob0207605/Ob0207770/Ob0207979/Ob0208010/Ob0209073/Ob0209791/Ob0209803/Ob0209815/Ob0209816/Ob0209903/Ob0209914/Ob0210022…	253	up&down
ko04016	MAPK signaling pathway - plant	223/4529	853/16511	0.95	0.816919	0.787524	Ob0200394/Ob0200527/Ob0200601/Ob0200685/Ob0200687/Ob0200812/Ob0201220/Ob0201325/Ob0201343/Ob0201435/Ob0202540/Ob0202843/Ob0202941/Ob0203724/Ob0203732/Ob0204040/Ob0204314/Ob0204456/Ob0204553/Ob0204564/Ob0204824/Ob0204865/Ob0205744/Ob0206143/Ob0206319/Ob0206406/Ob0206438/Ob0206445/Ob0206475/Ob0206518/Ob0206540/Ob0206741/Ob0206768/Ob0206903/Ob0207267/Ob0208217/Ob0208345/Ob0209100/Ob0209104/Ob0209507…	223	up&down
ko01200	Carbon metabolism	204/4529	641/16511	1.16	0.00677935	0.0434375	Ob0200111/Ob0200218/Ob0200532/Ob0200541/Ob0200550/Ob0200582/Ob0200606/Ob0200622/Ob0200905/Ob0201364/Ob0201591/Ob0202332/Ob0202528/Ob0202811/Ob0202941/Ob0203635/Ob0203749/Ob0203968/Ob0204079/Ob0204350/Ob0204351/Ob0204916/Ob0204953/Ob0204978/Ob0205334/Ob0205520/Ob0205914/Ob0206469/Ob0206653/Ob0206833/Ob0206941/Ob0207236/Ob0207978/Ob0208392/Ob0208559/Ob0208955/Ob0209059/Ob0209107/Ob0209298/Ob0209554…	204	up&down
ko01230	Biosynthesis of amino acids	197/4529	640/16511	1.12	0.0302044	0.107591	Ob0200303/Ob0200305/Ob0200460/Ob0200787/Ob0201364/Ob0201591/Ob0202180/Ob0202528/Ob0203114/Ob0203207/Ob0203592/Ob0203619/Ob0203659/Ob0203749/Ob0203775/Ob0204916/Ob0204953/Ob0205101/Ob0205334/Ob0205520/Ob0205650/Ob0208559/Ob0209059/Ob0209554/Ob0209886/Ob0210369/Ob0210378/Ob0210575/Ob0211170/Ob0211285/Ob0211495/Ob0211661/Ob0211708/Ob0211915/Ob0212038/Ob0212402/Ob0212448/Ob0212478/Ob0212587/Ob0212607…	197	up&down
ko00500	Starch and sucrose metabolism	192/4529	502/16511	1.39	5.87614e-08	3.12363e-06	Ob0200418/Ob0200729/Ob0201071/Ob0201083/Ob0201332/Ob0201393/Ob0201751/Ob0202805/Ob0202811/Ob0202847/Ob0203003/Ob0203199/Ob0203316/Ob0203628/Ob0204081/Ob0204390/Ob0204885/Ob0204954/Ob0205095/Ob0205096/Ob0205128/Ob0205372/Ob0205762/Ob0205769/Ob0206099/Ob0206454/Ob0206784/Ob0206832/Ob0206901/Ob0207049/Ob0207222/Ob0207823/Ob0208159/Ob0208196/Ob0208226/Ob0208372/Ob0208398/Ob0208629/Ob0208795/Ob0208811…	192	up&down
ko04141	Protein processing in endoplasmic reticulum	189/4529	819/16511	0.84	0.998406	0.787524	Ob0200121/Ob0200321/Ob0200528/Ob0200698/Ob0201413/Ob0202372/Ob0202468/Ob0202780/Ob0202818/Ob0203385/Ob0203426/Ob0203431/Ob0203479/Ob0203485/Ob0203532/Ob0204157/Ob0204358/Ob0204796/Ob0205701/Ob0205714/Ob0206022/Ob0206439/Ob0207432/Ob0207767/Ob0207771/Ob0208127/Ob0208195/Ob0208653/Ob0208947/Ob0209724/Ob0210030/Ob0210033/Ob0210239/Ob0210462/Ob0210996/Ob0210997/Ob0211091/Ob0211202/Ob0211476/Ob0212706…	189	up&down
ko00040	Pentose and glucuronate interconversions	152/4529	577/16511	0.96	0.738683	0.787524	Ob0200221/Ob0200461/Ob0201525/Ob0202335/Ob0202773/Ob0202905/Ob0203246/Ob0204307/Ob0204438/Ob0204612/Ob0204944/Ob0205605/Ob0205680/Ob0205700/Ob0206092/Ob0206289/Ob0206437/Ob0206988/Ob0207987/Ob0209062/Ob0209706/Ob0210012/Ob0210026/Ob0210067/Ob0210069/Ob0210923/Ob0211138/Ob0211973/Ob0212346/Ob0212429/Ob0212477/Ob0212553/Ob0212570/Ob0212576/Ob0212666/Ob0212844/Ob0212853/Ob0212983/Ob0213133/Ob0213383…	152	up&down
ko00940	Phenylpropanoid biosynthesis	134/4529	434/16511	1.13	0.0587725	0.172633	Ob0200312/Ob0200328/Ob0201141/Ob0201451/Ob0201548/Ob0201891/Ob0202927/Ob0203327/Ob0203850/Ob0203891/Ob0204081/Ob0204546/Ob0205128/Ob0205762/Ob0205790/Ob0206209/Ob0206895/Ob0207049/Ob0207433/Ob0208538/Ob0208903/Ob0209049/Ob0209314/Ob0209781/Ob0209810/Ob0209961/Ob0210129/Ob0210383/Ob0210966/Ob0211002/Ob0211081/Ob0212047/Ob0212049/Ob0212687/Ob0213347/Ob0213357/Ob0213762/Ob0213876/Ob0213926/Ob0214930…	134	up&down
ko00010	Glycolysis / Gluconeogenesis	127/4529	371/16511	1.25	0.00214609	0.0228163	Ob0201177/Ob0201425/Ob0201591/Ob0201895/Ob0201896/Ob0201966/Ob0202528/Ob0202811/Ob0202932/Ob0203749/Ob0203929/Ob0204351/Ob0204710/Ob0204953/Ob0204978/Ob0205520/Ob0205914/Ob0206882/Ob0206941/Ob0207978/Ob0208559/Ob0209886/Ob0210378/Ob0210575/Ob0210732/Ob0210791/Ob0210916/Ob0210917/Ob0211451/Ob0211915/Ob0211932/Ob0211945/Ob0212222/Ob0212402/Ob0212478/Ob0212587/Ob0213472/Ob0213569/Ob0213862/Ob0214171…	127	up&down
ko04144	Endocytosis	126/4529	549/16511	0.84	0.993408	0.787524	Ob0201049/Ob0201050/Ob0201148/Ob0201373/Ob0201517/Ob0202054/Ob0202153/Ob0202468/Ob0202680/Ob0202890/Ob0203683/Ob0204214/Ob0204273/Ob0205045/Ob0205301/Ob0205326/Ob0205439/Ob0206767/Ob0207603/Ob0207843/Ob0208873/Ob0209071/Ob0209137/Ob0209368/Ob0209463/Ob0210850/Ob0211004/Ob0211962/Ob0213294/Ob0213861/Ob0213873/Ob0215143/Ob0215168/Ob0215365/Ob0215588/Ob0216298/Ob0216566/Ob0216733/Ob0216791/Ob0216831…	126	up&down
ko04120	Ubiquitin mediated proteolysis	122/4529	441/16511	1.01	0.47396	0.663019	Ob0200030/Ob0200127/Ob0200158/Ob0200298/Ob0200316/Ob0200387/Ob0200464/Ob0200547/Ob0201065/Ob0201143/Ob0201158/Ob0201413/Ob0201893/Ob0201929/Ob0203403/Ob0203820/Ob0204231/Ob0204358/Ob0205053/Ob0205192/Ob0206422/Ob0207771/Ob0207979/Ob0208304/Ob0208329/Ob0208752/Ob0209101/Ob0209368/Ob0209724/Ob0210163/Ob0210200/Ob0210260/Ob0211043/Ob0212354/Ob0212897/Ob0213207/Ob0213403/Ob0213474/Ob0213553/Ob0213606…	122	up&down
ko00520	Amino sugar and nucleotide sugar metabolism	122/4529	479/16511	0.93	0.848126	0.787524	Ob0200556/Ob0200557/Ob0200813/Ob0200959/Ob0201398/Ob0201405/Ob0201612/Ob0201712/Ob0202811/Ob0202905/Ob0204322/Ob0204390/Ob0204438/Ob0204762/Ob0204944/Ob0205174/Ob0205176/Ob0205180/Ob0205785/Ob0206087/Ob0206351/Ob0206353/Ob0206379/Ob0206901/Ob0208466/Ob0208474/Ob0209240/Ob0209710/Ob0209883/Ob0210613/Ob0210923/Ob0211480/Ob0211490/Ob0212222/Ob0212537/Ob0213383/Ob0214382/Ob0215540/Ob0215688/Ob0216076…	122	up&down
ko03040	Spliceosome	108/4529	745/16511	0.53	1	0.787524	Ob0200222/Ob0200591/Ob0201349/Ob0201897/Ob0202468/Ob0202552/Ob0202926/Ob0204044/Ob0204378/Ob0207825/Ob0208951/Ob0210176/Ob0211059/Ob0211541/Ob0211663/Ob0213077/Ob0213294/Ob0213996/Ob0213997/Ob0214102/Ob0214271/Ob0215468/Ob0215472/Ob0215567/Ob0215620/Ob0217307/Ob0217406/Ob0218529/Ob0219992/Ob0220194/Ob0220844/Ob0221012/Ob0223065/Ob0223319/Ob0223405/Ob0223737/Ob0223863/Ob0226211/Ob0227140/Ob0227619…	108	up&down
ko03013	RNA transport	91/4529	702/16511	0.47	1	0.787524	Ob0200419/Ob0201410/Ob0202600/Ob0204182/Ob0204364/Ob0204932/Ob0205078/Ob0206598/Ob0206714/Ob0206843/Ob0208979/Ob0209765/Ob0209790/Ob0209891/Ob0210023/Ob0210346/Ob0210401/Ob0210614/Ob0210901/Ob0211209/Ob0211474/Ob0213129/Ob0213205/Ob0213323/Ob0213517/Ob0213561/Ob0214302/Ob0216486/Ob0216512/Ob0216896/Ob0217810/Ob0218009/Ob0218206/Ob0218554/Ob0219958/Ob0220024/Ob0220541/Ob0220959/Ob0221206/Ob0223631…	91	up&down
ko00561	Glycerolipid metabolism	87/4529	256/16511	1.24	0.0119206	0.0576068	Ob0200808/Ob0200904/Ob0200921/Ob0201177/Ob0201425/Ob0201672/Ob0202469/Ob0203504/Ob0203764/Ob0205555/Ob0205993/Ob0206968/Ob0207212/Ob0207565/Ob0208097/Ob0208881/Ob0209268/Ob0211146/Ob0211464/Ob0213005/Ob0213472/Ob0213637/Ob0213940/Ob0214154/Ob0217532/Ob0218335/Ob0219690/Ob0220438/Ob0223249/Ob0223338/Ob0224671/Ob0225219/Ob0225251/Ob0226821/Ob0227404/Ob0227527/Ob0227557/Ob0228062/Ob0228887/Ob0229188…	87	up&down
ko00564	Glycerophospholipid metabolism	87/4529	260/16511	1.22	0.0180727	0.0768566	Ob0200437/Ob0200808/Ob0200904/Ob0200921/Ob0200952/Ob0201626/Ob0202266/Ob0202318/Ob0202380/Ob0202384/Ob0203504/Ob0203937/Ob0205042/Ob0205833/Ob0205835/Ob0205836/Ob0205837/Ob0205993/Ob0206580/Ob0206767/Ob0207214/Ob0209129/Ob0209139/Ob0210573/Ob0213005/Ob0213889/Ob0214146/Ob0214154/Ob0214862/Ob0216126/Ob0216831/Ob0217750/Ob0218335/Ob0219612/Ob0220792/Ob0221004/Ob0221605/Ob0222088/Ob0224603/Ob0224606…	87	up&down
ko04146	Peroxisome	86/4529	222/16511	1.41	0.000152311	0.0032386	Ob0200255/Ob0200475/Ob0200532/Ob0200622/Ob0201014/Ob0202941/Ob0203579/Ob0203818/Ob0204350/Ob0204916/Ob0204931/Ob0205232/Ob0206859/Ob0207236/Ob0207293/Ob0207322/Ob0208462/Ob0208501/Ob0209508/Ob0210063/Ob0210064/Ob0210101/Ob0210597/Ob0211009/Ob0211248/Ob0211249/Ob0211470/Ob0213074/Ob0213401/Ob0213792/Ob0218996/Ob0220026/Ob0221233/Ob0221236/Ob0221784/Ob0224835/Ob0225941/Ob0226046/Ob0226180/Ob0226851…	86	up&down
ko00052	Galactose metabolism	85/4529	371/16511	0.84	0.980377	0.787524	Ob0201439/Ob0201672/Ob0201966/Ob0202126/Ob0202528/Ob0202811/Ob0202905/Ob0204438/Ob0204944/Ob0204953/Ob0205555/Ob0206379/Ob0207233/Ob0208629/Ob0209520/Ob0210005/Ob0210028/Ob0210289/Ob0210395/Ob0211650/Ob0211656/Ob0211915/Ob0212222/Ob0212451/Ob0212478/Ob0212985/Ob0213862/Ob0214645/Ob0217061/Ob0217491/Ob0217503/Ob0217524/Ob0217980/Ob0218654/Ob0218816/Ob0219019/Ob0219364/Ob0219376/Ob0219486/Ob0219654…	85	up&down
ko00270	Cysteine and methionine metabolism	84/4529	296/16511	1.03	0.377595	0.573489	Ob0200787/Ob0201364/Ob0201686/Ob0202493/Ob0203592/Ob0205832/Ob0206397/Ob0206445/Ob0209398/Ob0209554/Ob0209775/Ob0210221/Ob0210369/Ob0210637/Ob0211170/Ob0211446/Ob0211708/Ob0212038/Ob0212818/Ob0212821/Ob0212942/Ob0213549/Ob0216289/Ob0217786/Ob0217788/Ob0218014/Ob0218233/Ob0218468/Ob0219217/Ob0219572/Ob0220040/Ob0221461/Ob0222281/Ob0223090/Ob0223128/Ob0223873/Ob0223937/Ob0224289/Ob0224799/Ob0224801…	84	up&down
ko00620	Pyruvate metabolism	82/4529	235/16511	1.27	0.00694571	0.0434375	Ob0200111/Ob0200218/Ob0200550/Ob0200606/Ob0200905/Ob0201177/Ob0201425/Ob0202332/Ob0204351/Ob0204978/Ob0205914/Ob0206653/Ob0206670/Ob0206941/Ob0207978/Ob0208197/Ob0208955/Ob0209298/Ob0209886/Ob0210916/Ob0210917/Ob0211451/Ob0212587/Ob0214171/Ob0214172/Ob0215135/Ob0215431/Ob0217532/Ob0219503/Ob0220081/Ob0220733/Ob0220799/Ob0221935/Ob0221996/Ob0222825/Ob0223374/Ob0223429/Ob0226632/Ob0226692/Ob0226938…	82	up&down
ko00230	Purine metabolism	81/4529	377/16511	0.78	0.996879	0.787524	Ob0202097/Ob0202898/Ob0203889/Ob0205123/Ob0206278/Ob0206892/Ob0207121/Ob0207291/Ob0208217/Ob0208876/Ob0209094/Ob0209886/Ob0209946/Ob0210111/Ob0210146/Ob0210248/Ob0210276/Ob0211231/Ob0211657/Ob0211743/Ob0212138/Ob0212338/Ob0212339/Ob0212587/Ob0213234/Ob0215458/Ob0216175/Ob0216551/Ob0216743/Ob0218935/Ob0218936/Ob0219799/Ob0220081/Ob0222954/Ob0223043/Ob0224369/Ob0225420/Ob0226632/Ob0227466/Ob0228509…	81	up&down
ko02010	ABC transporters	79/4529	228/16511	1.26	0.00961417	0.0511069	Ob0200453/Ob0200477/Ob0201260/Ob0201670/Ob0201963/Ob0204721/Ob0204931/Ob0205523/Ob0205975/Ob0206039/Ob0206492/Ob0207206/Ob0207355/Ob0207455/Ob0208510/Ob0209266/Ob0209555/Ob0209797/Ob0209894/Ob0210927/Ob0212068/Ob0212328/Ob0212418/Ob0214054/Ob0216324/Ob0216337/Ob0216347/Ob0217625/Ob0217804/Ob0219500/Ob0220079/Ob0220855/Ob0222442/Ob0222474/Ob0222980/Ob0223133/Ob0223135/Ob0223136/Ob0224144/Ob0224146…	79	up&down
ko00562	Inositol phosphate metabolism	78/4529	222/16511	1.28	0.00686627	0.0434375	Ob0200438/Ob0200772/Ob0201101/Ob0202944/Ob0203689/Ob0203856/Ob0203882/Ob0204697/Ob0205006/Ob0205405/Ob0206917/Ob0208388/Ob0208389/Ob0208814/Ob0208835/Ob0210245/Ob0210332/Ob0212562/Ob0212563/Ob0212607/Ob0213131/Ob0213214/Ob0216567/Ob0216614/Ob0217039/Ob0217597/Ob0217598/Ob0219788/Ob0222448/Ob0222982/Ob0223837/Ob0224112/Ob0224603/Ob0224606/Ob0225067/Ob0225736/Ob0227589/Ob0228218/Ob0228821/Ob0229940…	78	up&down
ko04712	Circadian rhythm - plant	74/4529	187/16511	1.44	0.000199267	0.00353088	Ob0200032/Ob0201105/Ob0201272/Ob0201637/Ob0201711/Ob0203942/Ob0204238/Ob0205053/Ob0205720/Ob0206599/Ob0208535/Ob0208963/Ob0209299/Ob0209811/Ob0210201/Ob0210908/Ob0211797/Ob0213104/Ob0214207/Ob0214423/Ob0216628/Ob0217315/Ob0217964/Ob0218240/Ob0218366/Ob0220212/Ob0221347/Ob0221748/Ob0221777/Ob0222492/Ob0222594/Ob0222762/Ob0224107/Ob0224279/Ob0224660/Ob0225153/Ob0225618/Ob0225742/Ob0225746/Ob0226217…	74	up&down
ko00190	Oxidative phosphorylation	72/4529	340/16511	0.77	0.99689	0.787524	Ob0200797/Ob0200863/Ob0201561/Ob0201651/Ob0201946/Ob0202316/Ob0202734/Ob0204968/Ob0206533/Ob0206771/Ob0208117/Ob0209792/Ob0212612/Ob0212774/Ob0212955/Ob0213694/Ob0213872/Ob0214352/Ob0216239/Ob0216338/Ob0217946/Ob0218309/Ob0219874/Ob0221195/Ob0221493/Ob0224635/Ob0225334/Ob0226403/Ob0227067/Ob0227247/Ob0229060/Ob0229966/Ob0230317/Ob0231145/Ob0231295/Ob0232019/Ob0233458/Ob0233691/Ob0233808/Ob0234696…	72	up&down
ko00051	Fructose and mannose metabolism	70/4529	200/16511	1.28	0.011022	0.0558005	Ob0200221/Ob0200361/Ob0200650/Ob0201398/Ob0201405/Ob0201471/Ob0202528/Ob0202811/Ob0202932/Ob0204307/Ob0204710/Ob0204953/Ob0210575/Ob0210732/Ob0210791/Ob0211503/Ob0211915/Ob0212222/Ob0212478/Ob0212853/Ob0213862/Ob0215688/Ob0215836/Ob0216083/Ob0217284/Ob0217286/Ob0218080/Ob0218646/Ob0218658/Ob0219486/Ob0220206/Ob0221176/Ob0221543/Ob0221933/Ob0222824/Ob0224963/Ob0228438/Ob0228821/Ob0228944/Ob0228998…	70	up&down
ko03440	Homologous recombination	70/4529	428/16511	0.6	1	0.787524	Ob0200012/Ob0201202/Ob0201871/Ob0201988/Ob0203877/Ob0206486/Ob0206919/Ob0209191/Ob0209611/Ob0209616/Ob0209619/Ob0212867/Ob0213097/Ob0213253/Ob0213400/Ob0214958/Ob0216063/Ob0216115/Ob0216517/Ob0217050/Ob0217068/Ob0218883/Ob0219329/Ob0220528/Ob0223048/Ob0223476/Ob0224283/Ob0224435/Ob0224443/Ob0225280/Ob0225582/Ob0225587/Ob0226794/Ob0226914/Ob0227643/Ob0227954/Ob0228696/Ob0229221/Ob0230215/Ob0230399…	70	up&down
ko04145	Phagosome	68/4529	228/16511	1.09	0.227799	0.447182	Ob0200121/Ob0200863/Ob0201414/Ob0201651/Ob0202734/Ob0206205/Ob0206915/Ob0208117/Ob0208127/Ob0208293/Ob0208294/Ob0212562/Ob0212563/Ob0212612/Ob0212849/Ob0213131/Ob0214092/Ob0214323/Ob0214325/Ob0214352/Ob0215113/Ob0216069/Ob0216351/Ob0216566/Ob0216733/Ob0216791/Ob0217597/Ob0217598/Ob0219874/Ob0220214/Ob0221368/Ob0222077/Ob0222082/Ob0223837/Ob0224635/Ob0226328/Ob0226940/Ob0227247/Ob0229028/Ob0230369…	68	up&down
ko00630	Glyoxylate and dicarboxylate metabolism	65/4529	198/16511	1.2	0.0531278	0.161381	Ob0200111/Ob0202941/Ob0203114/Ob0203217/Ob0203635/Ob0204350/Ob0208392/Ob0208955/Ob0209059/Ob0209107/Ob0209839/Ob0211451/Ob0212236/Ob0212351/Ob0213386/Ob0214171/Ob0214172/Ob0215135/Ob0215533/Ob0217975/Ob0220138/Ob0221149/Ob0222091/Ob0222419/Ob0222981/Ob0223374/Ob0223429/Ob0224186/Ob0226046/Ob0226187/Ob0226189/Ob0226269/Ob0226938/Ob0227362/Ob0228641/Ob0229902/Ob0229930/Ob0231559/Ob0234052/Ob0235787…	65	up&down
ko04070	Phosphatidylinositol signaling system	63/4529	210/16511	1.09	0.221562	0.444444	Ob0200438/Ob0200772/Ob0200808/Ob0200904/Ob0201101/Ob0202944/Ob0203689/Ob0203732/Ob0203856/Ob0203882/Ob0204697/Ob0205006/Ob0205405/Ob0206917/Ob0208814/Ob0208835/Ob0210332/Ob0212562/Ob0212563/Ob0212607/Ob0212679/Ob0213131/Ob0216375/Ob0216567/Ob0216614/Ob0217039/Ob0217597/Ob0217598/Ob0218335/Ob0219788/Ob0222448/Ob0222493/Ob0222982/Ob0223837/Ob0225067/Ob0227589/Ob0228218/Ob0228317/Ob0229940/Ob0231016…	63	up&down
ko03018	RNA degradation	63/4529	348/16511	0.66	0.999984	0.787524	Ob0200056/Ob0201591/Ob0201932/Ob0202528/Ob0204845/Ob0204953/Ob0205821/Ob0206704/Ob0207574/Ob0208105/Ob0208626/Ob0210346/Ob0211154/Ob0211181/Ob0211915/Ob0211937/Ob0212478/Ob0212879/Ob0213314/Ob0213344/Ob0213569/Ob0213603/Ob0213862/Ob0215455/Ob0215468/Ob0217255/Ob0217319/Ob0224063/Ob0224885/Ob0226233/Ob0226245/Ob0227389/Ob0228236/Ob0228410/Ob0228456/Ob0228763/Ob0230327/Ob0230652/Ob0232098/Ob0232099…	63	up&down
ko00710	Carbon fixation in photosynthetic organisms	62/4529	170/16511	1.33	0.00604495	0.0434375	Ob0200218/Ob0200550/Ob0200606/Ob0205520/Ob0206653/Ob0206833/Ob0209298/Ob0209783/Ob0210378/Ob0210575/Ob0210732/Ob0210791/Ob0212402/Ob0216191/Ob0217999/Ob0218002/Ob0218080/Ob0219503/Ob0219572/Ob0221935/Ob0222825/Ob0222981/Ob0223954/Ob0223965/Ob0223967/Ob0224263/Ob0224963/Ob0225279/Ob0227362/Ob0228821/Ob0229974/Ob0230617/Ob0232164/Ob0232184/Ob0232419/Ob0233154/Ob0233877/Ob0234893/Ob0234929/Ob0234936…	62	up&down
ko01212	Fatty acid metabolism	61/4529	169/16511	1.32	0.00826306	0.0462365	Ob0200135/Ob0200201/Ob0200532/Ob0200622/Ob0200799/Ob0200905/Ob0201014/Ob0202233/Ob0202332/Ob0206859/Ob0207236/Ob0207388/Ob0208955/Ob0211009/Ob0211470/Ob0213037/Ob0213152/Ob0213284/Ob0216240/Ob0220799/Ob0224835/Ob0225028/Ob0225041/Ob0225562/Ob0225941/Ob0226180/Ob0226477/Ob0226744/Ob0227499/Ob0228008/Ob0228208/Ob0228508/Ob0229500/Ob0229845/Ob0230177/Ob0232345/Ob0233847/Ob0233943/Ob0233957/Ob0234451…	61	up&down
ko00460	Cyanoamino acid metabolism	61/4529	174/16511	1.28	0.0161354	0.0745849	Ob0203211/Ob0203234/Ob0203291/Ob0203635/Ob0203761/Ob0204081/Ob0205128/Ob0205762/Ob0207049/Ob0210183/Ob0211081/Ob0212047/Ob0212049/Ob0214420/Ob0214467/Ob0214472/Ob0214477/Ob0214479/Ob0214480/Ob0214485/Ob0214487/Ob0214488/Ob0214499/Ob0215533/Ob0222655/Ob0223948/Ob0225023/Ob0228497/Ob0231417/Ob0231418/Ob0231421/Ob0231422/Ob0231431/Ob0231435/Ob0231436/Ob0231559/Ob0232365/Ob0232366/Ob0232368/Ob0232374…	61	up&down
ko00900	Terpenoid backbone biosynthesis	60/4529	151/16511	1.45	0.000672622	0.00893879	Ob0203005/Ob0203137/Ob0203480/Ob0203481/Ob0203528/Ob0203984/Ob0204331/Ob0204384/Ob0204962/Ob0206355/Ob0206967/Ob0208250/Ob0208328/Ob0208920/Ob0208921/Ob0208955/Ob0209030/Ob0209031/Ob0209719/Ob0211203/Ob0214749/Ob0215852/Ob0218374/Ob0218947/Ob0221604/Ob0221697/Ob0221876/Ob0222308/Ob0222330/Ob0222903/Ob0223345/Ob0224817/Ob0226731/Ob0226851/Ob0227361/Ob0228361/Ob0232599/Ob0232617/Ob0233970/Ob0235957…	60	up&down
ko00053	Ascorbate and aldarate metabolism	60/4529	313/16511	0.7	0.999756	0.787524	Ob0200438/Ob0201177/Ob0201380/Ob0201425/Ob0202516/Ob0202905/Ob0204438/Ob0204697/Ob0204944/Ob0208109/Ob0209856/Ob0210416/Ob0210923/Ob0212607/Ob0213383/Ob0214277/Ob0214382/Ob0214864/Ob0216076/Ob0217491/Ob0217503/Ob0217532/Ob0217859/Ob0217877/Ob0220765/Ob0222520/Ob0222538/Ob0222846/Ob0224112/Ob0225754/Ob0226473/Ob0229613/Ob0230150/Ob0230264/Ob0230905/Ob0231320/Ob0231363/Ob0231612/Ob0231825/Ob0232793…	60	up&down
ko03008	Ribosome biogenesis in eukaryotes	59/4529	264/16511	0.81	0.975386	0.787524	Ob0200482/Ob0201354/Ob0201493/Ob0201749/Ob0202720/Ob0205627/Ob0206424/Ob0206598/Ob0206599/Ob0206843/Ob0208535/Ob0208693/Ob0209741/Ob0209790/Ob0210768/Ob0210932/Ob0211474/Ob0211871/Ob0213008/Ob0213083/Ob0214410/Ob0214672/Ob0219958/Ob0220141/Ob0221711/Ob0221712/Ob0221777/Ob0222762/Ob0224483/Ob0224591/Ob0225618/Ob0226217/Ob0226317/Ob0226912/Ob0227245/Ob0227564/Ob0227794/Ob0227970/Ob0230220/Ob0230472…	59	up&down
ko00600	Sphingolipid metabolism	57/4529	149/16511	1.39	0.00253996	0.0245489	Ob0200865/Ob0201439/Ob0201672/Ob0202126/Ob0203747/Ob0205247/Ob0205262/Ob0205555/Ob0207244/Ob0210395/Ob0212451/Ob0214507/Ob0214528/Ob0214645/Ob0217061/Ob0217389/Ob0217524/Ob0217980/Ob0219019/Ob0219364/Ob0219376/Ob0220438/Ob0223543/Ob0224052/Ob0224075/Ob0224634/Ob0224671/Ob0226699/Ob0228143/Ob0228629/Ob0228887/Ob0228954/Ob0229393/Ob0232462/Ob0232662/Ob0233265/Ob0233907/Ob0234712/Ob0234774/Ob0235303…	57	up&down
ko00260	Glycine, serine and threonine metabolism	56/4529	175/16511	1.17	0.102034	0.230804	Ob0200039/Ob0200303/Ob0200305/Ob0200460/Ob0201364/Ob0201804/Ob0201805/Ob0201910/Ob0202180/Ob0203749/Ob0204909/Ob0206296/Ob0206391/Ob0208392/Ob0208559/Ob0209107/Ob0210637/Ob0212448/Ob0214421/Ob0215135/Ob0215533/Ob0218058/Ob0218698/Ob0221787/Ob0222091/Ob0224031/Ob0224043/Ob0224186/Ob0226938/Ob0229566/Ob0229902/Ob0229921/Ob0229930/Ob0230752/Ob0231214/Ob0231559/Ob0232522/Ob0234052/Ob0234845/Ob0236303…	56	up&down
ko00240	Pyrimidine metabolism	55/4529	170/16511	1.18	0.0884889	0.213519	Ob0201407/Ob0201594/Ob0203332/Ob0203889/Ob0206892/Ob0207754/Ob0208217/Ob0208876/Ob0209078/Ob0209583/Ob0209584/Ob0210111/Ob0210146/Ob0210248/Ob0210276/Ob0210371/Ob0211231/Ob0211743/Ob0213234/Ob0213594/Ob0215580/Ob0216175/Ob0216256/Ob0219406/Ob0221323/Ob0223043/Ob0224369/Ob0224965/Ob0226747/Ob0227466/Ob0227742/Ob0228973/Ob0230287/Ob0230956/Ob0231665/Ob0232026/Ob0232973/Ob0234496/Ob0234646/Ob0236092…	55	up&down
ko00480	Glutathione metabolism	54/4529	211/16511	0.93	0.749702	0.787524	Ob0201380/Ob0202516/Ob0203291/Ob0203819/Ob0203968/Ob0204349/Ob0204916/Ob0206397/Ob0206469/Ob0210248/Ob0210416/Ob0212620/Ob0216175/Ob0216732/Ob0218181/Ob0218183/Ob0223043/Ob0225377/Ob0225719/Ob0225724/Ob0225727/Ob0226320/Ob0228114/Ob0229463/Ob0229664/Ob0229893/Ob0230528/Ob0231665/Ob0232598/Ob0232973/Ob0233378/Ob0233905/Ob0234304/Ob0236591/Ob0239792/Ob0241161/Ob0242961/Ob0244425/Ob0245246/Ob0245770…	54	up&down
ko00970	Aminoacyl-tRNA biosynthesis	54/4529	218/16511	0.9	0.831897	0.787524	Ob0200407/Ob0200518/Ob0203462/Ob0204030/Ob0208379/Ob0208602/Ob0209370/Ob0209515/Ob0210080/Ob0210632/Ob0211536/Ob0212494/Ob0212594/Ob0214699/Ob0215415/Ob0215432/Ob0217097/Ob0217391/Ob0221689/Ob0221722/Ob0224743/Ob0224747/Ob0226750/Ob0226751/Ob0226790/Ob0226818/Ob0228256/Ob0230368/Ob0231046/Ob0231075/Ob0231318/Ob0232631/Ob0232708/Ob0232759/Ob0232780/Ob0232831/Ob0232900/Ob0232953/Ob0233855/Ob0234706…	54	up&down
ko03030	DNA replication	54/4529	389/16511	0.51	1	0.787524	Ob0200012/Ob0201313/Ob0206486/Ob0208725/Ob0209111/Ob0209282/Ob0209616/Ob0209619/Ob0209649/Ob0210903/Ob0212510/Ob0212613/Ob0212867/Ob0214958/Ob0216115/Ob0217529/Ob0218883/Ob0221944/Ob0221971/Ob0224283/Ob0225142/Ob0225164/Ob0226465/Ob0226914/Ob0228364/Ob0229221/Ob0229427/Ob0230215/Ob0230805/Ob0231905/Ob0234032/Ob0234843/Ob0235847/Ob0235848/Ob0237170/Ob0238062/Ob0238107/Ob0238158/Ob0239188/Ob0239295…	54	up&down
ko03420	Nucleotide excision repair	54/4529	409/16511	0.48	1	0.787524	Ob0203485/Ob0203532/Ob0206486/Ob0208406/Ob0208725/Ob0209101/Ob0209282/Ob0209616/Ob0209619/Ob0212867/Ob0213815/Ob0214958/Ob0216115/Ob0217344/Ob0217529/Ob0218883/Ob0221944/Ob0224283/Ob0225142/Ob0226465/Ob0227120/Ob0228364/Ob0229221/Ob0229244/Ob0230215/Ob0230805/Ob0231905/Ob0234293/Ob0234759/Ob0234843/Ob0235847/Ob0235848/Ob0236239/Ob0237170/Ob0238062/Ob0238107/Ob0238158/Ob0239188/Ob0239295/Ob0239907…	54	up&down
ko03015	mRNA surveillance pathway	52/4529	418/16511	0.45	1	0.787524	Ob0201491/Ob0201505/Ob0202149/Ob0202151/Ob0202771/Ob0202778/Ob0208847/Ob0209336/Ob0210346/Ob0213552/Ob0213561/Ob0214648/Ob0215149/Ob0217251/Ob0217591/Ob0220151/Ob0220838/Ob0222153/Ob0223534/Ob0224885/Ob0225096/Ob0225704/Ob0226245/Ob0227185/Ob0228306/Ob0228987/Ob0229034/Ob0229524/Ob0230831/Ob0232963/Ob0234016/Ob0234276/Ob0234851/Ob0236679/Ob0238446/Ob0238812/Ob0238871/Ob0239061/Ob0240868/Ob0240884…	52	up&down
ko00400	Phenylalanine, tyrosine and tryptophan biosynthesis	49/4529	137/16511	1.3	0.0197518	0.0807666	Ob0200303/Ob0200305/Ob0200460/Ob0203207/Ob0203775/Ob0205101/Ob0205650/Ob0211285/Ob0211661/Ob0214421/Ob0214874/Ob0215194/Ob0215301/Ob0215895/Ob0216688/Ob0219572/Ob0219692/Ob0220040/Ob0220668/Ob0222281/Ob0222590/Ob0222632/Ob0223126/Ob0224457/Ob0224981/Ob0224991/Ob0227153/Ob0227469/Ob0229948/Ob0231276/Ob0231693/Ob0238448/Ob0239638/Ob0239973/Ob0240540/Ob0243594/Ob0244056/Ob0244308/Ob0246851/Ob0247717…	49	up&down
ko00350	Tyrosine metabolism	48/4529	137/16511	1.28	0.03036	0.107591	Ob0201804/Ob0201805/Ob0201910/Ob0202067/Ob0205650/Ob0206296/Ob0206882/Ob0207048/Ob0208866/Ob0208870/Ob0209193/Ob0214874/Ob0216688/Ob0217290/Ob0219572/Ob0219823/Ob0220040/Ob0221483/Ob0222015/Ob0222281/Ob0222936/Ob0229566/Ob0231214/Ob0231693/Ob0232773/Ob0233555/Ob0234782/Ob0235158/Ob0236062/Ob0236348/Ob0237912/Ob0237936/Ob0241492/Ob0242866/Ob0246087/Ob0246282/Ob0247244/Ob0248184/Ob0248939/Ob0250185…	48	up&down
ko00280	Valine, leucine and isoleucine degradation	47/4529	136/16511	1.26	0.0402223	0.137944	Ob0200541/Ob0200582/Ob0201177/Ob0201425/Ob0201886/Ob0203592/Ob0206355/Ob0206877/Ob0208328/Ob0208955/Ob0210637/Ob0211009/Ob0211470/Ob0211953/Ob0213284/Ob0213757/Ob0215135/Ob0217299/Ob0217302/Ob0217532/Ob0218947/Ob0221604/Ob0222816/Ob0224876/Ob0225562/Ob0226938/Ob0228208/Ob0229613/Ob0229902/Ob0229930/Ob0232011/Ob0233628/Ob0234052/Ob0234057/Ob0236355/Ob0237396/Ob0238908/Ob0241200/Ob0242395/Ob0244182…	47	up&down
ko00592	alpha-Linolenic acid metabolism	46/4529	112/16511	1.5	0.00121312	0.0143304	Ob0200532/Ob0200622/Ob0202266/Ob0202402/Ob0202688/Ob0206882/Ob0207236/Ob0207388/Ob0211009/Ob0211470/Ob0214146/Ob0217239/Ob0217297/Ob0220792/Ob0221335/Ob0221483/Ob0222088/Ob0222639/Ob0223695/Ob0225941/Ob0226180/Ob0226730/Ob0228208/Ob0230177/Ob0230197/Ob0230435/Ob0230768/Ob0232262/Ob0235891/Ob0237858/Ob0237859/Ob0237936/Ob0238915/Ob0238949/Ob0239093/Ob0240603/Ob0242866/Ob0243074/Ob0244236/Ob0248318…	46	up&down
ko00071	Fatty acid degradation	43/4529	128/16511	1.22	0.0728641	0.198631	Ob0200532/Ob0200622/Ob0201014/Ob0201177/Ob0201425/Ob0206859/Ob0206882/Ob0207236/Ob0207388/Ob0208955/Ob0211009/Ob0211470/Ob0217290/Ob0217532/Ob0218995/Ob0221483/Ob0222936/Ob0224835/Ob0225941/Ob0226180/Ob0228008/Ob0228208/Ob0229613/Ob0230177/Ob0233943/Ob0235158/Ob0236062/Ob0236565/Ob0237704/Ob0237936/Ob0240603/Ob0241200/Ob0242866/Ob0245260/Ob0245262/Ob0246274/Ob0247874/Ob0248318/Ob0249063/Ob0249131…	43	up&down
ko00410	beta-Alanine metabolism	42/4529	108/16511	1.42	0.00625545	0.0434375	Ob0200532/Ob0200541/Ob0200582/Ob0200622/Ob0201072/Ob0201177/Ob0201425/Ob0201495/Ob0201688/Ob0201804/Ob0201805/Ob0201910/Ob0203066/Ob0206296/Ob0207236/Ob0211745/Ob0216798/Ob0216804/Ob0216805/Ob0217532/Ob0221527/Ob0224965/Ob0225614/Ob0225941/Ob0226180/Ob0228002/Ob0229566/Ob0229613/Ob0231214/Ob0232011/Ob0232873/Ob0234057/Ob0234496/Ob0234646/Ob0236092/Ob0241200/Ob0241492/Ob0245260/Ob0245262/Ob0251206…	42	up&down
ko00380	Tryptophan metabolism	42/4529	151/16511	1.01	0.48871	0.665358	Ob0201177/Ob0201425/Ob0201812/Ob0201839/Ob0202288/Ob0202941/Ob0205623/Ob0208955/Ob0209193/Ob0209597/Ob0210758/Ob0210861/Ob0211302/Ob0215135/Ob0217532/Ob0221008/Ob0222015/Ob0223937/Ob0224500/Ob0224748/Ob0224749/Ob0226938/Ob0228199/Ob0229613/Ob0229902/Ob0229930/Ob0232705/Ob0233919/Ob0234052/Ob0237912/Ob0241200/Ob0243082/Ob0243104/Ob0245153/Ob0245260/Ob0245262/Ob0246274/Ob0247244/Ob0247423/Ob0248184…	42	up&down
ko00020	Citrate cycle (TCA cycle)	42/4529	163/16511	0.94	0.711389	0.787524	Ob0204351/Ob0204916/Ob0204978/Ob0205334/Ob0205597/Ob0205914/Ob0206941/Ob0207978/Ob0209059/Ob0209597/Ob0210916/Ob0210917/Ob0215135/Ob0216239/Ob0217994/Ob0218061/Ob0221996/Ob0222825/Ob0226187/Ob0226189/Ob0226269/Ob0226392/Ob0226692/Ob0226938/Ob0227088/Ob0227362/Ob0229902/Ob0229914/Ob0229930/Ob0230292/Ob0230295/Ob0231145/Ob0231295/Ob0234052/Ob0236211/Ob0239208/Ob0240912/Ob0242680/Ob0242704/Ob0246062…	42	up&down
ko00511	Other glycan degradation	41/4529	133/16511	1.12	0.2149	0.43937	Ob0201374/Ob0201375/Ob0201376/Ob0201378/Ob0201439/Ob0202126/Ob0206534/Ob0210395/Ob0211354/Ob0212451/Ob0214645/Ob0217061/Ob0217524/Ob0217980/Ob0219019/Ob0219364/Ob0219376/Ob0220229/Ob0223543/Ob0224052/Ob0224075/Ob0224901/Ob0226282/Ob0227437/Ob0228143/Ob0231402/Ob0232315/Ob0232507/Ob0232662/Ob0233907/Ob0234076/Ob0235478/Ob0235888/Ob0236083/Ob0237024/Ob0238155/Ob0238160/Ob0248314/Ob0250794/Ob0252198…	41	up&down
ko00908	Zeatin biosynthesis	41/4529	134/16511	1.12	0.231339	0.447182	Ob0203839/Ob0205958/Ob0208722/Ob0208733/Ob0210356/Ob0210907/Ob0211491/Ob0212969/Ob0212970/Ob0213559/Ob0214722/Ob0216407/Ob0217107/Ob0217303/Ob0217306/Ob0221100/Ob0221104/Ob0221106/Ob0221111/Ob0221116/Ob0221120/Ob0222524/Ob0227793/Ob0228796/Ob0228798/Ob0230467/Ob0230587/Ob0230588/Ob0238398/Ob0239610/Ob0241777/Ob0244061/Ob0245539/Ob0245541/Ob0245899/Ob0245901/Ob0245904/Ob0246555/Ob0246843/Ob0247654…	41	up&down
ko03430	Mismatch repair	41/4529	350/16511	0.43	1	0.787524	Ob0200012/Ob0202404/Ob0206486/Ob0208725/Ob0209282/Ob0212867/Ob0214958/Ob0216115/Ob0217529/Ob0218883/Ob0219557/Ob0221944/Ob0224283/Ob0225142/Ob0226465/Ob0226914/Ob0227344/Ob0227936/Ob0229221/Ob0230215/Ob0230805/Ob0231905/Ob0234032/Ob0234843/Ob0237170/Ob0238062/Ob0238107/Ob0238583/Ob0239188/Ob0239295/Ob0240458/Ob0240807/Ob0241651/Ob0244510/Ob0244595/Ob0245273/Ob0249275/Ob0250798/Ob0251329/Ob0251695…	41	up&down
ko00950	Isoquinoline alkaloid biosynthesis	40/4529	133/16511	1.1	0.274878	0.50386	Ob0200207/Ob0201804/Ob0201805/Ob0201910/Ob0206296/Ob0207188/Ob0207189/Ob0207207/Ob0208866/Ob0208870/Ob0209193/Ob0214874/Ob0216688/Ob0219572/Ob0219694/Ob0220040/Ob0221853/Ob0221854/Ob0222015/Ob0222281/Ob0225942/Ob0225958/Ob0228931/Ob0229566/Ob0231214/Ob0231693/Ob0232135/Ob0233173/Ob0237912/Ob0241492/Ob0243929/Ob0246087/Ob0247244/Ob0248184/Ob0252233/Ob0252236/Ob0252239/Ob0252259/Ob0252955/Ob0253237	40	up&down
ko00195	Photosynthesis	40/4529	144/16511	1.01	0.494407	0.665358	Ob0200159/Ob0203772/Ob0204808/Ob0205146/Ob0205158/Ob0206404/Ob0206771/Ob0208100/Ob0208970/Ob0210300/Ob0212955/Ob0214448/Ob0215264/Ob0217537/Ob0220835/Ob0221195/Ob0221525/Ob0222635/Ob0224182/Ob0228200/Ob0228369/Ob0229514/Ob0233603/Ob0234305/Ob0235351/Ob0237989/Ob0238828/Ob0238844/Ob0240644/Ob0241581/Ob0243676/Ob0244110/Ob0244294/Ob0245395/Ob0245463/Ob0246741/Ob0251152/Ob0253395/Syringa_oblata_newG…	40	up&down
ko00100	Steroid biosynthesis	39/4529	72/16511	1.97	1.47331e-06	5.22119e-05	Ob0202433/Ob0202574/Ob0203495/Ob0212614/Ob0213120/Ob0214604/Ob0215855/Ob0216159/Ob0216187/Ob0222334/Ob0222335/Ob0224724/Ob0224769/Ob0225273/Ob0226545/Ob0226616/Ob0228272/Ob0229422/Ob0230110/Ob0232672/Ob0233693/Ob0233709/Ob0233870/Ob0234209/Ob0234461/Ob0237719/Ob0238890/Ob0239880/Ob0244531/Ob0244880/Ob0246471/Ob0247627/Ob0247822/Ob0250855/Ob0250944/Ob0253658/Syringa_oblata_newGene_7067/Syringa_obl…	39	up&down
ko00941	Flavonoid biosynthesis	39/4529	139/16511	1.02	0.466101	0.660718	Ob0202790/Ob0202807/Ob0204113/Ob0205790/Ob0208538/Ob0213357/Ob0213762/Ob0213876/Ob0215530/Ob0215748/Ob0215749/Ob0215775/Ob0216045/Ob0218221/Ob0218236/Ob0218239/Ob0218285/Ob0218286/Ob0219791/Ob0224578/Ob0226781/Ob0231192/Ob0231998/Ob0235737/Ob0235919/Ob0235922/Ob0238653/Ob0240315/Ob0240533/Ob0241357/Ob0242514/Ob0245958/Ob0246877/Ob0247175/Ob0249907/Ob0251027/Ob0251528/Ob0251529/Ob0252019	39	up&down
ko00030	Pentose phosphate pathway	39/4529	145/16511	0.98	0.588964	0.728095	Ob0202528/Ob0202932/Ob0203968/Ob0204079/Ob0204710/Ob0204953/Ob0206469/Ob0210575/Ob0210732/Ob0210791/Ob0211915/Ob0211932/Ob0211945/Ob0212077/Ob0212478/Ob0213862/Ob0215836/Ob0216191/Ob0218080/Ob0218646/Ob0218658/Ob0221176/Ob0224263/Ob0224963/Ob0225279/Ob0229463/Ob0230617/Ob0230858/Ob0230871/Ob0232419/Ob0233877/Ob0237680/Ob0240007/Ob0241017/Ob0243340/Ob0246805/Ob0250937/Ob0251616/Ob0251999	39	up&down
ko00330	Arginine and proline metabolism	39/4529	172/16511	0.83	0.934329	0.787524	Ob0201072/Ob0201177/Ob0201425/Ob0203066/Ob0205832/Ob0211745/Ob0215591/Ob0216328/Ob0216544/Ob0217532/Ob0218703/Ob0219572/Ob0221008/Ob0221527/Ob0222602/Ob0222753/Ob0224748/Ob0224749/Ob0224763/Ob0225614/Ob0228002/Ob0229613/Ob0232705/Ob0232873/Ob0235857/Ob0241200/Ob0243897/Ob0245260/Ob0245262/Ob0246440/Ob0251206/Ob0251315/Ob0251374/Ob0251739/Ob0252031/Ob0252233/Ob0252236/Ob0252239/Ob0252259	39	up&down
ko00310	Lysine degradation	38/4529	119/16511	1.16	0.158152	0.343145	Ob0200776/Ob0201168/Ob0201177/Ob0201425/Ob0206513/Ob0208087/Ob0208955/Ob0209597/Ob0210979/Ob0211444/Ob0211598/Ob0211963/Ob0212901/Ob0215135/Ob0217532/Ob0217559/Ob0217560/Ob0226938/Ob0229613/Ob0229807/Ob0229902/Ob0229930/Ob0230778/Ob0231458/Ob0234052/Ob0237574/Ob0237896/Ob0241200/Ob0241934/Ob0242104/Ob0244470/Ob0245260/Ob0245262/Ob0246274/Ob0246699/Ob0247891/Ob0249715/Ob0251206	38	up&down
ko00130	Ubiquinone and other terpenoid-quinone biosynthesis	38/4529	138/16511	1	0.52135	0.670023	Ob0200613/Ob0200889/Ob0200927/Ob0202067/Ob0203850/Ob0206075/Ob0206209/Ob0206895/Ob0209781/Ob0210767/Ob0210854/Ob0212358/Ob0212371/Ob0213079/Ob0217984/Ob0218391/Ob0220040/Ob0222229/Ob0222281/Ob0224328/Ob0227274/Ob0228444/Ob0236122/Ob0236294/Ob0236348/Ob0239780/Ob0241848/Ob0244064/Ob0244120/Ob0245043/Ob0246461/Ob0249013/Ob0250321/Ob0251449/Ob0251469/Ob0252500/Ob0252903/Syringa_oblata_newGene_6554	38	up&down
ko00250	Alanine, aspartate and glutamate metabolism	37/4529	125/16511	1.08	0.323866	0.528306	Ob0201495/Ob0201688/Ob0203114/Ob0203332/Ob0203906/Ob0209583/Ob0209584/Ob0209946/Ob0210058/Ob0210637/Ob0211495/Ob0212138/Ob0213386/Ob0216798/Ob0216804/Ob0216805/Ob0219572/Ob0223954/Ob0223965/Ob0223967/Ob0227849/Ob0231728/Ob0231729/Ob0232696/Ob0238411/Ob0239164/Ob0239271/Ob0244629/Ob0244656/Ob0245875/Ob0246258/Ob0247309/Ob0247966/Ob0252233/Ob0252236/Ob0252239/Ob0252259	37	up&down
ko00360	Phenylalanine metabolism	36/4529	137/16511	0.96	0.650833	0.777458	Ob0201804/Ob0201805/Ob0201910/Ob0202067/Ob0205650/Ob0206296/Ob0207048/Ob0209193/Ob0210383/Ob0214874/Ob0216688/Ob0217993/Ob0219572/Ob0219823/Ob0220040/Ob0221008/Ob0222015/Ob0222281/Ob0224748/Ob0224749/Ob0229566/Ob0231214/Ob0231693/Ob0232705/Ob0234782/Ob0236348/Ob0237912/Ob0241492/Ob0247244/Ob0248184/Ob0250321/Ob0252233/Ob0252236/Ob0252239/Ob0252259/Ob0253237	36	up&down
ko01210	2-Oxocarboxylic acid metabolism	36/4529	182/16511	0.72	0.993443	0.787524	Ob0203592/Ob0203619/Ob0203659/Ob0204916/Ob0205334/Ob0205623/Ob0209059/Ob0213217/Ob0213277/Ob0213341/Ob0214453/Ob0217994/Ob0219572/Ob0223954/Ob0223965/Ob0223967/Ob0226187/Ob0226189/Ob0226269/Ob0227135/Ob0233929/Ob0235319/Ob0236967/Ob0239847/Ob0241609/Ob0245640/Ob0246093/Ob0247215/Ob0248414/Ob0248464/Ob0248796/Ob0252233/Ob0252236/Ob0252239/Ob0252259/Ob0252383	36	up&down
ko00062	Fatty acid elongation	35/4529	88/16511	1.45	0.00798601	0.0462365	Ob0203535/Ob0206893/Ob0207913/Ob0210528/Ob0210529/Ob0214664/Ob0215337/Ob0216240/Ob0216882/Ob0217265/Ob0225070/Ob0225188/Ob0225756/Ob0226477/Ob0226740/Ob0226744/Ob0226888/Ob0227540/Ob0227673/Ob0227674/Ob0230104/Ob0230530/Ob0232177/Ob0232639/Ob0233847/Ob0234957/Ob0237840/Ob0238548/Ob0239731/Ob0240506/Ob0240507/Ob0242880/Ob0247444/Ob0247555/Ob0251674	35	up&down
ko00061	Fatty acid biosynthesis	35/4529	116/16511	1.1	0.284241	0.512191	Ob0200135/Ob0200201/Ob0200799/Ob0200905/Ob0201014/Ob0202233/Ob0202332/Ob0206859/Ob0213152/Ob0213284/Ob0220799/Ob0224835/Ob0225028/Ob0225041/Ob0225562/Ob0227499/Ob0228008/Ob0228508/Ob0229500/Ob0229845/Ob0232345/Ob0233943/Ob0233957/Ob0234451/Ob0234732/Ob0236355/Ob0236554/Ob0236565/Ob0237704/Ob0238273/Ob0241319/Ob0245436/Ob0245543/Ob0249063/Ob0253193	35	up&down
ko00073	Cutin, suberine and wax biosynthesis	34/4529	90/16511	1.38	0.0206998	0.0815081	Ob0200144/Ob0201028/Ob0208286/Ob0210119/Ob0210790/Ob0211373/Ob0213074/Ob0213313/Ob0218570/Ob0220783/Ob0224067/Ob0224216/Ob0225412/Ob0225413/Ob0227593/Ob0228377/Ob0228379/Ob0229201/Ob0229691/Ob0229861/Ob0232538/Ob0233128/Ob0235963/Ob0237573/Ob0240355/Ob0240777/Ob0241004/Ob0242281/Ob0244076/Ob0245693/Ob0251395/Ob0251686/Ob0252645/Syringa_oblata_newGene_20026	34	up&down
ko00860	Porphyrin and chlorophyll metabolism	34/4529	95/16511	1.3	0.0456945	0.147599	Ob0203731/Ob0203825/Ob0204302/Ob0204646/Ob0206025/Ob0206341/Ob0206692/Ob0206812/Ob0206861/Ob0217475/Ob0219608/Ob0221573/Ob0221607/Ob0221752/Ob0221928/Ob0225001/Ob0226249/Ob0227361/Ob0231002/Ob0231426/Ob0232019/Ob0233321/Ob0233684/Ob0234649/Ob0237336/Ob0237781/Ob0240698/Ob0240846/Ob0241021/Ob0244035/Ob0248357/Ob0249406/Ob0249500/Ob0251987	34	up&down
ko00770	Pantothenate and CoA biosynthesis	34/4529	116/16511	1.07	0.357769	0.551254	Ob0201072/Ob0201177/Ob0201425/Ob0203066/Ob0203592/Ob0211743/Ob0213217/Ob0214029/Ob0214775/Ob0217367/Ob0217532/Ob0221527/Ob0224965/Ob0227135/Ob0228002/Ob0229613/Ob0230956/Ob0231641/Ob0234496/Ob0234646/Ob0236092/Ob0237778/Ob0241200/Ob0243976/Ob0245260/Ob0245262/Ob0245640/Ob0245938/Ob0247722/Ob0247878/Ob0248464/Ob0248796/Ob0251206/Ob0252383	34	up&down
ko03410	Base excision repair	34/4529	124/16511	1	0.535365	0.670023	Ob0201027/Ob0206192/Ob0208725/Ob0208820/Ob0209079/Ob0209616/Ob0209619/Ob0210556/Ob0212622/Ob0212949/Ob0212960/Ob0218883/Ob0225164/Ob0227276/Ob0228364/Ob0234683/Ob0234843/Ob0234858/Ob0234860/Ob0235847/Ob0235848/Ob0236287/Ob0236340/Ob0237180/Ob0238107/Ob0238158/Ob0244696/Ob0246817/Ob0247396/Ob0247945/Ob0248207/Ob0248694/Ob0251410/Syringa_oblata_newGene_1189	34	up&down
ko00909	Sesquiterpenoid and triterpenoid biosynthesis	34/4529	162/16511	0.77	0.976013	0.787524	Ob0200283/Ob0202574/Ob0204107/Ob0204313/Ob0204979/Ob0205193/Ob0205194/Ob0205196/Ob0205199/Ob0206560/Ob0208493/Ob0209214/Ob0212614/Ob0212635/Ob0214604/Ob0215847/Ob0221760/Ob0221772/Ob0224724/Ob0224769/Ob0226545/Ob0226616/Ob0227055/Ob0232672/Ob0233693/Ob0233709/Ob0233870/Ob0236738/Ob0238300/Ob0239880/Ob0246435/Ob0246436/Ob0250944/Syringa_oblata_newGene_7067	34	up&down
ko00906	Carotenoid biosynthesis	33/4529	110/16511	1.09	0.304813	0.528306	Ob0203727/Ob0204352/Ob0206497/Ob0207571/Ob0211115/Ob0212807/Ob0214554/Ob0216731/Ob0216975/Ob0218042/Ob0218050/Ob0218985/Ob0222697/Ob0227816/Ob0228084/Ob0229739/Ob0231133/Ob0232533/Ob0236830/Ob0239261/Ob0245382/Ob0245443/Ob0249890/Ob0249895/Ob0251131/Ob0251366/Ob0251853/Ob0252339/Syringa_oblata_newGene_11514/Syringa_oblata_newGene_17763/Syringa_oblata_newGene_1790/Syringa_oblata_newGene_19887/Syri…	33	up&down
ko00760	Nicotinate and nicotinamide metabolism	31/4529	74/16511	1.53	0.00503351	0.0434375	Ob0203722/Ob0203889/Ob0203906/Ob0205553/Ob0206892/Ob0207293/Ob0207322/Ob0209842/Ob0210276/Ob0210371/Ob0210925/Ob0211743/Ob0213594/Ob0217516/Ob0221444/Ob0222704/Ob0222706/Ob0230287/Ob0230956/Ob0237778/Ob0238694/Ob0238724/Ob0243976/Ob0244244/Ob0245938/Ob0246009/Ob0247722/Ob0247878/Ob0248236/Ob0248297/Ob0251218	31	up&down
ko00920	Sulfur metabolism	31/4529	86/16511	1.31	0.0497481	0.155559	Ob0205098/Ob0207291/Ob0209554/Ob0214221/Ob0216551/Ob0216614/Ob0218233/Ob0218935/Ob0218936/Ob0222982/Ob0223090/Ob0223128/Ob0224710/Ob0224993/Ob0228279/Ob0229504/Ob0230139/Ob0231274/Ob0237412/Ob0240248/Ob0240251/Ob0242504/Ob0246682/Ob0248355/Ob0251214/Ob0252530/Ob0252577/Ob0252586/Ob0252913/Ob0252972/Syringa_oblata_newGene_3915	31	up&down
ko03060	Protein export	30/4529	133/16511	0.82	0.915706	0.787524	Ob0200121/Ob0200825/Ob0200869/Ob0201859/Ob0205599/Ob0208195/Ob0212849/Ob0221443/Ob0222395/Ob0224451/Ob0224950/Ob0225437/Ob0225818/Ob0228774/Ob0229492/Ob0230181/Ob0233975/Ob0234889/Ob0235167/Ob0238164/Ob0238520/Ob0241291/Ob0243658/Ob0247478/Ob0251002/Ob0251199/Ob0252350/Syringa_oblata_newGene_1152/Syringa_oblata_newGene_19922/Syringa_oblata_newGene_8800	30	up&down
ko00531	Glycosaminoglycan degradation	29/4529	84/16511	1.26	0.092384	0.213519	Ob0201439/Ob0201642/Ob0202126/Ob0210395/Ob0212451/Ob0214645/Ob0217061/Ob0217524/Ob0217980/Ob0219019/Ob0219364/Ob0219376/Ob0223543/Ob0224052/Ob0224075/Ob0226282/Ob0228143/Ob0229881/Ob0232662/Ob0233907/Ob0235888/Ob0236083/Ob0237024/Ob0238155/Ob0238160/Ob0241042/Ob0241697/Ob0250997/Ob0252198	29	up&down
ko00945	Stilbenoid, diarylheptanoid and gingerol biosynthesis	29/4529	97/16511	1.09	0.327968	0.528306	Ob0200624/Ob0200625/Ob0200627/Ob0200628/Ob0205790/Ob0208538/Ob0213357/Ob0213762/Ob0213876/Ob0215530/Ob0215748/Ob0215749/Ob0215775/Ob0216045/Ob0218221/Ob0218236/Ob0218239/Ob0218285/Ob0218286/Ob0224578/Ob0231998/Ob0235919/Ob0235922/Ob0241357/Ob0242514/Ob0245958/Ob0249907/Ob0250632/Syringa_oblata_newGene_19584	29	up&down
ko03050	Proteasome	29/4529	174/16511	0.61	0.999714	0.787524	Ob0201761/Ob0204544/Ob0206779/Ob0208199/Ob0208209/Ob0209288/Ob0214890/Ob0216535/Ob0216954/Ob0217280/Ob0220043/Ob0223839/Ob0224883/Ob0226369/Ob0227108/Ob0230086/Ob0232061/Ob0232782/Ob0234756/Ob0234865/Ob0234875/Ob0238018/Ob0238178/Ob0240300/Ob0240674/Ob0245284/Ob0249100/Ob0251076/Ob0252614	29	up&down
ko00640	Propanoate metabolism	28/4529	87/16511	1.17	0.18936	0.394744	Ob0200532/Ob0200541/Ob0200582/Ob0200622/Ob0200905/Ob0202332/Ob0206877/Ob0207236/Ob0208955/Ob0211451/Ob0214171/Ob0214172/Ob0215135/Ob0220799/Ob0222816/Ob0225941/Ob0226180/Ob0226938/Ob0227499/Ob0229902/Ob0229930/Ob0232011/Ob0234052/Ob0234057/Ob0234732/Ob0245543/Ob0246274/Syringa_oblata_newGene_12003	28	up&down
ko00730	Thiamine metabolism	27/4529	70/16511	1.41	0.0278225	0.105642	Ob0200972/Ob0203137/Ob0206301/Ob0206658/Ob0210020/Ob0210036/Ob0211130/Ob0212338/Ob0212339/Ob0214612/Ob0214623/Ob0220298/Ob0231279/Ob0235859/Ob0237904/Ob0239784/Ob0240326/Ob0240543/Ob0240547/Ob0240880/Ob0241355/Ob0242444/Ob0242694/Ob0248036/Ob0250098/Ob0251905/Ob0252465	27	up&down
ko01040	Biosynthesis of unsaturated fatty acids	24/4529	39/16511	2.24	8.43538e-06	0.000224203	Ob0200532/Ob0200622/Ob0207236/Ob0211009/Ob0211470/Ob0213037/Ob0216240/Ob0225188/Ob0225941/Ob0226180/Ob0226477/Ob0226744/Ob0228208/Ob0232177/Ob0233847/Ob0234957/Ob0237840/Ob0238273/Ob0239731/Ob0245436/Ob0247444/Ob0248318/Ob0249131/Syringa_oblata_newGene_12003	24	up&down
ko00604	Glycosphingolipid biosynthesis - ganglio series	24/4529	65/16511	1.35	0.0600797	0.172633	Ob0201439/Ob0202126/Ob0210395/Ob0212451/Ob0214645/Ob0217061/Ob0217524/Ob0217980/Ob0219019/Ob0219364/Ob0219376/Ob0223543/Ob0224052/Ob0224075/Ob0226282/Ob0228143/Ob0232662/Ob0233907/Ob0235888/Ob0236083/Ob0237024/Ob0238155/Ob0238160/Ob0252198	24	up&down
ko00590	Arachidonic acid metabolism	24/4529	67/16511	1.31	0.0824324	0.213519	Ob0200255/Ob0203291/Ob0205232/Ob0208462/Ob0211248/Ob0211249/Ob0218995/Ob0220026/Ob0221233/Ob0230768/Ob0232772/Ob0236591/Ob0238816/Ob0243711/Ob0244796/Ob0244975/Ob0245549/Ob0248941/Ob0248942/Ob0249974/Ob0250029/Ob0251844/Syringa_oblata_newGene_1964/Syringa_oblata_newGene_3093	24	up&down
ko00960	Tropane, piperidine and pyridine alkaloid biosynthesis	24/4529	94/16511	0.93	0.697313	0.787524	Ob0201804/Ob0201805/Ob0201910/Ob0202067/Ob0205650/Ob0206296/Ob0208755/Ob0214874/Ob0216688/Ob0217913/Ob0219572/Ob0220040/Ob0221047/Ob0221052/Ob0222281/Ob0229566/Ob0231214/Ob0231693/Ob0236348/Ob0241492/Ob0252233/Ob0252236/Ob0252239/Ob0252259	24	up&down
ko04136	Autophagy - other	24/4529	95/16511	0.92	0.718511	0.787524	Ob0203339/Ob0203787/Ob0206269/Ob0208356/Ob0209602/Ob0209629/Ob0209798/Ob0211387/Ob0212217/Ob0213471/Ob0221642/Ob0222207/Ob0222656/Ob0225704/Ob0230158/Ob0232963/Ob0238292/Ob0246298/Ob0247389/Ob0247502/Ob0249818/Ob0249845/Ob0252438/Syringa_oblata_newGene_5330	24	up&down
ko03022	Basal transcription factors	24/4529	116/16511	0.75	0.962021	0.787524	Ob0200270/Ob0200922/Ob0204043/Ob0206826/Ob0209114/Ob0210525/Ob0211041/Ob0211232/Ob0212968/Ob0215726/Ob0224955/Ob0227120/Ob0230566/Ob0231634/Ob0232451/Ob0234293/Ob0234416/Ob0234759/Ob0236239/Ob0239875/Ob0243583/Ob0245229/Ob0250108/Syringa_oblata_newGene_8196	24	up&down
ko00510	N-Glycan biosynthesis	24/4529	127/16511	0.69	0.990327	0.787524	Ob0201470/Ob0203431/Ob0203479/Ob0207432/Ob0209824/Ob0209939/Ob0214729/Ob0219506/Ob0220000/Ob0220167/Ob0220883/Ob0222904/Ob0222951/Ob0225373/Ob0225597/Ob0226313/Ob0227572/Ob0230538/Ob0235259/Ob0237883/Ob0241261/Ob0244010/Ob0245705/Ob0247435	24	up&down
ko00450	Selenocompound metabolism	23/4529	83/16511	1.01	0.518888	0.670023	Ob0203006/Ob0207291/Ob0212038/Ob0212818/Ob0212821/Ob0212942/Ob0215415/Ob0217786/Ob0217788/Ob0221461/Ob0223344/Ob0229504/Ob0230039/Ob0230040/Ob0230762/Ob0230773/Ob0231318/Ob0232244/Ob0237412/Ob0237658/Ob0245468/Ob0246682/Ob0249068	23	up&down
ko00220	Arginine biosynthesis	23/4529	106/16511	0.79	0.927375	0.787524	Ob0203114/Ob0203619/Ob0203659/Ob0210058/Ob0213277/Ob0213341/Ob0213386/Ob0219572/Ob0223954/Ob0223965/Ob0223967/Ob0233929/Ob0235319/Ob0235857/Ob0238411/Ob0239271/Ob0241609/Ob0243897/Ob0250614/Ob0252233/Ob0252236/Ob0252239/Ob0252259	23	up&down
ko00650	Butanoate metabolism	21/4529	57/16511	1.34	0.0767814	0.204077	Ob0201495/Ob0201688/Ob0206355/Ob0208328/Ob0208955/Ob0209839/Ob0216798/Ob0216804/Ob0216805/Ob0218947/Ob0221149/Ob0221604/Ob0223374/Ob0223429/Ob0236428/Ob0242395/Ob0244182/Ob0245640/Ob0246274/Ob0248464/Ob0248796	21	up&down
ko00340	Histidine metabolism	21/4529	58/16511	1.32	0.0903601	0.213519	Ob0201177/Ob0201425/Ob0205650/Ob0212607/Ob0213602/Ob0217532/Ob0222176/Ob0227475/Ob0229613/Ob0231065/Ob0231968/Ob0233512/Ob0237754/Ob0237758/Ob0238769/Ob0241200/Ob0243347/Ob0245260/Ob0245262/Ob0248830/Ob0251206	21	up&down
ko00740	Riboflavin metabolism	21/4529	58/16511	1.32	0.0903601	0.213519	Ob0200610/Ob0201708/Ob0201764/Ob0201816/Ob0206399/Ob0210126/Ob0211130/Ob0211743/Ob0218015/Ob0230956/Ob0232376/Ob0237778/Ob0240057/Ob0243723/Ob0243976/Ob0245417/Ob0245938/Ob0247359/Ob0247584/Ob0247722/Ob0247878	21	up&down
ko00565	Ether lipid metabolism	21/4529	76/16511	1.01	0.527933	0.670023	Ob0205833/Ob0205835/Ob0205836/Ob0205837/Ob0206580/Ob0206767/Ob0214862/Ob0216831/Ob0221605/Ob0224603/Ob0224606/Ob0225736/Ob0230768/Ob0233365/Ob0236302/Ob0239238/Ob0242381/Ob0245075/Ob0248651/Ob0249647/Syringa_oblata_newGene_1964	21	up&down
ko00563	Glycosylphosphatidylinositol (GPI)-anchor biosynthesis	20/4529	59/16511	1.24	0.165704	0.35234	Ob0201840/Ob0206655/Ob0211185/Ob0213399/Ob0214755/Ob0216273/Ob0223184/Ob0223786/Ob0227394/Ob0234400/Ob0236658/Ob0238136/Ob0240044/Ob0240873/Ob0248673/Syringa_oblata_newGene_10317/Syringa_oblata_newGene_11026/Syringa_oblata_newGene_13555/Syringa_oblata_newGene_13821/Syringa_oblata_newGene_3810	20	up&down
ko00902	Monoterpenoid biosynthesis	20/4529	96/16511	0.76	0.944919	0.787524	Ob0207598/Ob0213567/Ob0214494/Ob0214518/Ob0225200/Ob0225216/Ob0227331/Ob0227332/Ob0230628/Ob0231425/Ob0231427/Ob0232131/Ob0232167/Ob0232415/Ob0234523/Ob0238941/Ob0238958/Ob0250864/Ob0251580/Ob0251582	20	up&down
ko00904	Diterpenoid biosynthesis	20/4529	116/16511	0.63	0.996373	0.787524	Ob0206372/Ob0206565/Ob0209219/Ob0209428/Ob0217025/Ob0217080/Ob0219502/Ob0222973/Ob0227248/Ob0228095/Ob0229730/Ob0236956/Ob0243099/Ob0243826/Ob0245576/Ob0251093/Syringa_oblata_newGene_12675/Syringa_oblata_newGene_17767/Syringa_oblata_newGene_19557/Syringa_oblata_newGene_19889	20	up&down
ko00965	Betalain biosynthesis	17/4529	52/16511	1.19	0.239514	0.454717	Ob0202406/Ob0205713/Ob0209193/Ob0213590/Ob0214354/Ob0222015/Ob0222480/Ob0222481/Ob0223752/Ob0225123/Ob0228036/Ob0228076/Ob0232248/Ob0237912/Ob0247244/Ob0248184/Ob0253237	17	up&down
ko00910	Nitrogen metabolism	17/4529	76/16511	0.82	0.869976	0.787524	Ob0201221/Ob0203114/Ob0203635/Ob0210058/Ob0213386/Ob0217572/Ob0218026/Ob0222411/Ob0227849/Ob0231314/Ob0231321/Ob0232396/Ob0236260/Ob0238130/Ob0238411/Ob0239271/Syringa_oblata_newGene_2776	17	up&down
ko04130	SNARE interactions in vesicular transport	17/4529	105/16511	0.59	0.997712	0.787524	Ob0200672/Ob0206205/Ob0212793/Ob0212817/Ob0216069/Ob0217790/Ob0217820/Ob0221143/Ob0222158/Ob0226741/Ob0233183/Ob0241493/Ob0245820/Ob0247310/Ob0248229/Ob0248234/Ob0249175	17	up&down
ko00780	Biotin metabolism	16/4529	54/16511	1.08	0.40837	0.603002	Ob0200201/Ob0202233/Ob0211260/Ob0212862/Ob0213152/Ob0215662/Ob0225028/Ob0225041/Ob0227723/Ob0229500/Ob0232345/Ob0233957/Ob0234451/Ob0236554/Ob0241319/Ob0253193	16	up&down
ko00901	Indole alkaloid biosynthesis	15/4529	47/16511	1.16	0.293364	0.519821	Ob0207490/Ob0207661/Ob0207664/Ob0207758/Ob0207821/Ob0211982/Ob0211988/Ob0213142/Ob0217761/Ob0230088/Ob0237912/Ob0243920/Ob0245935/Ob0245936/Syringa_oblata_newGene_6202	15	up&down
ko00790	Folate biosynthesis	15/4529	59/16511	0.93	0.68253	0.787524	Ob0200497/Ob0206356/Ob0208574/Ob0209960/Ob0211891/Ob0218776/Ob0226747/Ob0227642/Ob0228351/Ob0232376/Ob0242393/Ob0244796/Ob0246419/Ob0247584/Syringa_oblata_newGene_3093	15	up&down
ko03020	RNA polymerase	15/4529	124/16511	0.44	0.99999	0.787524	Ob0202694/Ob0209535/Ob0213327/Ob0221879/Ob0223384/Ob0233509/Ob0237232/Ob0237234/Ob0242797/Ob0247956/Ob0252142/Syringa_oblata_newGene_11084/Syringa_oblata_newGene_20613/Syringa_oblata_newGene_3775/Syringa_oblata_newGene_4346	15	up&down
ko00196	Photosynthesis - antenna proteins	14/4529	36/16511	1.42	0.0905006	0.213519	Ob0200203/Ob0200204/Ob0204373/Ob0209654/Ob0213430/Ob0224273/Ob0225029/Ob0242551/Ob0245478/Ob0246422/Ob0250268/Ob0250644/Ob0252321/Ob0252332	14	up&down
ko00905	Brassinosteroid biosynthesis	14/4529	45/16511	1.13	0.341741	0.534301	Ob0201302/Ob0201304/Ob0201441/Ob0205814/Ob0205846/Ob0210192/Ob0214399/Ob0217059/Ob0217074/Ob0231382/Ob0231725/Ob0241009/Syringa_oblata_newGene_10691/Syringa_oblata_newGene_18197	14	up&down
ko00943	Isoflavonoid biosynthesis	14/4529	45/16511	1.13	0.341741	0.534301	Ob0222741/Ob0222742/Ob0222744/Ob0225274/Ob0237246/Ob0237295/Ob0237296/Ob0238348/Ob0238551/Ob0245817/Ob0248845/Ob0248849/Ob0251606/Ob0251607	14	up&down
ko00603	Glycosphingolipid biosynthesis - globo and isoglobo series	13/4529	27/16511	1.76	0.017281	0.0765518	Ob0201672/Ob0205233/Ob0205555/Ob0213431/Ob0220438/Ob0224671/Ob0226282/Ob0228887/Ob0232462/Ob0234712/Ob0235877/Ob0235888/Ob0251991	13	up&down
ko00670	One carbon pool by folate	13/4529	49/16511	0.97	0.609862	0.745264	Ob0201114/Ob0214699/Ob0215533/Ob0226747/Ob0231559/Ob0233546/Ob0233574/Ob0234736/Ob0237360/Ob0240261/Ob0241171/Ob0246704/Ob0252815	13	up&down
ko00290	Valine, leucine and isoleucine biosynthesis	12/4529	42/16511	1.04	0.492372	0.665358	Ob0203592/Ob0212448/Ob0213217/Ob0214453/Ob0218058/Ob0227135/Ob0236967/Ob0245640/Ob0248414/Ob0248464/Ob0248796/Ob0252383	12	up&down
ko00513	Various types of N-glycan biosynthesis	12/4529	97/16511	0.45	0.999901	0.787524	Ob0203479/Ob0207432/Ob0209824/Ob0219506/Ob0220000/Ob0222904/Ob0225373/Ob0226282/Ob0227572/Ob0235888/Ob0237883/Ob0247344	12	up&down
ko00514	Other types of O-glycan biosynthesis	11/4529	37/16511	1.08	0.437781	0.62896	Ob0210219/Ob0211054/Ob0217887/Ob0217889/Ob0222359/Ob0224824/Ob0231939/Ob0233145/Ob0239072/Ob0245705/Ob0249043	11	up&down
ko00072	Synthesis and degradation of ketone bodies	8/4529	16/16511	1.82	0.0458141	0.147599	Ob0206355/Ob0208328/Ob0208955/Ob0218947/Ob0221604/Ob0242395/Ob0244182/Ob0246274	8	up&down
ko00942	Anthocyanin biosynthesis	8/4529	19/16511	1.53	0.121468	0.26904	Ob0200807/Ob0209692/Ob0220356/Ob0222283/Ob0229852/Ob0240244/Ob0249061/Ob0252154	8	up&down
ko00261	Monobactam biosynthesis	8/4529	24/16511	1.22	0.32736	0.528306	Ob0207291/Ob0229504/Ob0237412/Ob0238579/Ob0239847/Ob0246351/Ob0246682/Ob0251559	8	up&down
ko00903	Limonene and pinene degradation	8/4529	24/16511	1.22	0.32736	0.528306	Ob0201177/Ob0201425/Ob0217532/Ob0229613/Ob0241200/Ob0245260/Ob0245262/Ob0251206	8	up&down
ko00402	Benzoxazinoid biosynthesis	7/4529	22/16511	1.16	0.39883	0.597209	Ob0210207/Ob0210209/Ob0210210/Ob0215367/Ob0215402/Ob0249297/Ob0249298	7	up&down
ko00591	Linoleic acid metabolism	7/4529	31/16511	0.82	0.786893	0.787524	Ob0230197/Ob0230768/Ob0233197/Ob0237858/Ob0237859/Ob0238332/Syringa_oblata_newGene_1964	7	up&down
ko00660	C5-Branched dibasic acid metabolism	6/4529	16/16511	1.37	0.258614	0.482363	Ob0214453/Ob0236967/Ob0245640/Ob0248414/Ob0248464/Ob0248796	6	up&down
ko00430	Taurine and hypotaurine metabolism	6/4529	17/16511	1.29	0.31333	0.528306	Ob0201495/Ob0201688/Ob0203291/Ob0216798/Ob0216804/Ob0216805	6	up&down
ko00440	Phosphonate and phosphinate metabolism	6/4529	21/16511	1.04	0.535687	0.670023	Ob0205833/Ob0205835/Ob0205836/Ob0205837/Ob0217750/Ob0253650	6	up&down
ko00785	Lipoic acid metabolism	5/4529	9/16511	2.03	0.0703214	0.196744	Ob0206152/Ob0210752/Ob0240722/Ob0245826/Ob0245827	5	up&down
ko00750	Vitamin B6 metabolism	5/4529	26/16511	0.7	0.879667	0.787524	Ob0201364/Ob0202180/Ob0207791/Ob0224031/Ob0224043	5	up&down
ko04122	Sulfur relay system	4/4529	17/16511	0.86	0.727129	0.787524	Ob0214612/Ob0214623/Ob0245216/Ob0248532	4	up&down
ko03450	Non-homologous end-joining	4/4529	19/16511	0.77	0.808072	0.787524	Ob0225164/Ob0238238/Ob0243910/Ob0247396	4	up&down
ko00300	Lysine biosynthesis	4/4529	29/16511	0.5	0.975606	0.787524	Ob0238579/Ob0239847/Ob0246351/Ob0251559	4	up&down
ko00601	Glycosphingolipid biosynthesis - lacto and neolacto series	2/4529	5/16511	1.46	0.418351	0.609279	Ob0205233/Ob0213431	2	down
ko00944	Flavone and flavonol biosynthesis	2/4529	22/16511	0.33	0.991979	0.787524	Ob0240533/Ob0245817	2	down
ko00966	Glucosinolate biosynthesis	2/4529	25/16511	0.29	0.996566	0.787524	Ob0203592/Ob0205623	2	up&down
ko00515	Mannose type O-glycan biosynthesis	1/4529	3/16511	1.22	0.617846	0.746441	Ob0200937	1	down
ko00998	Biosynthesis of various secondary metabolites - part 2	1/4529	4/16511	0.91	0.722691	0.787524	Ob0236852	1	up

## Sheet: B-c
ID	Description	GeneRatio	BgRatio	Rich_factor	pvalue	qvalue	geneID	Count	regulated
ko00998	Biosynthesis of various secondary metabolites - part 2	1/4743	4/16511	0.87	0.74198	0.764133	Ob0236852	1	up
ko00515	Mannose type O-glycan biosynthesis	2/4743	3/16511	2.32	0.200134	0.344091	Ob0200937/Ob0209587	2	up&down
ko04122	Sulfur relay system	2/4743	17/16511	0.41	0.975235	0.764133	Ob0214612/Ob0248532	2	up&down
ko00966	Glucosinolate biosynthesis	2/4743	25/16511	0.28	0.997681	0.764133	Ob0203592/Ob0253464	2	down
ko00601	Glycosphingolipid biosynthesis - lacto and neolacto series	3/4743	5/16511	2.09	0.146611	0.281936	Ob0205233/Ob0213431/Ob0246353	3	up&down
ko03450	Non-homologous end-joining	3/4743	19/16511	0.55	0.941599	0.764133	Ob0225164/Ob0238238/Ob0243910	3	up&down
ko00944	Flavone and flavonol biosynthesis	3/4743	22/16511	0.47	0.972523	0.764133	Ob0224237/Ob0240533/Ob0245817	3	down
ko00660	C5-Branched dibasic acid metabolism	5/4743	16/16511	1.09	0.504977	0.694564	Ob0214453/Ob0245640/Ob0248414/Ob0248464/Ob0248796	5	up&down
ko00440	Phosphonate and phosphinate metabolism	5/4743	21/16511	0.83	0.764773	0.764133	Ob0205833/Ob0205836/Ob0205837/Ob0217750/Ob0253650	5	up&down
ko00430	Taurine and hypotaurine metabolism	6/4743	17/16511	1.23	0.358064	0.539801	Ob0201495/Ob0201688/Ob0203291/Ob0216798/Ob0216804/Ob0216805	6	up&down
ko00903	Limonene and pinene degradation	6/4743	24/16511	0.87	0.728336	0.764133	Ob0201177/Ob0201425/Ob0229613/Ob0245260/Ob0245262/Ob0251206	6	up&down
ko00300	Lysine biosynthesis	6/4743	29/16511	0.72	0.880299	0.764133	Ob0201316/Ob0238579/Ob0239847/Ob0240761/Ob0246351/Ob0251559	6	up&down
ko00591	Linoleic acid metabolism	6/4743	31/16511	0.67	0.916848	0.764133	Ob0230197/Ob0230768/Ob0233197/Ob0233941/Ob0238332/Syringa_oblata_newGene_1964	6	up&down
ko00785	Lipoic acid metabolism	8/4743	9/16511	3.09	0.000309589	0.00638732	Ob0202677/Ob0202689/Ob0206152/Ob0210752/Ob0217035/Ob0240722/Ob0245826/Ob0245827	8	up&down
ko00261	Monobactam biosynthesis	8/4743	24/16511	1.16	0.381136	0.561675	Ob0201316/Ob0207291/Ob0229504/Ob0238579/Ob0239847/Ob0240761/Ob0246351/Ob0251559	8	up&down
ko00750	Vitamin B6 metabolism	8/4743	26/16511	1.07	0.482155	0.672136	Ob0201364/Ob0202180/Ob0207791/Ob0213306/Ob0220002/Ob0224031/Ob0224043/Ob0231572	8	up&down
ko00072	Synthesis and degradation of ketone bodies	9/4743	16/16511	1.96	0.0192566	0.0684988	Ob0201012/Ob0206355/Ob0208328/Ob0208955/Ob0218947/Ob0221604/Ob0242395/Ob0244182/Ob0246274	9	up&down
ko00942	Anthocyanin biosynthesis	9/4743	19/16511	1.65	0.065699	0.161366	Ob0200807/Ob0209692/Ob0220356/Ob0222282/Ob0222283/Ob0229852/Ob0237706/Ob0240244/Ob0252154	9	up&down
ko00402	Benzoxazinoid biosynthesis	9/4743	22/16511	1.42	0.15197	0.281936	Ob0210207/Ob0210209/Ob0210210/Ob0215367/Ob0215402/Ob0240410/Ob0249298/Ob0249299/Ob0249302	9	up&down
ko00290	Valine, leucine and isoleucine biosynthesis	12/4743	42/16511	0.99	0.567072	0.731224	Ob0203592/Ob0212448/Ob0213217/Ob0214453/Ob0218058/Ob0227135/Ob0245640/Ob0248414/Ob0248464/Ob0248796/Ob0252383/Ob0253464	12	up&down
ko00603	Glycosphingolipid biosynthesis - globo and isoglobo series	13/4743	27/16511	1.68	0.0253231	0.0870758	Ob0201672/Ob0205233/Ob0213431/Ob0220438/Ob0224671/Ob0227671/Ob0228887/Ob0232462/Ob0234712/Ob0235877/Ob0235888/Ob0246353/Ob0251991	13	up&down
ko00514	Other types of O-glycan biosynthesis	13/4743	37/16511	1.22	0.243859	0.412393	Ob0204664/Ob0210219/Ob0211054/Ob0217072/Ob0217887/Ob0217889/Ob0222359/Ob0224824/Ob0231939/Ob0233145/Ob0239072/Ob0245705/Ob0249043	13	up&down
ko00670	One carbon pool by folate	14/4743	49/16511	0.99	0.563514	0.731224	Ob0214699/Ob0215533/Ob0226747/Ob0231559/Ob0233546/Ob0233574/Ob0234736/Ob0237360/Ob0240043/Ob0240261/Ob0241171/Ob0246704/Ob0247893/Ob0252815	14	up&down
ko03020	RNA polymerase	14/4743	124/16511	0.39	0.999999	0.764133	Ob0202694/Ob0209535/Ob0216821/Ob0218994/Ob0221879/Ob0223384/Ob0233509/Ob0233766/Ob0242797/Ob0252142/Syringa_oblata_newGene_11084/Syringa_oblata_newGene_20613/Syringa_oblata_newGene_3775/Syringa_oblata_newGene_4346	14	up&down
ko00905	Brassinosteroid biosynthesis	15/4743	45/16511	1.16	0.296174	0.484963	Ob0201302/Ob0201304/Ob0201481/Ob0205814/Ob0205846/Ob0210192/Ob0214399/Ob0217059/Ob0217074/Ob0223767/Ob0231382/Ob0231725/Ob0241009/Syringa_oblata_newGene_10691/Syringa_oblata_newGene_18197	15	up&down
ko00780	Biotin metabolism	15/4743	54/16511	0.97	0.612133	0.764133	Ob0200201/Ob0202233/Ob0211260/Ob0212862/Ob0213152/Ob0215662/Ob0225028/Ob0225041/Ob0227723/Ob0232345/Ob0233957/Ob0234451/Ob0236554/Ob0241319/Ob0253193	15	up&down
ko00790	Folate biosynthesis	15/4743	59/16511	0.89	0.756439	0.764133	Ob0200497/Ob0206356/Ob0208574/Ob0209960/Ob0211891/Ob0218776/Ob0226747/Ob0227642/Ob0227843/Ob0228225/Ob0228351/Ob0242393/Ob0246419/Ob0247584/Syringa_oblata_newGene_3093	15	up&down
ko00513	Various types of N-glycan biosynthesis	15/4743	97/16511	0.54	0.999276	0.764133	Ob0201270/Ob0207432/Ob0209824/Ob0217637/Ob0219506/Ob0220000/Ob0222904/Ob0225373/Ob0227572/Ob0227671/Ob0235888/Ob0237883/Ob0246278/Ob0247344/Ob0252080	15	up&down
ko00943	Isoflavonoid biosynthesis	16/4743	45/16511	1.24	0.196151	0.342958	Ob0222741/Ob0222742/Ob0225274/Ob0237246/Ob0237295/Ob0237296/Ob0238348/Ob0238359/Ob0238551/Ob0239954/Ob0245817/Ob0248845/Ob0248846/Ob0248849/Ob0251606/Ob0251607	16	up&down
ko00901	Indole alkaloid biosynthesis	16/4743	47/16511	1.19	0.255253	0.4247	Ob0207490/Ob0207661/Ob0207664/Ob0207758/Ob0207821/Ob0211981/Ob0211982/Ob0211988/Ob0212560/Ob0213142/Ob0217761/Ob0230088/Ob0237912/Ob0243920/Ob0245935/Ob0245936	16	up&down
ko00196	Photosynthesis - antenna proteins	17/4743	36/16511	1.64	0.0141214	0.0582694	Ob0200203/Ob0201991/Ob0204373/Ob0209242/Ob0209654/Ob0213430/Ob0224273/Ob0225029/Ob0230444/Ob0242551/Ob0242566/Ob0243623/Ob0245478/Ob0246422/Ob0250644/Ob0252321/Ob0252332	17	up&down
ko00904	Diterpenoid biosynthesis	17/4743	116/16511	0.51	0.999887	0.764133	Ob0206565/Ob0206610/Ob0217025/Ob0217080/Ob0219502/Ob0222973/Ob0227248/Ob0228095/Ob0229730/Ob0243099/Ob0243826/Ob0245576/Ob0251093/Syringa_oblata_newGene_12675/Syringa_oblata_newGene_17767/Syringa_oblata_newGene_19889/Syringa_oblata_newGene_7745	17	up&down
ko00910	Nitrogen metabolism	18/4743	76/16511	0.82	0.865519	0.764133	Ob0201221/Ob0203114/Ob0203635/Ob0210058/Ob0213386/Ob0214269/Ob0217572/Ob0218026/Ob0222411/Ob0227849/Ob0231314/Ob0232396/Ob0236260/Ob0238130/Ob0238411/Ob0239271/Syringa_oblata_newGene_14321/Syringa_oblata_newGene_2776	18	up&down
ko01040	Biosynthesis of unsaturated fatty acids	19/4743	39/16511	1.7	0.00644798	0.0350084	Ob0200532/Ob0207236/Ob0211009/Ob0211470/Ob0213037/Ob0216240/Ob0225188/Ob0225941/Ob0226180/Ob0226477/Ob0228208/Ob0232177/Ob0233847/Ob0234957/Ob0238273/Ob0245436/Ob0247444/Ob0248318/Syringa_oblata_newGene_12003	19	up&down
ko00450	Selenocompound metabolism	19/4743	83/16511	0.8	0.905474	0.764133	Ob0207291/Ob0212038/Ob0212818/Ob0212821/Ob0212942/Ob0215415/Ob0217786/Ob0217788/Ob0221461/Ob0223344/Ob0229504/Ob0230039/Ob0230040/Ob0231318/Ob0232244/Ob0237658/Ob0239647/Ob0245468/Ob0249068	19	up&down
ko04130	SNARE interactions in vesicular transport	19/4743	105/16511	0.63	0.995719	0.764133	Ob0200672/Ob0206205/Ob0212793/Ob0212817/Ob0216069/Ob0217790/Ob0217820/Ob0221143/Ob0226741/Ob0229878/Ob0233183/Ob0241493/Ob0245820/Ob0247310/Ob0248229/Ob0248234/Ob0249175/Ob0249306/Ob0252558	19	up&down
ko00965	Betalain biosynthesis	21/4743	52/16511	1.41	0.0470045	0.134888	Ob0202406/Ob0205713/Ob0209193/Ob0213590/Ob0214354/Ob0222015/Ob0222480/Ob0222481/Ob0225123/Ob0228036/Ob0228076/Ob0231123/Ob0231166/Ob0232248/Ob0237912/Ob0247244/Ob0247245/Ob0247246/Ob0247252/Ob0248184/Ob0253237	21	up&down
ko00340	Histidine metabolism	21/4743	58/16511	1.26	0.133027	0.2639	Ob0201177/Ob0201425/Ob0202211/Ob0205650/Ob0209594/Ob0212607/Ob0213602/Ob0222176/Ob0227475/Ob0229613/Ob0231065/Ob0231968/Ob0233512/Ob0237754/Ob0237758/Ob0238769/Ob0243347/Ob0245260/Ob0245262/Ob0248830/Ob0251206	21	up&down
ko00740	Riboflavin metabolism	21/4743	58/16511	1.26	0.133027	0.2639	Ob0200610/Ob0201708/Ob0201764/Ob0201816/Ob0206399/Ob0207715/Ob0210126/Ob0211130/Ob0211743/Ob0218015/Ob0229747/Ob0234165/Ob0237778/Ob0240057/Ob0240719/Ob0243723/Ob0243976/Ob0245417/Ob0247584/Ob0247722/Ob0247878	21	up&down
ko00563	Glycosylphosphatidylinositol (GPI)-anchor biosynthesis	21/4743	59/16511	1.24	0.153051	0.281936	Ob0201840/Ob0206655/Ob0211185/Ob0213399/Ob0214755/Ob0216273/Ob0223184/Ob0223786/Ob0227394/Ob0234400/Ob0236658/Ob0238136/Ob0240044/Ob0241494/Ob0248673/Syringa_oblata_newGene_10317/Syringa_oblata_newGene_11026/Syringa_oblata_newGene_11840/Syringa_oblata_newGene_13555/Syringa_oblata_newGene_13821/Syringa_oblata_newGene_3810	21	up&down
ko00590	Arachidonic acid metabolism	21/4743	67/16511	1.09	0.361061	0.539801	Ob0200255/Ob0203291/Ob0205232/Ob0208462/Ob0211248/Ob0211249/Ob0221233/Ob0230768/Ob0232772/Ob0236591/Ob0238816/Ob0243711/Ob0244975/Ob0245549/Ob0248941/Ob0248942/Ob0249974/Ob0250029/Ob0251844/Syringa_oblata_newGene_1964/Syringa_oblata_newGene_3093	21	up&down
ko00220	Arginine biosynthesis	21/4743	106/16511	0.69	0.986457	0.764133	Ob0203114/Ob0203619/Ob0203659/Ob0210058/Ob0213386/Ob0219572/Ob0223954/Ob0223965/Ob0223967/Ob0233929/Ob0235319/Ob0238411/Ob0238710/Ob0239271/Ob0241609/Ob0243897/Ob0250614/Ob0252233/Ob0252236/Ob0252239/Ob0252259	21	up&down
ko00960	Tropane, piperidine and pyridine alkaloid biosynthesis	23/4743	94/16511	0.85	0.848662	0.764133	Ob0201910/Ob0202067/Ob0204497/Ob0205650/Ob0206296/Ob0208755/Ob0214874/Ob0215263/Ob0216688/Ob0219572/Ob0220040/Ob0221047/Ob0221052/Ob0222281/Ob0224386/Ob0224504/Ob0231693/Ob0236348/Ob0241492/Ob0252233/Ob0252236/Ob0252239/Ob0252259	23	up&down
ko03022	Basal transcription factors	23/4743	116/16511	0.69	0.989267	0.764133	Ob0200922/Ob0204043/Ob0206826/Ob0209114/Ob0210533/Ob0211041/Ob0211232/Ob0212968/Ob0215726/Ob0224955/Ob0227120/Ob0229217/Ob0231634/Ob0232451/Ob0234293/Ob0234416/Ob0234759/Ob0236239/Ob0239875/Ob0243583/Ob0245229/Ob0250108/Syringa_oblata_newGene_8196	23	up&down
ko00510	N-Glycan biosynthesis	23/4743	127/16511	0.63	0.997946	0.764133	Ob0201470/Ob0203431/Ob0205505/Ob0207432/Ob0209824/Ob0209939/Ob0214096/Ob0214729/Ob0219506/Ob0220000/Ob0220167/Ob0222904/Ob0225373/Ob0225597/Ob0227572/Ob0230538/Ob0236833/Ob0237883/Ob0241261/Ob0244010/Ob0245705/Ob0246278/Ob0247435	23	up&down
ko04136	Autophagy - other	24/4743	95/16511	0.88	0.804454	0.764133	Ob0200988/Ob0203339/Ob0203758/Ob0203787/Ob0204191/Ob0208356/Ob0209602/Ob0209629/Ob0209798/Ob0211387/Ob0212217/Ob0213471/Ob0221642/Ob0222207/Ob0222656/Ob0230158/Ob0231670/Ob0232963/Ob0239624/Ob0247502/Ob0249818/Ob0249845/Ob0252438/Syringa_oblata_newGene_5330	24	up&down
ko00902	Monoterpenoid biosynthesis	24/4743	96/16511	0.87	0.821225	0.764133	Ob0203192/Ob0207598/Ob0213567/Ob0214494/Ob0214518/Ob0225200/Ob0225258/Ob0227331/Ob0227332/Ob0230628/Ob0231425/Ob0231427/Ob0232129/Ob0232131/Ob0232168/Ob0232415/Ob0234523/Ob0238941/Ob0238958/Ob0244974/Ob0250864/Ob0251580/Ob0251581/Ob0251582	24	up&down
ko00650	Butanoate metabolism	25/4743	57/16511	1.53	0.0104403	0.0491719	Ob0201012/Ob0201495/Ob0201688/Ob0206355/Ob0208328/Ob0208955/Ob0209839/Ob0212895/Ob0216798/Ob0216804/Ob0216805/Ob0218947/Ob0221149/Ob0221604/Ob0223374/Ob0223429/Ob0223854/Ob0229811/Ob0236428/Ob0242395/Ob0244182/Ob0245640/Ob0246274/Ob0248464/Ob0248796	25	up&down
ko00604	Glycosphingolipid biosynthesis - ganglio series	27/4743	65/16511	1.45	0.0180723	0.0684988	Ob0200637/Ob0201439/Ob0202126/Ob0210395/Ob0212451/Ob0214645/Ob0214756/Ob0217061/Ob0217524/Ob0217980/Ob0219019/Ob0219364/Ob0219376/Ob0223543/Ob0224052/Ob0224075/Ob0227671/Ob0228143/Ob0230543/Ob0232662/Ob0235888/Ob0236083/Ob0237024/Ob0238155/Ob0238160/Ob0252198/Ob0252938	27	up&down
ko00945	Stilbenoid, diarylheptanoid and gingerol biosynthesis	27/4743	97/16511	0.97	0.615013	0.764133	Ob0200624/Ob0200625/Ob0200627/Ob0200628/Ob0200635/Ob0200822/Ob0208538/Ob0213762/Ob0213876/Ob0215748/Ob0215749/Ob0215775/Ob0218221/Ob0218236/Ob0218285/Ob0218286/Ob0226678/Ob0226729/Ob0230359/Ob0231998/Ob0235919/Ob0235922/Ob0241357/Ob0245958/Ob0249907/Ob0250632/Syringa_oblata_newGene_19584	27	up&down
ko00860	Porphyrin and chlorophyll metabolism	28/4743	95/16511	1.03	0.474606	0.670675	Ob0203731/Ob0203825/Ob0204302/Ob0204646/Ob0206025/Ob0206341/Ob0206692/Ob0206812/Ob0209000/Ob0217475/Ob0219608/Ob0221573/Ob0221607/Ob0221752/Ob0225001/Ob0226249/Ob0227361/Ob0231426/Ob0233321/Ob0234473/Ob0237336/Ob0237781/Ob0237782/Ob0240846/Ob0241021/Ob0244035/Ob0249406/Ob0249500	28	up&down
ko00565	Ether lipid metabolism	29/4743	76/16511	1.33	0.0477781	0.134888	Ob0205833/Ob0205836/Ob0205837/Ob0206347/Ob0206350/Ob0206767/Ob0206839/Ob0206840/Ob0207282/Ob0214862/Ob0221605/Ob0224603/Ob0224606/Ob0225736/Ob0226770/Ob0230768/Ob0233351/Ob0233352/Ob0233365/Ob0236302/Ob0239238/Ob0242381/Ob0243090/Ob0245075/Ob0248651/Ob0249647/Ob0250939/Syringa_oblata_newGene_19004/Syringa_oblata_newGene_1964	29	up&down
ko03410	Base excision repair	29/4743	124/16511	0.81	0.924339	0.764133	Ob0201027/Ob0206192/Ob0208119/Ob0208725/Ob0208820/Ob0209079/Ob0209616/Ob0210556/Ob0212949/Ob0212960/Ob0225164/Ob0227276/Ob0228364/Ob0234843/Ob0234858/Ob0234860/Ob0235847/Ob0236340/Ob0237180/Ob0238107/Ob0238158/Ob0244696/Ob0246817/Ob0247223/Ob0247945/Ob0248207/Ob0248694/Ob0251410/Syringa_oblata_newGene_1189	29	up&down
ko03050	Proteasome	29/4743	174/16511	0.58	0.99993	0.764133	Ob0200021/Ob0201761/Ob0204544/Ob0208199/Ob0208209/Ob0209288/Ob0214890/Ob0216535/Ob0216954/Ob0217280/Ob0220043/Ob0223839/Ob0224883/Ob0227108/Ob0227930/Ob0230086/Ob0232061/Ob0232782/Ob0234756/Ob0234865/Ob0234875/Ob0238018/Ob0238178/Ob0240300/Ob0241268/Ob0242883/Ob0245284/Ob0247039/Ob0249100	29	up&down
ko00730	Thiamine metabolism	31/4743	70/16511	1.54	0.00391343	0.0252313	Ob0200972/Ob0203137/Ob0206301/Ob0206658/Ob0208073/Ob0210020/Ob0210036/Ob0211130/Ob0212338/Ob0212339/Ob0214612/Ob0217966/Ob0218118/Ob0220298/Ob0231279/Ob0235859/Ob0236119/Ob0237904/Ob0239784/Ob0240326/Ob0240543/Ob0240547/Ob0240880/Ob0241355/Ob0242444/Ob0242694/Ob0245447/Ob0248036/Ob0250098/Ob0251905/Ob0252465	31	up&down
ko00920	Sulfur metabolism	31/4743	86/16511	1.25	0.0850674	0.191394	Ob0200367/Ob0204722/Ob0207291/Ob0209554/Ob0211732/Ob0214221/Ob0216551/Ob0216614/Ob0218233/Ob0218935/Ob0218936/Ob0222774/Ob0222982/Ob0223090/Ob0223128/Ob0224710/Ob0224993/Ob0229504/Ob0230139/Ob0231274/Ob0232798/Ob0239647/Ob0240248/Ob0240251/Ob0248355/Ob0248789/Ob0252530/Ob0252577/Ob0252586/Ob0252913/Ob0252972	31	up&down
ko00640	Propanoate metabolism	31/4743	87/16511	1.24	0.0970476	0.213005	Ob0200532/Ob0200541/Ob0200582/Ob0200905/Ob0201012/Ob0202332/Ob0206877/Ob0207236/Ob0208955/Ob0211451/Ob0212672/Ob0214171/Ob0214172/Ob0220799/Ob0221640/Ob0222816/Ob0225941/Ob0226180/Ob0226938/Ob0227499/Ob0229902/Ob0229930/Ob0232171/Ob0234052/Ob0234057/Ob0234732/Ob0237761/Ob0238531/Ob0245543/Ob0246274/Syringa_oblata_newGene_12003	31	up&down
ko00062	Fatty acid elongation	31/4743	88/16511	1.23	0.110087	0.231762	Ob0203535/Ob0206893/Ob0207913/Ob0208514/Ob0210528/Ob0210529/Ob0214664/Ob0215337/Ob0216240/Ob0217265/Ob0225070/Ob0225188/Ob0225756/Ob0226477/Ob0226740/Ob0227540/Ob0227673/Ob0227674/Ob0230104/Ob0230530/Ob0232177/Ob0232639/Ob0233847/Ob0234957/Ob0238548/Ob0240506/Ob0240507/Ob0242880/Ob0247444/Ob0247555/Ob0251674	31	up&down
ko03060	Protein export	31/4743	133/16511	0.81	0.933365	0.764133	Ob0200121/Ob0200825/Ob0200869/Ob0201859/Ob0205599/Ob0208192/Ob0208195/Ob0212849/Ob0213611/Ob0221443/Ob0222395/Ob0224451/Ob0224950/Ob0225818/Ob0228773/Ob0228774/Ob0233975/Ob0234889/Ob0235167/Ob0238164/Ob0238520/Ob0241291/Ob0243575/Ob0243658/Ob0243751/Ob0247478/Ob0251002/Ob0251199/Ob0252350/Syringa_oblata_newGene_1152/Syringa_oblata_newGene_19922	31	up&down
ko00760	Nicotinate and nicotinamide metabolism	32/4743	74/16511	1.51	0.00530371	0.0303955	Ob0205553/Ob0206892/Ob0207293/Ob0207322/Ob0207715/Ob0209842/Ob0210276/Ob0210925/Ob0211743/Ob0213594/Ob0214231/Ob0217516/Ob0222704/Ob0222706/Ob0229747/Ob0230287/Ob0234165/Ob0237778/Ob0238694/Ob0238723/Ob0238724/Ob0240826/Ob0242876/Ob0243976/Ob0244244/Ob0246009/Ob0247722/Ob0247878/Ob0248236/Ob0248297/Ob0248800/Ob0251218	32	up&down
ko00531	Glycosaminoglycan degradation	34/4743	84/16511	1.41	0.0135766	0.0582694	Ob0200637/Ob0201439/Ob0201642/Ob0201925/Ob0202126/Ob0210395/Ob0212451/Ob0214645/Ob0214756/Ob0217061/Ob0217524/Ob0217980/Ob0219019/Ob0219364/Ob0219376/Ob0223543/Ob0224052/Ob0224075/Ob0227671/Ob0228143/Ob0229430/Ob0229881/Ob0230543/Ob0232662/Ob0235888/Ob0236083/Ob0237024/Ob0238155/Ob0238160/Ob0241042/Ob0241697/Ob0250997/Ob0252198/Ob0252938	34	up&down
ko00250	Alanine, aspartate and glutamate metabolism	34/4743	125/16511	0.95	0.679652	0.764133	Ob0201495/Ob0201688/Ob0203114/Ob0203332/Ob0207025/Ob0209583/Ob0209584/Ob0209946/Ob0210058/Ob0211495/Ob0212138/Ob0213386/Ob0216798/Ob0216804/Ob0216805/Ob0219572/Ob0223954/Ob0223965/Ob0223967/Ob0227849/Ob0231728/Ob0231729/Ob0232696/Ob0238411/Ob0239271/Ob0244629/Ob0244656/Ob0246258/Ob0247309/Ob0247966/Ob0252233/Ob0252236/Ob0252239/Ob0252259	34	up&down
ko00130	Ubiquinone and other terpenoid-quinone biosynthesis	34/4743	138/16511	0.86	0.878133	0.764133	Ob0200613/Ob0200889/Ob0200927/Ob0202067/Ob0203850/Ob0204497/Ob0206075/Ob0206209/Ob0206895/Ob0209781/Ob0210854/Ob0212358/Ob0212371/Ob0213079/Ob0217984/Ob0218391/Ob0220040/Ob0222229/Ob0222281/Ob0224328/Ob0224589/Ob0227274/Ob0228444/Ob0236348/Ob0238148/Ob0239780/Ob0241848/Ob0244064/Ob0245043/Ob0246461/Ob0249013/Ob0250321/Ob0251449/Ob0252500	34	up&down
ko00909	Sesquiterpenoid and triterpenoid biosynthesis	34/4743	162/16511	0.73	0.99025	0.764133	Ob0200283/Ob0204107/Ob0204313/Ob0204979/Ob0205194/Ob0205196/Ob0205199/Ob0206560/Ob0206561/Ob0208493/Ob0209214/Ob0212614/Ob0212635/Ob0214604/Ob0215847/Ob0216977/Ob0221760/Ob0221772/Ob0224724/Ob0224769/Ob0224948/Ob0226545/Ob0226616/Ob0227055/Ob0232672/Ob0233870/Ob0236738/Ob0238300/Ob0239880/Ob0246435/Ob0246436/Ob0250944/Syringa_oblata_newGene_3515/Syringa_oblata_newGene_7067	34	up&down
ko00061	Fatty acid biosynthesis	35/4743	116/16511	1.05	0.399022	0.57975	Ob0200201/Ob0200799/Ob0200905/Ob0201014/Ob0202233/Ob0202332/Ob0206859/Ob0208957/Ob0213152/Ob0213284/Ob0216760/Ob0220799/Ob0224835/Ob0225028/Ob0225041/Ob0225562/Ob0227499/Ob0228008/Ob0228508/Ob0229845/Ob0232171/Ob0232345/Ob0233957/Ob0234451/Ob0234732/Ob0236355/Ob0236554/Ob0236565/Ob0237704/Ob0238273/Ob0241319/Ob0245436/Ob0245543/Ob0249063/Ob0253193	35	up&down
ko00073	Cutin, suberine and wax biosynthesis	36/4743	90/16511	1.39	0.0139159	0.0582694	Ob0200138/Ob0200144/Ob0201028/Ob0208286/Ob0210119/Ob0210790/Ob0211373/Ob0213313/Ob0218570/Ob0220783/Ob0221246/Ob0224067/Ob0224216/Ob0225412/Ob0225413/Ob0227593/Ob0228377/Ob0228379/Ob0229201/Ob0229691/Ob0229861/Ob0232538/Ob0233128/Ob0235963/Ob0237573/Ob0240777/Ob0241004/Ob0242281/Ob0244076/Ob0244770/Ob0245693/Ob0251393/Ob0251395/Ob0251686/Ob0252645/Syringa_oblata_newGene_20026	36	up&down
ko00770	Pantothenate and CoA biosynthesis	36/4743	116/16511	1.08	0.322882	0.50965	Ob0201072/Ob0201177/Ob0201425/Ob0203066/Ob0203592/Ob0207715/Ob0211743/Ob0213217/Ob0214029/Ob0214775/Ob0217367/Ob0221527/Ob0224965/Ob0227135/Ob0228002/Ob0229613/Ob0229747/Ob0231641/Ob0234098/Ob0234165/Ob0234496/Ob0234646/Ob0237778/Ob0237945/Ob0243976/Ob0245260/Ob0245262/Ob0245640/Ob0247722/Ob0247878/Ob0248464/Ob0248476/Ob0248796/Ob0251206/Ob0252383/Ob0253464	36	up&down
ko00906	Carotenoid biosynthesis	37/4743	110/16511	1.17	0.150208	0.281936	Ob0200195/Ob0201362/Ob0202651/Ob0202667/Ob0203727/Ob0204352/Ob0206497/Ob0207571/Ob0212807/Ob0216731/Ob0216975/Ob0218042/Ob0218050/Ob0218985/Ob0219897/Ob0220762/Ob0222697/Ob0224887/Ob0225087/Ob0227816/Ob0228084/Ob0229739/Ob0231133/Ob0232533/Ob0236830/Ob0239261/Ob0239844/Ob0245382/Ob0245443/Ob0249890/Ob0251366/Ob0252339/Syringa_oblata_newGene_10698/Syringa_oblata_newGene_17763/Syringa_oblata_newGen…	37	up&down
ko00941	Flavonoid biosynthesis	37/4743	139/16511	0.93	0.738153	0.764133	Ob0200822/Ob0202790/Ob0202807/Ob0204113/Ob0208538/Ob0210706/Ob0213762/Ob0213876/Ob0215748/Ob0215749/Ob0215775/Ob0218221/Ob0218236/Ob0218285/Ob0218286/Ob0224237/Ob0226678/Ob0226729/Ob0226781/Ob0230359/Ob0231192/Ob0231998/Ob0235737/Ob0235919/Ob0235922/Ob0238653/Ob0240315/Ob0240533/Ob0241357/Ob0245958/Ob0246877/Ob0247175/Ob0249907/Ob0251027/Ob0251528/Ob0251529/Ob0252019	37	up&down
ko00330	Arginine and proline metabolism	37/4743	172/16511	0.75	0.987445	0.764133	Ob0201072/Ob0201177/Ob0201425/Ob0201710/Ob0202211/Ob0203066/Ob0205832/Ob0215591/Ob0216544/Ob0217211/Ob0219356/Ob0219572/Ob0221008/Ob0221527/Ob0222602/Ob0222753/Ob0224748/Ob0224749/Ob0224763/Ob0225614/Ob0228002/Ob0229613/Ob0232705/Ob0232873/Ob0243897/Ob0245260/Ob0245262/Ob0246440/Ob0251206/Ob0251315/Ob0251374/Ob0251739/Ob0252031/Ob0252233/Ob0252236/Ob0252239/Ob0252259	37	up&down
ko01210	2-Oxocarboxylic acid metabolism	37/4743	182/16511	0.71	0.996319	0.764133	Ob0200578/Ob0200925/Ob0203592/Ob0203619/Ob0203659/Ob0204916/Ob0205334/Ob0209059/Ob0213217/Ob0214453/Ob0219572/Ob0222393/Ob0223954/Ob0223965/Ob0223967/Ob0226187/Ob0226189/Ob0226269/Ob0227135/Ob0233929/Ob0235319/Ob0238710/Ob0239847/Ob0240761/Ob0241609/Ob0245640/Ob0246093/Ob0247215/Ob0248414/Ob0248464/Ob0248796/Ob0252233/Ob0252236/Ob0252239/Ob0252259/Ob0252383/Ob0253464	37	up&down
ko00410	beta-Alanine metabolism	38/4743	108/16511	1.22	0.085346	0.191394	Ob0200532/Ob0200541/Ob0200582/Ob0201072/Ob0201177/Ob0201425/Ob0201495/Ob0201688/Ob0201910/Ob0202211/Ob0203066/Ob0206296/Ob0207236/Ob0215263/Ob0216798/Ob0216804/Ob0216805/Ob0219356/Ob0221527/Ob0224386/Ob0224504/Ob0224965/Ob0225614/Ob0225941/Ob0226180/Ob0228002/Ob0229613/Ob0232873/Ob0234057/Ob0234496/Ob0234646/Ob0241492/Ob0245260/Ob0245262/Ob0248476/Ob0251206/Ob0251739/Syringa_oblata_newGene_12003	38	up&down
ko00310	Lysine degradation	39/4743	119/16511	1.14	0.189208	0.336522	Ob0200776/Ob0201012/Ob0201168/Ob0201177/Ob0201425/Ob0202211/Ob0206513/Ob0208087/Ob0208955/Ob0209597/Ob0210217/Ob0210979/Ob0211598/Ob0211963/Ob0212672/Ob0212901/Ob0217559/Ob0217560/Ob0226938/Ob0229431/Ob0229613/Ob0229807/Ob0229902/Ob0229930/Ob0230777/Ob0231458/Ob0234052/Ob0237574/Ob0237896/Ob0241934/Ob0242104/Ob0244470/Ob0245260/Ob0245262/Ob0246274/Ob0246699/Ob0247891/Ob0249715/Ob0251206	39	up&down
ko00360	Phenylalanine metabolism	39/4743	137/16511	0.99	0.559249	0.731224	Ob0201910/Ob0202067/Ob0204497/Ob0205650/Ob0206296/Ob0207048/Ob0209193/Ob0210383/Ob0214874/Ob0215263/Ob0216688/Ob0217993/Ob0219572/Ob0219823/Ob0220040/Ob0221008/Ob0222015/Ob0222281/Ob0224386/Ob0224504/Ob0224748/Ob0224749/Ob0231693/Ob0232705/Ob0234782/Ob0236348/Ob0237912/Ob0241492/Ob0247244/Ob0247245/Ob0247246/Ob0247252/Ob0248184/Ob0250321/Ob0252233/Ob0252236/Ob0252239/Ob0252259/Ob0253237	39	up&down
ko00100	Steroid biosynthesis	40/4743	72/16511	1.93	1.6439e-06	5.65271e-05	Ob0202433/Ob0203495/Ob0206302/Ob0212614/Ob0213120/Ob0214604/Ob0215855/Ob0216159/Ob0216187/Ob0222334/Ob0222335/Ob0224724/Ob0224769/Ob0224948/Ob0225273/Ob0226545/Ob0226616/Ob0226658/Ob0228272/Ob0229422/Ob0230110/Ob0232672/Ob0233870/Ob0233916/Ob0234209/Ob0234461/Ob0236639/Ob0236716/Ob0237719/Ob0238890/Ob0239880/Ob0244531/Ob0244880/Ob0246471/Ob0247627/Ob0247822/Ob0250855/Ob0250944/Syringa_oblata_newG…	40	up&down
ko00592	alpha-Linolenic acid metabolism	40/4743	112/16511	1.24	0.0644891	0.161366	Ob0200532/Ob0202266/Ob0202402/Ob0206882/Ob0206965/Ob0207236/Ob0211009/Ob0211470/Ob0214146/Ob0214747/Ob0215196/Ob0217239/Ob0220792/Ob0221335/Ob0221483/Ob0222088/Ob0222639/Ob0223695/Ob0225941/Ob0226180/Ob0226730/Ob0228208/Ob0230177/Ob0230179/Ob0230197/Ob0230768/Ob0235891/Ob0237936/Ob0238915/Ob0238949/Ob0240603/Ob0242866/Ob0243074/Ob0244236/Ob0248318/Ob0248904/Ob0251151/Ob0252230/Syringa_oblata_newG…	40	up&down
ko03430	Mismatch repair	40/4743	350/16511	0.4	1	0.764133	Ob0200012/Ob0200162/Ob0202404/Ob0206486/Ob0208119/Ob0208725/Ob0209282/Ob0210828/Ob0212867/Ob0214958/Ob0216115/Ob0217529/Ob0219557/Ob0221944/Ob0224283/Ob0224562/Ob0225142/Ob0226465/Ob0226914/Ob0229221/Ob0230215/Ob0230805/Ob0231905/Ob0233004/Ob0234032/Ob0234843/Ob0236273/Ob0236579/Ob0237170/Ob0238107/Ob0239188/Ob0239295/Ob0244510/Ob0244595/Ob0245273/Ob0249275/Ob0250798/Ob0251695/Syringa_oblata_newG…	40	up&down
ko00950	Isoquinoline alkaloid biosynthesis	41/4743	133/16511	1.07	0.325638	0.50965	Ob0201910/Ob0204497/Ob0206296/Ob0207188/Ob0207189/Ob0207207/Ob0208866/Ob0208870/Ob0209193/Ob0214874/Ob0215263/Ob0216688/Ob0219572/Ob0219694/Ob0220040/Ob0221853/Ob0221854/Ob0222015/Ob0222281/Ob0224386/Ob0224504/Ob0225942/Ob0225958/Ob0228931/Ob0231693/Ob0232135/Ob0233173/Ob0237912/Ob0241492/Ob0246087/Ob0247244/Ob0247245/Ob0247246/Ob0247252/Ob0248184/Ob0252233/Ob0252236/Ob0252239/Ob0252259/Ob0252955…	41	up&down
ko00908	Zeatin biosynthesis	41/4743	134/16511	1.07	0.346094	0.53287	Ob0203839/Ob0205958/Ob0208722/Ob0208733/Ob0210356/Ob0210907/Ob0211491/Ob0212390/Ob0212969/Ob0212970/Ob0213559/Ob0214722/Ob0216407/Ob0217107/Ob0217303/Ob0217306/Ob0218035/Ob0221100/Ob0221104/Ob0221106/Ob0221111/Ob0221116/Ob0221120/Ob0222524/Ob0227793/Ob0228798/Ob0229727/Ob0230467/Ob0230587/Ob0230588/Ob0234901/Ob0238398/Ob0239610/Ob0241777/Ob0245539/Ob0245541/Ob0246555/Ob0246843/Ob0247654/Ob0250566…	41	up&down
ko00071	Fatty acid degradation	42/4743	128/16511	1.14	0.17627	0.319011	Ob0200532/Ob0201012/Ob0201014/Ob0201177/Ob0201425/Ob0202211/Ob0206639/Ob0206859/Ob0206882/Ob0207236/Ob0208955/Ob0208957/Ob0211009/Ob0211470/Ob0215196/Ob0216760/Ob0217290/Ob0221483/Ob0224835/Ob0225941/Ob0226180/Ob0228008/Ob0228208/Ob0229613/Ob0230177/Ob0230179/Ob0235158/Ob0236062/Ob0236565/Ob0237704/Ob0237936/Ob0240603/Ob0242866/Ob0245260/Ob0245262/Ob0246274/Ob0247874/Ob0248318/Ob0249063/Ob0250185…	42	up&down
ko00030	Pentose phosphate pathway	43/4743	145/16511	1.03	0.433064	0.620471	Ob0202528/Ob0202932/Ob0203968/Ob0204079/Ob0204953/Ob0206469/Ob0208950/Ob0210314/Ob0210575/Ob0210732/Ob0210791/Ob0211915/Ob0212077/Ob0212198/Ob0212478/Ob0213862/Ob0215836/Ob0216191/Ob0218080/Ob0218646/Ob0218658/Ob0221176/Ob0224263/Ob0224963/Ob0225279/Ob0227934/Ob0229421/Ob0230617/Ob0230858/Ob0230871/Ob0232419/Ob0233006/Ob0233877/Ob0237680/Ob0239066/Ob0239745/Ob0240007/Ob0241017/Ob0243340/Ob0243565…	43	up&down
ko00380	Tryptophan metabolism	43/4743	151/16511	0.99	0.558033	0.731224	Ob0201012/Ob0201177/Ob0201425/Ob0201812/Ob0201839/Ob0202211/Ob0202288/Ob0202941/Ob0208955/Ob0209193/Ob0209597/Ob0210758/Ob0210861/Ob0211302/Ob0212672/Ob0221008/Ob0222015/Ob0223937/Ob0224500/Ob0224748/Ob0224749/Ob0226938/Ob0228199/Ob0229613/Ob0229902/Ob0229930/Ob0232705/Ob0233919/Ob0234052/Ob0237912/Ob0243082/Ob0243104/Ob0245260/Ob0245262/Ob0246274/Ob0247244/Ob0247245/Ob0247246/Ob0247252/Ob0247423…	43	up&down
ko00020	Citrate cycle (TCA cycle)	44/4743	163/16511	0.94	0.715635	0.764133	Ob0200578/Ob0200925/Ob0204351/Ob0204916/Ob0204978/Ob0205334/Ob0205597/Ob0205914/Ob0206941/Ob0207978/Ob0209059/Ob0209597/Ob0210916/Ob0210917/Ob0212672/Ob0216239/Ob0218061/Ob0221996/Ob0222393/Ob0222825/Ob0226187/Ob0226189/Ob0226269/Ob0226392/Ob0226692/Ob0226938/Ob0227088/Ob0227362/Ob0228052/Ob0229902/Ob0229914/Ob0229930/Ob0230295/Ob0231295/Ob0234052/Ob0236211/Ob0240912/Ob0242680/Ob0242704/Ob0246062…	44	up&down
ko00511	Other glycan degradation	48/4743	133/16511	1.26	0.0389555	0.118193	Ob0200637/Ob0201375/Ob0201376/Ob0201378/Ob0201439/Ob0202126/Ob0206534/Ob0210395/Ob0211354/Ob0212451/Ob0214645/Ob0214756/Ob0217061/Ob0217524/Ob0217980/Ob0219019/Ob0219364/Ob0219376/Ob0220229/Ob0223543/Ob0223845/Ob0224052/Ob0224075/Ob0224901/Ob0227437/Ob0227440/Ob0227671/Ob0228143/Ob0230543/Ob0231402/Ob0232260/Ob0232315/Ob0232662/Ob0233985/Ob0234076/Ob0235478/Ob0235888/Ob0236083/Ob0237024/Ob0238155…	48	up&down
ko00280	Valine, leucine and isoleucine degradation	49/4743	136/16511	1.25	0.038401	0.118193	Ob0200541/Ob0200582/Ob0201012/Ob0201177/Ob0201425/Ob0201886/Ob0202211/Ob0203592/Ob0206355/Ob0206877/Ob0207025/Ob0208328/Ob0208955/Ob0211009/Ob0211470/Ob0212672/Ob0213284/Ob0213757/Ob0217299/Ob0217302/Ob0218947/Ob0221604/Ob0222816/Ob0224876/Ob0225562/Ob0226938/Ob0228104/Ob0228208/Ob0229613/Ob0229902/Ob0229930/Ob0233628/Ob0234052/Ob0234057/Ob0236355/Ob0237396/Ob0237761/Ob0238531/Ob0238908/Ob0242395…	49	up&down
ko00195	Photosynthesis	50/4743	144/16511	1.21	0.0680608	0.163279	Ob0200159/Ob0203772/Ob0204808/Ob0205146/Ob0205158/Ob0206404/Ob0206771/Ob0208004/Ob0208100/Ob0208970/Ob0210300/Ob0210989/Ob0212955/Ob0215264/Ob0217537/Ob0220835/Ob0221195/Ob0222635/Ob0222986/Ob0224182/Ob0228200/Ob0228369/Ob0228693/Ob0229514/Ob0233603/Ob0234305/Ob0235351/Ob0237909/Ob0237989/Ob0238828/Ob0238844/Ob0239447/Ob0240644/Ob0240849/Ob0241581/Ob0243676/Ob0244110/Ob0244294/Ob0245395/Ob0245463…	50	up&down
ko00350	Tyrosine metabolism	51/4743	137/16511	1.3	0.0190183	0.0684988	Ob0201910/Ob0202067/Ob0204497/Ob0205650/Ob0206296/Ob0206639/Ob0206882/Ob0207048/Ob0208866/Ob0208870/Ob0209193/Ob0214874/Ob0215263/Ob0216688/Ob0217290/Ob0219572/Ob0219823/Ob0220040/Ob0221483/Ob0222015/Ob0222281/Ob0224386/Ob0224504/Ob0231693/Ob0232773/Ob0233555/Ob0234782/Ob0235158/Ob0236062/Ob0236348/Ob0237912/Ob0237936/Ob0241492/Ob0242866/Ob0246087/Ob0246282/Ob0247244/Ob0247245/Ob0247246/Ob0247252…	51	up&down
ko00480	Glutathione metabolism	51/4743	211/16511	0.84	0.941223	0.764133	Ob0201380/Ob0202516/Ob0203291/Ob0203819/Ob0203968/Ob0204349/Ob0204916/Ob0206469/Ob0208950/Ob0210248/Ob0210821/Ob0212620/Ob0216175/Ob0216732/Ob0218183/Ob0222393/Ob0223043/Ob0225377/Ob0225719/Ob0225724/Ob0225727/Ob0226320/Ob0229893/Ob0230528/Ob0231665/Ob0232598/Ob0232973/Ob0233905/Ob0234304/Ob0236591/Ob0239745/Ob0239792/Ob0241161/Ob0242315/Ob0242961/Ob0244425/Ob0245770/Ob0246539/Ob0247215/Ob0247533…	51	up&down
ko03015	mRNA surveillance pathway	52/4743	418/16511	0.43	1	0.764133	Ob0200649/Ob0201491/Ob0201505/Ob0202149/Ob0202151/Ob0202771/Ob0205536/Ob0206614/Ob0208665/Ob0208847/Ob0209336/Ob0210346/Ob0212473/Ob0213552/Ob0213561/Ob0215149/Ob0217251/Ob0217591/Ob0220151/Ob0220838/Ob0223534/Ob0225096/Ob0226896/Ob0228306/Ob0229034/Ob0229524/Ob0230831/Ob0231840/Ob0232963/Ob0234016/Ob0234276/Ob0234851/Ob0236679/Ob0238446/Ob0238812/Ob0238871/Ob0239061/Ob0239145/Ob0239283/Ob0239310…	52	up&down
ko00600	Sphingolipid metabolism	54/4743	149/16511	1.26	0.0277211	0.0922469	Ob0200637/Ob0201439/Ob0201672/Ob0202126/Ob0203747/Ob0205247/Ob0205262/Ob0210395/Ob0212451/Ob0214507/Ob0214528/Ob0214645/Ob0214756/Ob0217061/Ob0217389/Ob0217524/Ob0217980/Ob0219019/Ob0219364/Ob0219376/Ob0220438/Ob0223543/Ob0224052/Ob0224075/Ob0224634/Ob0224671/Ob0226699/Ob0228143/Ob0228629/Ob0228887/Ob0229393/Ob0230543/Ob0232260/Ob0232462/Ob0232662/Ob0233265/Ob0234712/Ob0234774/Ob0235303/Ob0235877…	54	up&down
ko03420	Nucleotide excision repair	54/4743	409/16511	0.46	1	0.764133	Ob0200162/Ob0203485/Ob0203532/Ob0206486/Ob0208119/Ob0208406/Ob0208725/Ob0209282/Ob0209616/Ob0210828/Ob0212867/Ob0213815/Ob0214958/Ob0216115/Ob0217344/Ob0217529/Ob0221944/Ob0224283/Ob0224562/Ob0225142/Ob0226465/Ob0227120/Ob0228364/Ob0229221/Ob0230215/Ob0230805/Ob0231905/Ob0233004/Ob0234293/Ob0234759/Ob0234843/Ob0235847/Ob0236239/Ob0236273/Ob0236579/Ob0237170/Ob0238107/Ob0238158/Ob0239188/Ob0239295…	54	up&down
ko00400	Phenylalanine, tyrosine and tryptophan biosynthesis	56/4743	137/16511	1.42	0.00147257	0.0151907	Ob0200303/Ob0200305/Ob0200433/Ob0200460/Ob0203207/Ob0203308/Ob0203775/Ob0204497/Ob0205101/Ob0205650/Ob0211285/Ob0211661/Ob0213972/Ob0214421/Ob0214874/Ob0215194/Ob0215301/Ob0215895/Ob0216688/Ob0219572/Ob0219692/Ob0220040/Ob0220668/Ob0222281/Ob0222590/Ob0222632/Ob0223126/Ob0224457/Ob0224981/Ob0224991/Ob0227153/Ob0227469/Ob0227625/Ob0229948/Ob0231276/Ob0231693/Ob0234553/Ob0238448/Ob0239638/Ob0239973…	56	up&down
ko01212	Fatty acid metabolism	58/4743	169/16511	1.19	0.0647897	0.161366	Ob0200201/Ob0200532/Ob0200799/Ob0200905/Ob0201012/Ob0201014/Ob0202233/Ob0202332/Ob0206859/Ob0207236/Ob0208955/Ob0208957/Ob0211009/Ob0211470/Ob0213037/Ob0213152/Ob0213284/Ob0215196/Ob0216240/Ob0216760/Ob0220799/Ob0224835/Ob0225028/Ob0225041/Ob0225562/Ob0225941/Ob0226180/Ob0226477/Ob0227499/Ob0228008/Ob0228208/Ob0228508/Ob0229845/Ob0230177/Ob0230179/Ob0232171/Ob0232345/Ob0233847/Ob0233957/Ob0234451…	58	up&down
ko03030	DNA replication	58/4743	389/16511	0.52	1	0.764133	Ob0200012/Ob0200162/Ob0201313/Ob0206486/Ob0208119/Ob0208725/Ob0209111/Ob0209282/Ob0209616/Ob0209649/Ob0210828/Ob0210903/Ob0212510/Ob0212613/Ob0212867/Ob0214958/Ob0216115/Ob0217529/Ob0221944/Ob0221971/Ob0223896/Ob0224283/Ob0224562/Ob0225142/Ob0225164/Ob0226465/Ob0226914/Ob0228364/Ob0229221/Ob0229427/Ob0230215/Ob0230805/Ob0231905/Ob0233004/Ob0234032/Ob0234843/Ob0235847/Ob0236273/Ob0236579/Ob0237170…	58	up&down
ko00970	Aminoacyl-tRNA biosynthesis	59/4743	218/16511	0.94	0.730636	0.764133	Ob0200407/Ob0200517/Ob0200568/Ob0200695/Ob0203462/Ob0204030/Ob0205983/Ob0208379/Ob0209370/Ob0209515/Ob0210080/Ob0210379/Ob0210632/Ob0211536/Ob0212594/Ob0214699/Ob0215415/Ob0215432/Ob0217097/Ob0217391/Ob0221689/Ob0224743/Ob0224747/Ob0226208/Ob0226750/Ob0226751/Ob0226790/Ob0226818/Ob0228256/Ob0230368/Ob0231046/Ob0231075/Ob0231318/Ob0232648/Ob0232708/Ob0232759/Ob0232780/Ob0232831/Ob0232896/Ob0232953…	59	up&down
ko00900	Terpenoid backbone biosynthesis	60/4743	151/16511	1.38	0.00227733	0.0166953	Ob0201012/Ob0203005/Ob0203137/Ob0203480/Ob0203481/Ob0203528/Ob0203984/Ob0204331/Ob0204384/Ob0206355/Ob0206967/Ob0208250/Ob0208328/Ob0208920/Ob0208921/Ob0208955/Ob0209030/Ob0209031/Ob0209719/Ob0210751/Ob0211203/Ob0214749/Ob0216977/Ob0218374/Ob0218947/Ob0221604/Ob0221697/Ob0221876/Ob0222308/Ob0222903/Ob0223345/Ob0224817/Ob0226731/Ob0226851/Ob0227361/Ob0228361/Ob0232599/Ob0232617/Ob0233970/Ob0235957…	60	up&down
ko00240	Pyrimidine metabolism	60/4743	170/16511	1.23	0.0364543	0.117517	Ob0201407/Ob0201594/Ob0203332/Ob0206892/Ob0207715/Ob0207754/Ob0208217/Ob0208876/Ob0209078/Ob0209583/Ob0209584/Ob0210111/Ob0210146/Ob0210248/Ob0210276/Ob0211231/Ob0211743/Ob0213594/Ob0214231/Ob0215580/Ob0216175/Ob0216256/Ob0218065/Ob0219406/Ob0219432/Ob0221425/Ob0221864/Ob0221872/Ob0223043/Ob0224369/Ob0224965/Ob0226747/Ob0227466/Ob0227742/Ob0228973/Ob0229747/Ob0230287/Ob0231665/Ob0232026/Ob0232973…	60	up&down
ko00260	Glycine, serine and threonine metabolism	60/4743	175/16511	1.19	0.0623185	0.161366	Ob0200303/Ob0200305/Ob0200433/Ob0200460/Ob0201316/Ob0201364/Ob0201910/Ob0202180/Ob0202211/Ob0203749/Ob0204909/Ob0206296/Ob0206391/Ob0207025/Ob0208392/Ob0208559/Ob0209107/Ob0212448/Ob0212672/Ob0214421/Ob0215263/Ob0215533/Ob0217884/Ob0218058/Ob0218698/Ob0221787/Ob0222091/Ob0224031/Ob0224043/Ob0224186/Ob0224386/Ob0224504/Ob0226938/Ob0229902/Ob0229921/Ob0229930/Ob0230752/Ob0231559/Ob0232522/Ob0234052…	60	up&down
ko00053	Ascorbate and aldarate metabolism	63/4743	313/16511	0.7	0.999823	0.764133	Ob0200438/Ob0200974/Ob0201177/Ob0201380/Ob0201425/Ob0201647/Ob0202162/Ob0202211/Ob0202516/Ob0202905/Ob0204697/Ob0209856/Ob0210923/Ob0212607/Ob0213383/Ob0214382/Ob0214864/Ob0216076/Ob0217491/Ob0217503/Ob0217859/Ob0217877/Ob0218747/Ob0222171/Ob0222378/Ob0222520/Ob0222538/Ob0222846/Ob0222890/Ob0223192/Ob0224112/Ob0225754/Ob0226473/Ob0229613/Ob0230150/Ob0230264/Ob0230905/Ob0231320/Ob0231363/Ob0231612…	63	up&down
ko00710	Carbon fixation in photosynthetic organisms	68/4743	170/16511	1.39	0.000989504	0.0127594	Ob0200218/Ob0200550/Ob0200606/Ob0201582/Ob0204890/Ob0206653/Ob0209298/Ob0209783/Ob0210314/Ob0210378/Ob0210575/Ob0210732/Ob0210791/Ob0212198/Ob0212402/Ob0216191/Ob0217999/Ob0218002/Ob0218080/Ob0219503/Ob0219572/Ob0221237/Ob0221935/Ob0222300/Ob0222825/Ob0222981/Ob0223954/Ob0223965/Ob0223967/Ob0224263/Ob0224278/Ob0224963/Ob0225279/Ob0227188/Ob0227362/Ob0228403/Ob0229974/Ob0230617/Ob0231747/Ob0232164…	68	up&down
ko00630	Glyoxylate and dicarboxylate metabolism	68/4743	198/16511	1.2	0.0483807	0.134888	Ob0200111/Ob0200578/Ob0200925/Ob0201012/Ob0201582/Ob0202941/Ob0203114/Ob0203217/Ob0203635/Ob0204350/Ob0208392/Ob0208955/Ob0209059/Ob0209107/Ob0209839/Ob0211451/Ob0212236/Ob0212351/Ob0212672/Ob0213386/Ob0214171/Ob0214172/Ob0215533/Ob0217975/Ob0220138/Ob0221149/Ob0222091/Ob0222419/Ob0222981/Ob0223374/Ob0223429/Ob0223854/Ob0224186/Ob0226046/Ob0226187/Ob0226189/Ob0226269/Ob0226938/Ob0227362/Ob0229902…	68	up&down
ko04070	Phosphatidylinositol signaling system	69/4743	210/16511	1.14	0.105783	0.227341	Ob0200438/Ob0200772/Ob0200808/Ob0200881/Ob0200903/Ob0200904/Ob0202944/Ob0203689/Ob0203732/Ob0203856/Ob0203873/Ob0203882/Ob0204697/Ob0205006/Ob0205405/Ob0206917/Ob0208814/Ob0208835/Ob0210332/Ob0212562/Ob0212563/Ob0212607/Ob0213131/Ob0213218/Ob0216375/Ob0216567/Ob0216614/Ob0217039/Ob0217403/Ob0217597/Ob0217598/Ob0218335/Ob0218756/Ob0219788/Ob0220102/Ob0220234/Ob0222448/Ob0222493/Ob0222982/Ob0223192…	69	up&down
ko04145	Phagosome	69/4743	228/16511	1.05	0.326072	0.50965	Ob0200121/Ob0201414/Ob0201651/Ob0202734/Ob0204034/Ob0206205/Ob0206915/Ob0208127/Ob0208293/Ob0208294/Ob0212562/Ob0212563/Ob0212849/Ob0213070/Ob0213131/Ob0213218/Ob0214092/Ob0214323/Ob0214325/Ob0215113/Ob0216069/Ob0216351/Ob0216566/Ob0216733/Ob0217597/Ob0217598/Ob0219874/Ob0220214/Ob0221368/Ob0222077/Ob0222082/Ob0223837/Ob0224635/Ob0226328/Ob0226940/Ob0227247/Ob0229028/Ob0230369/Ob0230370/Ob0230964…	69	up&down
ko03008	Ribosome biogenesis in eukaryotes	69/4743	264/16511	0.91	0.842874	0.764133	Ob0200482/Ob0200711/Ob0201354/Ob0201493/Ob0201749/Ob0202720/Ob0205627/Ob0206424/Ob0206598/Ob0206599/Ob0206843/Ob0208535/Ob0208693/Ob0209790/Ob0210768/Ob0210832/Ob0210932/Ob0211299/Ob0211314/Ob0211474/Ob0211871/Ob0213008/Ob0213083/Ob0214410/Ob0214672/Ob0219958/Ob0220141/Ob0221366/Ob0221712/Ob0221777/Ob0222762/Ob0224591/Ob0225618/Ob0226217/Ob0226317/Ob0226912/Ob0227245/Ob0227564/Ob0227794/Ob0227970…	69	up&down
ko00460	Cyanoamino acid metabolism	71/4743	174/16511	1.42	0.000398215	0.00684651	Ob0200907/Ob0203211/Ob0203234/Ob0203291/Ob0203635/Ob0203761/Ob0204081/Ob0205128/Ob0205762/Ob0207049/Ob0210183/Ob0211081/Ob0211948/Ob0212047/Ob0212049/Ob0214420/Ob0214462/Ob0214467/Ob0214472/Ob0214475/Ob0214477/Ob0214479/Ob0214480/Ob0214481/Ob0214485/Ob0214487/Ob0214488/Ob0214499/Ob0214515/Ob0215533/Ob0216409/Ob0222655/Ob0223948/Ob0224999/Ob0225023/Ob0227324/Ob0227325/Ob0227326/Ob0228497/Ob0230466…	71	up&down
ko03018	RNA degradation	71/4743	348/16511	0.71	0.999864	0.764133	Ob0200938/Ob0201074/Ob0201591/Ob0202528/Ob0203496/Ob0203920/Ob0204953/Ob0205821/Ob0206065/Ob0207574/Ob0208105/Ob0208311/Ob0208626/Ob0210346/Ob0211154/Ob0211181/Ob0211915/Ob0211937/Ob0212478/Ob0212879/Ob0213314/Ob0213344/Ob0213569/Ob0213603/Ob0213862/Ob0215349/Ob0215455/Ob0215468/Ob0217255/Ob0217319/Ob0221530/Ob0224063/Ob0226233/Ob0226959/Ob0227389/Ob0228236/Ob0228410/Ob0228763/Ob0230245/Ob0230327…	71	up&down
ko00190	Oxidative phosphorylation	74/4743	340/16511	0.76	0.998651	0.764133	Ob0200492/Ob0200797/Ob0201561/Ob0201651/Ob0201946/Ob0202316/Ob0202734/Ob0204968/Ob0206533/Ob0206771/Ob0209792/Ob0210989/Ob0212774/Ob0212955/Ob0213093/Ob0213694/Ob0213872/Ob0216239/Ob0216338/Ob0217946/Ob0218309/Ob0219874/Ob0219888/Ob0221195/Ob0221493/Ob0224353/Ob0224635/Ob0225334/Ob0226309/Ob0226403/Ob0227067/Ob0227247/Ob0227514/Ob0229060/Ob0229966/Ob0230317/Ob0231295/Ob0231749/Ob0233458/Ob0233808…	74	up&down
ko03440	Homologous recombination	74/4743	428/16511	0.6	1	0.764133	Ob0200012/Ob0200021/Ob0200162/Ob0201202/Ob0201871/Ob0201988/Ob0203877/Ob0206486/Ob0206919/Ob0208119/Ob0209611/Ob0209616/Ob0210828/Ob0212066/Ob0212867/Ob0213097/Ob0213400/Ob0214958/Ob0215579/Ob0216063/Ob0216070/Ob0216115/Ob0216517/Ob0217050/Ob0217068/Ob0219329/Ob0220528/Ob0223476/Ob0224283/Ob0224435/Ob0224443/Ob0225280/Ob0225582/Ob0225587/Ob0225663/Ob0226794/Ob0226914/Ob0227643/Ob0227954/Ob0228183…	74	up&down
ko00051	Fructose and mannose metabolism	75/4743	200/16511	1.31	0.00434925	0.0263917	Ob0200361/Ob0200650/Ob0201398/Ob0201405/Ob0201471/Ob0202528/Ob0202811/Ob0202932/Ob0204307/Ob0204953/Ob0210314/Ob0210575/Ob0210732/Ob0210791/Ob0211503/Ob0211915/Ob0212198/Ob0212222/Ob0212478/Ob0212853/Ob0213862/Ob0215688/Ob0215836/Ob0216083/Ob0216301/Ob0216906/Ob0217284/Ob0217286/Ob0218080/Ob0218646/Ob0218658/Ob0219486/Ob0220206/Ob0221176/Ob0221543/Ob0221933/Ob0222824/Ob0224963/Ob0228438/Ob0228944…	75	up&down
ko02010	ABC transporters	77/4743	228/16511	1.18	0.0540293	0.146672	Ob0200453/Ob0200477/Ob0201260/Ob0201670/Ob0201963/Ob0204721/Ob0204931/Ob0205523/Ob0205864/Ob0205975/Ob0206039/Ob0206492/Ob0207206/Ob0207355/Ob0207455/Ob0208510/Ob0208829/Ob0209266/Ob0209555/Ob0209797/Ob0209894/Ob0210927/Ob0212068/Ob0212328/Ob0212418/Ob0214054/Ob0216324/Ob0217625/Ob0217804/Ob0219500/Ob0220079/Ob0220855/Ob0222474/Ob0222980/Ob0223133/Ob0223135/Ob0223136/Ob0223981/Ob0224144/Ob0224146…	77	up&down
ko04146	Peroxisome	79/4743	222/16511	1.24	0.0151971	0.0602963	Ob0200255/Ob0200475/Ob0200532/Ob0201014/Ob0202941/Ob0204350/Ob0204916/Ob0204931/Ob0205232/Ob0206859/Ob0207236/Ob0207293/Ob0207322/Ob0208462/Ob0208501/Ob0208957/Ob0209508/Ob0210063/Ob0210064/Ob0210597/Ob0211009/Ob0211248/Ob0211249/Ob0211470/Ob0213401/Ob0213792/Ob0215279/Ob0216760/Ob0218996/Ob0221233/Ob0221236/Ob0221784/Ob0222393/Ob0224835/Ob0225941/Ob0226046/Ob0226180/Ob0226851/Ob0228008/Ob0228208…	79	up&down
ko00562	Inositol phosphate metabolism	80/4743	222/16511	1.25	0.0104866	0.0491719	Ob0200438/Ob0200772/Ob0202162/Ob0202944/Ob0203689/Ob0203856/Ob0203882/Ob0204697/Ob0205006/Ob0205405/Ob0206917/Ob0208388/Ob0208389/Ob0208814/Ob0208835/Ob0210245/Ob0210332/Ob0212562/Ob0212563/Ob0212607/Ob0213131/Ob0213218/Ob0216567/Ob0216614/Ob0217039/Ob0217403/Ob0217597/Ob0217598/Ob0218756/Ob0219788/Ob0220102/Ob0220234/Ob0222448/Ob0222982/Ob0223192/Ob0223837/Ob0224112/Ob0224603/Ob0224606/Ob0225736…	80	up&down
ko04712	Circadian rhythm - plant	83/4743	187/16511	1.55	3.35165e-06	8.64373e-05	Ob0200032/Ob0201016/Ob0201105/Ob0201278/Ob0201677/Ob0201711/Ob0203450/Ob0203942/Ob0204238/Ob0205053/Ob0205702/Ob0205720/Ob0206599/Ob0206677/Ob0208535/Ob0208607/Ob0209299/Ob0209811/Ob0210201/Ob0210411/Ob0211797/Ob0212872/Ob0214423/Ob0216370/Ob0216628/Ob0217315/Ob0217964/Ob0218240/Ob0218366/Ob0220104/Ob0220212/Ob0221347/Ob0221517/Ob0221748/Ob0221777/Ob0222273/Ob0222492/Ob0222594/Ob0222762/Ob0224107…	83	up&down
ko00230	Purine metabolism	83/4743	377/16511	0.77	0.998823	0.764133	Ob0200165/Ob0202097/Ob0202898/Ob0205123/Ob0206278/Ob0206892/Ob0207121/Ob0207291/Ob0207715/Ob0208073/Ob0208217/Ob0208876/Ob0209094/Ob0209886/Ob0209946/Ob0210111/Ob0210146/Ob0210248/Ob0210276/Ob0211231/Ob0211657/Ob0211743/Ob0212138/Ob0212338/Ob0212339/Ob0212587/Ob0215458/Ob0216175/Ob0216551/Ob0217966/Ob0218118/Ob0218935/Ob0218936/Ob0219960/Ob0220081/Ob0221425/Ob0222774/Ob0222954/Ob0223043/Ob0224369…	83	up&down
ko00620	Pyruvate metabolism	88/4743	235/16511	1.3	0.00225261	0.0166953	Ob0200111/Ob0200218/Ob0200550/Ob0200606/Ob0200905/Ob0201012/Ob0201177/Ob0201425/Ob0202211/Ob0202332/Ob0204351/Ob0204978/Ob0205914/Ob0206653/Ob0206670/Ob0206941/Ob0207978/Ob0208197/Ob0208955/Ob0209298/Ob0209886/Ob0210916/Ob0210917/Ob0211451/Ob0212587/Ob0212672/Ob0214171/Ob0214172/Ob0215431/Ob0219503/Ob0220081/Ob0220733/Ob0220799/Ob0221640/Ob0221935/Ob0221996/Ob0222300/Ob0222825/Ob0223374/Ob0223429…	88	up&down
ko00052	Galactose metabolism	94/4743	371/16511	0.88	0.936802	0.764133	Ob0200637/Ob0200722/Ob0201439/Ob0201647/Ob0201672/Ob0201966/Ob0202126/Ob0202528/Ob0202811/Ob0202905/Ob0203922/Ob0204802/Ob0204953/Ob0206379/Ob0207233/Ob0208629/Ob0209520/Ob0210005/Ob0210028/Ob0210289/Ob0210395/Ob0210849/Ob0211650/Ob0211656/Ob0211915/Ob0212222/Ob0212451/Ob0212478/Ob0212985/Ob0213862/Ob0214645/Ob0214756/Ob0216301/Ob0216799/Ob0217061/Ob0217491/Ob0217503/Ob0217524/Ob0217980/Ob0218654…	94	up&down
ko03013	RNA transport	94/4743	702/16511	0.47	1	0.764133	Ob0200397/Ob0200419/Ob0201097/Ob0201410/Ob0202600/Ob0202952/Ob0204182/Ob0204364/Ob0206598/Ob0206714/Ob0206843/Ob0208665/Ob0208979/Ob0209765/Ob0209790/Ob0210023/Ob0210346/Ob0210401/Ob0210614/Ob0210901/Ob0211209/Ob0211474/Ob0213129/Ob0213205/Ob0213323/Ob0213517/Ob0213561/Ob0214302/Ob0214547/Ob0216268/Ob0216486/Ob0216512/Ob0216896/Ob0217362/Ob0217810/Ob0217953/Ob0218009/Ob0218206/Ob0218554/Ob0219958…	94	up&down
ko00561	Glycerolipid metabolism	95/4743	256/16511	1.29	0.0021386	0.0166953	Ob0200281/Ob0200808/Ob0200903/Ob0200904/Ob0200921/Ob0201177/Ob0201425/Ob0201672/Ob0202211/Ob0202469/Ob0203504/Ob0205993/Ob0206968/Ob0207212/Ob0207565/Ob0208097/Ob0208881/Ob0209268/Ob0210342/Ob0211146/Ob0211464/Ob0212996/Ob0213005/Ob0213445/Ob0213472/Ob0213637/Ob0213940/Ob0214154/Ob0218335/Ob0219690/Ob0220438/Ob0223249/Ob0223338/Ob0224671/Ob0225058/Ob0225219/Ob0225251/Ob0226821/Ob0227404/Ob0227527…	95	up&down
ko00564	Glycerophospholipid metabolism	96/4743	260/16511	1.29	0.00242764	0.0166953	Ob0200281/Ob0200437/Ob0200808/Ob0200903/Ob0200904/Ob0200921/Ob0200952/Ob0200953/Ob0202266/Ob0202318/Ob0202380/Ob0202384/Ob0203504/Ob0205042/Ob0205833/Ob0205836/Ob0205837/Ob0205993/Ob0206347/Ob0206350/Ob0206767/Ob0206839/Ob0206840/Ob0207214/Ob0207282/Ob0207353/Ob0208771/Ob0209129/Ob0209139/Ob0210573/Ob0212996/Ob0213005/Ob0213445/Ob0213889/Ob0214146/Ob0214154/Ob0214862/Ob0217750/Ob0218335/Ob0220792…	96	up&down
ko00270	Cysteine and methionine metabolism	97/4743	296/16511	1.14	0.0698358	0.16373	Ob0200367/Ob0200787/Ob0201316/Ob0201364/Ob0201686/Ob0202493/Ob0203592/Ob0204497/Ob0204722/Ob0205055/Ob0205832/Ob0206445/Ob0207025/Ob0209398/Ob0209554/Ob0209775/Ob0210221/Ob0210369/Ob0211170/Ob0211446/Ob0211708/Ob0211732/Ob0212038/Ob0212818/Ob0212821/Ob0212942/Ob0213549/Ob0215532/Ob0216289/Ob0217552/Ob0217786/Ob0217788/Ob0218014/Ob0218233/Ob0218468/Ob0219217/Ob0219572/Ob0220040/Ob0221461/Ob0221640…	97	up&down
ko03040	Spliceosome	119/4743	745/16511	0.56	1	0.764133	Ob0200591/Ob0200975/Ob0202468/Ob0202552/Ob0202926/Ob0204378/Ob0206202/Ob0207825/Ob0208665/Ob0208951/Ob0210176/Ob0210285/Ob0210436/Ob0211059/Ob0211541/Ob0211663/Ob0212676/Ob0213077/Ob0213294/Ob0213588/Ob0213996/Ob0213997/Ob0214102/Ob0214271/Ob0215468/Ob0215472/Ob0215567/Ob0215620/Ob0217307/Ob0217406/Ob0218414/Ob0218529/Ob0219992/Ob0220194/Ob0220844/Ob0222571/Ob0223065/Ob0223319/Ob0223405/Ob0223737…	119	up&down
ko04120	Ubiquitin mediated proteolysis	126/4743	441/16511	0.99	0.547406	0.731224	Ob0200030/Ob0200127/Ob0200158/Ob0200298/Ob0200316/Ob0200387/Ob0200464/Ob0200778/Ob0201065/Ob0201413/Ob0201893/Ob0201929/Ob0203403/Ob0203478/Ob0204231/Ob0204358/Ob0205053/Ob0205332/Ob0206215/Ob0206422/Ob0207771/Ob0207979/Ob0208304/Ob0208329/Ob0208752/Ob0208968/Ob0209724/Ob0210200/Ob0210260/Ob0211043/Ob0212354/Ob0212897/Ob0213474/Ob0213553/Ob0213606/Ob0213815/Ob0214725/Ob0215133/Ob0215397/Ob0216334…	126	up&down
ko00520	Amino sugar and nucleotide sugar metabolism	128/4743	479/16511	0.93	0.849777	0.764133	Ob0200556/Ob0200557/Ob0200959/Ob0201398/Ob0201405/Ob0201612/Ob0201647/Ob0201712/Ob0202811/Ob0202905/Ob0204322/Ob0204390/Ob0205174/Ob0205176/Ob0205180/Ob0205785/Ob0206087/Ob0206351/Ob0206353/Ob0206379/Ob0206901/Ob0208466/Ob0208474/Ob0209240/Ob0209710/Ob0209883/Ob0210613/Ob0210923/Ob0211480/Ob0211490/Ob0212222/Ob0212537/Ob0213383/Ob0214382/Ob0215540/Ob0215688/Ob0216076/Ob0216301/Ob0216799/Ob0217346…	128	up&down
ko00010	Glycolysis / Gluconeogenesis	132/4743	371/16511	1.24	0.00224114	0.0166953	Ob0201177/Ob0201425/Ob0201591/Ob0201895/Ob0201896/Ob0201966/Ob0202211/Ob0202528/Ob0202811/Ob0202932/Ob0203749/Ob0203929/Ob0204351/Ob0204890/Ob0204953/Ob0204978/Ob0205914/Ob0206639/Ob0206882/Ob0206941/Ob0207978/Ob0208559/Ob0209886/Ob0210314/Ob0210378/Ob0210575/Ob0210656/Ob0210684/Ob0210732/Ob0210791/Ob0210916/Ob0210917/Ob0211451/Ob0211915/Ob0212198/Ob0212222/Ob0212402/Ob0212478/Ob0212587/Ob0212672…	132	up&down
ko00940	Phenylpropanoid biosynthesis	136/4743	434/16511	1.09	0.122675	0.253099	Ob0200312/Ob0200328/Ob0200822/Ob0201141/Ob0201548/Ob0201891/Ob0203327/Ob0203850/Ob0203891/Ob0204081/Ob0204546/Ob0205128/Ob0205762/Ob0206209/Ob0206895/Ob0207049/Ob0207433/Ob0208538/Ob0208903/Ob0209049/Ob0209314/Ob0209781/Ob0209810/Ob0209961/Ob0210129/Ob0210383/Ob0210530/Ob0210966/Ob0211002/Ob0211081/Ob0212047/Ob0212049/Ob0212687/Ob0213347/Ob0213762/Ob0213876/Ob0213926/Ob0214930/Ob0215748/Ob0215749…	136	up&down
ko04144	Endocytosis	138/4743	549/16511	0.88	0.974858	0.764133	Ob0201049/Ob0201148/Ob0201373/Ob0201517/Ob0202054/Ob0202153/Ob0202468/Ob0202680/Ob0203683/Ob0204214/Ob0204273/Ob0205045/Ob0205301/Ob0205326/Ob0205348/Ob0205439/Ob0206347/Ob0206350/Ob0206767/Ob0206839/Ob0206840/Ob0207282/Ob0207843/Ob0208873/Ob0209071/Ob0209137/Ob0209388/Ob0209463/Ob0210351/Ob0210436/Ob0210850/Ob0211004/Ob0211670/Ob0211962/Ob0213160/Ob0213294/Ob0213861/Ob0213873/Ob0215168/Ob0215365…	138	up&down
ko00040	Pentose and glucuronate interconversions	162/4743	577/16511	0.98	0.652783	0.764133	Ob0200461/Ob0201525/Ob0201647/Ob0202335/Ob0202773/Ob0202905/Ob0203246/Ob0204307/Ob0204612/Ob0205532/Ob0205605/Ob0205680/Ob0205700/Ob0206092/Ob0206289/Ob0206988/Ob0207987/Ob0209062/Ob0209848/Ob0210012/Ob0210026/Ob0210067/Ob0210069/Ob0210802/Ob0210923/Ob0211138/Ob0211655/Ob0211868/Ob0211965/Ob0211966/Ob0211971/Ob0211973/Ob0211974/Ob0212346/Ob0212429/Ob0212477/Ob0212553/Ob0212570/Ob0212576/Ob0212666…	162	up&down
ko04141	Protein processing in endoplasmic reticulum	183/4743	819/16511	0.78	0.99999	0.764133	Ob0200121/Ob0200321/Ob0200528/Ob0200617/Ob0200698/Ob0201413/Ob0202372/Ob0202468/Ob0202780/Ob0202818/Ob0203431/Ob0203485/Ob0203532/Ob0204244/Ob0204358/Ob0204796/Ob0205505/Ob0205701/Ob0205714/Ob0206022/Ob0206067/Ob0206069/Ob0206103/Ob0206215/Ob0206439/Ob0207432/Ob0207767/Ob0207771/Ob0208127/Ob0208192/Ob0208195/Ob0209533/Ob0209724/Ob0210030/Ob0210239/Ob0210436/Ob0210462/Ob0210996/Ob0210997/Ob0211091…	183	up&down
ko00500	Starch and sucrose metabolism	203/4743	502/16511	1.41	7.43175e-09	3.83322e-07	Ob0200418/Ob0200729/Ob0201071/Ob0201083/Ob0201332/Ob0201393/Ob0201751/Ob0202805/Ob0202811/Ob0202847/Ob0203003/Ob0203043/Ob0203199/Ob0203316/Ob0203628/Ob0204081/Ob0204390/Ob0204670/Ob0204885/Ob0204954/Ob0205095/Ob0205096/Ob0205128/Ob0205372/Ob0205762/Ob0205769/Ob0206099/Ob0206454/Ob0206784/Ob0206832/Ob0206901/Ob0207049/Ob0207222/Ob0207715/Ob0207823/Ob0208159/Ob0208226/Ob0208372/Ob0208399/Ob0208629…	203	up&down
ko01230	Biosynthesis of amino acids	212/4743	640/16511	1.15	0.00740828	0.0382111	Ob0200303/Ob0200305/Ob0200367/Ob0200433/Ob0200460/Ob0200578/Ob0200787/Ob0200925/Ob0201316/Ob0201364/Ob0201591/Ob0202180/Ob0202528/Ob0203114/Ob0203207/Ob0203308/Ob0203592/Ob0203619/Ob0203659/Ob0203749/Ob0203775/Ob0204722/Ob0204890/Ob0204916/Ob0204953/Ob0205101/Ob0205334/Ob0205650/Ob0208559/Ob0209059/Ob0209554/Ob0209594/Ob0209886/Ob0210314/Ob0210369/Ob0210378/Ob0210575/Ob0211170/Ob0211285/Ob0211495…	212	up&down
ko01200	Carbon metabolism	219/4743	641/16511	1.19	0.0012806	0.0146783	Ob0200111/Ob0200218/Ob0200367/Ob0200532/Ob0200541/Ob0200550/Ob0200578/Ob0200582/Ob0200606/Ob0200905/Ob0200925/Ob0201012/Ob0201364/Ob0201582/Ob0201591/Ob0202332/Ob0202528/Ob0202811/Ob0202941/Ob0203635/Ob0203749/Ob0203968/Ob0204079/Ob0204350/Ob0204351/Ob0204722/Ob0204890/Ob0204916/Ob0204953/Ob0204978/Ob0205334/Ob0205914/Ob0206469/Ob0206639/Ob0206653/Ob0206941/Ob0207236/Ob0207978/Ob0208392/Ob0208559…	219	up&down
ko04016	MAPK signaling pathway - plant	242/4743	853/16511	0.99	0.606462	0.764133	Ob0200394/Ob0200527/Ob0200601/Ob0200685/Ob0200708/Ob0200812/Ob0200881/Ob0201220/Ob0201325/Ob0201343/Ob0201419/Ob0201435/Ob0202540/Ob0202631/Ob0202843/Ob0202941/Ob0203180/Ob0203724/Ob0203732/Ob0204040/Ob0204314/Ob0204553/Ob0204564/Ob0204824/Ob0204865/Ob0205744/Ob0206143/Ob0206319/Ob0206406/Ob0206438/Ob0206445/Ob0206475/Ob0206518/Ob0206540/Ob0206741/Ob0206768/Ob0206903/Ob0206956/Ob0207267/Ob0207302…	242	up&down
ko03010	Ribosome	277/4743	655/16511	1.47	2.73812e-14	2.82459e-12	Ob0200231/Ob0200237/Ob0200470/Ob0200692/Ob0200786/Ob0200951/Ob0200968/Ob0200991/Ob0201258/Ob0201294/Ob0201450/Ob0201587/Ob0201627/Ob0202061/Ob0203754/Ob0204082/Ob0204089/Ob0204112/Ob0204316/Ob0204698/Ob0205583/Ob0205869/Ob0206370/Ob0206373/Ob0206947/Ob0206970/Ob0207038/Ob0207279/Ob0207518/Ob0207592/Ob0207770/Ob0207979/Ob0208010/Ob0209073/Ob0209791/Ob0209803/Ob0209815/Ob0209816/Ob0209903/Ob0209914…	277	up&down
ko04075	Plant hormone signal transduction	364/4743	1106/16511	1.15	0.000918375	0.0127594	Ob0200394/Ob0200527/Ob0200602/Ob0200755/Ob0200762/Ob0200769/Ob0200806/Ob0201033/Ob0201073/Ob0201235/Ob0201278/Ob0201402/Ob0201660/Ob0201685/Ob0202077/Ob0202160/Ob0202223/Ob0202282/Ob0202491/Ob0202540/Ob0202542/Ob0202843/Ob0203287/Ob0203318/Ob0203511/Ob0203684/Ob0203964/Ob0204235/Ob0204314/Ob0204563/Ob0204716/Ob0204824/Ob0204865/Ob0205431/Ob0205447/Ob0205798/Ob0205895/Ob0205909/Ob0206104/Ob0206118…	364	up&down
ko04626	Plant-pathogen interaction	422/4743	1498/16511	0.98	0.700426	0.764133	Ob0200130/Ob0200214/Ob0200322/Ob0200332/Ob0200394/Ob0200400/Ob0200527/Ob0200601/Ob0200674/Ob0200677/Ob0200717/Ob0200723/Ob0200752/Ob0200812/Ob0200881/Ob0200973/Ob0201220/Ob0201325/Ob0201343/Ob0201419/Ob0201532/Ob0202242/Ob0202348/Ob0202386/Ob0202631/Ob0202780/Ob0202818/Ob0203295/Ob0203535/Ob0203560/Ob0203732/Ob0203855/Ob0203899/Ob0203953/Ob0203975/Ob0203998/Ob0204040/Ob0204152/Ob0204166/Ob0204175…	422	up&down

## Sheet: P-c
ID	Description	GeneRatio	BgRatio	Rich_factor	pvalue	qvalue	geneID	Count	regulated
ko03010	Ribosome	280/4545	655/16511	1.55	9.6876e-18	1.05034e-15	Ob0200231/Ob0200470/Ob0200692/Ob0200786/Ob0200951/Ob0200968/Ob0201232/Ob0201258/Ob0201294/Ob0201587/Ob0201627/Ob0202695/Ob0203284/Ob0203359/Ob0203366/Ob0204082/Ob0204089/Ob0204112/Ob0204257/Ob0204316/Ob0204698/Ob0205583/Ob0206254/Ob0206370/Ob0206373/Ob0206744/Ob0206970/Ob0207038/Ob0207279/Ob0207518/Ob0207592/Ob0207806/Ob0207979/Ob0209073/Ob0209791/Ob0209803/Ob0209816/Ob0209903/Ob0209914/Ob0210022…	280	up&down
ko00500	Starch and sucrose metabolism	212/4545	502/16511	1.53	4.47367e-13	2.4252e-11	Ob0200418/Ob0200729/Ob0200809/Ob0201071/Ob0201083/Ob0201332/Ob0201393/Ob0201751/Ob0202503/Ob0202805/Ob0202811/Ob0202847/Ob0203003/Ob0203309/Ob0203316/Ob0203628/Ob0203691/Ob0203695/Ob0204035/Ob0204081/Ob0204321/Ob0204390/Ob0204670/Ob0204954/Ob0205095/Ob0205096/Ob0205128/Ob0205372/Ob0205762/Ob0206099/Ob0206283/Ob0206454/Ob0206832/Ob0206901/Ob0207049/Ob0207715/Ob0207823/Ob0208159/Ob0208226/Ob0208372…	212	up&down
ko00940	Phenylpropanoid biosynthesis	160/4545	434/16511	1.34	1.0988e-05	0.000317698	Ob0200291/Ob0200312/Ob0200328/Ob0200942/Ob0201141/Ob0201548/Ob0201891/Ob0203327/Ob0203475/Ob0203540/Ob0203850/Ob0204081/Ob0204546/Ob0205128/Ob0205762/Ob0206203/Ob0206458/Ob0206556/Ob0206895/Ob0207049/Ob0208538/Ob0209314/Ob0209781/Ob0209810/Ob0209961/Ob0210383/Ob0210530/Ob0211002/Ob0211081/Ob0211195/Ob0212047/Ob0212049/Ob0212096/Ob0212391/Ob0212687/Ob0213347/Ob0213357/Ob0213762/Ob0213876/Ob0213926…	160	up&down
ko00760	Nicotinate and nicotinamide metabolism	38/4545	74/16511	1.87	1.17209e-05	0.000317698	Ob0203722/Ob0204035/Ob0206892/Ob0207293/Ob0207322/Ob0207715/Ob0209842/Ob0210276/Ob0210925/Ob0211038/Ob0211743/Ob0212782/Ob0213594/Ob0217516/Ob0219400/Ob0219437/Ob0222704/Ob0222706/Ob0226626/Ob0229747/Ob0230287/Ob0234165/Ob0237742/Ob0237778/Ob0238694/Ob0238723/Ob0238724/Ob0240825/Ob0240826/Ob0243976/Ob0244244/Ob0246009/Ob0247722/Ob0247878/Ob0248236/Ob0248297/Ob0248831/Ob0251218	38	up&down
ko00100	Steroid biosynthesis	36/4545	72/16511	1.82	4.16665e-05	0.000903504	Ob0200750/Ob0201649/Ob0202433/Ob0203687/Ob0206302/Ob0212614/Ob0214604/Ob0215855/Ob0216159/Ob0216187/Ob0222334/Ob0222335/Ob0224769/Ob0224948/Ob0225273/Ob0229422/Ob0230110/Ob0232672/Ob0233693/Ob0233709/Ob0233870/Ob0234209/Ob0234461/Ob0236639/Ob0237719/Ob0238890/Ob0239880/Ob0244531/Ob0244880/Ob0245921/Ob0246471/Ob0247627/Ob0247822/Ob0250855/Ob0250944/Syringa_oblata_newGene_73	36	up&down
ko00073	Cutin, suberine and wax biosynthesis	42/4545	90/16511	1.7	7.93967e-05	0.00143471	Ob0200138/Ob0200144/Ob0201028/Ob0204862/Ob0208286/Ob0210119/Ob0210155/Ob0210790/Ob0211373/Ob0212846/Ob0213313/Ob0215353/Ob0218570/Ob0218601/Ob0220783/Ob0221246/Ob0224067/Ob0224216/Ob0225412/Ob0225413/Ob0227593/Ob0228377/Ob0229201/Ob0229691/Ob0229861/Ob0232538/Ob0233128/Ob0235963/Ob0237573/Ob0240355/Ob0241004/Ob0242281/Ob0244076/Ob0244077/Ob0244261/Ob0247152/Ob0247948/Ob0251393/Ob0251686/Ob0252645…	42	up&down
ko01040	Biosynthesis of unsaturated fatty acids	22/4545	39/16511	2.05	0.000136378	0.00211232	Ob0200532/Ob0200622/Ob0207236/Ob0210950/Ob0211009/Ob0211470/Ob0216240/Ob0217437/Ob0225941/Ob0226180/Ob0226477/Ob0226744/Ob0228208/Ob0233847/Ob0234957/Ob0237840/Ob0238273/Ob0239731/Ob0245436/Ob0247444/Ob0248318/Syringa_oblata_newGene_12003	22	up&down
ko00460	Cyanoamino acid metabolism	68/4545	174/16511	1.42	0.000592176	0.00802554	Ob0200907/Ob0203234/Ob0203291/Ob0203761/Ob0204081/Ob0205128/Ob0205762/Ob0207049/Ob0210183/Ob0211081/Ob0211948/Ob0212047/Ob0212049/Ob0214462/Ob0214467/Ob0214470/Ob0214472/Ob0214477/Ob0214479/Ob0214480/Ob0214487/Ob0214488/Ob0215533/Ob0216409/Ob0222651/Ob0222653/Ob0222655/Ob0224998/Ob0225023/Ob0226984/Ob0227324/Ob0227325/Ob0227326/Ob0227327/Ob0228497/Ob0230466/Ob0231417/Ob0231421/Ob0231422/Ob0231431…	68	up&down
ko00561	Glycerolipid metabolism	94/4545	256/16511	1.33	0.000772197	0.00883807	Ob0200281/Ob0200731/Ob0200750/Ob0200808/Ob0200894/Ob0200903/Ob0200904/Ob0200921/Ob0201298/Ob0201425/Ob0201672/Ob0202183/Ob0204193/Ob0205993/Ob0206968/Ob0207212/Ob0207565/Ob0208097/Ob0208488/Ob0208881/Ob0210342/Ob0211464/Ob0212712/Ob0212996/Ob0213429/Ob0213445/Ob0213472/Ob0213637/Ob0213940/Ob0214154/Ob0217532/Ob0217533/Ob0218335/Ob0220017/Ob0220438/Ob0223249/Ob0223338/Ob0224114/Ob0224442/Ob0226821…	94	up&down
ko00010	Glycolysis / Gluconeogenesis	130/4545	371/16511	1.27	0.000815161	0.00883807	Ob0201425/Ob0201591/Ob0201895/Ob0201896/Ob0201966/Ob0202455/Ob0202811/Ob0203863/Ob0204351/Ob0204890/Ob0204953/Ob0204978/Ob0205914/Ob0206005/Ob0206639/Ob0206941/Ob0207978/Ob0208559/Ob0209403/Ob0209559/Ob0209886/Ob0210314/Ob0210378/Ob0210552/Ob0210575/Ob0210656/Ob0210684/Ob0210732/Ob0210791/Ob0210916/Ob0210917/Ob0211451/Ob0211932/Ob0211945/Ob0212222/Ob0212478/Ob0212551/Ob0212587/Ob0213429/Ob0213472…	130	up&down
ko01212	Fatty acid metabolism	65/4545	169/16511	1.4	0.00125165	0.0123369	Ob0200135/Ob0200146/Ob0200201/Ob0200532/Ob0200622/Ob0200799/Ob0200905/Ob0206859/Ob0207236/Ob0208139/Ob0208955/Ob0210950/Ob0211009/Ob0211470/Ob0212485/Ob0213284/Ob0216240/Ob0217437/Ob0218943/Ob0220799/Ob0221970/Ob0224835/Ob0225028/Ob0225041/Ob0225562/Ob0225941/Ob0226180/Ob0226477/Ob0226744/Ob0227499/Ob0228008/Ob0228208/Ob0229500/Ob0229845/Ob0230177/Ob0230178/Ob0230179/Ob0231746/Ob0232171/Ob0232345…	65	up&down
ko04712	Circadian rhythm - plant	70/4545	187/16511	1.36	0.00192516	0.017394	Ob0200032/Ob0200795/Ob0201272/Ob0201278/Ob0201637/Ob0201677/Ob0201711/Ob0201989/Ob0203942/Ob0205053/Ob0205702/Ob0205720/Ob0206599/Ob0208535/Ob0208963/Ob0209811/Ob0210908/Ob0211797/Ob0212872/Ob0213104/Ob0216370/Ob0217315/Ob0217639/Ob0218240/Ob0218366/Ob0220104/Ob0220212/Ob0221347/Ob0221748/Ob0222492/Ob0224107/Ob0224111/Ob0224279/Ob0224674/Ob0225153/Ob0225618/Ob0226217/Ob0226348/Ob0226781/Ob0227245…	70	up&down
ko00062	Fatty acid elongation	37/4545	88/16511	1.53	0.00229383	0.0187854	Ob0204980/Ob0206893/Ob0207913/Ob0208514/Ob0210528/Ob0210529/Ob0214664/Ob0214731/Ob0215337/Ob0216240/Ob0216882/Ob0217265/Ob0221767/Ob0225070/Ob0225756/Ob0226477/Ob0226740/Ob0226744/Ob0226888/Ob0226893/Ob0227540/Ob0227673/Ob0227674/Ob0230104/Ob0230530/Ob0232639/Ob0232640/Ob0233035/Ob0233847/Ob0234957/Ob0237840/Ob0238548/Ob0239731/Ob0240507/Ob0247444/Ob0247555/Ob0251674	37	up&down
ko00511	Other glycan degradation	52/4545	133/16511	1.42	0.00242569	0.0187854	Ob0200637/Ob0201375/Ob0201376/Ob0201378/Ob0201439/Ob0202126/Ob0206534/Ob0211354/Ob0212451/Ob0213380/Ob0213523/Ob0214645/Ob0214756/Ob0217061/Ob0217980/Ob0219019/Ob0219364/Ob0219376/Ob0220229/Ob0221930/Ob0223543/Ob0223845/Ob0224053/Ob0224075/Ob0224669/Ob0224901/Ob0225054/Ob0226803/Ob0227398/Ob0227437/Ob0227438/Ob0227671/Ob0231938/Ob0232315/Ob0232507/Ob0232509/Ob0232662/Ob0233101/Ob0234076/Ob0235478…	52	up&down
ko04075	Plant hormone signal transduction	345/4545	1106/16511	1.13	0.00286458	0.0207054	Ob0200213/Ob0200394/Ob0200527/Ob0200531/Ob0200602/Ob0200755/Ob0200762/Ob0201201/Ob0201235/Ob0201278/Ob0201402/Ob0201637/Ob0201660/Ob0201685/Ob0202077/Ob0202115/Ob0202160/Ob0202223/Ob0202491/Ob0202526/Ob0202540/Ob0202542/Ob0202645/Ob0202843/Ob0203287/Ob0203386/Ob0203542/Ob0203710/Ob0203757/Ob0203964/Ob0204235/Ob0204314/Ob0204502/Ob0204716/Ob0204824/Ob0204865/Ob0204892/Ob0205431/Ob0205447/Ob0205798…	345	up&down
ko00600	Sphingolipid metabolism	55/4545	149/16511	1.34	0.00762872	0.0477955	Ob0200637/Ob0201439/Ob0201672/Ob0202126/Ob0203747/Ob0205247/Ob0205262/Ob0206225/Ob0212451/Ob0213523/Ob0214507/Ob0214528/Ob0214645/Ob0214756/Ob0217061/Ob0217389/Ob0217980/Ob0219019/Ob0219364/Ob0219376/Ob0220438/Ob0223543/Ob0224053/Ob0224075/Ob0224442/Ob0224669/Ob0226699/Ob0226803/Ob0227398/Ob0228629/Ob0228832/Ob0228954/Ob0229393/Ob0231938/Ob0232462/Ob0232662/Ob0233265/Ob0234712/Ob0235877/Ob0236083…	55	up&down
ko00620	Pyruvate metabolism	82/4545	235/16511	1.27	0.0076402	0.0477955	Ob0200111/Ob0200218/Ob0200543/Ob0200550/Ob0200905/Ob0201425/Ob0203064/Ob0204351/Ob0204978/Ob0205914/Ob0206670/Ob0206941/Ob0207978/Ob0208139/Ob0208955/Ob0209298/Ob0209886/Ob0210916/Ob0210917/Ob0210982/Ob0211451/Ob0212485/Ob0212587/Ob0215343/Ob0215431/Ob0215587/Ob0217532/Ob0217533/Ob0219503/Ob0219526/Ob0220081/Ob0220733/Ob0220799/Ob0222300/Ob0222825/Ob0223374/Ob0223429/Ob0223854/Ob0224278/Ob0226632…	82	up&down
ko00592	alpha-Linolenic acid metabolism	43/4545	112/16511	1.39	0.00793497	0.0477955	Ob0200532/Ob0200622/Ob0200750/Ob0202266/Ob0202402/Ob0202688/Ob0206965/Ob0207236/Ob0209110/Ob0211009/Ob0211470/Ob0213233/Ob0214747/Ob0221483/Ob0222088/Ob0222639/Ob0223695/Ob0225941/Ob0226180/Ob0226730/Ob0228208/Ob0230177/Ob0230178/Ob0230179/Ob0230197/Ob0230768/Ob0235891/Ob0237858/Ob0237859/Ob0238915/Ob0240603/Ob0240937/Ob0243074/Ob0244236/Ob0245921/Ob0248318/Ob0248904/Ob0250571/Ob0251151/Ob0251216…	43	up&down
ko00564	Glycerophospholipid metabolism	89/4545	260/16511	1.24	0.00994363	0.056742	Ob0200281/Ob0200437/Ob0200731/Ob0200750/Ob0200808/Ob0200894/Ob0200903/Ob0200904/Ob0200921/Ob0201626/Ob0202140/Ob0202266/Ob0202356/Ob0202380/Ob0202384/Ob0205837/Ob0205993/Ob0206839/Ob0206840/Ob0207214/Ob0209110/Ob0209129/Ob0210573/Ob0212712/Ob0212996/Ob0213445/Ob0213889/Ob0214154/Ob0214842/Ob0214862/Ob0217404/Ob0217750/Ob0218335/Ob0221004/Ob0221605/Ob0222088/Ob0224603/Ob0224606/Ob0225235/Ob0225593…	89	up&down
ko00943	Isoflavonoid biosynthesis	20/4545	45/16511	1.61	0.0109404	0.0581183	Ob0203653/Ob0215931/Ob0215956/Ob0222744/Ob0225274/Ob0237246/Ob0237295/Ob0237296/Ob0238348/Ob0238359/Ob0238362/Ob0238368/Ob0238370/Ob0238551/Ob0245817/Ob0248845/Ob0248846/Ob0248849/Ob0251607/Ob0253350	20	up&down
ko00941	Flavonoid biosynthesis	51/4545	139/16511	1.33	0.0112569	0.0581183	Ob0202026/Ob0202790/Ob0202807/Ob0204113/Ob0208538/Ob0211195/Ob0212096/Ob0213357/Ob0213762/Ob0213876/Ob0215530/Ob0215748/Ob0215749/Ob0217157/Ob0217176/Ob0217555/Ob0218221/Ob0218236/Ob0218239/Ob0218275/Ob0218285/Ob0218286/Ob0219791/Ob0224237/Ob0224578/Ob0226729/Ob0226781/Ob0227831/Ob0227833/Ob0230359/Ob0230962/Ob0231192/Ob0231998/Ob0235737/Ob0235919/Ob0238653/Ob0240315/Ob0240533/Ob0241357/Ob0243237…	51	up&down
ko00860	Porphyrin and chlorophyll metabolism	36/4545	95/16511	1.38	0.0177271	0.0873632	Ob0204302/Ob0206025/Ob0206184/Ob0206341/Ob0206692/Ob0206812/Ob0206861/Ob0208842/Ob0209000/Ob0209490/Ob0217475/Ob0217536/Ob0219608/Ob0221573/Ob0221928/Ob0222338/Ob0225001/Ob0226249/Ob0227307/Ob0227361/Ob0231426/Ob0233321/Ob0234473/Ob0236255/Ob0237336/Ob0237781/Ob0238678/Ob0240698/Ob0240846/Ob0244035/Ob0248357/Ob0248520/Ob0248900/Ob0249406/Ob0249500/Ob0251987	36	up&down
ko00604	Glycosphingolipid biosynthesis - ganglio series	26/4545	65/16511	1.45	0.0196924	0.0909592	Ob0200637/Ob0201439/Ob0202126/Ob0212451/Ob0213523/Ob0214645/Ob0214756/Ob0217061/Ob0217980/Ob0219019/Ob0219364/Ob0219376/Ob0223543/Ob0224053/Ob0224075/Ob0224669/Ob0226803/Ob0227398/Ob0227671/Ob0232662/Ob0235888/Ob0236083/Ob0237024/Ob0238155/Ob0238160/Ob0252198	26	up&down
ko00350	Tyrosine metabolism	49/4545	137/16511	1.3	0.021044	0.0909592	Ob0201804/Ob0201910/Ob0202067/Ob0204497/Ob0205650/Ob0206639/Ob0207046/Ob0207048/Ob0208866/Ob0208870/Ob0209193/Ob0211164/Ob0214874/Ob0216688/Ob0217290/Ob0219823/Ob0220040/Ob0221483/Ob0222015/Ob0222281/Ob0222936/Ob0224386/Ob0224505/Ob0229566/Ob0231693/Ob0232773/Ob0233555/Ob0234782/Ob0235158/Ob0236062/Ob0237912/Ob0238329/Ob0239568/Ob0241492/Ob0246087/Ob0246269/Ob0247244/Ob0247251/Ob0248219/Ob0248939…	49	up&down
ko00196	Photosynthesis - antenna proteins	16/4545	36/16511	1.61	0.0216989	0.0909592	Ob0201991/Ob0204373/Ob0209654/Ob0213430/Ob0224273/Ob0225029/Ob0225042/Ob0239124/Ob0239422/Ob0241368/Ob0241370/Ob0246422/Ob0250644/Ob0252321/Ob0252332/Ob0252524	16	up&down
ko00531	Glycosaminoglycan degradation	32/4545	84/16511	1.38	0.0225184	0.0909592	Ob0200637/Ob0201439/Ob0201642/Ob0201925/Ob0202126/Ob0212451/Ob0213523/Ob0214645/Ob0214756/Ob0217061/Ob0217980/Ob0219019/Ob0219364/Ob0219376/Ob0223543/Ob0224053/Ob0224075/Ob0224669/Ob0226803/Ob0227398/Ob0227671/Ob0229881/Ob0232662/Ob0234000/Ob0235888/Ob0236083/Ob0237024/Ob0238155/Ob0238160/Ob0241042/Ob0241697/Ob0252198	32	up&down
ko00195	Photosynthesis	51/4545	144/16511	1.29	0.0228404	0.0909592	Ob0200159/Ob0203772/Ob0205146/Ob0205158/Ob0206404/Ob0208003/Ob0208023/Ob0208100/Ob0208423/Ob0210300/Ob0210876/Ob0212955/Ob0214331/Ob0214448/Ob0215264/Ob0217213/Ob0217537/Ob0220835/Ob0221195/Ob0222635/Ob0224182/Ob0224818/Ob0228155/Ob0228200/Ob0228693/Ob0230252/Ob0233603/Ob0235351/Ob0237909/Ob0237989/Ob0238828/Ob0238844/Ob0238952/Ob0239447/Ob0241581/Ob0242705/Ob0243676/Ob0244110/Ob0244294/Ob0244647…	51	up&down
ko00240	Pyrimidine metabolism	59/4545	170/16511	1.26	0.0234904	0.0909592	Ob0201758/Ob0203332/Ob0204035/Ob0205717/Ob0206892/Ob0207715/Ob0207754/Ob0208217/Ob0208876/Ob0209078/Ob0209526/Ob0209583/Ob0209584/Ob0210111/Ob0210146/Ob0210276/Ob0210469/Ob0211743/Ob0212782/Ob0213234/Ob0213594/Ob0215580/Ob0216256/Ob0219400/Ob0219406/Ob0219432/Ob0219437/Ob0221425/Ob0221864/Ob0221872/Ob0225370/Ob0226747/Ob0227466/Ob0228291/Ob0228313/Ob0228973/Ob0229383/Ob0229747/Ob0230287/Ob0230481…	59	up&down
ko00051	Fructose and mannose metabolism	68/4545	200/16511	1.24	0.0254372	0.095101	Ob0200361/Ob0201471/Ob0202811/Ob0203272/Ob0203955/Ob0204307/Ob0204953/Ob0206005/Ob0209403/Ob0209559/Ob0210314/Ob0210552/Ob0210575/Ob0210732/Ob0210791/Ob0212222/Ob0212478/Ob0212551/Ob0213862/Ob0215836/Ob0216083/Ob0216301/Ob0216906/Ob0217284/Ob0217286/Ob0217416/Ob0218646/Ob0218658/Ob0219479/Ob0219485/Ob0219486/Ob0220206/Ob0221176/Ob0221933/Ob0222824/Ob0224124/Ob0228438/Ob0230617/Ob0230870/Ob0230871…	68	up&down
ko00740	Riboflavin metabolism	23/4545	58/16511	1.44	0.0302164	0.109203	Ob0200610/Ob0201708/Ob0201764/Ob0201816/Ob0204035/Ob0206399/Ob0207715/Ob0211130/Ob0211743/Ob0214924/Ob0219400/Ob0219437/Ob0224990/Ob0229747/Ob0232376/Ob0234165/Ob0237778/Ob0240057/Ob0243976/Ob0245848/Ob0247584/Ob0247722/Ob0247878	23	up&down
ko01230	Biosynthesis of amino acids	196/4545	640/16511	1.11	0.0415797	0.145423	Ob0200256/Ob0200303/Ob0200305/Ob0200433/Ob0200460/Ob0200787/Ob0200890/Ob0201364/Ob0201591/Ob0202180/Ob0202614/Ob0203207/Ob0203308/Ob0203592/Ob0203619/Ob0203775/Ob0203793/Ob0203950/Ob0204890/Ob0204953/Ob0205334/Ob0205650/Ob0206005/Ob0207577/Ob0208559/Ob0209886/Ob0210314/Ob0210369/Ob0210378/Ob0210552/Ob0210575/Ob0211170/Ob0211285/Ob0211395/Ob0211495/Ob0211708/Ob0212448/Ob0212478/Ob0212551/Ob0212587…	196	up&down
ko00400	Phenylalanine, tyrosine and tryptophan biosynthesis	47/4545	137/16511	1.25	0.0479224	0.162369	Ob0200303/Ob0200305/Ob0200433/Ob0200460/Ob0203207/Ob0203308/Ob0203775/Ob0203793/Ob0204497/Ob0205650/Ob0211285/Ob0213972/Ob0214421/Ob0214874/Ob0215194/Ob0215895/Ob0216688/Ob0219692/Ob0220040/Ob0220668/Ob0222281/Ob0222590/Ob0222632/Ob0223126/Ob0224457/Ob0224981/Ob0227153/Ob0227469/Ob0227625/Ob0231276/Ob0231693/Ob0234553/Ob0238448/Ob0239973/Ob0244056/Ob0244308/Ob0245727/Ob0247732/Ob0248025/Ob0248219…	47	up&down
ko00061	Fatty acid biosynthesis	40/4545	116/16511	1.25	0.0594827	0.19543	Ob0200135/Ob0200146/Ob0200201/Ob0200799/Ob0200905/Ob0206859/Ob0208139/Ob0210950/Ob0212485/Ob0213284/Ob0217437/Ob0218943/Ob0220799/Ob0221970/Ob0224835/Ob0225028/Ob0225041/Ob0225562/Ob0227499/Ob0228008/Ob0229500/Ob0229845/Ob0231746/Ob0232171/Ob0232345/Ob0234451/Ob0234732/Ob0236355/Ob0236554/Ob0236565/Ob0237704/Ob0238273/Ob0241319/Ob0245436/Ob0245543/Ob0246428/Ob0249063/Ob0253193/Ob0253719/Syringa_o…	40	up&down
ko00945	Stilbenoid, diarylheptanoid and gingerol biosynthesis	34/4545	97/16511	1.27	0.0630073	0.200921	Ob0200624/Ob0200625/Ob0200627/Ob0200628/Ob0200629/Ob0208538/Ob0211195/Ob0212096/Ob0213357/Ob0213762/Ob0213876/Ob0215530/Ob0215748/Ob0215749/Ob0218221/Ob0218236/Ob0218239/Ob0218275/Ob0218285/Ob0218286/Ob0224578/Ob0226729/Ob0230359/Ob0230962/Ob0231998/Ob0235919/Ob0241357/Ob0252071/Ob0252908/Ob0253509/Syringa_oblata_newGene_11051/Syringa_oblata_newGene_19584/Syringa_oblata_newGene_20225/Syringa_obla…	34	up&down
ko00901	Indole alkaloid biosynthesis	18/4545	47/16511	1.39	0.0710018	0.219946	Ob0207275/Ob0207649/Ob0207661/Ob0207664/Ob0207758/Ob0207821/Ob0211982/Ob0211987/Ob0211988/Ob0212052/Ob0212546/Ob0213142/Ob0217761/Ob0230088/Ob0237912/Ob0245935/Ob0245936/Syringa_oblata_newGene_6202	18	up&down
ko00900	Terpenoid backbone biosynthesis	50/4545	151/16511	1.2	0.0750558	0.226045	Ob0203005/Ob0203137/Ob0203480/Ob0203984/Ob0204331/Ob0204384/Ob0204962/Ob0206355/Ob0208250/Ob0208841/Ob0208920/Ob0208921/Ob0208935/Ob0208955/Ob0209030/Ob0209031/Ob0209719/Ob0210751/Ob0211070/Ob0211203/Ob0216817/Ob0216977/Ob0218947/Ob0220940/Ob0221697/Ob0221876/Ob0222308/Ob0223993/Ob0226731/Ob0226851/Ob0227361/Ob0228361/Ob0232599/Ob0232617/Ob0233548/Ob0233970/Ob0235957/Ob0239247/Ob0239656/Ob0240543…	50	up&down
ko00565	Ether lipid metabolism	27/4545	76/16511	1.29	0.0779055	0.227951	Ob0200750/Ob0202140/Ob0202356/Ob0205837/Ob0206839/Ob0206840/Ob0214842/Ob0214862/Ob0221605/Ob0224603/Ob0224606/Ob0225235/Ob0225736/Ob0226770/Ob0226910/Ob0230768/Ob0236302/Ob0239214/Ob0239238/Ob0242381/Ob0242397/Ob0243090/Ob0245075/Ob0245921/Ob0248651/Ob0249647/Syringa_oblata_newGene_1964	27	up&down
ko00260	Glycine, serine and threonine metabolism	57/4545	175/16511	1.18	0.0798933	0.227951	Ob0200039/Ob0200303/Ob0200305/Ob0200433/Ob0200460/Ob0201364/Ob0201804/Ob0201910/Ob0202180/Ob0202614/Ob0203288/Ob0204909/Ob0206391/Ob0207025/Ob0207577/Ob0208392/Ob0208559/Ob0209107/Ob0212448/Ob0214421/Ob0215533/Ob0218058/Ob0219846/Ob0221787/Ob0222091/Ob0224028/Ob0224043/Ob0224186/Ob0224386/Ob0224505/Ob0226938/Ob0229566/Ob0229921/Ob0229932/Ob0230752/Ob0231559/Ob0234052/Ob0234845/Ob0236303/Ob0236758…	57	up&down
ko00730	Thiamine metabolism	25/4545	70/16511	1.3	0.0827411	0.229717	Ob0203137/Ob0206301/Ob0206658/Ob0206949/Ob0208073/Ob0209423/Ob0210020/Ob0210036/Ob0211130/Ob0220298/Ob0231279/Ob0235859/Ob0236119/Ob0237904/Ob0239784/Ob0240326/Ob0240543/Ob0240880/Ob0241867/Ob0242444/Ob0242694/Ob0245450/Ob0250098/Ob0251905/Ob0252465	25	up&down
ko01200	Carbon metabolism	192/4545	641/16511	1.09	0.0880798	0.229717	Ob0200111/Ob0200218/Ob0200532/Ob0200541/Ob0200543/Ob0200550/Ob0200582/Ob0200622/Ob0200890/Ob0200905/Ob0201364/Ob0201591/Ob0202811/Ob0202941/Ob0203968/Ob0204079/Ob0204350/Ob0204351/Ob0204890/Ob0204953/Ob0204978/Ob0205334/Ob0205914/Ob0206005/Ob0206469/Ob0206639/Ob0206833/Ob0206941/Ob0207236/Ob0207978/Ob0208139/Ob0208392/Ob0208559/Ob0208950/Ob0208955/Ob0209107/Ob0209298/Ob0209826/Ob0209886/Ob0210058…	192	up&down
ko00280	Valine, leucine and isoleucine degradation	45/4545	136/16511	1.2	0.088338	0.229717	Ob0200541/Ob0200582/Ob0201425/Ob0201886/Ob0203288/Ob0203592/Ob0206249/Ob0206355/Ob0207025/Ob0208955/Ob0209339/Ob0209363/Ob0211009/Ob0211470/Ob0213284/Ob0217532/Ob0217533/Ob0218947/Ob0219846/Ob0221908/Ob0222034/Ob0225562/Ob0226938/Ob0228208/Ob0229613/Ob0230107/Ob0231520/Ob0233628/Ob0234052/Ob0234057/Ob0236355/Ob0237396/Ob0238531/Ob0238908/Ob0244182/Ob0245260/Ob0245262/Ob0245663/Ob0246274/Ob0248318…	45	up&down
ko00290	Valine, leucine and isoleucine biosynthesis	16/4545	42/16511	1.38	0.0892892	0.229717	Ob0203592/Ob0212448/Ob0215587/Ob0218058/Ob0227135/Ob0231520/Ob0236967/Ob0238289/Ob0240316/Ob0246115/Ob0248414/Ob0248464/Ob0248796/Ob0249866/Ob0252383/Ob0253464	16	up&down
ko00340	Histidine metabolism	21/4545	58/16511	1.32	0.093174	0.229717	Ob0201425/Ob0205650/Ob0212607/Ob0213602/Ob0217532/Ob0217533/Ob0222176/Ob0225511/Ob0226440/Ob0229613/Ob0230651/Ob0231968/Ob0233512/Ob0237754/Ob0237758/Ob0243347/Ob0243686/Ob0245260/Ob0245262/Ob0248475/Ob0251206	21	up&down
ko00710	Carbon fixation in photosynthetic organisms	55/4545	170/16511	1.18	0.0932251	0.229717	Ob0200218/Ob0200543/Ob0200550/Ob0204890/Ob0206005/Ob0206833/Ob0209298/Ob0210314/Ob0210378/Ob0210552/Ob0210575/Ob0210732/Ob0210791/Ob0213543/Ob0217999/Ob0219503/Ob0222300/Ob0222825/Ob0223967/Ob0224278/Ob0225279/Ob0227362/Ob0228403/Ob0229974/Ob0230617/Ob0231823/Ob0232028/Ob0232164/Ob0232419/Ob0233154/Ob0233278/Ob0233877/Ob0234893/Ob0234929/Ob0234936/Ob0237517/Ob0239761/Ob0241317/Ob0243332/Ob0243340…	55	up&down
ko00591	Linoleic acid metabolism	12/4545	31/16511	1.41	0.118038	0.284397	Ob0200750/Ob0213233/Ob0230197/Ob0230768/Ob0233197/Ob0233941/Ob0237858/Ob0237859/Ob0238332/Ob0245921/Ob0248837/Syringa_oblata_newGene_1964	12	up&down
ko02010	ABC transporters	71/4545	228/16511	1.13	0.124624	0.291351	Ob0200453/Ob0201260/Ob0201670/Ob0201963/Ob0204721/Ob0205523/Ob0205864/Ob0205975/Ob0206039/Ob0206492/Ob0206608/Ob0207206/Ob0207355/Ob0209266/Ob0209555/Ob0209894/Ob0212068/Ob0212328/Ob0212418/Ob0214054/Ob0216324/Ob0217625/Ob0217804/Ob0219500/Ob0220079/Ob0220855/Ob0222474/Ob0222980/Ob0223129/Ob0223133/Ob0223135/Ob0223136/Ob0223981/Ob0224144/Ob0224146/Ob0224322/Ob0227271/Ob0227662/Ob0228404/Ob0229064…	71	up&down
ko00950	Isoquinoline alkaloid biosynthesis	43/4545	133/16511	1.17	0.126299	0.291351	Ob0200207/Ob0201804/Ob0201910/Ob0204497/Ob0207189/Ob0207202/Ob0208866/Ob0208870/Ob0209193/Ob0211164/Ob0214874/Ob0216688/Ob0220040/Ob0221853/Ob0221854/Ob0222015/Ob0222281/Ob0224386/Ob0224505/Ob0225942/Ob0225946/Ob0225958/Ob0225959/Ob0228931/Ob0229566/Ob0231693/Ob0232135/Ob0233173/Ob0233181/Ob0237912/Ob0238329/Ob0239568/Ob0241492/Ob0246087/Ob0247244/Ob0247251/Ob0248219/Ob0252233/Ob0252236/Ob0252239…	43	up&down
ko00040	Pentose and glucuronate interconversions	171/4545	577/16511	1.08	0.134419	0.303621	Ob0200461/Ob0201525/Ob0201647/Ob0202335/Ob0202773/Ob0203272/Ob0203344/Ob0203870/Ob0204307/Ob0204612/Ob0205532/Ob0205605/Ob0205676/Ob0205680/Ob0205700/Ob0206092/Ob0206289/Ob0207491/Ob0207986/Ob0207987/Ob0209062/Ob0209706/Ob0209848/Ob0210012/Ob0210026/Ob0210027/Ob0210067/Ob0210069/Ob0210802/Ob0211138/Ob0211967/Ob0211973/Ob0211975/Ob0212346/Ob0212429/Ob0212477/Ob0212553/Ob0212570/Ob0212576/Ob0212666…	171	up&down
ko00300	Lysine biosynthesis	11/4545	29/16511	1.38	0.147704	0.322331	Ob0200256/Ob0202614/Ob0212593/Ob0217991/Ob0232340/Ob0239847/Ob0240761/Ob0243361/Ob0243362/Ob0246351/Ob0251559	11	up&down
ko00410	beta-Alanine metabolism	35/4545	108/16511	1.18	0.151354	0.322331	Ob0200532/Ob0200541/Ob0200582/Ob0200622/Ob0201425/Ob0201495/Ob0201688/Ob0201804/Ob0201910/Ob0207236/Ob0211745/Ob0216798/Ob0216805/Ob0217532/Ob0217533/Ob0222034/Ob0224386/Ob0224505/Ob0225614/Ob0225941/Ob0226180/Ob0228002/Ob0228313/Ob0229566/Ob0229613/Ob0234057/Ob0234496/Ob0238329/Ob0241492/Ob0245260/Ob0245262/Ob0248476/Ob0251206/Ob0251739/Syringa_oblata_newGene_12003	35	up&down
ko00750	Vitamin B6 metabolism	10/4545	26/16511	1.4	0.151621	0.322331	Ob0201364/Ob0201916/Ob0202180/Ob0207577/Ob0207791/Ob0220002/Ob0224028/Ob0224043/Ob0230278/Ob0236344	10	up&down
ko00920	Sulfur metabolism	28/4545	86/16511	1.18	0.176424	0.367848	Ob0207291/Ob0211395/Ob0212157/Ob0215545/Ob0216551/Ob0218935/Ob0218936/Ob0222774/Ob0223090/Ob0223128/Ob0224710/Ob0226984/Ob0228278/Ob0228279/Ob0229504/Ob0234468/Ob0237412/Ob0238279/Ob0239507/Ob0240248/Ob0242504/Ob0248355/Ob0252530/Ob0252577/Ob0252586/Ob0252913/Ob0252972/Syringa_oblata_newGene_3915	28	up&down
ko00906	Carotenoid biosynthesis	35/4545	110/16511	1.16	0.182219	0.370203	Ob0200195/Ob0202651/Ob0202667/Ob0203727/Ob0204352/Ob0207571/Ob0209209/Ob0210651/Ob0216731/Ob0216975/Ob0218042/Ob0218050/Ob0219897/Ob0220762/Ob0224887/Ob0227816/Ob0228084/Ob0228343/Ob0232533/Ob0232552/Ob0236463/Ob0236830/Ob0238239/Ob0241967/Ob0245382/Ob0245443/Ob0249890/Ob0249895/Ob0251366/Ob0252339/Syringa_oblata_newGene_17763/Syringa_oblata_newGene_1790/Syringa_oblata_newGene_19887/Syringa_oblat…	35	up&down
ko00603	Glycosphingolipid biosynthesis - globo and isoglobo series	10/4545	27/16511	1.35	0.184383	0.370203	Ob0201672/Ob0220438/Ob0224442/Ob0227671/Ob0232462/Ob0234712/Ob0235877/Ob0235888/Ob0246353/Ob0253396	10	up&down
ko00640	Propanoate metabolism	28/4545	87/16511	1.17	0.195008	0.384417	Ob0200532/Ob0200541/Ob0200582/Ob0200622/Ob0200905/Ob0207236/Ob0208139/Ob0208955/Ob0211451/Ob0212485/Ob0220799/Ob0222034/Ob0225941/Ob0226180/Ob0226938/Ob0227499/Ob0231746/Ob0232171/Ob0234052/Ob0234057/Ob0234732/Ob0238531/Ob0242492/Ob0245543/Ob0246274/Ob0248421/Ob0253719/Syringa_oblata_newGene_12003	28	up&down
ko04145	Phagosome	68/4545	228/16511	1.08	0.237984	0.460758	Ob0201384/Ob0201651/Ob0202300/Ob0204034/Ob0205133/Ob0205345/Ob0206915/Ob0207382/Ob0208117/Ob0208127/Ob0208294/Ob0208728/Ob0209624/Ob0212562/Ob0212563/Ob0212612/Ob0212849/Ob0214316/Ob0214323/Ob0216351/Ob0216733/Ob0216791/Ob0217178/Ob0217395/Ob0219874/Ob0221368/Ob0222077/Ob0222082/Ob0223478/Ob0223837/Ob0226328/Ob0226940/Ob0227247/Ob0227297/Ob0228427/Ob0229028/Ob0229859/Ob0230369/Ob0230370/Ob0230964…	68	up&down
ko00965	Betalain biosynthesis	17/4545	52/16511	1.19	0.244512	0.461935	Ob0202481/Ob0205713/Ob0209193/Ob0211164/Ob0213590/Ob0222015/Ob0222480/Ob0222481/Ob0228036/Ob0228076/Ob0231123/Ob0232248/Ob0237912/Ob0239568/Ob0247244/Ob0247251/Ob0253475	17	up&down
ko00942	Anthocyanin biosynthesis	7/4545	19/16511	1.34	0.250213	0.461935	Ob0200734/Ob0200807/Ob0220356/Ob0229852/Ob0237706/Ob0240247/Ob0252154	7	up&down
ko00562	Inositol phosphate metabolism	66/4545	222/16511	1.08	0.251373	0.461935	Ob0200438/Ob0200761/Ob0200772/Ob0202593/Ob0202944/Ob0203689/Ob0203706/Ob0203856/Ob0204697/Ob0205006/Ob0207717/Ob0208388/Ob0208389/Ob0208835/Ob0210185/Ob0210245/Ob0210332/Ob0210935/Ob0212466/Ob0212562/Ob0212563/Ob0212607/Ob0213557/Ob0216567/Ob0217039/Ob0217403/Ob0219788/Ob0220234/Ob0222448/Ob0223837/Ob0224603/Ob0224606/Ob0225067/Ob0225736/Ob0226122/Ob0227251/Ob0227589/Ob0229172/Ob0229940/Ob0230150…	66	up&down
ko00072	Synthesis and degradation of ketone bodies	6/4545	16/16511	1.36	0.26155	0.464877	Ob0206355/Ob0208955/Ob0218947/Ob0244182/Ob0246274/Ob0251255	6	up&down
ko00660	C5-Branched dibasic acid metabolism	6/4545	16/16511	1.36	0.26155	0.464877	Ob0236967/Ob0238289/Ob0248414/Ob0248464/Ob0248796/Ob0249866	6	up&down
ko04626	Plant-pathogen interaction	422/4545	1498/16511	1.02	0.288674	0.499413	Ob0200130/Ob0200214/Ob0200322/Ob0200325/Ob0200332/Ob0200394/Ob0200400/Ob0200456/Ob0200527/Ob0200601/Ob0200674/Ob0200677/Ob0200717/Ob0200723/Ob0200752/Ob0200973/Ob0201220/Ob0201222/Ob0201246/Ob0201325/Ob0201343/Ob0201419/Ob0201532/Ob0201535/Ob0201562/Ob0201667/Ob0202242/Ob0202348/Ob0202631/Ob0202780/Ob0202818/Ob0203295/Ob0203306/Ob0203542/Ob0203732/Ob0203855/Ob0203899/Ob0203921/Ob0203975/Ob0203998…	422	up&down
ko00650	Butanoate metabolism	18/4545	57/16511	1.15	0.290193	0.499413	Ob0201495/Ob0201688/Ob0206355/Ob0208955/Ob0216798/Ob0216805/Ob0218947/Ob0221149/Ob0223374/Ob0223429/Ob0223854/Ob0236428/Ob0238289/Ob0244182/Ob0246274/Ob0248464/Ob0248796/Ob0251255	18	up&down
ko04146	Peroxisome	65/4545	222/16511	1.06	0.301245	0.510333	Ob0200475/Ob0200532/Ob0200622/Ob0202941/Ob0203017/Ob0203579/Ob0204350/Ob0206859/Ob0207236/Ob0207293/Ob0207322/Ob0208462/Ob0209311/Ob0210063/Ob0210064/Ob0211009/Ob0211248/Ob0211249/Ob0211470/Ob0211687/Ob0213225/Ob0213401/Ob0213540/Ob0213792/Ob0221233/Ob0221784/Ob0224835/Ob0225941/Ob0226180/Ob0226851/Ob0228008/Ob0228208/Ob0228377/Ob0229691/Ob0229968/Ob0230402/Ob0233432/Ob0233970/Ob0236565/Ob0236758…	65	up&down
ko00030	Pentose phosphate pathway	43/4545	145/16511	1.08	0.310927	0.518631	Ob0203968/Ob0204079/Ob0204953/Ob0206005/Ob0206469/Ob0208950/Ob0209403/Ob0209559/Ob0209826/Ob0210314/Ob0210552/Ob0210575/Ob0210732/Ob0210791/Ob0211932/Ob0211945/Ob0212478/Ob0212551/Ob0213862/Ob0215836/Ob0217416/Ob0218646/Ob0218658/Ob0221176/Ob0221400/Ob0225279/Ob0229463/Ob0230617/Ob0230870/Ob0230871/Ob0231823/Ob0232419/Ob0233877/Ob0237199/Ob0237680/Ob0240007/Ob0243340/Ob0243899/Ob0249638/Ob0249802…	43	up&down
ko00430	Taurine and hypotaurine metabolism	6/4545	17/16511	1.28	0.316621	0.520127	Ob0201495/Ob0201688/Ob0203291/Ob0216798/Ob0216805/Syringa_oblata_newGene_5329	6	up&down
ko00071	Fatty acid degradation	38/4545	128/16511	1.08	0.32222	0.521425	Ob0200532/Ob0200622/Ob0201425/Ob0203541/Ob0206639/Ob0206859/Ob0207236/Ob0208955/Ob0209920/Ob0211009/Ob0211470/Ob0217290/Ob0217532/Ob0217533/Ob0221483/Ob0222936/Ob0224835/Ob0225941/Ob0226180/Ob0228008/Ob0228208/Ob0229613/Ob0230177/Ob0230178/Ob0230179/Ob0235158/Ob0236062/Ob0236565/Ob0237704/Ob0240603/Ob0245260/Ob0245262/Ob0246274/Ob0248318/Ob0249063/Ob0250185/Ob0251206/Syringa_oblata_newGene_12003	38	up&down
ko00261	Monobactam biosynthesis	8/4545	24/16511	1.21	0.331311	0.525348	Ob0200256/Ob0207291/Ob0229504/Ob0237412/Ob0239847/Ob0240761/Ob0246351/Ob0251559	8	up&down
ko04070	Phosphatidylinositol signaling system	61/4545	210/16511	1.06	0.334335	0.525348	Ob0200438/Ob0200731/Ob0200761/Ob0200772/Ob0200808/Ob0200903/Ob0200904/Ob0202593/Ob0202944/Ob0203689/Ob0203732/Ob0203856/Ob0203873/Ob0204697/Ob0205006/Ob0207717/Ob0208835/Ob0210185/Ob0210332/Ob0210935/Ob0212466/Ob0212562/Ob0212563/Ob0212607/Ob0212679/Ob0213557/Ob0216567/Ob0217039/Ob0217403/Ob0218335/Ob0219788/Ob0220234/Ob0222448/Ob0223837/Ob0225067/Ob0226122/Ob0227251/Ob0227589/Ob0229172/Ob0229940…	61	up&down
ko00270	Cysteine and methionine metabolism	85/4545	296/16511	1.04	0.342945	0.531178	Ob0200543/Ob0200787/Ob0201364/Ob0202614/Ob0203288/Ob0203592/Ob0203801/Ob0204497/Ob0205055/Ob0205832/Ob0205935/Ob0207025/Ob0209398/Ob0209788/Ob0210221/Ob0210369/Ob0211170/Ob0211395/Ob0211446/Ob0211708/Ob0212818/Ob0212821/Ob0212942/Ob0215532/Ob0217552/Ob0217786/Ob0217788/Ob0218014/Ob0218303/Ob0218468/Ob0219846/Ob0220040/Ob0221371/Ob0222281/Ob0222404/Ob0223090/Ob0223128/Ob0223873/Ob0223937/Ob0225137…	85	up&down
ko00563	Glycosylphosphatidylinositol (GPI)-anchor biosynthesis	18/4545	59/16511	1.11	0.349732	0.534061	Ob0206655/Ob0214251/Ob0214755/Ob0216273/Ob0228702/Ob0231894/Ob0234400/Ob0236658/Ob0238136/Ob0240873/Ob0247858/Ob0248673/Syringa_oblata_newGene_10317/Syringa_oblata_newGene_11840/Syringa_oblata_newGene_13562/Syringa_oblata_newGene_13572/Syringa_oblata_newGene_13821/Syringa_oblata_newGene_3810	18	up&down
ko00770	Pantothenate and CoA biosynthesis	34/4545	116/16511	1.06	0.366634	0.552095	Ob0201425/Ob0203592/Ob0204035/Ob0207715/Ob0211274/Ob0211743/Ob0214775/Ob0217532/Ob0217533/Ob0219400/Ob0219437/Ob0227135/Ob0228002/Ob0228313/Ob0229613/Ob0229747/Ob0231520/Ob0234165/Ob0234496/Ob0237778/Ob0238289/Ob0240316/Ob0243976/Ob0245260/Ob0245262/Ob0246115/Ob0247722/Ob0247878/Ob0248464/Ob0248476/Ob0248796/Ob0251206/Ob0252383/Ob0253464	34	up&down
ko00590	Arachidonic acid metabolism	20/4545	67/16511	1.08	0.379021	0.562929	Ob0200750/Ob0203291/Ob0208462/Ob0209920/Ob0211248/Ob0211249/Ob0221233/Ob0221881/Ob0223382/Ob0223465/Ob0230768/Ob0236591/Ob0238816/Ob0243711/Ob0244975/Ob0245549/Ob0245921/Ob0248942/Syringa_oblata_newGene_1964/Syringa_oblata_newGene_5329	20	up&down
ko00402	Benzoxazinoid biosynthesis	7/4545	22/16511	1.16	0.402852	0.590239	Ob0210207/Ob0210209/Ob0210210/Ob0215390/Ob0215402/Ob0237463/Ob0249298	7	up&down
ko00601	Glycosphingolipid biosynthesis - lacto and neolacto series	2/4545	5/16511	1.45	0.420383	0.607712	Ob0246353/Ob0253396	2	up&down
ko00360	Phenylalanine metabolism	39/4545	137/16511	1.03	0.434433	0.619759	Ob0200942/Ob0201804/Ob0201910/Ob0202067/Ob0204497/Ob0205650/Ob0207046/Ob0207048/Ob0209193/Ob0210383/Ob0211164/Ob0212391/Ob0214874/Ob0216688/Ob0216845/Ob0217993/Ob0219823/Ob0220040/Ob0222015/Ob0222281/Ob0224386/Ob0224505/Ob0224749/Ob0229566/Ob0231693/Ob0234782/Ob0237912/Ob0238329/Ob0239568/Ob0241492/Ob0247244/Ob0247251/Ob0248219/Ob0250321/Ob0252233/Ob0252236/Ob0252239/Ob0252259/Ob0253475	39	up&down
ko00908	Zeatin biosynthesis	38/4545	134/16511	1.03	0.446998	0.629403	Ob0205806/Ob0205958/Ob0208722/Ob0208733/Ob0210907/Ob0212969/Ob0212970/Ob0213559/Ob0214722/Ob0216407/Ob0216408/Ob0217303/Ob0217306/Ob0218035/Ob0221100/Ob0221101/Ob0221102/Ob0221104/Ob0221111/Ob0222524/Ob0228796/Ob0228798/Ob0229046/Ob0229727/Ob0230467/Ob0230587/Ob0230588/Ob0239025/Ob0241777/Ob0243595/Ob0245539/Ob0245899/Ob0246555/Ob0246843/Ob0247654/Ob0248146/Ob0250566/Ob0253937	38	up&down
ko00785	Lipoic acid metabolism	3/4545	9/16511	1.21	0.469868	0.651861	Ob0202689/Ob0206152/Ob0240722	3	down
ko00905	Brassinosteroid biosynthesis	13/4545	45/16511	1.05	0.474972	0.651861	Ob0201302/Ob0201304/Ob0201481/Ob0205814/Ob0210192/Ob0214399/Ob0217059/Ob0217074/Ob0223767/Ob0231725/Ob0241008/Ob0241009/Syringa_oblata_newGene_10691	13	up&down
ko00903	Limonene and pinene degradation	7/4545	24/16511	1.06	0.505425	0.679311	Ob0201425/Ob0217532/Ob0217533/Ob0229613/Ob0245260/Ob0245262/Ob0251206	7	up&down
ko04016	MAPK signaling pathway - plant	235/4545	853/16511	1	0.507504	0.679311	Ob0200394/Ob0200527/Ob0200601/Ob0200685/Ob0201220/Ob0201222/Ob0201246/Ob0201325/Ob0201343/Ob0201419/Ob0201758/Ob0202540/Ob0202631/Ob0202843/Ob0202941/Ob0203180/Ob0203201/Ob0203306/Ob0203542/Ob0203724/Ob0203732/Ob0203757/Ob0204040/Ob0204314/Ob0204456/Ob0204824/Ob0204865/Ob0205744/Ob0206143/Ob0206257/Ob0206319/Ob0206475/Ob0206518/Ob0206741/Ob0206769/Ob0206956/Ob0207267/Ob0207302/Ob0207683/Ob0207690…	235	up&down
ko00780	Biotin metabolism	15/4545	54/16511	1.01	0.53521	0.707659	Ob0200201/Ob0215662/Ob0218943/Ob0221970/Ob0225028/Ob0225041/Ob0227723/Ob0229500/Ob0232345/Ob0234451/Ob0236554/Ob0241319/Ob0246428/Ob0253193/Syringa_oblata_newGene_2108	15	down
ko00514	Other types of O-glycan biosynthesis	10/4545	37/16511	0.98	0.589213	0.769675	Ob0210219/Ob0211054/Ob0217887/Ob0222359/Ob0224824/Ob0225539/Ob0231939/Ob0233145/Ob0236468/Ob0245705	10	up&down
ko04144	Endocytosis	149/4545	549/16511	0.99	0.598158	0.772058	Ob0200619/Ob0200761/Ob0201148/Ob0202054/Ob0202140/Ob0202153/Ob0202356/Ob0202468/Ob0202680/Ob0202890/Ob0203683/Ob0203910/Ob0204214/Ob0204273/Ob0204963/Ob0205045/Ob0205348/Ob0205439/Ob0205905/Ob0206078/Ob0206839/Ob0206840/Ob0207382/Ob0207459/Ob0207603/Ob0207717/Ob0208744/Ob0208873/Ob0209071/Ob0209137/Ob0209463/Ob0210351/Ob0210423/Ob0210436/Ob0211004/Ob0211962/Ob0213160/Ob0213294/Ob0213557/Ob0213861…	149	up&down
ko00130	Ubiquinone and other terpenoid-quinone biosynthesis	37/4545	138/16511	0.97	0.606977	0.774225	Ob0200613/Ob0200889/Ob0200927/Ob0202067/Ob0203850/Ob0204497/Ob0206075/Ob0206895/Ob0209781/Ob0210767/Ob0210854/Ob0213079/Ob0217984/Ob0220040/Ob0222229/Ob0222281/Ob0224328/Ob0224589/Ob0227274/Ob0228444/Ob0233648/Ob0234298/Ob0235080/Ob0236122/Ob0239180/Ob0239780/Ob0241848/Ob0244120/Ob0245043/Ob0247408/Ob0248219/Ob0248269/Ob0250321/Ob0251449/Ob0252500/Syringa_oblata_newGene_5119/Syringa_oblata_newGen…	37	up&down
ko00515	Mannose type O-glycan biosynthesis	1/4545	3/16511	1.21	0.619375	0.780853	Ob0209587	1	up
ko00250	Alanine, aspartate and glutamate metabolism	33/4545	125/16511	0.96	0.644576	0.803119	Ob0201495/Ob0201688/Ob0203288/Ob0203332/Ob0203950/Ob0207025/Ob0209583/Ob0209584/Ob0209946/Ob0210058/Ob0211495/Ob0212138/Ob0213386/Ob0214895/Ob0216798/Ob0216805/Ob0219846/Ob0223967/Ob0227849/Ob0230301/Ob0231728/Ob0231729/Ob0232696/Ob0238411/Ob0239164/Ob0239271/Ob0244629/Ob0246258/Ob0247966/Ob0252233/Ob0252236/Ob0252239/Ob0252259	33	up&down
ko00998	Biosynthesis of various secondary metabolites - part 2	1/4545	4/16511	0.91	0.724169	0.803119	Ob0236852	1	up
ko00670	One carbon pool by folate	12/4545	49/16511	0.89	0.73293	0.803119	Ob0201114/Ob0214699/Ob0215533/Ob0226747/Ob0231559/Ob0232170/Ob0234736/Ob0237360/Ob0240043/Ob0241171/Ob0249460/Ob0252815	12	up&down
ko00630	Glyoxylate and dicarboxylate metabolism	51/4545	198/16511	0.94	0.736891	0.803119	Ob0200111/Ob0200543/Ob0200890/Ob0202941/Ob0203217/Ob0204350/Ob0208392/Ob0208955/Ob0209107/Ob0211451/Ob0212236/Ob0212351/Ob0213225/Ob0213386/Ob0215533/Ob0217975/Ob0220138/Ob0221149/Ob0221341/Ob0222091/Ob0222419/Ob0223374/Ob0223429/Ob0223854/Ob0224186/Ob0226187/Ob0226189/Ob0226269/Ob0226938/Ob0227362/Ob0231559/Ob0234052/Ob0235787/Ob0235802/Ob0236303/Ob0236428/Ob0237360/Ob0237517/Ob0238247/Ob0238411…	51	up&down
ko00310	Lysine degradation	30/4545	119/16511	0.92	0.746094	0.803119	Ob0201168/Ob0201425/Ob0206513/Ob0206623/Ob0208087/Ob0208955/Ob0211598/Ob0211963/Ob0212901/Ob0217532/Ob0217533/Ob0217560/Ob0222177/Ob0226938/Ob0229431/Ob0229613/Ob0231212/Ob0231409/Ob0231458/Ob0234052/Ob0236758/Ob0237896/Ob0242104/Ob0245260/Ob0245262/Ob0246274/Ob0246699/Ob0249629/Ob0249715/Ob0251206	30	up&down
ko00944	Flavone and flavonol biosynthesis	5/4545	22/16511	0.83	0.765769	0.803119	Ob0202026/Ob0205386/Ob0224237/Ob0240533/Ob0245817	5	up&down
ko04130	SNARE interactions in vesicular transport	26/4545	105/16511	0.9	0.769905	0.803119	Ob0200672/Ob0201809/Ob0208728/Ob0211119/Ob0212793/Ob0212817/Ob0214776/Ob0217790/Ob0217820/Ob0218167/Ob0226951/Ob0229878/Ob0230036/Ob0236692/Ob0237053/Ob0237083/Ob0241493/Ob0245820/Ob0246750/Ob0247310/Ob0248229/Ob0248234/Ob0248698/Ob0249175/Ob0249306/Ob0252558	26	up&down
ko00960	Tropane, piperidine and pyridine alkaloid biosynthesis	23/4545	94/16511	0.89	0.780763	0.803119	Ob0201804/Ob0201910/Ob0202067/Ob0204497/Ob0205650/Ob0214874/Ob0216688/Ob0217913/Ob0220040/Ob0221047/Ob0221052/Ob0222281/Ob0224386/Ob0224505/Ob0229566/Ob0231693/Ob0238329/Ob0241492/Ob0248219/Ob0252233/Ob0252236/Ob0252239/Ob0252259	23	up&down
ko00052	Galactose metabolism	96/4545	371/16511	0.94	0.781001	0.803119	Ob0200637/Ob0200722/Ob0201439/Ob0201647/Ob0201672/Ob0201966/Ob0202126/Ob0202811/Ob0203691/Ob0203695/Ob0203863/Ob0204953/Ob0206379/Ob0207233/Ob0208629/Ob0209520/Ob0210005/Ob0210028/Ob0210289/Ob0210849/Ob0211650/Ob0211656/Ob0212222/Ob0212451/Ob0212478/Ob0212551/Ob0212642/Ob0213523/Ob0213862/Ob0214079/Ob0214645/Ob0214756/Ob0216301/Ob0216657/Ob0216799/Ob0217061/Ob0217416/Ob0217491/Ob0217503/Ob0217980…	96	up&down
ko00790	Folate biosynthesis	14/4545	59/16511	0.86	0.785861	0.803119	Ob0208574/Ob0210066/Ob0218776/Ob0224990/Ob0226747/Ob0227057/Ob0227642/Ob0227843/Ob0228351/Ob0228770/Ob0232376/Ob0242393/Ob0246419/Ob0247584	14	up&down
ko03060	Protein export	33/4545	133/16511	0.9	0.786999	0.803119	Ob0200869/Ob0201859/Ob0205133/Ob0205599/Ob0208192/Ob0208195/Ob0209624/Ob0212849/Ob0213210/Ob0213611/Ob0221441/Ob0221443/Ob0222395/Ob0224451/Ob0225249/Ob0228774/Ob0229859/Ob0233975/Ob0234889/Ob0235167/Ob0235778/Ob0238054/Ob0243575/Ob0243658/Ob0243751/Ob0245639/Ob0247478/Ob0251002/Ob0251199/Ob0251575/Ob0252350/Syringa_oblata_newGene_19922/Syringa_oblata_newGene_3130	33	up&down
ko04141	Protein processing in endoplasmic reticulum	212/4545	819/16511	0.94	0.86879	0.803119	Ob0200321/Ob0200528/Ob0200617/Ob0201413/Ob0202372/Ob0202468/Ob0202780/Ob0202818/Ob0203426/Ob0203431/Ob0203479/Ob0203525/Ob0204244/Ob0204358/Ob0204796/Ob0205133/Ob0205134/Ob0205505/Ob0205714/Ob0205811/Ob0206022/Ob0206439/Ob0206727/Ob0206920/Ob0207432/Ob0207767/Ob0207771/Ob0208052/Ob0208127/Ob0208192/Ob0208195/Ob0208653/Ob0208947/Ob0208972/Ob0209410/Ob0209533/Ob0209624/Ob0209724/Ob0210033/Ob0210113…	212	up&down
[truncated: 37 more rows]

[truncated: 14 more sheets: W-a, W-c, BW-a, BW-b, BW-c, BP-a, BP-b, BP-c, B-d, W-d, P-d, BW-d, BP-d, WP-d]
