# Supplementary material for: Integrative analysis of the metabolome and transcriptome reveals the mechanism of flower color and antioxidant capacity in three Syringa cultivars
Source: Front Plant Sci. 2026 Jul 3;17:1840931. doi: 10.3389/fpls.2026.1840931 (PMC13375870; doi:10.3389/fpls.2026.1840931)
Supplement: Supplementary Table 9 — DEGs related to the flavonoid metabolic pathway in different comparison combinations. [file Table9.xlsx]

## Sheet: Sheet1
Gene-set-analysis groups	Flavonoid biosynthesis			Anthocyanin biosynthesis			Flavone and flavonol biosynthesis
	Enrichment factor	P value	q value	Enrichment factor	P value	q value	Enrichment factor	P value	q value
BW-a	1.22	0.215	0.704	3.98	0.0004	0.0121	2.58	0.0234	0.315
BP-a	2.27	2.89e-05	0.00185	1.78	0.234	0.973	1.03	0.592	0.973
WP-a	1.38	0.191	0.868	3.02	0.0739	0.528	0.87	0.693	0.958
BW-b	0.81	0.869	0.825	1.56	0.205	0.427	0.27	0.983	0.825
BP-b	1.32	0.0741	0.546	1.08	0.542	0.956	0.31	0.97	0.956
WP-b	1.07	0.396	0.733	1.56	0.206	0.536	0.27	0.983	0.918
BW-c	0.64	0.941	0.922	2.33	0.0858	0.448	0	0	0
BP-c	1.03	0.478	0.742	2.29	0.0234	0.145	0.28	0.979	0.845
WP-c	1.32	0.105	0.311	0.88	0.683	0.823	0.38	0.94	0.823
B-a	1.02	0.466	0.661	1.53	0.121	0.269	0.33	0.992	0.788
B-c	0.93	0.738	0.764	1.65	0.0657	0.161	0.47	0.973	0.764
B-b	2.85	0.000654	0.0494	4.82	0.0229	0.263	1.39	0.52	0.948
P-a	1.11	0.237	0.422	1.51	0.131	0.276	0.49	0.967	0.77
P-c	1.33	0.0113	0.0581	1.34	0.25	0.462	0.83	0.766	0.803
P-b	1.47	0.0195	0.175	2.23	0.0421	0.244	0.32	0.965	0.885
W-a	1.25	0.0648	0.2	1.56	0.139	0.345	1.35	0.249	0.447
W-c	1.39	0.00822	0.0405	1.77	0.0606	0.128	1.14	0.432	0.523
W-b	1.41	0.13	0.638	2.39	0.127	0.638	1.37	0.432	0.965
