# Supplementary material for: Integrative analysis of the metabolome and transcriptome reveals the mechanism of flower color and antioxidant capacity in three Syringa cultivars
Source: Front Plant Sci. 2026 Jul 3;17:1840931. doi: 10.3389/fpls.2026.1840931 (PMC13375870; doi:10.3389/fpls.2026.1840931)
Supplement: Supplementary Table 10 — Candidate DEGs analysis. [file Table10.xlsx]

## Sheet: Flavonoid-related genes
#ID	gene_name	nr_symbol	SvW1-1_FPKM	SvW1-1_count	SvW1-2_FPKM	SvW1-2_count	SvW1-3_FPKM	SvW1-3_count	SvP1-1_FPKM	SvP1-1_count	SvP1-2_FPKM	SvP1-2_count	SvP1-3_FPKM	SvP1-3_count	SvW4-1_FPKM	SvW4-1_count	SvW4-2_FPKM	SvW4-2_count	SvW4-3_FPKM	SvW4-3_count	SvP4-1_FPKM	SvP4-1_count	SvP4-2_FPKM	SvP4-2_count	SvP4-3_FPKM	SvP4-3_count	SvB1-1_FPKM	SvB1-1_count	SvB1-2_FPKM	SvB1-2_count	SvB1-3_FPKM	SvB1-3_count	SvW5-1_FPKM	SvW5-1_count	SvW5-2_FPKM	SvW5-2_count	SvW5-3_FPKM	SvW5-3_count	SvB4-1_FPKM	SvB4-1_count	SvB4-2_FPKM	SvB4-2_count	SvB4-3_FPKM	SvB4-3_count	SvP5-1_FPKM	SvP5-1_count	SvP5-2_FPKM	SvP5-2_count	SvP5-3_FPKM
Ob0213876	Ob0213876	LOC111366375	477.611	8738	12.5744	238	90.1629	1600	19.4601	355	36.8942	680	24.2002	441	316.888	5368	311.759	5065	433.811	6644	232.294	3822	301.862	4706	230.59	3623	31.3209	567	13.8853	252	33.446	596	121.671	2293	102.278	1793	86.322	1471	233.53	4033	355.61	6490	381.307	6410	174.154	2881	124.61	2062	103.147
Ob0251529	Ob0251529	LOC111381085	2.19478	71	4.66512	155	2.20945	69	5.14466	165	1.01387	33	3.53827	113	0	0	0	0	0	0	0	0	0.023911	1	0.243371	7	7.86983	250	6.86915	219	6.05856	190	0	0	0	0	0	0	0.165196	6	0.304753	10	0.260029	8	0	0	0.466043	14	0
Ob0219867	Ob0219867	LOC111398726	0	0	0.041	2	0.053427	3	0	0	0	0	0	0	0	0	0	0	0	0	0	0	0	0	0	0	0.234074	9	0.250228	10	0.097406	4	0.31531	13	0.262237	10	0.829823	30	0	0	0	0	0	0	0	0	0	0	0.084653
Ob0217176	Ob0217176	--	41.7435	1476	60.2426	2197	54.3676	1863	145.02	5110	35.0897	1249	89.3066	3141	98.686	3229	65.4967	2056	58.1349	1720	140.316	4459	132.816	4000	139.265	4226	76.0257	2656	79.1585	2774	121.834	4190	93.2075	3393	44.2499	1499	76.7918	2528	81.9757	2735	89.5486	3157	88.7808	2883	269.512	8610	344.006	10994	281.104
Ob0243482	Ob0243482	LOC111387945	0	0	0	0	0	0	0	0	0	0	0.078255	2	0	0	0	0	0	0	0	0	0.171856	3	0	0	0.289251	6	1.3816	27	0.676431	13	0	0	0	0	0	0	1.28156	24	1.27157	25	1.20878	22	0.802158	15	0.332942	6	0.523507
Ob0218239	Ob0218239	LOC111404591	28.5945	997	52.4532	1887	55.75	1884	36.3954	1265	27.0242	949	33.5789	1165	8.53686	276	5.72415	178	9.81282	287	9.59998	301	12.4281	370	11.4133	342	31.2881	1078	57.7885	1998	32.8766	1116	6.98838	251	5.09364	171	3.52626	115	11.9218	393	18.0116	627	15.8177	507	1.20605	39	4.29543	136	2.4844
Ob0231965	Ob0231965	--	111.496	5035	204.169	9513	114.581	5017	121.644	5478	63.7206	2898	73.6366	3310	140.428	5872	149.957	6014	158.894	6007	191.009	7756	210.89	8116	217.641	8439	102.944	4596	168.684	7554	149.306	6562	107.713	5011	85.6454	3706	77.1419	3245	60.6094	2584	92.1214	4150	87.1959	3618	45.9589	1877	43.6099	1781	37.3075
Ob0211194	HCT	LOC111369169	0	0	0	0	0	0	0.135422	5	0	0	0	0	0	0	0	0	0	0	0	0	0	0	0	0	0	0	0	0	0	0	0	0	0	0	0	0	0	0	0	0	0	0	0	0	0	0	0
Ob0253509		LOC111368470	3.19148	53	0.272328	5	0.916759	15	0.397653	7	2.61452	44	0.793183	14	27.038	415	16.466	243	13.6084	189	4.69668	70	3.79418	54	4.45204	64	0	0	0	0	0	0	13.6095	233	24.2375	385	25.2299	390	0	0	0	0	0	0	12.3264	185	23.2247	348	19.4305
Ob0243967	Ob0243967	LOC111381085	0.160003	6	0.216867	8	0	0	0.383639	13	0.872924	29	0.216693	8	0	0	0	0	0	0	0	0	0	0	0	0	0.315112	11	0.428176	14	0.835199	27	0	0	0	0	0	0	0	0	0	0	0	0	0	0	0	0	0
Ob0210706	Ob0210706	LOC111403244	0.339257	12	4.38212	157	1.52894	52	0.647378	23	2.88873	101	3.64615	126	0	0	0	0	0	0	0.151216	5	0	0	0.134773	4	4.14999	142	6.98658	240	20.7784	699	4.86843	174	0.240373	8	4.62272	149	5.33798	175	0	0	0.096983	4	0.673136	22	1.75816	55	1.96824
Ob0232084	Ob0232084	LOC111411085	0	0	0.278971	13	0	0	0.123118	6	0.232986	10	0.267321	12	0	0	0	0	0	0	0	0	0.04556	2	0	0	0	0	0	0	0.049294	3	0	0	0	0	0	0	0	0	0	0	0	0	0	0	0	0	0.111258
Ob0229448	HCT	LOC111375382	0	0	0	0	0	0	0	0	0	0	0	0	0	0	0	0	0	0	0	0	0	0	0	0	0	0	0	0	0	0	0	0	0	0	0	0	0	0	0	0	0	0	0	0	0	0	0
Ob0216033	HCT-24	LOC111386122	0.269905	11	0	0	0	0	0	0	0	0	0	0	1.4446	55	2.43952	89	3.07835	105	12.276	449	13.7927	478	19.3304	675	0	0	0.048647	2	0	0	0.044441	2	1.60508	63	0.313579	12	0.317894	13	0.098692	5	0.444844	17	0.643612	24	0.272142	10	0.155922
Ob0246877	Ob0246877	LOC111374987	8.27873	473	14.0533	828	8.26201	458	10.9736	625	19.3443	1113	11.7409	668	0.238722	13	0.574958	30	0.334471	16	0.381374	20	0.828119	41	0.413803	21	15.4593	873	7.44999	422	16.2903	906	0	0	0.554173	31	0.055538	3	0.834274	45	0.353038	21	0.563238	30	0.158743	9	0.292822	16	0.408852
Ob0251953	HCT	LOC111372531	0	0	0	0	0	0	0	0	0	0	0	0	0	0	0	0	0	0	0	0	0	0	0	0	0.046067	2	0	0	0.045855	2	0	0	0.008139	1	0	0	0	0	0	0	0	0	0.212269	9	0	0	0.071789
Ob0200822	HCT	LOC111368470	216.028	9340	340.228	15177	358.415	15023	228.274	9841	305.487	13299	312.389	13441	174.872	7000	91.142	3500	62.6058	2266	131.566	5115	120.787	4450	144.839	5377	524.453	22412	588.037	25208	833.547	35070	151.669	6754	13.9474	578	55.7245	2244	350.082	14288	381.583	16456	448.058	17797	187.926	7345	111.017	4341	93.0344
Ob0215776	HCT	LOC111396707	0.042329	2	0.101984	5	0.59541	23	0	0	0.331197	14	0.637276	25	0	0	0	0	0	0	0.702061	25	0.402276	14	0	0	0.57939	23	0.098117	4	2.92884	113	0	0	0	0	0	0	0	0	0.063134	3	0	0	0	0	0	0	0
Ob0226729	HCT	LOC111396711	0.422135	18	0.020101	1	0.100047	4	0.350301	15	0.339914	14	0.421196	18	2.46709	94	1.18459	43	1.52704	53	1.66807	62	0.232827	9	0.170788	6	0.320997	13	0.526172	22	0.24566	10	1.15604	49	1.40745	56	0.905792	35	2.67266	104	0.582812	24	0.133304	6	3.73436	138	1.92399	72	2.66089
Ob0251429	HCT	LOC111381141	0	0	0	0	0	0	0.047778	3	0	0	0.089037	4	0	0	0	0	0	0	0.299884	12	0.163805	6	0.055486	3	0.048198	3	0	0	0	0	4.51109	196	0.454192	19	3.14048	123	11.1785	443	0.614533	26	0.551553	22	0.3315	13	0.497481	19	0.249486
Ob0218221	HCT	LOC111404589	70.4881	3034	103.147	4581	66.4795	2775	41.9671	1802	18.3023	794	26.8179	1149	7.62556	304	3.39113	130	1.68661	61	0.386573	15	1.79659	66	0.607771	23	58.3348	2482	116.286	4963	57.4146	2405	0.886482	40	1.033	43	0.350261	15	5.16004	210	3.83607	165	6.04127	239	0.384858	15	0.714412	28	0.384746
Ob0246615	HCT	LOC111369169	0	0	0	0	0	0	0	0	0	0	0	0	0	0	0	0	0	0	0	0	0	0	0	0	0	0	0	0	0	0	0	0	0	0	0	0	0	0	0	0	0	0	0	0	0	0	0
Ob0226638	Ob0226638	LOC111388684	63.4176	3853	73.9073	4633	73.2943	4318	75.7868	4592	78.5227	4804	79.8156	4827	44.2509	2490	62.7991	3389	56.0374	2851	69.2537	3784	63.9757	3313	64.0649	3343	61.8979	3718	47.6703	2872	68.4327	4047	70.184	4393	55.7877	3248	50.8693	2879	69.2085	3970	75.2173	4559	82.9914	4633	65.8939	3619	56.8187	3122	56.3061
Ob0226830	HCT	--	0	0	0	0	0	0	0	0	0	0	0	0	0	0	0	0	0	0	0	0	0	0	0	0	0	0	0	0	0	0	0	0	0	0	0	0	0	0	0	0	0	0	0	0	0	0	0
Ob0219791	Ob0219791	LOC111399342	3.17315	111	4.55284	164	5.87496	198	2.66134	93	7.91153	277	7.50377	260	4.29529	139	3.11221	97	2.57963	76	2.33203	73	2.07514	62	2.85968	86	2.17148	75	2.02633	70	2.49666	85	0.723398	26	1.06247	36	1.46359	48	7.4125	244	4.68724	163	4.91997	158	0.287283	10	0.363725	12	0.425509
Ob0253925	Ob0253925	LOC111401521	38.5195	724	72.3203	1402	29.2033	532	57.8766	1084	56.3951	1067	49.588	927	21.0516	366	37.1204	619	29.13	458	71.2881	1204	77.7357	1244	63.0103	1016	58.0019	1077	46.7192	870	100.487	1837	61.6462	1193	42.396	763	47.8872	838	85.2336	1511	74.8075	1402	90.5689	1563	71.5327	1215	53.2054	904	64.3684
Ob0227831	PGT	LOC111405623	28.474	1311	23.0626	1096	26.022	1162	11.4064	524	5.20074	242	7.97236	366	20.7144	883	22.9455	938	23.9615	924	7.66283	318	7.30416	287	5.2014	206	16.1599	736	26.4361	1207	22.4521	1006	24.7092	1172	33.7932	1491	25.555	1096	33.788	1468	15.793	726	17.1011	724	11.4807	478	12.7235	530	19.5495
Ob0243237	Ob0243237	LOC111387972	0.604669	20	0.192957	7	0.249844	8	13.656	442	2.46214	81	9.69154	313	0	0	0.066862	2	0	0	0	0	0	0	0	0	0.439409	15	0	0	0.359326	12	0.253718	9	0	0	0	0	0	0	0	0	0	0	0	0	0	0	0
Ob0226678	CoAOMT-1	--	310.553	7356	531.474	12989	345.967	7946	536.644	12675	348.378	8310	438.74	10343	192.96	4232	137.946	2902	220.142	4365	513.592	10939	538.243	10865	661.833	13461	677.438	15861	638.28	14992	784.798	18091	164.451	4013	38.4709	873	94.6395	2088	287.463	6428	340.093	8036	457.404	9954	387.01	8287	172.425	3694	174.62
Ob0252019	Ob0252019	LOC111403802	3.4428	245	1.25388	92	1.1889	82	1.55901	111	2.10514	151	0.97548	69	7.64616	503	6.00865	379	7.41452	441	11.1198	710	11.6191	703	11.6342	709	1.3632	96	0.879863	62	1.02923	72	9.71331	710	8.78714	598	9.50107	628	13.8713	930	13.4434	952	13.4178	875	14.0314	901	15.5984	1002	13.5365
Ob0215530	HCT	LOC111390866	90.1426	3724	94.3874	4023	126.048	5048	34.5294	1423	43.0438	1791	39.4368	1622	14.2685	546	18.7417	688	19.5434	676	11.7293	436	14.146	498	10.528	374	31.5964	1291	36.0807	1478	23.4967	945	13.7806	587	17.3591	687	21.6082	832	11.5931	453	9.93229	410	6.43538	245	6.93333	259	7.96839	298	10.272
Ob0231762	HCT	LOC111397779	0	0	0	0	0	0	0	0	0	0	0	0	0	0	0	0	0	0	0	0	0.071749	2	0	0	0	0	0	0	0	0	0	0	0	0	0	0	0	0	0	0	0	0	0	0	0	0	0
Ob0219725	Ob0219725	LOC111401619	0	0	0	0	0	0	0	0	0	0	0	0	0	0	0	0	0	0	0	0	0	0	0	0	0	0	0	0	0	0	0	0	0	0	0	0	0	0	0	0	0	0	0	0	0	0	0
Ob0235922	HCT	LOC111390675	1.80523	61	3.22636	112	4.99529	162	3.42607	115	6.18613	209	6.04224	201	0.305808	10	0.269627	9	0.280551	8	1.53826	47	0.798918	23	0.844222	25	12.2484	405	8.1589	271	15.6809	510	0.172407	6	0.06251	3	0.186393	6	0	0	0	0	0	0	3.30067	100	1.89776	58	2.94407
Ob0251955	HCT	LOC111372531	0	0	0	0	0	0	0	0	0	0	0	0	0	0	0.012292	1	0	0	0	0	0	0	0	0	0.085666	4	0	0	0.143282	6	0	0	0.008139	1	0	0	0.024284	1	0	0	0	0	0.22882	9	0.090185	4	0.216092
Ob0245958	Ob0245958	LOC111391169	42.1872	1321	142.109	4589	101.942	3093	174.432	5443	134.479	4238	163.698	5099	29.2369	848	24.8147	690	17.5747	461	43.3491	1220	34.4775	920	41.497	1115	235.986	7300	170.02	5276	490.78	14946	43.702	1409	10.8025	324	20.846	608	87.1157	2574	99.6984	3112	117.437	3377	125.048	3538	64.8006	1834	70.809
Ob0249907	HCT	LOC111386774	0.513148	19	0.756636	29	0.852661	31	0.245421	9	0.43385	16	0.34049	13	0.050052	2	0	0	0	0	0	0	0	0	0	0	2.03453	74	5.82039	211	2.30288	82	0	0	0	0	0	0	0	0	0.11018	5	0	0	0	0	0	0	0
Ob0246772	Ob0246772	LOC105109045	0	0	0	0	0	0	0	0	0	0	0	0	0	0	0.129121	5	0	0	0.057074	2	0	0	0	0	0	0	0	0	0	0	0	0	0	0	0	0	0	0	0	0	0	0	0.030604	2	0	0	0
Ob0231998	HCT	LOC111379250	25.6905	1136	58.7445	2679	57.7704	2476	66.1045	2914	48.6965	2168	61.728	2716	12.2215	501	9.17736	361	7.93577	294	25.661	1020	28.1693	1061	26.2248	996	114.512	5003	123.043	5393	104.519	4496	4.28944	196	5.35292	227	3.80348	157	15.582	651	16.1826	714	20.5486	835	11.9422	478	7.51764	301	7.5961
Ob0205182	Ob0205182	LOC111396024	0	0	0	0	0.216518	10	0	0	0.08263	4	0	0	0	0	0	0	0	0	0	0	0	0	0	0	0	0	0.066714	3	0.295616	14	0.238193	12	0	0	0.306053	13	0.181576	8	0	0	0	0	0.097573	4	0.096882	4	0
Ob0218286	Ob0218286	LOC111403793	4.54784	198	10.2154	457	8.13855	342	36.8174	1591	22.2401	971	38.2515	1650	2.94341	119	1.08883	42	1.30334	48	6.42984	251	5.6192	208	8.84989	330	5.1359	220	12.6945	546	4.32418	183	2.26439	102	0.422395	18	0.336856	14	0.494358	21	1.00033	44	1.36981	55	0.889944	35	2.05273	81	1.63345
Ob0210924	Ob0210924	LOC111403410	27.3781	915	20.3917	703	20.5138	665	21.6938	723	22.5063	758	19.3035	642	23.8573	739	25.7712	765	24.2775	680	17.4373	524	21.0573	600	20.4391	587	19.3705	640	21.1765	702	21.2673	692	27.2858	940	22.9815	736	22.8953	713	15.3591	485	18.1814	606	17.629	542	20.5223	620	18.5816	562	18.0761
Ob0238653	Ob0238653	LOC111409090	1.42414	49	1.93828	68	1.23555	41	1.46017	50	0.739964	26	2.1217	72	1.62926	52	1.83333	56	1.53392	44	6.09652	186	5.10744	148	5.65918	165	0.982657	33	3.67484	124	2.28217	76	1.69748	60	0.552313	18	0.479428	16	0.293387	10	0.93097	32	0.706081	22	7.44425	229	4.65792	143	3.26516
Ob0231192	Ob0231192	--	172.806	5724	455.623	15571	429.857	13805	443.268	14640	172.631	5758	289.165	9533	29.1771	895	14.2172	419	19.3741	538	17.7331	529	11.9218	337	18.1108	516	216.685	7095	590.473	19393	289.942	9346	20.6852	706	2.2434	72	6.16485	191	77.087	2411	108.858	3597	144.193	4388	12.9819	389	10.1018	303	14.0819
Ob0233741	Ob0233741	LOC111410163	17.9806	1259	15.2334	1101	13.846	940	19.2347	1343	15.9703	1126	17.6359	1229	7.45256	484	10.1714	633	9.53779	559	12.7199	801	11.5067	687	11.6474	701	21.3361	1477	16.0726	1116	20.0764	1368	16.1716	1167	11.7593	789	13.5306	883	17.9953	1190	16.4248	1147	20.4568	1316	16.6053	1051	16.6027	1052	14.3659
Ob0213357	Ob0213357	LOC111375382	670.744	28029	261.62	11280	373.378	15128	130.868	5454	143.9	6056	121.75	5064	719.748	27848	1131.35	41984	1166.5	40806	577.357	21695	641.811	22856	640.916	22997	96.5135	3987	71.9811	2983	141.556	5757	992.512	42721	801.349	32081	819.77	31905	255.276	10070	213.376	8895	283.436	10882	378.401	14294	286.958	10845	280.712
Ob0224579	Ob0224579	LOC111382475	0.379077	16	2.48842	104	0.772198	31	3.4634	139	0.173469	8	1.59011	64	0	0	0	0	0.119009	4	0	0	0	0	0	0	1.2061	48	6.231	249	0.710791	28	0	0	0	0	0	0	0.052767	2	0	0	0	0	0.055104	2	0	0	0
Ob0202790	Ob0202790	LOC111401282	19.1914	692	36.8814	1371	45.7991	1600	112.547	4042	65.0868	2361	77.8585	2791	3.155	106	0.760714	25	0.489301	15	0.518116	17	0.284592	9	0.242999	8	46.2185	1646	141.755	5062	121.526	4259	1.4137	53	0.998004	35	0.30254	11	2.92969	100	5.75085	207	7.47338	248	0.89084	29	0.688651	23	1.39558
Ob0212096	Ob0212096	LOC111403793	0.114425	5	0	0	0.408763	18	41.2146	1777	36.4025	1585	38.0844	1639	0	0	0	0	0	0	0.095867	4	0.108574	4	0	0	0.344466	15	0.261112	12	0	0	0	0	0	0	0	0	0	0	0.158616	7	0	0	1.21784	48	0.640294	26	1.64155
Ob0215749	HCT-4	LOC111396707	0	0	0.058111	3	0.004963	1	19.6188	814	83.5824	3501	86.8163	3594	0.051932	2	0	0	0	0	63.2746	2367	104.467	3703	66.298	2368	57.6458	2371	59.7256	2464	67.741	2743	0	0	0.050189	2	0.051627	2	12.2927	483	21.1983	880	28.827	1102	0.653536	25	0.588042	23	1.68796
Ob0226781	Ob0226781	LOC111410102	8.99797	334	8.4204	323	5.1613	186	2.22384	83	1.51668	57	1.63175	61	18.3149	629	36.1966	1192	49.213	1528	14.0028	467	14.8968	471	18.4033	586	7.55805	277	7.12852	263	4.80365	174	40.4576	1545	18.1093	644	12.6943	439	35.6871	1249	44.3663	1641	37.5043	1278	11.3539	381	7.32077	246	3.11098
Ob0207036	Ob0207036	LOC111377116	0	0	0	0	0	0	0	0	0	0	0	0	0	0	0	0	0	0	0	0	0	0	0	0	0	0	0	0	0	0	0	0	0	0	0	0	0	0	0	0	0	0	0	0	0	0	0
Ob0215748	HCT-13	LOC111396707	6.31415	263	22.2016	953	35.4676	1431	0.713346	30	15.6394	656	8.88154	368	1.46448	57	2.69978	100	4.17272	146	35.8497	1341	41.6565	1477	20.3846	729	39.6982	1633	11.1915	462	52.8852	2141	0.02334	2	0.044836	2	0.051627	2	2.90433	115	3.75404	156	2.27723	88	0.658944	25	0.709444	27	0
Ob0230962	Ob0230962	LOC111411162	10.1796	454	7.01663	323	8.21125	355	6.74942	301	10.9608	493	7.61743	338	10.9325	452	11.3293	449	12.4355	465	10.8286	435	7.16631	273	10.0472	385	4.56838	202	5.33082	236	7.05227	306	12.2338	562	16.7332	715	17.1879	714	7.04542	297	6.87877	306	7.19022	295	13.4486	542	13.2268	534	15.0853
Ob0218281	Ob0218281	LOC111403793	0	0	0	0	0	0	0	0	0.132947	6	0	0	0	0	0	0	0	0	0	0	0	0	0	0	0	0	0	0	0	0	0	0	0	0	0	0	0	0	0	0	0	0	0	0	0	0	0
Ob0210879	Ob0210879	LOC111403373	0.065803	3	0	0	0	0	0	0	0	0	0	0	1.15178	44	0.559963	21	0.680852	24	0	0	0	0	0	0	0	0	0	0	0	0	0.379638	16	0.749725	30	1.02305	39	0.207383	8	0	0	0	0	0.271612	10	0.405981	15	0.118942
Ob0252071	Ob0252071	--	16.6618	551	27.7696	947	20.2087	648	41.7514	1375	49.9762	1662	42.045	1382	16.4715	504	23.0428	676	22.5494	624	30.3033	900	30.4624	858	28.089	797	29.4505	962	42.6569	1397	36.5249	1174	48.2124	1641	26.9088	852	43.4367	1337	58.757	1832	15.4303	509	20.1097	611	89.336	2668	49.4426	1477	83.2131
Ob0236124	Ob0236124	LOC111406772	0	0	0	0	0	0	0	0	0	0	0	0	0	0	0	0	0	0	0	0	0	0	0	0	0	0	0	0	0	0	0	0	0	0	0	0	0	0	0	0	0	0	0	0	0	0	0
Ob0251027	Ob0251027	--	319.942	7116	932.39	21397	586.692	12652	883.739	19600	426.488	9552	628.213	13907	42.7664	881	7.75824	154	5.59823	105	17.4225	349	17.7638	337	16.5935	317	637.556	14017	1204.18	26558	1040.29	22518	6.79321	156	0.515611	11	0.705454	15	13.833	291	56.2241	1248	51.4259	1051	13.6919	276	15.1319	305	11.9215
Ob0215309	Ob0215309	LOC111382176	0	0	0	0	0	0	0.870386	40	0.447744	21	0.799107	37	0	0	0	0	0	0	0.233924	10	0.195684	8	0	0	0	0	0	0	0	0	0	0	0.031192	2	0	0	0	0	0	0	0	0	0.753852	32	0.395707	17	0.175814
Ob0247175	Ob0247175	LOC111392957	109.576	6594	88.7642	5512	91.6179	5346	45.2311	2715	62.6847	3799	67.3402	4034	93.3984	5204	114.853	6138	123.563	6225	142.657	7720	148.666	7624	145	7493	64.2987	3825	58.8434	3512	112.163	6569	100.842	6251	76.3016	4399	78.9258	4424	155.756	8849	194.212	11658	188.927	10446	118.564	6450	97.8534	5326	99.8161
Ob0209820	Ob0209820	LOC111375382	0	0	0	0	0	0	0	0	0	0	0	0	0	0	0	0	0	0	0	0	0	0	0	0	0	0	0	0	0	0	0	0	0	0	0	0	0	0	0	0	0	0	0	0	0	0	0
Ob0204113	Ob0204113	LOC111373872	4.37796	150	10.1922	359	8.9415	296	7.72683	263	4.95508	171	4.81401	164	0.377289	12	0.6081	19	0.276405	8	0.467233	15	0.347034	11	0.267203	8	4.9999	169	6.24221	211	4.7932	159	0.21343	8	0.115963	4	0	0	0.434694	14	0	0	0	0	0	0	0.086511	3	0
Ob0251528	Ob0251528	LOC111381085	2.56507	83	5.41402	181	2.18908	69	4.96129	161	0.611278	20	2.22563	72	0	0	0	0	0.102281	3	0	0	0.048363	2	0	0	5.64825	181	5.65918	182	4.8675	154	0	0	0	0	0	0	0	0	0.249352	9	0	0	0	0	0.671061	20	0.134523
Ob0221609	Ob0221609	--	278.46	9465	430.841	15109	449.084	14799	984.579	33369	519.629	17785	732.495	24778	244.796	7704	127.35	3844	198.029	5635	232.392	7103	213.52	6185	321.315	9378	343.701	11548	1009.53	34024	562.825	18617	234.212	8200	91.8056	2990	84.498	2675	341.418	10955	369.017	12511	382.889	11957	538.857	16557	484.588	14895	492.834
Ob0240315	Ob0240315	--	1725.9	64975	2345.53	91109	2422.16	88411	1692.9	63551	892.891	33849	1341.22	50253	654.789	22824	187.361	6265	202.094	6370	65.2189	2208	69.1807	2220	68.234	2206	1458.11	54261	2627.61	98090	1877.6	68791	203.092	7876	0.811638	30	13.6692	480	174.975	6219	489.636	18388	532.015	18402	24.0977	821	95.1196	3239	30.3054
Ob0252862	Ob0252862	--	0	0	0	0	0	0	0	0	0.983863	31	1.7281	54	0	0	0	0	0	0	1.8646	52	0	0	0.260517	7	0.26317	9	2.13135	66	4.43795	134	0	0	0	0	0	0	0	0	0	0	0	0	0.280131	8	0.124504	4	0.364027
Ob0204650	Ob0204650	LOC105636120	0.31675	7	0	0	0.3868	8	0	0	0	0	1.39487	30	3.13395	62	0.515783	10	3.96582	71	5.60564	108	0.233823	5	0	0	0	0	0	0	0.502218	11	0	0	0.534035	11	0	0	0.345994	7	0.096268	3	0	0	0	0	0	0	0
Syringa_oblata_newGene_11051	--	LOC111403037	3.32712	147	1.89749	96	2.58642	118	0.568343	25	0.776917	33	0.212143	12	1.29016	60	2.05905	89	2.3607	103	0.918673	37	0.549202	25	0.328632	15	2.9581	135	1.70386	78	2.55845	119	2.01026	102	3.7659	170	1.18174	52	2.61297	120	2.90987	144	3.37197	139	1.02794	46	1.25502	50	1.02007
Ob0208827	Ob0208827	LOC111380998	1.45028	65	1.07021	49	2.29737	99	0.226126	10	0.02601	2	0.090139	4	0.149241	7	0.800689	32	0.215768	8	0	0	0	0	0	0	0.13705	7	0.423515	19	0.179106	8	0	0	0	0	0	0	0	0	0.09054	5	0.147445	7	0	0	0	0	0
Ob0215775	Ob0215775	LOC111396707	0.847712	36	2.89268	125	5.49567	222	0.471118	20	1.53312	65	1.32401	55	0.177953	7	0.207553	8	0.852403	30	0.477364	18	0.223249	8	0.330397	12	4.87189	201	1.8585	77	7.94119	322	0.046213	2	0	0	0	0	0.358245	15	0.340159	15	0.203754	8	0.033244	2	0	0	0
Ob0215519	Ob0215519	LOC111392123	0	0	0	0	0	0	0	0	0	0	0	0	0	0	0	0	0	0	0	0	0	0	0	0	0	0	0	0	0	0	0	0	0	0	0	0	0	0	0	0	0	0	0	0	0	0	0
Ob0202807	F3H	--	96.3567	3470	210.29	7814	226.552	7910	126.119	4529	78.1181	2833	89.4937	3208	12.2308	408	3.33967	107	2.31713	70	0.190035	7	0.231584	8	0.816744	26	42.0023	1496	125.451	4480	108.621	3807	5.08451	189	1.70489	59	0.972025	33	3.69977	126	7.24907	261	8.18187	271	1.85622	61	0.981804	32	1.24719
Ob0251954	Ob0251954	LOC111372531	0	0	0	0	0	0	0	0	0	0	0	0	0	0	0	0	0	0	0	0	0	0	0	0	0.023665	2	0	0	0	0	0	0	0.008139	1	0	0	0.024119	1	0	0	0	0	0.171524	7	0.203144	8	0.201961
Ob0238030	C3'H-2	LOC111393218	381.254	18575	524.217	26352	327.736	15481	435.481	21156	294.859	14466	349.68	16956	346.174	15616	423.434	18321	470.681	19197	637.556	27931	698.22	28989	738.744	30904	482.32	23228	630.911	30480	753.241	35714	523.324	26263	319.662	14921	438.799	19911	559.775	25745	571.82	27790	619.285	27721	397.435	17504	360.245	15873	388.116
Syringa_oblata_newGene_8021	--	LOC111384814	0.49166	8	0.618183	11	1.38524	22	0	0	0	0	0	0	0.427432	7	0.592779	9	1.07758	15	0	0	0	0	0	0	0	0	0	0	0	0	1.11767	19	0.587509	9	0.933934	14	0	0	0	0	0	0	0	0	0	0	0
Ob0213762	Ob0213762	LOC111404028	4.25877	197	0	0	0	0	0	0	0.042491	2	0	0	51.0814	2182	37.3277	1529	15.9873	618	3.8874	162	6.62026	261	3.99796	159	0	0	0	0	0	0	9.51641	453	33.8898	1498	7.62241	328	11.6286	507	9.43199	434	10.3839	441	0.710619	30	0.749339	32	1.49882
Ob0227832	Ob0227832	LOC111405616	0.226209	8	0.331511	13	0.129986	5	0.103684	4	0	0	0.253828	9	0.054813	2	0.603555	19	0.808406	24	1.34407	43	0.311716	10	0.590842	18	0.244499	9	0.257998	10	0.160905	6	0.152022	6	0.382239	13	0.084674	3	0.224637	8	0	0	0	0	0.071175	3	0.091374	3	0.598034
Ob0215308	Ob0215308	LOC111382132	0.094418	4	0.457698	21	0.252222	11	0.189376	9	0.040788	2	0	0	0	0	0	0	0	0	0	0	0	0	0	0	0.190402	8	0	0	0.192098	8	0.045831	3	0.037943	2	0	0	0.290554	12	0	0	0	0	0	0	0.051158	2	0.048177
Ob0202026	Ob0202026	LOC111401587	14.2772	594	29.9687	1287	14.7356	595	16.0607	667	1.6969	72	8.32847	345	68.5335	2640	51.6873	1910	19.2487	671	49.8303	1864	1.29304	46	2.22057	80	18.1328	746	41.8417	1726	36.781	1489	4.5997	198	20.7423	827	6.84282	266	34.2314	1345	30.3026	1258	4.26784	164	70.1482	2638	15.4903	583	76.1239
Ob0230359	Ob0230359	LOC111375382	26.4898	1084	10.525	445	12.0322	478	20.9804	857	41.5104	1711	32.1993	1312	5.50112	209	7.86117	286	7.50123	257	24.3678	897	29.7686	1039	23.9043	840	2.37553	97	6.96445	283	4.7566	190	4.81859	204	4.43807	174	4.11651	157	2.15329	84	1.82995	75	2.59153	98	5.23236	194	5.1205	190	5.50662
Ob0227833	Ob0227833	LOC111405615	41.4303	1903	46.2166	2191	32.2134	1435	60.6561	2778	23.1012	1069	35.4999	1623	70.2329	2987	36.4085	1485	45.8289	1762	48.126	1988	58.2296	2280	57.0354	2250	55.8573	2536	50.7749	2313	61.3108	2741	40.7565	1929	43.0554	1895	50.7881	2173	70.7846	3069	29.6584	1359	43.8013	1849	90.9941	3778	84.3086	3502	92.6429
Ob0229294	Ob0229294	LOC111377116	0	0	0	0	0	0	0	0	0	0	0	0	0	0	0	0	0	0	0	0	0	0	0	0	0	0	0	0	0	0	0	0	0	0	0	0	0	0	0	0	0	0	0	0	0	0	0
Ob0218228	Ob0218228	LOC111404589	0	0	0	0	0	0	0	0	0.544427	14	0	0	0	0	0	0	0	0	0	0	0	0	0	0	0.127359	4	0.729733	18	0.470613	12	0	0	0	0	0	0	0	0	0	0	0	0	0	0	0	0	0
Ob0230439	Ob0230439	LOC111365509	0	0	0	0	0	0	0	0	0	0	0	0	0	0	0	0	0	0	0	0	0	0	0	0	0	0	0	0	0	0	0	0	0	0	0	0	0	0	0	0	0	0	0	0	0	0	0
Ob0240534	Ob0240534	LOC111382171	0	0	1.00779	46	0	0	0.118353	6	0	0	0.064005	3	0	0	0	0	0.110282	4	0	0	0	0	0	0	0.093397	4	0.138257	6	0	0	0.043319	2	0	0	0.123079	5	0	0	0	0	0	0	0	0	0	0	0
Ob0220951	Ob0220951	LOC111380998	0.332532	15	0.477316	22	0.276362	12	0.638196	29	0.530251	24	0.523664	24	0	0	0	0	0.452669	17	0	0	0.30808	12	0.20396	8	0.673734	30	1.30551	58	2.29709	100	0.956671	44	0.303829	13	0.940011	39	2.21473	93	0.633004	29	0.380728	16	0.803828	33	0.473326	20	1.33039
Ob0241357	Ob0241357	LOC111393476	23.1486	524	50.1195	1171	23.533	517	8.7019	197	9.02527	206	2.97021	67	0.092284	2	0	0	0	0	0	0	0	0	0	0	52.0527	1165	7.63345	172	12.5955	278	0	0	0	0	0	0	0	0	0	0	0	0	0	0	0	0	0.160809
Ob0224578	Ob0224578	--	1.25103	52	0.079079	4	0.139476	6	0.907745	38	0.38432	16	1.02477	42	3.33147	127	3.80008	139	1.59306	55	0	0	0.057218	3	0.323125	12	1.20331	49	2.86192	117	2.09133	84	1.36064	58	2.91365	115	1.54026	59	0.643248	25	0.723791	30	0.342663	13	1.12896	42	1.15059	43	2.0664
Ob0249896	Ob0249896	LOC111398447	0	0	0	0	0	0	0.214392	8	0.024076	1	0.166083	7	0	0	0	0	0	0	0	0	0.064655	3	0	0	0.142882	6	0	0	0.055295	2	0	0	0	0	0	0	0	0	0	0	0	0	0	0	0	0	0
Ob0240530	Ob0240530	LOC111382175	0.08867	6	0.031274	3	0	0	0.257297	16	0.127928	8	0.064717	5	0.138697	8	0	0	0	0	0	0	0.220193	12	0	0	0	0	0.032478	3	0	0	0.093794	6	0.050423	3	0	0	0.064644	4	0.031646	2	0	0	0	0	0	0	0.177376
Ob0207140	Ob0207140	LOC111399342	0.959779	36	3.04681	116	0.796869	29	0.215384	8	0.079174	3	0.118433	5	0.154933	6	0	0	0	0	0.060315	3	0.152317	5	0	0	0	0	3.92105	144	1.30257	47	0	0	0	0	0	0	0	0	0	0	0	0	0	0	0	0	0
Ob0224237	Ob0224237	LOC111401587	1211.09	37198	1077.2	34138	1230.9	36656	1217.61	37292	456.697	14125	907.938	27755	410.012	11661	409.084	11159	319.079	8205	717.277	19810	770.815	20176	943.762	24890	533.76	16206	1000.28	30465	705.487	21088	88.9857	2816	29.5279	869	88.6033	2535	384.212	11141	487.06	14923	582.765	16446	92.0408	2556	39.6702	1102	70.4106
Ob0252874	Ob0252874	--	0	0	0	0	0	0	0	0	0	0	0.989286	30	0	0	0	0	0	0	0.778671	22	0	0	0	0	0.248048	8	0	0	2.01667	60	0	0	0	0	0	0	0	0	0	0	0	0	0.159734	5	0	0	0
Syringa_oblata_newGene_4200	--	LOC109123364	0.237876	8	0	0	0	0	0	0	0	0	0	0	1.36725	41	1.66913	47	1.08628	29	0.215866	7	0	0	0	0	0	0	0	0	0	0	0.892207	30	2.04869	63	3.49957	104	0	0	0	0	0	0	0	0	0	0	0
Syringa_oblata_newGene_8937	--	LOC109123364	0.106767	7	0.311226	19	0.098704	6	1.28842	74	5.81672	335	4.90163	279	0.03531	2	0.065768	4	0.146453	7	0.136085	7	0.061657	4	0	0	0	0	0.064994	4	0	0	0.24768	15	0.292748	17	0.106563	6	0	0	0	0	0	0	0.022346	2	0	0	0
Ob0241462	Ob0241462	LOC111393471	0.06709	2	0	0	0	0	0	0	0	0	0	0	0	0	0	0	0	0	0	0	0	0	0	0	0	0	0	0	0	0	0	0	0	0	0	0	0	0	0	0	0	0	0	0	0	0	0
Ob0214529	Ob0214529	LOC120004050	0.076094	2	0.396856	8	0.250445	5	0.279036	6	0.813196	16	0.173662	4	0.254255	5	0.335884	6	0.042963	1	0	0	0.135251	3	0.101152	2	0.098493	2	0.395977	8	0.748311	14	0.07061	2	0.658725	12	0	0	0	0	0.136593	3	0.140202	3	0	0	0.950933	17	0
Ob0225337	Ob0225337	LOC111383492	0	0	0.051276	2	0.136236	5	0.160241	7	0	0	0	0	0	0	0	0	0.257797	9	0	0	0	0	0	0	0.090164	4	0	0	0.215266	8	0	0	0	0	0	0	0	0	0	0	0	0	0.111553	4	0	0	0
Ob0207204	Ob0207204	LOC111407914	0	0	0	0	0	0	0	0	0	0	0	0	0	0	0	0	0	0	0	0	0.150929	4	0	0	0	0	0	0	0	0	0	0	0	0	0	0	0	0	0	0	0	0	0	0	0	0	0
Ob0235737	Ob0235737	LOC111405623	0.598558	28	0.066014	4	0.181726	8	0.393432	18	0.448411	21	0.591496	27	2.86064	120	4.95373	200	3.58756	136	6.67054	272	5.6664	219	5.51402	215	0.300014	14	0.06641	3	0.227066	11	7.82417	365	13.1118	569	11.2899	476	20.9024	893	14.5293	656	18.4242	767	10.7392	440	10.3425	424	11.8092
Ob0207203	Ob0207203	LOC111407914	0	0	0	0	0	0	0	0	0	0	0	0	0	0	0	0	0	0	0	0	0	0	0	0	0	0	0	0	0	0	0	0	0	0	0	0	0	0	0	0	0	0	0	0	0	0	0
Ob0215307	Ob0215307	LOC111392123	0	0	0.091718	5	0	0	0.387682	17	0.072364	4	0.047542	2	0	0	0	0	0.019029	1	0.052621	2	0.03424	2	0	0	0.04723	2	0.081597	4	0.022365	1	0	0	0.098778	5	0	0	0	0	0	0	0.033324	2	0	0	0	0	0
Ob0247272	Ob0247272	LOC111369334	0.405205	14	0.73934	26	0.31443	11	0.4758	16	0.542117	19	0.481951	16	0.559671	18	0	0	0.125385	4	0.382778	12	0.570633	17	0.206156	6	0.060911	2	19.0775	629	0.246026	8	0	0	0.121293	4	0.699901	22	0	0	0	0	0	0	0.149916	5	0.629588	19	0
Ob0235920	Ob0235920	LOC111390675	0	0	0	0	0	0	0	0	0	0	0	0	0	0	0	0	0.029247	2	0	0	0	0	0	0	0	0	0.144895	9	0	0	0	0	0	0	0	0	0	0	0	0	0	0	0	0	0	0	0
Ob0246793	Ob0246793	LOC112496733	0.016048	1	0	0	0.050549	2	0	0	0	0	0	0	0	0	0	0	0	0	0	0	0	0	0	0	0.150084	4	0	0	0.100823	3	0	0	0	0	0	0	0	0	0	0	0	0	0	0	0	0	0
Ob0218285	Ob0218285	LOC111403793	14.6197	633	29.555	1319	28.8507	1210	41.9884	1811	26.8203	1168	30.0445	1293	6.1964	249	2.80797	108	4.9306	179	7.5687	295	9.13616	337	11.6046	431	11.643	498	37.2334	1597	12.4904	526	5.00918	224	2.9273	122	1.49547	61	1.24747	51	4.80327	208	3.20743	128	2.63527	103	3.9139	154	3.80065
Ob0211195	HCT-30	LOC111369169	0	0	0	0	0	0	1.42124	96	0.665119	45	1.13543	76	0	0	0	0	0	0	0.065623	4	0.32838	19	0.103431	6	0.415361	28	0	0	0	0	0	0	0	0	0	0	0.191312	13	0.284526	20	0	0	0.303521	19	0.162022	10	0.079733
Ob0242514	Ob0242514	LOC111398447	2.3931	84	2.04146	74	1.51632	52	2.56015	89	1.91712	68	3.16574	110	0.279655	9	0.129585	5	0.25432	8	0.814174	26	0.899601	27	1.36171	41	3.27943	113	9.1922	317	3.83348	130	0	0	0.145547	5	0.147862	5	2.60412	86	0.688752	24	0.45822	15	1.44023	46	2.40143	76	1.944
Ob0215784	Ob0215784	LOC111396711	0	0	0	0	0	0	0.023679	1	0	0	0	0	0	0	0.306659	12	0.422161	15	0.981155	37	0.869411	31	1.19268	43	0	0	0	0	0	0	0.663983	29	0.242797	10	0.898796	35	0.2895	12	0.255903	11	0.028477	2	0.212312	9	0.150479	6	0
Ob0213011	Ob0213011	LOC105159784	0	0	0.090076	4	0	0	0	0	0	0	0	0	0	0	0.051455	2	0.106222	4	0	0	0	0	0	0	0	0	0	0	0	0	0	0	0	0	0	0	0.024613	2	0	0	0	0	0	0	0	0	0
Syringa_oblata_newGene_20225	--	LOC112091077	0	0	0	0	0	0	1.75306	33	2.36172	41	1.72981	31	0	0	0	0	0	0	0	0	0	0	0	0	0	0	0	0	0	0	0	0	0	0	0	0	0	0	0	0	0	0	0	0	0	0	0
Ob0240531	Ob0240531	LOC111392123	0.04616	2	0	0	0	0	0	0	0.091376	4	0	0	0	0	0	0	0	0	0	0	0	0	0	0	0.485202	21	0.178136	8	0.047115	2	0	0	0	0	0	0	0	0	0	0	0	0	0	0	0	0	0
Ob0205502	Ob0205502	LOC111391869	0	0	0	0	0	0	0	0	0	0	0	0	0	0	0	0	0	0	0	0	0	0	0	0	0	0	0	0	0	0	0	0	0	0	0	0	0	0	0	0	0	0	0	0	0	0	0
Ob0232086	Ob0232086	LOC111411544	0	0	0	0	0	0	0	0	0	0	0	0	0	0	0	0	0	0	0	0	0	0	0.054748	2	0	0	0	0	0	0	0	0	0	0	0	0	0	0	0	0	0	0	0	0	0	0	0
Ob0253027	Ob0253027	LOC111396711	0	0	0	0	0	0	0	0	0	0	0	0	0	0	0	0	0	0	0	0	0	0	0	0	0	0	0	0	0	0	0	0	0	0	0	0	0	0	0	0	0	0	0	0	0	0	0
Ob0201178	Ob0201178	LOC111396711	0	0	0	0	0	0	0	0	0	0	0	0	0	0	0	0	0	0	0	0	0	0	0	0	0	0	0	0	0	0	0	0	0	0	0	0	0	0	0	0	0	0	0	0	0	0	0
Ob0218236	Ob0218236	LOC111403793	61.8618	2687	106.578	4776	90.81	3824	51.88	2247	33.0036	1444	38.0996	1647	28.7043	1155	14.7609	570	21.5379	783	13.8987	543	18.0393	668	21.805	814	46.8898	2013	78.8436	3395	56.2366	2377	19.5517	875	5.06263	211	3.63275	147	9.69528	398	15.5124	672	12.5974	503	1.95384	77	5.01714	198	2.5287
Ob0217157	Ob0217157	--	149.186	5272	263.863	9621	204.074	6992	234.174	8252	59.5365	2119	145.433	5115	411.555	13466	223.271	7007	175.469	5191	189.147	6010	186.502	5617	208.485	6326	239.907	8380	302.786	10610	395.584	13604	295.45	10754	117.549	3980	218.027	7176	230.508	7690	284.053	10013	290.552	9434	438.453	14006	534.458	17080	440.752
Ob0210880	Ob0210880	LOC111403373	0	0	0	0	0	0	0	0	0	0	0	0	0	0	0	0	0	0	0	0	0	0	0	0	0	0	0	0	0	0	0	0	0	0	0	0	0	0	0	0	0	0	0	0	0	0	0
Ob0225733	Ob0225733	LOC111405622	0	0	0	0	0	0	0	0	0	0	0	0	0	0	0	0	0	0	0	0	0	0	0	0	0	0	0	0	0	0	0	0	0	0	0	0	0	0	0	0	0	0	0	0	0	0	0
Ob0215747	Ob0215747	LOC111396706	0	0	1.76076	28	4.83842	72	0	0	0.795943	13	0	0	0	0	0	0	0.53037	7	2.97969	42	3.19379	42	1.17497	16	2.48966	38	1.03335	16	4.7632	71	0	0	0	0	0	0	0.207355	3	0	0	0	0	0	0	0	0	0
Ob0217555	Ob0217555	--	461.135	19892	426.673	18990	465.642	19474	186.281	8013	87.8876	3818	145.902	6264	539.037	21529	350.383	13423	299.859	10828	195.165	7570	178.783	6572	199.06	7373	226.548	9660	366.654	15683	333.034	13981	153.5	6821	97.6656	4037	125.536	5044	188.287	7668	276.031	11877	288.645	11440	284.838	11107	293.829	11463	258.711
Ob0208538	Ob0208538	LOC111408213	15.6212	671	95.331	4224	18.523	772	55.9632	2397	33.2115	1437	55.1963	2360	0	0	0	0	0	0	0.051851	3	0.224075	9	0.16598	7	103.283	4385	14.7139	627	85.7468	3584	0	0	0	0	0	0	0	0	0	0	0	0	0	0	0	0	0
Ob0205790	HCT-20	LOC111368470	1.91612	71	4.29272	164	4.4743	160	2.57518	95	2.70233	101	2.25695	83	1.52258	52	1.65441	55	1.39659	44	1.55452	52	0.839017	27	0.637534	21	12.471	455	11.5473	423	16.5885	596	1.36088	52	1.37526	49	1.0441	36	4.22424	148	4.81165	177	3.61182	123	1.73728	58	1.03349	35	1.34208
Ob0252908	Ob0252908	LOC111370604	0.439605	21	0.83821	40	0.539608	24	0.194136	9	0.608244	28	0.176506	9	2.29578	97	1.61193	66	0.597689	23	0.300031	13	0.288755	12	0.038544	2	0	0	0.410575	19	0.112818	6	1.1882	56	1.63279	72	2.32082	99	0.04652	2	0	0	0	0	1.41773	59	2.06752	86	1.66181
Ob0244616	Ob0244616	LOC18035656	0	0	0	0	0	0	0	0	0	0	0	0	0	0	0	0	0	0	0	0	0	0	0	0	0	0	0	0	0	0	0	0	0	0	0	0	0	0	0	0	0	0	0	0	0	0	0
Ob0240532	Ob0240532	LOC111382132	0	0	0.147018	8	0.203124	11	0.291416	16	0.221073	12	0.402783	21	0	0	0	0	0	0	0	0	0	0	0	0	0.339803	18	0.364543	19	0.165348	9	0	0	0.060564	4	0	0	0	0	0	0	0	0	0	0	0	0	0
Ob0240533	Ob0240533	LOC111382132	1.43388	63	2.85592	128	3.15303	133	3.67378	159	2.72294	119	3.37834	146	0.448899	19	0.152296	6	0.110289	5	0.332478	13	0.121153	5	0.045158	2	3.10498	133	2.71603	117	2.16746	92	0.90731	41	0.550238	23	0.788366	32	0.146259	6	0.216264	10	0.075375	4	0.51829	21	0.175924	7	0.390579
Ob0235919	Ob0235919	LOC111390675	3.03277	134	17.9891	817	3.36585	144	5.86925	258	6.86182	305	8.51912	374	0.146945	6	0.357591	14	0.162889	6	0.03134	2	0.213348	9	0.422258	16	19.1783	835	8.28956	362	24.0839	1032	0.059718	3	0.117846	5	0.024401	1	0.441526	19	0.298015	14	0.738604	30	0.050344	3	0	0	0.266261
Ob0233951	Ob0233951	LOC111390675	0	0	0	0	0	0	0.585138	14	0	0	0	0	0	0	0	0	0.464083	9	0	0	0	0	0	0	0.24502	6	0	0	0.031853	1	0.348462	9	0.210771	5	0	0	0.258095	6	0	0	0	0	0.269844	6	0.55644	12	0
Ob0210626	Ob0210626	LOC111403023	48.102	3117	44.9697	3007	45.8771	2883	44.5724	2881	49.8641	3254	46.7294	3014	36.5673	2194	43.8004	2521	41.8629	2271	47.2654	2755	41.8344	2311	39.2775	2186	41.0212	2628	39.6885	2551	56.6788	3575	54.8403	3661	54.3992	3378	40.9945	2475	51.7145	3164	49.9906	3232	50.5129	3008	51.5257	3019	45.2542	2652	48.7645
Ob0216045	Ob0216045	LOC111386122	0.482711	20	0	0	0	0	0	0	0	0	0	0	0.831105	32	2.36174	86	5.25138	179	1.87378	69	1.15155	40	2.24806	79	0	0	0	0	0	0	0.029946	2	0.153451	6	0.094778	4	6.25742	241	8.84398	359	10.5943	396	0	0	0	0	0
Ob0245780	Ob0245780	LOC111380387	0.159531	5	0	0	0.037152	1	0	0	0	0	0	0	0.534155	13	0	0	0.751369	17	0	0	0	0	0	0	0	0	0	0	0.051601	2	0.365546	10	0.444492	12	0.202821	5	0.114185	3	0.047547	2	0	0	0	0	0	0	0.067855
Ob0215469	Ob0215469	LOC111374393	0.268271	7	0.950019	25	0.378915	10	0.341743	9	0	0	0.160447	4	0.175957	5	0	0	0.84106	18	1.45066	33	2.97311	63	2.66331	57	0	0	0	0	0	0	0.21062	6	0	0	0.187752	5	0	0	0	0	0	0	0.823317	19	0.547347	13	0.527404
Ob0249991	CHS	LOC111391025	0	0	0	0	0.16485	8	0.045794	3	0.08871	4	0.114373	5	0	0	0.10145	4	0	0	0.250305	10	0.04628	2	0.102438	4	0.175504	8	0.24956	11	0.489431	21	0.044173	2	0	0	0	0	0.265609	11	0.181107	8	0	0	0.955328	38	0.025244	2	1.1955
Ob0218275	Ob0218275	LOC111404589	2.18338	94	0.185558	9	2.15856	91	17.6087	756	7.46312	324	12.0836	518	0	0	0.052327	3	0	0	0.077546	4	0.087977	4	0	0	3.01691	129	0.506909	22	0.248697	11	0	0	0.256755	11	0	0	0.110759	5	0.084321	4	0.15991	7	0.025703	2	0.114587	5	0.083547
Ob0209902	Ob0209902	LOC111402974	1.43235	33	2.07763	49	1.14391	25	0.090241	3	0.306928	7	0.87456	20	0.279232	6	0	0	0.159747	4	0	0	0	0	0	0	0.186998	5	0.385097	9	0.181278	4	0	0	0	0	0.189527	4	0	0	0	0	0	0	0.165681	4	0.118951	3	0
Ob0211878	Ob0211878	LOC111403793	0.517917	19	0.813511	31	0.925909	33	0.340153	13	0.088014	4	0.617228	23	0.060025	3	0	0	0	0	0	0	0	0	0	0	1.46876	53	0.521374	19	0.401081	15	0	0	0	0	0	0	0	0	0	0	0	0	0	0	0.057779	2	0
Ob0217993	PAL	--	525.7	36090	222.189	15739	292.051	19439	186.319	12755	203.339	14057	220.321	15054	872.588	55465	1198.37	73060	1168.94	67178	1407.66	86895	1609.88	94182	1600.45	94340	169.103	11476	181.058	12326	258.855	17295	1350.6	95507	1193.23	78478	1082.24	69196	1393.61	90315	1284.65	87971	1348.39	85049	1242.63	77116	1227.97	76238	1176.32
Ob0200942	PAL	LOC111402181	1.98	30	0.123889	2	0.416696	7	0.912485	14	2.60327	40	0.248529	4	4.48355	63	4.28819	58	3.43782	44	0.440294	6	0.096875	2	0.43938	6	0.138299	3	1.96008	30	1.12285	17	2.66378	42	4.5935	67	5.04246	71	3.85615	55	0.527721	8	0.262328	4	1.54024	21	4.50166	62	4.18132
Ob0243661	PAL	--	0.85874	14	0.714746	13	0.942754	15	0	0	0	0	0	0	0.329217	5	2.10327	31	2.38394	33	0	0	0.707691	10	0.265298	4	0	0	0	0	0	0	1.63156	28	2.2225	35	1.31102	20	0.229155	4	0.117058	2	0	0	0	0	0	0	0
Ob0212391	PAL	--	36.1534	2472	56.9604	4018	23.8874	1584	43.1502	2942	58.2592	4011	40.3827	2748	73.3397	4643	74.7799	4540	68.9092	3944	78.2977	4813	88.6802	5167	79.7598	4682	34.2106	2312	81.9829	5558	104.839	6975	63.9045	4500	64.3545	4215	63.3729	4035	69.5587	4489	68.0004	4637	62.7593	3942	110.558	6833	76.465	4728	90.6625
Ob0210383	PAL	LOC111403111	66.8047	7115	269.686	29632	144.419	14911	274.139	29110	260.718	27958	321.416	34065	39.5895	3904	14.3454	1357	13.4102	1196	80.0141	7662	75.9449	6892	97.0939	8878	294.265	30975	346.035	36540	361.683	37483	24.0774	2642	7.40947	756	13.4087	1330	20.9891	2110	70.9702	7539	74.9611	7335	40.0488	3856	30.3404	2922	29.0337
Ob0206209	Ob0206209	LOC111410584	256.117	14032	404.656	22874	302.825	16086	276.113	15084	166.541	9188	206.453	11257	86.1357	4370	64.6462	3146	78.337	3593	111.994	5518	116.427	5436	116.454	5479	248.816	13475	373.521	20292	387.681	20670	96.7636	5461	32.236	1692	57.6502	2942	67.6413	3499	84.8765	4639	104.669	5269	155.631	7708	94.606	4688	83.4544
Ob0251469	Ob0251469	--	34.2805	2737	25.1807	2074	26.1602	2025	27.5841	2196	26.3397	2118	27.1251	2155	21.5538	1593	26.1394	1853	26.0875	1744	32.1137	2305	37.2635	2535	32.0867	2200	18.6531	1472	23.7274	1878	24.1997	1880	31.5264	2593	33.1151	2533	26.4785	1969	42.3309	3190	40.5216	3227	36.8638	2704	28.448	2053	21.6888	1566	29.0233
Syringa_oblata_newGene_5119	--	LOC112326100	0.722673	86	5.80173	444	2.54488	235	2.15249	221	2.34678	240	1.99163	207	0.657207	70	0.887474	94	0.897623	83	1.19084	121	1.16993	112	0.490793	51	5.11752	506	2.3514	202	4.52976	461	0.804568	89	1.2091	130	0.960506	92	3.84225	252	3.30121	231	2.60056	233	0.814978	72	0.543267	59	0.83671
Syringa_oblata_newGene_6816	--	LOC108212476	0	0	0	0	0.32672	5	0	0	0	0	0	0	0	0	0	0	0.270879	4	0	0	0	0	0	0	0	0	0	0	0	0	0	0	0	0	0	0	0	0	0	0	0	0	0	0	0	0	0
Syringa_oblata_newGene_20237	--	LOC111404665	0	0	0	0	0	0	0.501954	18	0.348903	12	0.196428	7	0	0	0	0	0.074066	3	0	0	0	0	0.045559	2	3.42277	116	0.078704	3	0.030147	2	0	0	0	0	0	0	0.060086	2	0	0	0	0	0	0	0	0	0.041863
Syringa_oblata_newGene_9604	--	LOC111385632	0.736734	24	0.045519	2	0.12903	4	0	0	0.66634	21	0	0	0.630611	19	0.571412	16	0.571752	15	0	0	0	0	0	0	0.171051	6	0.127454	4	0.166279	6	0.060311	2	2.20317	66	0.790802	24	0.372743	11	0.064206	3	0	0	0.246551	7	1.22445	35	0.136164
Ob0253131	Ob0253131	LOC111397551	0	0	0	0	0	0	0	0	0	0	0	0	0	0	0	0	0	0	0.146209	3	0	0	0	0	0	0	0.152829	4	0	0	0	0	0.350228	7	0.774933	15	0	0	0.233562	5	0.130815	3	0.96502	18	1.87723	35	1.33971
Ob0222516	4CL-12	LOC111367176	1.14993	17	0.731155	12	0.638527	10	1.34746	20	2.2844	34	2.59684	39	1.00589	14	1.72343	23	0.919014	12	3.47868	47	2.58035	33	4.27494	55	1.41286	21	1.14827	17	0.857024	13	0.99941	16	0.935296	14	0.727395	10	1.34134	19	1.35198	20	2.61005	36	2.18069	30	1.19948	16	1.92849
Ob0239469	Ob0239469	LOC111374427	0	0	0	0	0	0	0	0	0	0	0	0	0	0	0	0	0	0	0	0	0	0	0	0	0	0	0	0	0	0	0	0	0	0	0	0	0	0	0	0	0	0	0	0	0	0	0
Ob0235080	Ob0235080	--	0	0	0	0	0	0	2.60373	45	1.11823	20	1.43727	25	0	0	0	0	0	0	3.86731	60	2.01763	30	2.36512	35	0	0	0	0	0	0	0	0	0	0	0	0	0	0	0	0	0	0	2.93627	46	3.74429	59	5.38722
Ob0239780	Ob0239780	--	65.774	3496	30.2333	1658	50.3446	2595	20.6645	1096	34.0105	1821	31.4344	1663	50.4707	2484	83.6252	3948	89.4687	3981	146.97	7024	142.885	6472	168.371	7684	19.0472	1001	21.6942	1144	21.0824	1091	70.3101	3850	63.4184	3230	63.4829	3143	157.64	7910	164.041	8697	169.48	8276	53.7826	2584	40.8185	1962	49.3727
Syringa_oblata_newGene_5696	--	LOC108212476	0	0	0	0	0	0	0.407127	4	0	0	1.04967	11	0	0	0	0	0	0	0.188116	2	0	0	0	0	0	0	0	0	0	0	0	0	0	0	0	0	0	0	0	0	0	0	0	0	0	0	0
Ob0207066	Ob0207066	--	0	0	0	0	0	0	0	0	0	0	0.179605	2	0	0	0	0	0	0	0.116682	1	0	0	0	0	0.235875	3	0.272182	3	0.223122	3	0	0	0	0	0	0	0.139209	2	0.22524	3	0.089972	1	0	0	0	0	0
Ob0227274	Ob0227274	--	25.1218	1314	34.5681	1865	14.4117	731	65.7236	3427	52.2419	2751	44.3448	2308	5.62309	273	6.49525	302	6.07828	267	4.87623	230	7.14909	319	4.72816	213	29.9354	1548	39.7259	2060	65.2388	3320	11.8831	640	2.55298	128	10.7339	523	13.2251	653	2.7318	143	3.44176	166	21.9402	1037	10.9135	517	16.6232
Ob0203850	Ob0203850	LOC111400911	0.186886	10	1.78866	99	0.247338	13	0.704513	38	0.613895	34	0.780567	42	0.03921	2	0	0	0	0	0.083107	4	0.185923	9	0.129023	6	1.74867	93	0.620264	33	0.700449	37	0.033186	2	0	0	0	0	0	0	0	0	0.199333	10	0	0	0.164023	8	0.180239
Ob0224589	Ob0224589	--	16.794	911	22.3647	1251	17.7124	931	2.39382	130	1.40515	77	0.904415	49	4.37759	220	3.7643	182	3.46564	158	0.162894	8	0	0	0	0	7.27419	390	4.91244	265	4.78204	253	3.33111	186	0.583917	31	3.20513	162	3.67685	189	0.261503	15	0	0	0.180263	9	0.58911	29	0.039221
Ob0223409	Ob0223409	LOC106770223	0	0	0	0	0	0	0	0	0	0	0	0	0	0	0	0	0	0	0	0	0	0	0	0	0	0	0	0	0	0	0	0	0	0	0	0	0	0	0	0	0	0	0	0	0	0	0
Ob0213441	Ob0213441	LOC111400911	2.14976	17	2.00491	16	0	0	0	0	0	0	0	0	2.1224	16	1.5111	11	1.69972	11	0	0	0	0	0	0	0	0	0	0	0	0	1.8271	15	2.37642	18	0	0	0	0	0	0	0	0	0	0	0	0	0
Ob0206895	Ob0206895	LOC111394883	0.127728	8	0.239771	16	0.116436	7	1.12401	70	0.454849	29	0.939956	59	0.322467	19	3.3268	184	0.882082	46	7.63408	426	7.10508	376	15.3396	817	0.158586	10	0.156243	10	0.369436	23	6.4496	412	1.48474	89	5.16245	299	9.32348	546	14.0274	868	13.941	795	19.4559	1091	7.65578	430	8.83942
Ob0201619	Ob0201619	--	0	0	0	0	0	0	0	0	0	0	0.067638	3	0.057377	3	0	0	0.128069	5	0	0	0	0	0.131198	5	0	0	0	0	0	0	0.212282	9	0	0	0	0	0.124786	5	0	0	0	0	0.207929	8	0.156745	6	0
Syringa_oblata_newGene_12605	--	LOC111404665	0.088017	5	0.216359	12	0.555448	28	0.708103	37	0.757172	39	0.428803	22	0	0	0.627114	29	0.389428	17	0.10731	5	0	0	0.054699	3	0.163735	9	0.038004	2	0.020098	2	0.125387	7	0.407845	20	0.545057	26	0.040058	2	0	0	0.126028	6	0	0	0.027395	2	0.111636
Ob0219037	Ob0219037	LOC111397551	0	0	0.263693	7	0.155668	4	0	0	0	0	0	0	0	0	0	0	0	0	0	0	0	0	0	0	0	0	0.134149	4	0	0	0.471301	12	0.562241	13	0.632787	14	0.958374	21	0.688471	16	0.059726	2	1.57957	34	0.903506	19	3.16008
Syringa_oblata_newGene_11506	--	LOC108212476	0	0	0	0	0	0	1.04157	9	0	0	0	0	0	0	0	0	0	0	0	0	0	0	0	0	0.112972	1	0	0	0	0	0	0	0.089662	1	0	0	0	0	0	0	0	0	0	0	0	0	0
Ob0222517	Ob0222517	LOC111367176	0.378783	7	0.762934	15	0.861553	16	0.946509	17	2.16763	40	1.50897	28	0.24554	5	0.916844	15	0.67319	11	2.22276	36	2.57306	40	4.56108	71	0.33488	6	0.632923	12	0.436776	8	1.1108	21	0.857226	15	0.244497	5	0.8833	16	0.933186	17	0.803985	14	0.952312	16	1.23769	21	1.04371
Ob0209781	Ob0209781	LOC105172728	37.5625	2087	1.03678	60	0.900785	49	0.976342	55	1.75287	99	1.05043	59	356.319	18329	499.554	24647	470.726	21893	396.794	19823	435.575	20622	443.332	21148	0.672554	37	0.833929	46	0.401606	22	661.424	37851	590.23	31415	473.966	24525	482.952	25329	472.617	26191	418.573	21366	296.076	14870	321.148	16136	369.549
Syringa_oblata_newGene_18546	--	--	0	0	0	0	0	0	0	0	0	0	0	0	0	0	0.15724	4	0.132674	3	0	0	0	0	0	0	0.354431	10	0.785553	21	0.107493	3	0.10783	3	0	0	0.160069	4	0.073435	2	0	0	0	0	0	0	0	0	0
Ob0237401	Ob0237401	LOC111400911	0	0	0.070593	1	0	0	0	0	0	0	0	0	0	0	0	0	0	0	0	0	0	0	0	0	0	0	0	0	0	0	0	0	0	0	0	0	0	0	0	0	0	0	0	0	0	0	0
Ob0229397	Ob0229397	LOC111400911	0	0	0	0	0	0	0	0	0	0	0	0	0	0	0	0	0	0	0	0	0	0	0	0	0	0	0	0	0	0	0	0	0	0	0	0	0	0	0	0	0	0	0	0	0	0	0
Ob0243013	Ob0243013	LOC111400911	1.57752	14	2.3752	22	4.10513	35	0	0	0	0	0	0	0.659741	6	0.329195	3	1.32292	10	0	0	0	0	0	0	4.90956	43	2.32756	20	3.9052	33	0.753604	7	1.00941	9	0.570789	5	0.330876	3	0.860728	8	0.352522	3	0	0	0	0	0
Ob0205223	Ob0205223	LOC111400911	0	0	0	0	0	0	0	0	0	0	0	0	0	0	0	0	0	0	0	0	0	0	0	0	0	0	0	0	0	0	0	0	0	0	0	0	0	0	0	0	0	0	0	0	0	0	0
Ob0236122	Ob0236122	LOC111399470	21.1755	1140	20.649	1147	19.2125	1003	43.9847	2361	51.0598	2768	44.2419	2370	17.1643	856	12.7497	610	16.6158	749	13.8394	670	14.608	671	12.7306	589	27.9139	1486	28.9641	1546	31.4835	1650	12.0263	667	19.1997	991	16.4132	823	11.9599	608	8.86824	477	9.19425	455	12.7803	622	17.5808	856	16.4974
Ob0236294	Ob0236294	--	30.2933	1587	56.8446	3073	24.2337	1231	80.7831	4220	82.859	4371	67.4463	3516	20.4948	994	27.0823	1260	24.3264	1067	63.5675	2994	66.1093	2951	64.5222	2902	47.6546	2468	57.3694	2980	100.737	5135	20.4464	1104	13.6033	683	17.4943	854	99.7429	4932	110.827	5791	108.277	5211	48.2174	2284	30.3216	1437	36.712
Ob0218391	Ob0218391	LOC111387309	0.07557	4	0.046324	3	0	0	0.038864	2	0	0	0.06957	4	0	0	0	0	0.259398	12	0.171243	8	0.04396	2	0	0	0.628534	33	1.056	55	1.56843	79	0	0	0.211965	11	0.281976	14	0.325408	16	0	0	0.126539	7	0	0	0	0	0.082946
Ob0215032	Ob0215032	--	0	0	0	0	0	0	0	0	0	0	0	0	0	0	0	0	0	0	0	0	0	0	0.212687	3	0	0	0	0	0	0	0	0	0	0	0	0	0.152729	3	0	0	0	0	0	0	0	0	0
Syringa_oblata_newGene_5120	--	--	0.291326	12	1.03675	45	0.467758	19	0.744047	31	0.708477	30	0.32099	14	0.052499	2	0.052728	2	0.319942	12	0.085411	4	0.056089	2	0.169267	6	0.95343	39	1.0175	42	0.727901	30	0.212354	9	0	0	0.209807	9	0.265181	11	0.393416	17	0.559741	22	0.593638	23	0.065305	3	0.526778
Syringa_oblata_newGene_17102	--	LOC111404665	0.125409	6	0.090481	4	0.13657	6	0.225934	10	0.387651	17	0.218248	10	0.182669	8	0	0	0.022423	1	0	0	0.059121	3	0	0	3.19097	136	0.015691	1	0.682295	29	0	0	0.025986	2	0.016558	1	0.049447	2	0.046484	2	0	0	0	0	0.10323	4	0
Ob0243563	Ob0243563	--	0	0	0	0	0	0	0	0	0	0	0	0	0	0	0	0	0	0	0	0	0	0	0	0	0	0	0	0	0	0	0	0	0	0	0	0	0	0	0	0	0	0	0	0	0	0	0
Ob0240247	Ob0240247	LOC111390854	0.170471	8	0.191126	9	0.135321	6	0.170225	8	0.366486	17	0.11008	5	0.022403	1	5.38878	219	1.71896	66	6.83629	281	5.89439	230	2.16331	85	0.086303	4	0.462374	21	0.348082	16	7.21174	340	0.583825	26	5.27035	225	9.54376	412	0.036171	2	0	0	4.23726	175	1.53933	64	8.20894
Ob0237706	Ob0237706	LOC111389292	0.152252	7	0.221608	11	0.730297	33	1.77015	81	2.04176	94	2.27082	103	0.171698	8	0.651594	27	0.349905	14	1.56316	65	0.657386	26	0.696259	28	1.65375	75	1.55228	71	2.39585	107	2.24794	106	0.180911	8	2.78825	119	2.73353	118	0.022013	1	0.233093	10	2.89796	120	1.98059	82	5.04039
Ob0216030	Ob0216030	LOC111382717	0	0	0	0	0	0	0	0	0	0	0	0	0	0	0	0	0	0	0	0	0	0	0	0	0	0	0	0	0	0	0	0	0	0	0	0	0	0	0	0	0	0	0	0	0	0	0
Ob0201507	Ob0201507	LOC111382717	0	0	0	0	0	0	0.101867	3	0.952904	21	0.420207	10	0	0	0	0	0	0	0.47918	10	0.229406	5	0.305746	6	0	0	0	0	0	0	0	0	0	0	0	0	0	0	0	0	0	0	0.187598	4	0.156916	4	0.265463
Ob0252154	Ob0252154	LOC111387376	38.6387	1686	106.945	4813	60.8426	2573	152.358	6627	40.784	1792	106.775	4636	20.8823	844	12.6744	491	10.3646	379	12.5478	493	11.4713	427	12.4882	468	118.28	5100	125.841	5443	189.941	8063	36.0247	1619	5.49609	230	18.9909	772	17.18	708	12.8789	561	13.7402	551	42.8285	1689	22.5209	889	23.897
Ob0222282	Ob0222282	LOC111394727	7.69081	312	16.3529	683	14.1808	556	20.9268	844	21.813	889	31.3027	1260	9.1791	344	4.50891	162	3.77124	128	15.1216	550	10.4509	361	13.5653	472	32.5355	1301	44.3875	1780	44.3565	1746	14.5896	608	4.72427	184	5.45359	206	16.2278	620	18.6772	754	14.3932	535	23.2414	850	18.5079	677	13.4042
Ob0200807	Ob0200807	--	5.96277	172	12.4485	369	7.28976	203	8.44337	242	12.2062	353	11.0402	316	0	0	0	0	0	0	0	0	0	0	0	0	20.3272	577	13.1231	374	12.1706	340	0	0	0	0	0	0	2.64547	72	0.764994	22	0.13125	4	0	0	0	0	0
Ob0229670	Ob0229670	LOC111394727	0	0	0	0	0	0	0	0	0	0	0	0	0	0	0	0	0	0	0	0	0	0	0	0	0	0	0	0	0	0	0	0	0	0	0	0	0	0	0	0	0	0	0	0	0	0	0
Ob0209692	Ob0209692	LOC111394727	9.0212	397	38.2374	1736	17.4837	746	60.2286	2643	15.7777	700	40.498	1774	30.3853	1238	7.86581	308	2.64712	98	18.606	737	17.0566	640	23.8967	903	30.4986	1327	54.2202	2366	64.4944	2762	19.3955	880	1.22231	52	4.77178	196	3.21811	134	6.8045	299	8.55323	346	46.1616	1837	27.5834	1098	21.8028
Ob0220356	Ob0220356	LOC111381420	74.3528	3251	17.0206	768	40.8642	1732	20.0383	874	66.3878	2923	41.8939	1823	102.909	4166	149.393	5800	180.52	6606	207.076	8140	200.425	7467	213.864	8028	24.4196	1056	23.2577	1009	21.3196	907	160.511	7228	127.353	5334	90.914	3702	101.298	4181	86.0592	3753	71.2327	2861	116.405	4600	87.3927	3455	98.872
Ob0222283	Ob0222283	LOC111368892	1.95183	86	0.440314	20	1.4499	62	3.53478	155	5.21891	231	3.55816	156	2.15326	88	1.20866	48	1.14834	43	0.469273	19	0.409991	16	0.707185	27	4.83236	210	5.37162	234	7.33489	314	0.450781	21	1.41534	60	1.09346	45	0.322983	14	0.091334	4	1.02828	42	1.05284	42	2.12713	85	1.78439
Ob0225264	Ob0225264	LOC111382717	0	0	0	0	0	0	0	0	0	0	0	0	0	0	0	0	0	0	0	0	0	0	0	0	0	0	0.184742	4	0	0	0	0	0	0	0	0	0	0	0	0	0	0	0	0	0	0	0
Ob0249061	Ob0249061	LOC111389292	0	0	0	0	0	0	0	0	0.193473	9	0	0	0	0	0	0	0	0	0	0	0	0	0.128816	5	0	0	0.087022	4	0.045705	3	0.082621	4	4.22371	182	0	0	0.835557	36	1.08328	49	3.85729	160	0.294241	12	0.135255	6	0.287348
Ob0228112	Ob0228112	LOC111368892	8.41876	374	3.50323	161	6.49962	280	8.3699	371	17.9268	802	10.7959	477	30.6943	1262	21.2006	836	18.1188	674	4.23378	169	2.49196	95	2.15032	82	3.65296	161	7.70186	339	9.75012	422	15.4266	706	24.6708	1050	26.126	1081	3.52431	148	2.83813	126	2.87353	118	11.1775	449	17.2126	691	13.3854
Ob0246922	Ob0246922	LOC111369206	0	0	0	0	0	0	0	0	0	0	0.036062	2	0	0	0	0	0	0	0	0	0	0	0	0	0	0	0.112507	5	0	0	0	0	0	0	0	0	0	0	0	0	0	0	0	0	0	0	0.078099
Ob0200734	Ob0200734	--	15.6434	696	30.6444	1407	21.4274	925	53.4557	2372	106.356	4764	88.1729	3904	0	0	0	0	0.134092	5	1.59289	64	0.265909	11	0.074705	3	0.169788	8	3.9575	175	0.461149	20	0.084042	4	0	0	0	0	0	0	0	0	0	0	0	0	0.228407	10	0.365731
Ob0240244	Ob0240244	LOC111390854	27.3084	1202	6.1744	281	11.2142	479	7.03586	309	35.4606	1572	25.1454	1102	9.47617	387	17.4355	682	28.6677	1056	125.728	4975	162.52	6095	136.791	5169	21.2079	923	10.9714	479	24.549	1052	4.87303	221	5.03443	213	4.3075	177	113.826	4729	125.422	5505	158.061	6391	20.3527	810	7.42556	296	8.82627
Ob0252156	Ob0252156	LOC111381420	2.17933	97	1.96203	90	2.41408	104	1.42794	63	1.8982	85	1.46757	65	0.41578	18	0.22252	9	0.557267	21	1.5127	61	1.79954	68	1.19413	46	0.721689	32	0.405437	18	1.12565	49	1.51046	69	0.22107	10	2.06848	86	4.18556	175	0.102533	5	0.363013	15	1.35734	55	0.736434	30	0.926145
Ob0229852	Ob0229852	--	246.412	10890	520.772	23747	435.636	18667	280.227	12350	69.571	3097	157.745	6939	192.738	7887	85.8206	3369	80.5831	2982	58.1758	2312	53.58	2018	72.4933	2751	343.567	15009	538.063	23580	443.994	19096	72.8801	3318	11.6254	493	21.7495	896	28.9212	1207	87.24	3846	89.0376	3616	37.5153	1499	55.8116	2231	32.171
Ob0245817	Ob0245817	--	0.257769	12	3.16443	142	1.31697	56	9.67003	419	6.4422	282	5.78653	251	0	0	0.051863	2	0	0	0.434694	17	0.2088	8	0.201866	8	8.49751	365	6.38072	275	7.55266	320	0	0	0	0	0.024944	2	0.612958	26	0.410325	18	0.551923	23	0.286508	12	0.381454	15	0.073934
Ob0205386	Ob0205386	LOC105168578	34.9091	1516	54.4192	2439	65.3996	2754	5.15742	224	14.9651	655	14.1448	612	0.301946	13	0.279195	11	0.554037	21	0.673725	27	0.341934	13	0.996637	38	11.1288	478	15.7885	680	10.6917	452	1.66826	75	0	0	0.213468	9	13.49	553	8.29131	360	3.65041	146	0.05095	2	0	0	0.066869
Ob0220093	Ob0220093	LOC111375189	1.09271	45	0.771009	33	0.423057	17	0	0	0.354259	15	0.04594	2	0.583156	22	0.651517	24	0.559136	19	0	0	0.057898	3	0	0	0.361386	15	0.273337	11	0.313059	13	0.274465	12	0.23405	10	0.293134	12	0	0	0	0	0	0	0	0	0	0	0
Ob0215309	Ob0215309	LOC111382176	0	0	0	0	0	0	0.870386	40	0.447744	21	0.799107	37	0	0	0	0	0	0	0.233924	10	0.195684	8	0	0	0	0	0	0	0	0	0	0	0.031192	2	0	0	0	0	0	0	0	0	0.753852	32	0.395707	17	0.175814
Ob0205357	Ob0205357	LOC105168578	6.44424	280	11.7368	525	14.2714	600	0.281069	13	0.665455	30	0.32899	15	0.119318	5	0	0	0.27166	10	0	0	0	0	0	0	0.573457	25	0.758786	33	0.288542	13	0.156695	7	0	0	0.023459	1	0.961659	40	0.422497	19	0.347498	14	0.08919	4	0	0	0
Ob0208827	Ob0208827	LOC111380998	1.45028	65	1.07021	49	2.29737	99	0.226126	10	0.02601	2	0.090139	4	0.149241	7	0.800689	32	0.215768	8	0	0	0	0	0	0	0.13705	7	0.423515	19	0.179106	8	0	0	0	0	0	0	0	0	0.09054	5	0.147445	7	0	0	0	0	0
Ob0205352	Ob0205352	LOC105168578	17.4262	500	39.4898	1170	40.2426	1120	0.305713	9	0.396415	12	0	0	0.184696	5	0	0	0.203448	5	0	0	0	0	0	0	0.090968	3	0.373738	11	0.402771	12	0.984603	30	0	0	0	0	0.291418	8	0	0	0.14971	4	0	0	0	0	0
Ob0215519	Ob0215519	LOC111392123	0	0	0	0	0	0	0	0	0	0	0	0	0	0	0	0	0	0	0	0	0	0	0	0	0	0	0	0	0	0	0	0	0	0	0	0	0	0	0	0	0	0	0	0	0	0	0
Ob0215308	Ob0215308	LOC111382132	0.094418	4	0.457698	21	0.252222	11	0.189376	9	0.040788	2	0	0	0	0	0	0	0	0	0	0	0	0	0	0	0.190402	8	0	0	0.192098	8	0.045831	3	0.037943	2	0	0	0.290554	12	0	0	0	0	0	0	0.051158	2	0.048177
Ob0233917	Ob0233917	--	0	0	0.05392	3	0	0	0	0	0	0	0	0	0	0	0	0	0	0	0	0	0	0	0	0	0.10966	5	0	0	0	0	0	0	0.087106	4	0	0	0	0	0	0	0	0	0	0	0	0	0.014884
Ob0230439	Ob0230439	LOC111365509	0	0	0	0	0	0	0	0	0	0	0	0	0	0	0	0	0	0	0	0	0	0	0	0	0	0	0	0	0	0	0	0	0	0	0	0	0	0	0	0	0	0	0	0	0	0	0
Ob0240534	Ob0240534	LOC111382171	0	0	1.00779	46	0	0	0.118353	6	0	0	0.064005	3	0	0	0	0	0.110282	4	0	0	0	0	0	0	0.093397	4	0.138257	6	0	0	0.043319	2	0	0	0.123079	5	0	0	0	0	0	0	0	0	0	0	0
Ob0220951	Ob0220951	LOC111380998	0.332532	15	0.477316	22	0.276362	12	0.638196	29	0.530251	24	0.523664	24	0	0	0	0	0.452669	17	0	0	0.30808	12	0.20396	8	0.673734	30	1.30551	58	2.29709	100	0.956671	44	0.303829	13	0.940011	39	2.21473	93	0.633004	29	0.380728	16	0.803828	33	0.473326	20	1.33039
Ob0240530	Ob0240530	LOC111382175	0.08867	6	0.031274	3	0	0	0.257297	16	0.127928	8	0.064717	5	0.138697	8	0	0	0	0	0	0	0.220193	12	0	0	0	0	0.032478	3	0	0	0.093794	6	0.050423	3	0	0	0.064644	4	0.031646	2	0	0	0	0	0	0	0.177376
Ob0224237	Ob0224237	LOC111401587	1211.09	37198	1077.2	34138	1230.9	36656	1217.61	37292	456.697	14125	907.938	27755	410.012	11661	409.084	11159	319.079	8205	717.277	19810	770.815	20176	943.762	24890	533.76	16206	1000.28	30465	705.487	21088	88.9857	2816	29.5279	869	88.6033	2535	384.212	11141	487.06	14923	582.765	16446	92.0408	2556	39.6702	1102	70.4106
Ob0215307	Ob0215307	LOC111392123	0	0	0.091718	5	0	0	0.387682	17	0.072364	4	0.047542	2	0	0	0	0	0.019029	1	0.052621	2	0.03424	2	0	0	0.04723	2	0.081597	4	0.022365	1	0	0	0.098778	5	0	0	0	0	0	0	0.033324	2	0	0	0	0	0
Ob0213011	Ob0213011	LOC105159784	0	0	0.090076	4	0	0	0	0	0	0	0	0	0	0	0.051455	2	0.106222	4	0	0	0	0	0	0	0	0	0	0	0	0	0	0	0	0	0	0	0.024613	2	0	0	0	0	0	0	0	0	0
Ob0240531	Ob0240531	LOC111392123	0.04616	2	0	0	0	0	0	0	0.091376	4	0	0	0	0	0	0	0	0	0	0	0	0	0	0	0.485202	21	0.178136	8	0.047115	2	0	0	0	0	0	0	0	0	0	0	0	0	0	0	0	0	0
Ob0232086	Ob0232086	LOC111411544	0	0	0	0	0	0	0	0	0	0	0	0	0	0	0	0	0	0	0	0	0	0	0.054748	2	0	0	0	0	0	0	0	0	0	0	0	0	0	0	0	0	0	0	0	0	0	0	0
Ob0240532	Ob0240532	LOC111382132	0	0	0.147018	8	0.203124	11	0.291416	16	0.221073	12	0.402783	21	0	0	0	0	0	0	0	0	0	0	0	0	0.339803	18	0.364543	19	0.165348	9	0	0	0.060564	4	0	0	0	0	0	0	0	0	0	0	0	0	0
Ob0240533	Ob0240533	LOC111382132	1.43388	63	2.85592	128	3.15303	133	3.67378	159	2.72294	119	3.37834	146	0.448899	19	0.152296	6	0.110289	5	0.332478	13	0.121153	5	0.045158	2	3.10498	133	2.71603	117	2.16746	92	0.90731	41	0.550238	23	0.788366	32	0.146259	6	0.216264	10	0.075375	4	0.51829	21	0.175924	7	0.390579
[truncated: 74 more columns]

## Sheet: Flavonoid-related DEGs in SvB
#ID	gene_name	nr_symbol	SvB1-1_FPKM	SvB1-1_count	SvB1-2_FPKM	SvB1-2_count	SvB1-3_FPKM	SvB1-3_count	SvB4-1_FPKM	SvB4-1_count	SvB4-2_FPKM	SvB4-2_count	SvB4-3_FPKM	SvB4-3_count	SvB5-1_FPKM	SvB5-1_count	SvB5-2_FPKM	SvB5-2_count	SvB5-3_FPKM	SvB5-3_count	SvB1_vs_SvB4_DESeq2_Pvalue	SvB1_vs_SvB4_DESeq2_log2FC	SvB1_vs_SvB4_DESeq2_(Pvalue_0.05_FC_2)_regulated	SvB4_vs_SvB5_DESeq2_Pvalue	B_vs_SvB5_DESeq2_log2FC	SvB4_vs_SvB5_DESeq2_(Pvalue_0.05_FC_2)_regulated	SvB1_vs_SvB5_DESeq2_Pvalue	SvB1_vs_SvB5_DESeq2_log2FC	SvB1_vs_SvB5_DESeq2_(Pvalue_0.05_FC_2)_regulated	COG_class	COG_class_annotation	GO_annotation	KEGG_annotation	KEGG_pathway_annotation	KOG_class	KOG_class_annotation	Pfam_annotation	Swiss_Prot_annotation	eggNOG_class	eggNOG_class_annotation	NR_annotation	GO_second_level_annotation
Ob0217993	PAL-1	--	169.103	11476	181.058	12326	258.855	17295	1393.61	90315	1284.65	87971	1348.39	85049	1470.8	95801	1401.75	89391	1264.1	84258	1.66065e-51	3.12237	up	0.669375	0.0481989	normal	3.83107e-47	3.1682	up	[E]	Amino acid transport and metabolism	Cellular Component: cytoplasm (GO:0005737);; Biological Process: L-phenylalanine catabolic process (GO:0006559);; Biological Process: cinnamic acid biosynthetic process (GO:0009800);; Molecular Function: phenylalanine ammonia-lyase activity (GO:0045548);;	K10775|0.0e+00|oeu:111403111|K10775 phenylalanine ammonia-lyase [EC:4.3.1.24] | (RefSeq) phenylalanine ammonia-lyase-like isoform X1	Phenylalanine metabolism (ko00360);; Phenylpropanoid biosynthesis (ko00940)	[Q]	Secondary metabolites biosynthesis, transport and catabolism	Aromatic amino acid lyase	Phenylalanine ammonia-lyase OS=Digitalis lanata OX=49450 PE=2 SV=1	H	Coenzyme transport and metabolism	phenylalanine ammonia-lyase [Osmanthus fragrans]	cellular component: cellular anatomical entity (GO:0110165);; biological process: metabolic process (GO:0008152);; biological process: cellular process (GO:0009987);; molecular function: catalytic activity (GO:0003824)
Ob0210383	PAL	LOC111403111	294.265	30975	346.035	36540	361.683	37483	20.9891	2110	70.9702	7539	74.9611	7335	8.02274	811	8.12402	804	13.516	1398	8.90395e-08	-2.18958	down	1.85619e-05	-2.488	down	3.58155e-82	-4.67906	down	[E]	Amino acid transport and metabolism	Cellular Component: cytoplasm (GO:0005737);; Biological Process: L-phenylalanine catabolic process (GO:0006559);; Biological Process: cinnamic acid biosynthetic process (GO:0009800);; Molecular Function: phenylalanine ammonia-lyase activity (GO:0045548);;	K10775|0.0e+00|oeu:111403111|K10775 phenylalanine ammonia-lyase [EC:4.3.1.24] | (RefSeq) phenylalanine ammonia-lyase-like isoform X1	Phenylalanine metabolism (ko00360);; Phenylpropanoid biosynthesis (ko00940)	[Q]	Secondary metabolites biosynthesis, transport and catabolism	Aromatic amino acid lyase	Phenylalanine ammonia-lyase OS=Camellia sinensis OX=4442 GN=PAL PE=2 SV=1	Q	Secondary metabolites biosynthesis, transport and catabolism	phenylalanine ammonia-lyase-like isoform X1 [Olea europaea var. sylvestris]	cellular component: cellular anatomical entity (GO:0110165);; biological process: metabolic process (GO:0008152);; biological process: cellular process (GO:0009987);; molecular function: catalytic activity (GO:0003824)
Ob0206209	4CL-3	LOC111410584	248.816	13475	373.521	20292	387.681	20670	67.6413	3499	84.8765	4639	104.669	5269	61.5934	3202	57.4082	2922	55.732	2965	2.99287e-10	-1.57797	down	0.00215612	-0.548061	normal	1.19988e-21	-2.12798	down	[IQ]	Lipid transport and metabolism;; Secondary metabolites biosynthesis, transport and catabolism	Molecular Function: ligase activity (GO:0016874);;	K01904|1.8e-304|oeu:111410584|K01904 4-coumarate--CoA ligase [EC:6.2.1.12] | (RefSeq) 4-coumarate--CoA ligase 2-like	Ubiquinone and other terpenoid-quinone biosynthesis (ko00130);; Phenylpropanoid biosynthesis (ko00940)	[I]	Lipid transport and metabolism	AMP-binding enzyme	4-coumarate--CoA ligase 2 OS=Glycine max OX=3847 PE=2 SV=2	I	Lipid transport and metabolism	4-coumarate--CoA ligase 2-like [Olea europaea var. sylvestris]	molecular function: catalytic activity (GO:0003824)
Ob0251469	4CL	--	18.6531	1472	23.7274	1878	24.1997	1880	42.3309	3190	40.5216	3227	36.8638	2704	30.8079	2334	32.5655	2415	36.3318	2816	1.06969e-12	1.2453	up	0.0274395	-0.257761	normal	1.76423e-08	0.984424	normal	[IQ]	Lipid transport and metabolism;; Secondary metabolites biosynthesis, transport and catabolism	Cellular Component: integral component of membrane (GO:0016021);; Molecular Function: ligase activity (GO:0016874);;	K01904|6.4e-258|sind:105170261|K01904 4-coumarate--CoA ligase [EC:6.2.1.12] | (RefSeq) LOW QUALITY PROTEIN: 4-coumarate--CoA ligase-like 7	Ubiquinone and other terpenoid-quinone biosynthesis (ko00130);; Phenylpropanoid biosynthesis (ko00940)	[I]	Lipid transport and metabolism	AMP-binding enzyme	4-coumarate--CoA ligase-like 7 OS=Arabidopsis thaliana OX=3702 GN=4CLL7 PE=1 SV=1	I	Lipid transport and metabolism	4-coumarate:coenzyme A ligase 4 [Fraxinus mandshurica]	cellular component: cellular anatomical entity (GO:0110165);; molecular function: catalytic activity (GO:0003824)
Ob0239780	4CL-4	--	19.0472	1001	21.6942	1144	21.0824	1091	157.64	7910	164.041	8697	169.48	8276	128.194	6465	113.517	5605	119.81	6183	7.38596e-161	3.389	up	3.95235e-05	-0.433213	normal	1.88752e-95	2.95316	up	[IQ]	Lipid transport and metabolism;; Secondary metabolites biosynthesis, transport and catabolism	Molecular Function: ligase activity (GO:0016874);;	K01904|3.8e-174|dzi:111291061|K01904 4-coumarate--CoA ligase [EC:6.2.1.12] | (RefSeq) 4-coumarate--CoA ligase-like 9 isoform X1	Ubiquinone and other terpenoid-quinone biosynthesis (ko00130);; Phenylpropanoid biosynthesis (ko00940)	[I]	Lipid transport and metabolism	AMP-binding enzyme	4-coumarate--CoA ligase-like 9 OS=Arabidopsis thaliana OX=3702 GN=4CLL9 PE=1 SV=2	I	Lipid transport and metabolism	4-coumarate:coenzyme A ligase 4 [Fraxinus mandshurica]	molecular function: catalytic activity (GO:0003824)
Ob0227274	4CL-1	--	29.9354	1548	39.7259	2060	65.2388	3320	13.2251	653	2.7318	143	3.44176	166	1.72081	86	3.1325	153	1.70705	87	2.3722e-05	-2.39745	down	0.00605219	-1.55286	down	2.69138e-25	-3.95622	down	[IQ]	Lipid transport and metabolism;; Secondary metabolites biosynthesis, transport and catabolism	Molecular Function: ligase activity (GO:0016874);;	K01904|1.7e-299|oeu:111405191|K01904 4-coumarate--CoA ligase [EC:6.2.1.12] | (RefSeq) 4-coumarate--CoA ligase 1-like	Ubiquinone and other terpenoid-quinone biosynthesis (ko00130);; Phenylpropanoid biosynthesis (ko00940)	[I]	Lipid transport and metabolism	AMP-binding enzyme	4-coumarate--CoA ligase 1 OS=Nicotiana tabacum OX=4097 GN=4CL1 PE=2 SV=1	I	Lipid transport and metabolism	4-coumarate:coenzyme A ligase 4 [Fraxinus mandshurica]	molecular function: catalytic activity (GO:0003824)
Ob0203850	4CL-5	LOC111400911	1.74867	93	0.620264	33	0.700449	37	0	0	0	0	0.199333	10	0	0	0	0	0	0	0.010839	-3.52961	down	--	--	--	8.58159e-08	-7.73638	down	[IQ]	Lipid transport and metabolism;; Secondary metabolites biosynthesis, transport and catabolism	Molecular Function: acyl-CoA ligase activity (GO:0003996);; Molecular Function: long-chain fatty acid-CoA ligase activity (GO:0004467);; Cellular Component: integral component of membrane (GO:0016021);; Molecular Function: decanoate--CoA ligase activity (GO:0102391);;	K01904|3.7e-294|oeu:111400911|K01904 4-coumarate--CoA ligase [EC:6.2.1.12] | (RefSeq) 4-coumarate--CoA ligase-like 1 isoform X1	Ubiquinone and other terpenoid-quinone biosynthesis (ko00130);; Phenylpropanoid biosynthesis (ko00940)	[I]	Lipid transport and metabolism	AMP-binding enzyme	4-coumarate--CoA ligase-like 1 OS=Arabidopsis thaliana OX=3702 GN=4CLL1 PE=1 SV=1	I	Lipid transport and metabolism	4-coumarate--CoA ligase-like 1 isoform X1 [Olea europaea var. sylvestris]	molecular function: catalytic activity (GO:0003824);; cellular component: cellular anatomical entity (GO:0110165)
Ob0206895	4CL-2	LOC111394883	0.158586	10	0.156243	10	0.369436	23	9.32348	546	14.0274	868	13.941	795	36.5193	2149	35.8501	2065	32.5403	1960	6.64538e-56	6.12095	up	3.63527e-15	1.50062	up	1.11407e-129	7.62229	up	[IQ]	Lipid transport and metabolism;; Secondary metabolites biosynthesis, transport and catabolism	Molecular Function: catalytic activity (GO:0003824);; Biological Process: lipid biosynthetic process (GO:0008610);; Cellular Component: integral component of membrane (GO:0016021);;	K01904|1.2e-14|brp:103839764|K01904 4-coumarate--CoA ligase [EC:6.2.1.12] | (RefSeq) 4-coumarate--CoA ligase-like 7	Ubiquinone and other terpenoid-quinone biosynthesis (ko00130);; Phenylpropanoid biosynthesis (ko00940)	--	--	AMP-binding enzyme	--	--	--	uncharacterized protein LOC111394883 [Olea europaea var. sylvestris]	molecular function: catalytic activity (GO:0003824);; biological process: metabolic process (GO:0008152);; cellular component: cellular anatomical entity (GO:0110165)
Ob0209781	4CL-6	LOC105172728	0.672554	37	0.833929	46	0.401606	22	482.952	25329	472.617	26191	418.573	21366	660.538	34818	511.058	26375	540.116	29135	0	9.88745	up	0.0286911	0.326933	normal	0	10.212	up	[IQ]	Lipid transport and metabolism;; Secondary metabolites biosynthesis, transport and catabolism	Cellular Component: integral component of membrane (GO:0016021);; Molecular Function: ligase activity (GO:0016874);;	K01904|3.7e-236|sind:105172728|K01904 4-coumarate--CoA ligase [EC:6.2.1.12] | (RefSeq) 4-coumarate--CoA ligase-like 6	Ubiquinone and other terpenoid-quinone biosynthesis (ko00130);; Phenylpropanoid biosynthesis (ko00940)	[I]	Lipid transport and metabolism	AMP-binding enzyme	4-coumarate--CoA ligase-like 6 OS=Arabidopsis thaliana OX=3702 GN=4CLL6 PE=1 SV=2	I	Lipid transport and metabolism	4-coumarate--CoA ligase-like 6 [Sesamum indicum]	cellular component: cellular anatomical entity (GO:0110165);; molecular function: catalytic activity (GO:0003824)
Ob0236122	4CL-7	LOC111399470	27.9139	1486	28.9641	1546	31.4835	1650	11.9599	608	8.86824	477	9.19425	455	15.9216	814	14.9226	747	10.8978	570	1.41214e-09	-1.15601	down	0.0273525	0.486445	normal	0.00170687	-0.672306	normal	[IQ]	Lipid transport and metabolism;; Secondary metabolites biosynthesis, transport and catabolism	Molecular Function: ligase activity (GO:0016874);;	K01904|4.6e-228|oeu:111367091|K01904 4-coumarate--CoA ligase [EC:6.2.1.12] | (RefSeq) 4-coumarate--CoA ligase-like 9 isoform X1	Ubiquinone and other terpenoid-quinone biosynthesis (ko00130);; Phenylpropanoid biosynthesis (ko00940)	[I]	Lipid transport and metabolism	AMP-binding enzyme	4-coumarate--CoA ligase-like 9 OS=Arabidopsis thaliana OX=3702 GN=4CLL9 PE=1 SV=2	I	Lipid transport and metabolism	4-coumarate--CoA ligase-like 9 [Olea europaea var. sylvestris]	molecular function: catalytic activity (GO:0003824)
Ob0236294	4CL-8	--	47.6546	2468	57.3694	2980	100.737	5135	99.7429	4932	110.827	5791	108.277	5211	61.6978	3067	58.6457	2854	50.6756	2578	0.000493462	1.0261	up	1.1864e-11	-0.888866	normal	0.661953	0.135714	normal	[IQ]	Lipid transport and metabolism;; Secondary metabolites biosynthesis, transport and catabolism	Molecular Function: ligase activity (GO:0016874);;	K01904|1.0e-296|oeu:111412792|K01904 4-coumarate--CoA ligase [EC:6.2.1.12] | (RefSeq) 4-coumarate--CoA ligase 2 isoform X4	Ubiquinone and other terpenoid-quinone biosynthesis (ko00130);; Phenylpropanoid biosynthesis (ko00940)	[I]	Lipid transport and metabolism	AMP-binding enzyme	4-coumarate--CoA ligase 1 OS=Nicotiana tabacum OX=4097 GN=4CL1 PE=2 SV=1	I	Lipid transport and metabolism	4-coumarate-CoA ligase [Olea europaea]	molecular function: catalytic activity (GO:0003824)
Ob0218391	4CL-9	LOC111387309	0.628534	33	1.056	55	1.56843	79	0.325408	16	0	0	0.126539	7	0	0	0.139619	7	0.133978	7	0.0256925	-2.39776	down	--	--	--	0.000773572	-3.14194	down	[IQ]	Lipid transport and metabolism;; Secondary metabolites biosynthesis, transport and catabolism	Molecular Function: 4-coumarate-CoA ligase activity (GO:0016207);;	K01904|9.4e-295|oeu:111387309|K01904 4-coumarate--CoA ligase [EC:6.2.1.12] | (RefSeq) 4-coumarate--CoA ligase 2-like	Ubiquinone and other terpenoid-quinone biosynthesis (ko00130);; Phenylpropanoid biosynthesis (ko00940)	[I]	Lipid transport and metabolism	AMP-binding enzyme	4-coumarate--CoA ligase 1 OS=Nicotiana tabacum OX=4097 GN=4CL1 PE=2 SV=1	I	Lipid transport and metabolism	4-coumarate--CoA ligase 2-like [Olea europaea var. sylvestris]	molecular function: catalytic activity (GO:0003824)
Ob0224589	4CL-10	--	7.27419	390	4.91244	265	4.78204	253	3.67685	189	0.261503	15	0	0	0.430993	23	0.144441	8	0.437885	24	0.366644	-1.68453	normal	--	--	--	5.95868e-16	-3.58709	down	[IQ]	Lipid transport and metabolism;; Secondary metabolites biosynthesis, transport and catabolism	Molecular Function: ligase activity (GO:0016874);;	K01904|4.2e-277|oeu:111367091|K01904 4-coumarate--CoA ligase [EC:6.2.1.12] | (RefSeq) 4-coumarate--CoA ligase-like 9 isoform X1	Ubiquinone and other terpenoid-quinone biosynthesis (ko00130);; Phenylpropanoid biosynthesis (ko00940)	[I]	Lipid transport and metabolism	AMP-binding enzyme	4-coumarate--CoA ligase-like 9 OS=Arabidopsis thaliana OX=3702 GN=4CLL9 PE=1 SV=2	I	Lipid transport and metabolism	4-coumarate:coenzyme A ligase 4 [Fraxinus mandshurica]	molecular function: catalytic activity (GO:0003824)
Ob0251529	DFR-1	LOC111381085	7.86983	250	6.86915	219	6.05856	190	0.165196	6	0.304753	10	0.260029	8	0.458244	14	0.121767	4	0	0	1.94483e-23	-4.33104	down	--	--	--	1.445e-09	-4.70867	down	--	--	Molecular Function: oxidoreductase activity (GO:0016491);; Molecular Function: oxidoreductase activity, acting on the CH-OH group of donors, NAD or NADP as acceptor (GO:0016616);;	K13082|5.5e-43|ini:109177619|K13082 bifunctional dihydroflavonol 4-reductase/flavanone 4-reductase [EC:1.1.1.219 1.1.1.234] | (RefSeq) DFR-B, DFRB; dihydroflavonol 4-reductase-like	Flavonoid biosynthesis (ko00941)	[V]	Defense mechanisms	3-beta hydroxysteroid dehydrogenase/isomerase family	Dihydroflavonol 4-reductase OS=Gerbera hybrida OX=18101 GN=DFR PE=2 SV=1	V	Defense mechanisms	dihydroflavonol 4-reductase-like [Olea europaea var. sylvestris]	molecular function: catalytic activity (GO:0003824);; biological process: metabolic process (GO:0008152)
Ob0218239	HCT-8	LOC111404591	31.2881	1078	57.7885	1998	32.8766	1116	11.9218	393	18.0116	627	15.8177	507	25.2918	837	11.247	365	16.8655	571	0.00101017	-1.01527	down	0.451875	0.23635	normal	0.0409901	-0.780385	normal	--	--	Molecular Function: transferase activity, transferring acyl groups other than amino-acyl groups (GO:0016747);;	K13065|1.3e-122|oeu:111404591|K13065 shikimate O-hydroxycinnamoyltransferase [EC:2.3.1.133] | (RefSeq) spermidine hydroxycinnamoyl transferase-like	Phenylpropanoid biosynthesis (ko00940);; Flavonoid biosynthesis (ko00941);; Stilbenoid, diarylheptanoid and gingerol biosynthesis (ko00945)	--	--	Transferase family	Spermidine hydroxycinnamoyl transferase OS=Arabidopsis thaliana OX=3702 GN=SHT PE=1 SV=1	S	Function unknown	spermidine hydroxycinnamoyl transferase-like [Olea europaea var. sylvestris]	molecular function: catalytic activity (GO:0003824)
Ob0210706	ANS-1	LOC111403244	4.14999	142	6.98658	240	20.7784	699	5.33798	175	0	0	0.096983	4	0.12177	4	1.38403	45	0.059394	2	0.307948	-2.144	normal	--	--	--	8.4598e-05	-3.94611	down	[Q]	Secondary metabolites biosynthesis, transport and catabolism	Molecular Function: oxidoreductase activity (GO:0016491);; Molecular Function: metal ion binding (GO:0046872);;	K05277|8.2e-69|mdm:103437327|K05277 anthocyanidin synthase [EC:1.14.20.4] | (RefSeq) leucoanthocyanidin dioxygenase-like	Flavonoid biosynthesis (ko00941)	[QR]	Secondary metabolites biosynthesis, transport and catabolism;; General function prediction only	2OG-Fe(II) oxygenase superfamily	Probable 2-oxoglutarate-dependent dioxygenase At3g111800 OS=Arabidopsis thaliana OX=3702 GN=At3g11180 PE=2 SV=1	Q	Secondary metabolites biosynthesis, transport and catabolism	probable 2-oxoglutarate-dependent dioxygenase At3g111800 [Olea europaea var. sylvestris]	molecular function: catalytic activity (GO:0003824);; molecular function: binding (GO:0005488)
Ob0246877	CHI	LOC111374987	15.4593	873	7.44999	422	16.2903	906	0.834274	45	0.353038	21	0.563238	30	0.658394	36	0.481478	26	0.324817	19	2.10924e-21	-4.06401	down	0.672386	-0.231549	normal	1.3192e-24	-4.29897	down	--	--	Molecular Function: calcium ion binding (GO:0005509);; Cellular Component: integral component of membrane (GO:0016021);;	K01859|1.0e-209|sita:101771169|K01859 chalcone isomerase [EC:5.5.1.6] | (RefSeq) vacuolar-sorting receptor 1	Flavonoid biosynthesis (ko00941)	--	--	PA domain	Vacuolar-sorting receptor 6 OS=Arabidopsis thaliana OX=3702 GN=VSR6 PE=2 SV=3	T	Signal transduction mechanisms	vacuolar-sorting receptor 6-like [Olea europaea var. sylvestris]	molecular function: binding (GO:0005488);; cellular component: cellular anatomical entity (GO:0110165)
Ob0200822	HCT-9	LOC111368470	524.453	22412	588.037	25208	833.547	35070	350.082	14288	381.583	16456	448.058	17797	183.446	7525	111.228	4467	214.537	9006	0.149366	-0.325816	normal	3.61697e-07	-1.20423	down	3.52646e-07	-1.53275	down	--	--	Molecular Function: transferase activity, transferring acyl groups other than amino-acyl groups (GO:0016747);;	K13065|2.2e-252|oeu:111368470|K13065 shikimate O-hydroxycinnamoyltransferase [EC:2.3.1.133] | (RefSeq) spermidine hydroxycinnamoyl transferase-like	Phenylpropanoid biosynthesis (ko00940);; Flavonoid biosynthesis (ko00941);; Stilbenoid, diarylheptanoid and gingerol biosynthesis (ko00945)	--	--	Transferase family	Spermidine hydroxycinnamoyl transferase OS=Arabidopsis thaliana OX=3702 GN=SHT PE=1 SV=1	S	Function unknown	spermidine hydroxycinnamoyl transferase-like [Olea europaea var. sylvestris]	molecular function: catalytic activity (GO:0003824)
Ob0226729	HCT-1	LOC111396711	0.320997	13	0.526172	22	0.24566	10	2.67266	104	0.582812	24	0.133304	6	2.74129	107	4.62608	176	3.10414	124	--	--	--	0.0367168	1.6144	up	4.10667e-15	3.6386	up	--	--	Molecular Function: transferase activity, transferring acyl groups other than amino-acyl groups (GO:0016747);;	K13065|3.3e-170|oeu:111397779|K13065 shikimate O-hydroxycinnamoyltransferase [EC:2.3.1.133] | (RefSeq) pelargonidin 3-O-(6-caffeoylglucoside) 5-O-(6-O-malonylglucoside) 4'''-malonyltransferase-like	Phenylpropanoid biosynthesis (ko00940);; Flavonoid biosynthesis (ko00941);; Stilbenoid, diarylheptanoid and gingerol biosynthesis (ko00945)	--	--	Transferase family	Pelargonidin 3-O-(6-caffeoylglucoside) 5-O-(6-O-malonylglucoside) 4'''-malonyltransferase OS=Salvia splendens OX=180675 PE=1 SV=1	S	Function unknown	pelargonidin 3-O-(6-caffeoylglucoside) 5-O-(6-O-malonylglucoside) 4'''-malonyltransferase-like [Olea europaea var. sylvestris]	molecular function: catalytic activity (GO:0003824)
Ob0218221	HCT-10	LOC111404589	58.3348	2482	116.286	4963	57.4146	2405	5.16004	210	3.83607	165	6.04127	239	3.73245	153	2.54187	102	5.03691	211	6.02015e-26	-3.54815	down	0.211317	-0.400217	normal	1.5946e-26	-3.95295	down	--	--	Molecular Function: transferase activity, transferring acyl groups other than amino-acyl groups (GO:0016747);;	K13065|2.2e-212|oeu:111404589|K13065 shikimate O-hydroxycinnamoyltransferase [EC:2.3.1.133] | (RefSeq) spermidine hydroxycinnamoyl transferase-like	Phenylpropanoid biosynthesis (ko00940);; Flavonoid biosynthesis (ko00941);; Stilbenoid, diarylheptanoid and gingerol biosynthesis (ko00945)	--	--	Transferase family	Spermidine hydroxycinnamoyl transferase OS=Arabidopsis thaliana OX=3702 GN=SHT PE=1 SV=1	S	Function unknown	spermidine hydroxycinnamoyl transferase-like [Olea europaea var. sylvestris]	molecular function: catalytic activity (GO:0003824)
Ob0219791	ANS	LOC111399342	2.17148	75	2.02633	70	2.49666	85	7.4125	244	4.68724	163	4.91997	158	1.66554	55	1.34477	44	0.80084	28	9.75488e-08	1.74619	up	7.93143e-09	-2.13446	down	0.367185	-0.390587	normal	[Q]	Secondary metabolites biosynthesis, transport and catabolism	Molecular Function: oxidoreductase activity (GO:0016491);; Molecular Function: metal ion binding (GO:0046872);;	K05277|2.4e-68|dzi:111315491|K05277 anthocyanidin synthase [EC:1.14.20.4] | (RefSeq) leucoanthocyanidin dioxygenase-like	Flavonoid biosynthesis (ko00941)	[QR]	Secondary metabolites biosynthesis, transport and catabolism;; General function prediction only	non-haem dioxygenase in morphine synthesis N-terminal	Probable 2-oxoglutarate-dependent dioxygenase At5g05600 OS=Arabidopsis thaliana OX=3702 GN=At5g05600 PE=2 SV=1	Q	Secondary metabolites biosynthesis, transport and catabolism	probable 2-oxoglutarate-dependent dioxygenase At5g05600 [Olea europaea var. sylvestris]	molecular function: catalytic activity (GO:0003824);; molecular function: binding (GO:0005488)
Ob0213876	CoAOMT	LOC111366375	31.3209	567	13.8853	252	33.446	596	233.53	4033	355.61	6490	381.307	6410	67.2763	1168	57.0444	970	105.603	1876	3.19822e-31	4.02499	up	3.44477e-15	-2.07275	down	3.22269e-07	1.94955	up	[R]	General function prediction only	Molecular Function: O-methyltransferase activity (GO:0008171);; Molecular Function: S-adenosylmethionine-dependent methyltransferase activity (GO:0008757);;	K00588|8.1e-92|oeu:111366375|K00588 caffeoyl-CoA O-methyltransferase [EC:2.1.1.104] | (RefSeq) probable caffeoyl-CoA O-methyltransferase At4g26220	Phenylpropanoid biosynthesis (ko00940);; Flavonoid biosynthesis (ko00941);; Stilbenoid, diarylheptanoid and gingerol biosynthesis (ko00945)	[Q]	Secondary metabolites biosynthesis, transport and catabolism	O-methyltransferase	Probable caffeoyl-CoA O-methyltransferase At4g26220 OS=Arabidopsis thaliana OX=3702 GN=At4g26220 PE=2 SV=1	Q	Secondary metabolites biosynthesis, transport and catabolism	probable caffeoyl-CoA O-methyltransferase At4g26220 [Olea europaea var. sylvestris]	molecular function: catalytic activity (GO:0003824)
Ob0226678	CoAOMT-1	--	677.438	15861	638.28	14992	784.798	18091	287.463	6428	340.093	8036	457.404	9954	104.587	2351	90.5536	1993	83.1591	1913	0.00884971	-0.554465	normal	1.36991e-22	-1.95152	down	3.18619e-46	-2.50793	down	[R]	General function prediction only	Molecular Function: O-methyltransferase activity (GO:0008171);; Biological Process: methylation (GO:0032259);;	K00588|1.4e-120|zju:107406993|K00588 caffeoyl-CoA O-methyltransferase [EC:2.1.1.104] | (RefSeq) caffeoyl-CoA O-methyltransferase	Phenylpropanoid biosynthesis (ko00940);; Flavonoid biosynthesis (ko00941);; Stilbenoid, diarylheptanoid and gingerol biosynthesis (ko00945)	[Q]	Secondary metabolites biosynthesis, transport and catabolism	O-methyltransferase	Caffeoyl-CoA O-methyltransferase OS=Populus tremuloides OX=3693 PE=2 SV=1	Q	Secondary metabolites biosynthesis, transport and catabolism	Caffeoyl-CoA O-methyltransferase [Actinidia chinensis var. chinensis]	molecular function: catalytic activity (GO:0003824);; biological process: metabolic process (GO:0008152)
Ob0252019	FLS	LOC111403802	1.3632	96	0.879863	62	1.02923	72	13.8713	930	13.4434	952	13.4178	875	15.06	1014	15.3735	1014	14.5617	1004	3.35843e-79	4.03335	up	0.171141	0.151403	normal	4.43484e-86	4.18192	up	[Q]	Secondary metabolites biosynthesis, transport and catabolism	Molecular Function: oxidoreductase activity (GO:0016491);; Molecular Function: metal ion binding (GO:0046872);;	K05278|5.8e-45|fve:101296827|K05278 flavonol synthase [EC:1.14.20.6] | (RefSeq) flavonol synthase/flavanone 3-hydroxylase-like	Flavonoid biosynthesis (ko00941)	[QR]	Secondary metabolites biosynthesis, transport and catabolism;; General function prediction only	2OG-Fe(II) oxygenase superfamily	Codeine O-demethylase OS=Papaver somniferum OX=3469 GN=CODM PE=1 SV=1	Q	Secondary metabolites biosynthesis, transport and catabolism	codeine O-demethylase-like [Olea europaea var. sylvestris]	molecular function: catalytic activity (GO:0003824);; molecular function: binding (GO:0005488)
Ob0215530	HCT-2	LOC111390866	31.5964	1291	36.0807	1478	23.4967	945	11.5931	453	9.93229	410	6.43538	245	16.4848	647	26.6534	1023	25.8657	1038	6.6054e-06	-1.29843	down	1.74854e-06	1.30304	up	0.99856	0.000471556	normal	--	--	Molecular Function: transferase activity, transferring acyl groups other than amino-acyl groups (GO:0016747);;	K13065|2.4e-22|ghi:107903267|K13065 shikimate O-hydroxycinnamoyltransferase [EC:2.3.1.133] | (RefSeq) shikimate O-hydroxycinnamoyltransferase-like	Phenylpropanoid biosynthesis (ko00940);; Flavonoid biosynthesis (ko00941);; Stilbenoid, diarylheptanoid and gingerol biosynthesis (ko00945)	--	--	Transferase family	Protein ECERIFERUM 26-like OS=Arabidopsis thaliana OX=3702 GN=CER26L PE=2 SV=1	S	Function unknown	protein ECERIFERUM 26-like [Olea europaea var. sylvestris]	molecular function: catalytic activity (GO:0003824)
Ob0235922	HCT-3	LOC111390675	12.2484	405	8.1589	271	15.6809	510	0	0	0	0	0	0	0.587817	19	0.533792	17	0	0	1.31838e-17	-10.6255	down	--	--	--	8.04585e-09	-4.56057	down	--	--	Molecular Function: transferase activity, transferring acyl groups other than amino-acyl groups (GO:0016747);;	K13065|7.2e-147|oeu:111390675|K13065 shikimate O-hydroxycinnamoyltransferase [EC:2.3.1.133] | (RefSeq) spermidine hydroxycinnamoyl transferase	Phenylpropanoid biosynthesis (ko00940);; Flavonoid biosynthesis (ko00941);; Stilbenoid, diarylheptanoid and gingerol biosynthesis (ko00945)	--	--	Transferase family	Spermidine hydroxycinnamoyl transferase OS=Arabidopsis thaliana OX=3702 GN=SHT PE=1 SV=1	S	Function unknown	spermidine hydroxycinnamoyl transferase [Olea europaea var. sylvestris]	molecular function: catalytic activity (GO:0003824)
Ob0245958	C3'H	LOC111391169	235.986	7300	170.02	5276	490.78	14946	87.1157	2574	99.6984	3112	117.437	3377	42.1655	1252	45.526	1324	64.0161	1945	0.00179642	-1.16518	down	2.898e-07	-0.999264	normal	3.23327e-08	-2.16707	down	--	--	Molecular Function: monooxygenase activity (GO:0004497);; Molecular Function: iron ion binding (GO:0005506);; Molecular Function: oxidoreductase activity, acting on paired donors, with incorporation or reduction of molecular oxygen (GO:0016705);; Molecular Function: heme binding (GO:0020037);;	K09754|1.6e-159|oeu:111391169|K09754 5-O-(4-coumaroyl)-D-quinate 3'-monooxygenase [EC:1.14.14.96] | (RefSeq) cytochrome P450 98A3-like	Phenylpropanoid biosynthesis (ko00940);; Flavonoid biosynthesis (ko00941);; Stilbenoid, diarylheptanoid and gingerol biosynthesis (ko00945)	[Q]	Secondary metabolites biosynthesis, transport and catabolism	Cytochrome P450	Cytochrome P450 98A3 OS=Arabidopsis thaliana OX=3702 GN=CYP98A3 PE=1 SV=1	Q	Secondary metabolites biosynthesis, transport and catabolism	cytochrome P450 98A3-like [Olea europaea var. sylvestris]	molecular function: catalytic activity (GO:0003824);; biological process: metabolic process (GO:0008152);; molecular function: binding (GO:0005488)
Ob0249907	HCT-21	LOC111386774	2.03453	74	5.82039	211	2.30288	82	0	0	0.11018	5	0	0	0	0	0	0	0	0	3.9157e-08	-5.78078	down	--	--	--	5.9197e-11	-8.92033	down	--	--	Biological Process: wax biosynthetic process (GO:0010025);; Molecular Function: transferase activity, transferring acyl groups other than amino-acyl groups (GO:0016747);; Biological Process: long-chain fatty acid biosynthetic process (GO:0042759);;	K13065|2.2e-11|jre:108979112|K13065 shikimate O-hydroxycinnamoyltransferase [EC:2.3.1.133] | (RefSeq) spermidine hydroxycinnamoyl transferase-like	Phenylpropanoid biosynthesis (ko00940);; Flavonoid biosynthesis (ko00941);; Stilbenoid, diarylheptanoid and gingerol biosynthesis (ko00945)	--	--	Transferase family	Protein ECERIFERUM 26-like OS=Arabidopsis thaliana OX=3702 GN=CER26L PE=2 SV=1	S	Function unknown	protein ECERIFERUM 26-like [Olea europaea var. sylvestris]	biological process: metabolic process (GO:0008152);; molecular function: catalytic activity (GO:0003824);; biological process: cellular process (GO:0009987)
Ob0231998	HCT-11	LOC111379250	114.512	5003	123.043	5393	104.519	4496	15.582	651	16.1826	714	20.5486	835	9.99946	420	13.1256	539	14.4716	621	7.08569e-43	-2.30746	down	0.0157958	-0.471933	normal	2.07306e-54	-2.78269	down	--	--	Molecular Function: transferase activity, transferring acyl groups other than amino-acyl groups (GO:0016747);;	K13065|1.4e-25|gab:108458439|K13065 shikimate O-hydroxycinnamoyltransferase [EC:2.3.1.133] | (RefSeq) shikimate O-hydroxycinnamoyltransferase-like isoform X1	Phenylpropanoid biosynthesis (ko00940);; Flavonoid biosynthesis (ko00941);; Stilbenoid, diarylheptanoid and gingerol biosynthesis (ko00945)	--	--	Transferase family	--	S	Function unknown	protein ECERIFERUM 2-like [Olea europaea var. sylvestris]	molecular function: catalytic activity (GO:0003824)
Ob0218286	HCT-22	LOC111403793	5.1359	220	12.6945	546	4.32418	183	0.494358	21	1.00033	44	1.36981	55	1.15994	48	0.524579	22	1.30222	55	4.95332e-06	-2.53315	down	0.909237	0.0633277	normal	5.90842e-06	-2.47242	down	--	--	Molecular Function: transferase activity, transferring acyl groups other than amino-acyl groups (GO:0016747);;	K13065|1.3e-175|oeu:111403793|K13065 shikimate O-hydroxycinnamoyltransferase [EC:2.3.1.133] | (RefSeq) spermidine hydroxycinnamoyl transferase-like	Phenylpropanoid biosynthesis (ko00940);; Flavonoid biosynthesis (ko00941);; Stilbenoid, diarylheptanoid and gingerol biosynthesis (ko00945)	--	--	Transferase family	Spermidine hydroxycinnamoyl transferase OS=Arabidopsis thaliana OX=3702 GN=SHT PE=1 SV=1	S	Function unknown	spermidine hydroxycinnamoyl transferase-like [Olea europaea var. sylvestris]	molecular function: catalytic activity (GO:0003824)
Ob0238653	FLS-1	LOC111409090	0.982657	33	3.67484	124	2.28217	76	0.293387	10	0.93097	32	0.706081	22	0.272628	9	0.574702	19	0.098881	4	0.0412637	-1.43528	down	--	--	--	0.00236317	-2.39839	down	[K]	Transcription	Molecular Function: nucleic acid binding (GO:0003676);; Molecular Function: zinc ion binding (GO:0008270);;	K05278|6.6e-31|oeu:111409089|K05278 flavonol synthase [EC:1.14.20.6] | (RefSeq) flavonol synthase/flavanone 3-hydroxylase-like	Flavonoid biosynthesis (ko00941)	[QR]	Secondary metabolites biosynthesis, transport and catabolism;; General function prediction only	'Cold-shock' DNA-binding domain	Flavonol synthase/flavanone 3-hydroxylase OS=Petunia hybrida OX=4102 GN=FL PE=2 SV=1	J	Translation, ribosomal structure and biogenesis	cold shock protein 2-like [Olea europaea var. sylvestris]	molecular function: binding (GO:0005488)
Ob0231192	DFR	--	216.685	7095	590.473	19393	289.942	9346	77.087	2411	108.858	3597	144.193	4388	102.155	3211	90.1994	2776	35.0336	1127	0.000573635	-1.33794	down	0.159693	-0.520897	normal	9.46459e-05	-1.85955	down	[M]	Cell wall/membrane/envelope biogenesis	Molecular Function: catalytic activity (GO:0003824);; Cellular Component: integral component of membrane (GO:0016021);;	K13082|1.3e-153|sind:105165774|K13082 bifunctional dihydroflavonol 4-reductase/flavanone 4-reductase [EC:1.1.1.219 1.1.1.234] | (RefSeq) LOW QUALITY PROTEIN: dihydroflavonol 4-reductase	Flavonoid biosynthesis (ko00941)	[V]	Defense mechanisms	NAD dependent epimerase/dehydratase family	Dihydroflavonol 4-reductase OS=Antirrhinum majus OX=4151 GN=DFRA PE=2 SV=1	V	Defense mechanisms	dihydroflavonol reductase [Forsythia x intermedia]	molecular function: catalytic activity (GO:0003824);; cellular component: cellular anatomical entity (GO:0110165)
Ob0213357	HCT-12	LOC111375382	96.5135	3987	71.9811	2983	141.556	5757	255.276	10070	213.376	8895	283.436	10882	157.733	6254	175.092	6797	118.487	4808	7.08547e-10	1.67639	up	0.000118126	-0.726383	normal	0.0013609	0.947829	normal	--	--	Cellular Component: cytosol (GO:0005829);; Biological Process: lignin biosynthetic process (GO:0009809);; Biological Process: positive regulation of flavonoid biosynthetic process (GO:0009963);; Biological Process: auxin homeostasis (GO:0010252);; Cellular Component: membrane (GO:0016020);; Molecular Function: shikimate O-hydroxycinnamoyltransferase activity (GO:0047172);; Molecular Function: qui…	K13065|3.3e-242|oeu:111375382|K13065 shikimate O-hydroxycinnamoyltransferase [EC:2.3.1.133] | (RefSeq) shikimate O-hydroxycinnamoyltransferase isoform X1	Phenylpropanoid biosynthesis (ko00940);; Flavonoid biosynthesis (ko00941);; Stilbenoid, diarylheptanoid and gingerol biosynthesis (ko00945)	--	--	Transferase family	Shikimate O-hydroxycinnamoyltransferase OS=Nicotiana tabacum OX=4097 GN=HST PE=1 SV=1	S	Function unknown	shikimate O-hydroxycinnamoyltransferase isoform X1 [Olea europaea var. sylvestris]	cellular component: cellular anatomical entity (GO:0110165);; biological process: metabolic process (GO:0008152);; biological process: cellular process (GO:0009987);; biological process: biological regulation (GO:0065007);; molecular function: catalytic activity (GO:0003824)
Ob0202790	F3H	LOC111401282	46.2185	1646	141.755	5062	121.526	4259	2.92969	100	5.75085	207	7.47338	248	1.09339	38	0.420121	15	1.51178	53	2.76325e-17	-3.86605	down	2.2423e-06	-2.3876	down	4.61995e-35	-6.25581	down	[Q]	Secondary metabolites biosynthesis, transport and catabolism	Molecular Function: naringenin 3-dioxygenase activity (GO:0045486);; Molecular Function: metal ion binding (GO:0046872);;	K00475|9.7e-190|oeu:111401282|K00475 naringenin 3-dioxygenase [EC:1.14.11.9] | (RefSeq) flavanone 3-dioxygenase-like	Flavonoid biosynthesis (ko00941)	[QR]	Secondary metabolites biosynthesis, transport and catabolism;; General function prediction only	2OG-Fe(II) oxygenase superfamily	Flavanone 3-dioxygenase OS=Petroselinum crispum OX=4043 GN=FHT PE=1 SV=1	Q	Secondary metabolites biosynthesis, transport and catabolism	flavanone 3-dioxygenase-like [Olea europaea var. sylvestris]	molecular function: catalytic activity (GO:0003824);; biological process: metabolic process (GO:0008152);; molecular function: binding (GO:0005488)
Ob0215749	HCT-4	LOC111396707	57.6458	2371	59.7256	2464	67.741	2743	12.2927	483	21.1983	880	28.827	1102	5.4569	216	7.04208	273	5.20404	211	0.000126006	-1.17319	down	5.98049e-09	-1.80281	down	1.91961e-53	-2.97788	down	--	--	Molecular Function: 2-phenylethanol acetyltransferase activity (GO:0102387);;	K13065|1.7e-105|oeu:111397779|K13065 shikimate O-hydroxycinnamoyltransferase [EC:2.3.1.133] | (RefSeq) pelargonidin 3-O-(6-caffeoylglucoside) 5-O-(6-O-malonylglucoside) 4'''-malonyltransferase-like	Phenylpropanoid biosynthesis (ko00940);; Flavonoid biosynthesis (ko00941);; Stilbenoid, diarylheptanoid and gingerol biosynthesis (ko00945)	--	--	Transferase family	Pelargonidin 3-O-(6-caffeoylglucoside) 5-O-(6-O-malonylglucoside) 4'''-malonyltransferase OS=Salvia splendens OX=180675 PE=1 SV=1	S	Function unknown	pelargonidin 3-O-(6-caffeoylglucoside) 5-O-(6-O-malonylglucoside) 4'''-malonyltransferase-like [Olea europaea var. sylvestris]	molecular function: catalytic activity (GO:0003824)
Ob0226781	CHS-1	LOC111410102	7.55805	277	7.12852	263	4.80365	174	35.6871	1249	44.3663	1641	37.5043	1278	28.6306	1007	16.4573	567	18.3577	661	7.93966e-41	2.99314	up	0.000293723	-0.876855	normal	1.57198e-11	2.11466	up	[Q]	Secondary metabolites biosynthesis, transport and catabolism	Biological Process: biosynthetic process (GO:0009058);; Molecular Function: transferase activity, transferring acyl groups other than amino-acyl groups (GO:0016747);;	K00660|2.9e-88|mus:103972472|K00660 chalcone synthase [EC:2.3.1.74] | (RefSeq) chalcone synthase 2-like	Flavonoid biosynthesis (ko00941);; Circadian rhythm - plant (ko04712)	--	--	Chalcone and stilbene synthases, N-terminal domain	Type III polyketide synthase B OS=Arabidopsis thaliana OX=3702 GN=PKSB PE=1 SV=1	I	Lipid transport and metabolism	type III polyketide synthase B [Olea europaea var. sylvestris]	biological process: metabolic process (GO:0008152);; molecular function: catalytic activity (GO:0003824)
Ob0215748	HCT-13	LOC111396707	39.6982	1633	11.1915	462	52.8852	2141	2.90433	115	3.75404	156	2.27723	88	1.16122	46	5.03767	195	4.23083	171	5.05357e-10	-3.12792	down	0.670596	0.212759	normal	2.17782e-06	-2.91824	down	--	--	Molecular Function: 2-phenylethanol acetyltransferase activity (GO:0102387);;	K13065|2.0e-109|oeu:111397779|K13065 shikimate O-hydroxycinnamoyltransferase [EC:2.3.1.133] | (RefSeq) pelargonidin 3-O-(6-caffeoylglucoside) 5-O-(6-O-malonylglucoside) 4'''-malonyltransferase-like	Phenylpropanoid biosynthesis (ko00940);; Flavonoid biosynthesis (ko00941);; Stilbenoid, diarylheptanoid and gingerol biosynthesis (ko00945)	--	--	Transferase family	Pelargonidin 3-O-(6-caffeoylglucoside) 5-O-(6-O-malonylglucoside) 4'''-malonyltransferase OS=Salvia splendens OX=180675 PE=1 SV=1	S	Function unknown	pelargonidin 3-O-(6-caffeoylglucoside) 5-O-(6-O-malonylglucoside) 4'''-malonyltransferase-like [Olea europaea var. sylvestris]	molecular function: catalytic activity (GO:0003824)
Ob0251027	CHI-2	--	637.556	14017	1204.18	26558	1040.29	22518	13.833	291	56.2241	1248	51.4259	1051	7.89954	167	2.60785	54	9.51737	206	2.08653e-19	-4.17456	down	0.00067047	-2.59018	down	1.89109e-52	-6.76541	down	--	--	Molecular Function: intramolecular lyase activity (GO:0016872);;	K01859|3.3e-87|vvi:100233078|K01859 chalcone isomerase [EC:5.5.1.6] | (RefSeq) CHI, CHI1, CHI2; chalcone isomerase	Flavonoid biosynthesis (ko00941)	--	--	Chalcone-flavanone isomerase	Chalcone--flavonone isomerase OS=Camellia sinensis OX=4442 GN=CHI PE=2 SV=2	S	Function unknown	chalcone isomerase [Osmanthus fragrans]	molecular function: catalytic activity (GO:0003824)
Ob0247175	CHI-1	LOC111392957	64.2987	3825	58.8434	3512	112.163	6569	155.756	8849	194.212	11658	188.927	10446	199.256	11377	170.652	9540	189.581	11077	1.06921e-08	1.59125	up	0.647216	0.0628516	normal	4.44011e-09	1.65238	up	--	--	Molecular Function: calcium ion binding (GO:0005509);; Cellular Component: integral component of membrane (GO:0016021);;	K01859|1.9e-310|sita:101771169|K01859 chalcone isomerase [EC:5.5.1.6] | (RefSeq) vacuolar-sorting receptor 1	Flavonoid biosynthesis (ko00941)	--	--	PA domain	Vacuolar-sorting receptor 2 OS=Arabidopsis thaliana OX=3702 GN=VSR2 PE=2 SV=1	T	Signal transduction mechanisms	vacuolar-sorting receptor 1-like isoform X1 [Olea europaea var. sylvestris]	molecular function: binding (GO:0005488);; cellular component: cellular anatomical entity (GO:0110165)
Ob0204113	DFR-2	LOC111373872	4.9999	169	6.24221	211	4.7932	159	0.434694	14	0	0	0	0	0	0	0.048218	2	0	0	1.66692e-05	-4.80039	down	--	--	--	2.92784e-12	-7.61468	down	[M]	Cell wall/membrane/envelope biogenesis	Molecular Function: catalytic activity (GO:0003824);;	K13082|1.1e-70|mesc:110605890|K13082 bifunctional dihydroflavonol 4-reductase/flavanone 4-reductase [EC:1.1.1.219 1.1.1.234] | (RefSeq) dihydroflavonol 4-reductase-like	Flavonoid biosynthesis (ko00941)	[V]	Defense mechanisms	NAD dependent epimerase/dehydratase family	Putative anthocyanidin reductase OS=Ginkgo biloba OX=3311 PE=2 SV=1	V	Defense mechanisms	putative anthocyanidin reductase [Olea europaea var. sylvestris]	molecular function: catalytic activity (GO:0003824)
Ob0251528	DFR-3	LOC111381085	5.64825	181	5.65918	182	4.8675	154	0	0	0.249352	9	0	0	0.419402	13	0	0	0	0	4.31972e-09	-5.43282	down	--	--	--	1.26451e-05	-4.82382	down	[M]	Cell wall/membrane/envelope biogenesis	Molecular Function: oxidoreductase activity (GO:0016491);; Molecular Function: oxidoreductase activity, acting on the CH-OH group of donors, NAD or NADP as acceptor (GO:0016616);;	K13082|1.8e-49|ini:109177619|K13082 bifunctional dihydroflavonol 4-reductase/flavanone 4-reductase [EC:1.1.1.219 1.1.1.234] | (RefSeq) DFR-B, DFRB; dihydroflavonol 4-reductase-like	Flavonoid biosynthesis (ko00941)	[V]	Defense mechanisms	NAD dependent epimerase/dehydratase family	Dihydroflavonol 4-reductase OS=Gerbera hybrida OX=18101 GN=DFR PE=2 SV=1	V	Defense mechanisms	dihydroflavonol 4-reductase-like [Olea europaea var. sylvestris]	molecular function: catalytic activity (GO:0003824);; biological process: metabolic process (GO:0008152)
Ob0240315	CHS	--	1458.11	54261	2627.61	98090	1877.6	68791	174.975	6219	489.636	18388	532.015	18402	62.9694	2250	51.0775	1787	89.2072	3261	1.61714e-06	-1.92233	down	2.5439e-12	-2.55147	down	8.2067e-52	-4.47559	down	[Q]	Secondary metabolites biosynthesis, transport and catabolism	Biological Process: biosynthetic process (GO:0009058);; Molecular Function: transferase activity, transferring acyl groups other than amino-acyl groups (GO:0016747);;	K00660|9.8e-217|oeu:111379443|K00660 chalcone synthase [EC:2.3.1.74] | (RefSeq) chalcone synthase J-like	Flavonoid biosynthesis (ko00941);; Circadian rhythm - plant (ko04712)	--	--	Chalcone and stilbene synthases, N-terminal domain	Chalcone synthase OS=Perilla frutescens OX=48386 GN=CHS PE=2 SV=1	H	Coenzyme transport and metabolism	chalcone synthase [Osmanthus fragrans]	biological process: metabolic process (GO:0008152);; molecular function: catalytic activity (GO:0003824)
Ob0215775	HCT-5	LOC111396707	4.87189	201	1.8585	77	7.94119	322	0.358245	15	0.340159	15	0.203754	8	0.270793	11	0.750638	30	1.37063	56	2.08296e-08	-3.54721	down	--	--	--	0.00154252	-2.20066	down	--	--	Molecular Function: 2-phenylethanol acetyltransferase activity (GO:0102387);;	K13065|4.4e-109|oeu:111397779|K13065 shikimate O-hydroxycinnamoyltransferase [EC:2.3.1.133] | (RefSeq) pelargonidin 3-O-(6-caffeoylglucoside) 5-O-(6-O-malonylglucoside) 4'''-malonyltransferase-like	Phenylpropanoid biosynthesis (ko00940);; Flavonoid biosynthesis (ko00941);; Stilbenoid, diarylheptanoid and gingerol biosynthesis (ko00945)	--	--	Transferase family	Pelargonidin 3-O-(6-caffeoylglucoside) 5-O-(6-O-malonylglucoside) 4'''-malonyltransferase OS=Salvia splendens OX=180675 PE=1 SV=1	S	Function unknown	pelargonidin 3-O-(6-caffeoylglucoside) 5-O-(6-O-malonylglucoside) 4'''-malonyltransferase-like [Olea europaea var. sylvestris]	molecular function: catalytic activity (GO:0003824)
Ob0202807	F3H-1	--	42.0023	1496	125.451	4480	108.621	3807	3.69977	126	7.24907	261	8.18187	271	1.35827	47	0.379663	13	1.69616	60	3.63045e-15	-3.45837	down	2.56413e-06	-2.45144	down	9.54508e-28	-5.91191	down	[Q]	Secondary metabolites biosynthesis, transport and catabolism	Molecular Function: naringenin 3-dioxygenase activity (GO:0045486);; Molecular Function: metal ion binding (GO:0046872);;	K00475|4.1e-188|oeu:111401282|K00475 naringenin 3-dioxygenase [EC:1.14.11.9] | (RefSeq) flavanone 3-dioxygenase-like	Flavonoid biosynthesis (ko00941)	[QR]	Secondary metabolites biosynthesis, transport and catabolism;; General function prediction only	2OG-Fe(II) oxygenase superfamily	Flavanone 3-dioxygenase OS=Petroselinum crispum OX=4043 GN=FHT PE=1 SV=1	Q	Secondary metabolites biosynthesis, transport and catabolism	flavanone 3-hydroxylase [Osmanthus fragrans]	molecular function: catalytic activity (GO:0003824);; biological process: metabolic process (GO:0008152);; molecular function: binding (GO:0005488)
Ob0213762	HCT-14	LOC111404028	0	0	0	0	0	0	11.6286	507	9.43199	434	10.3839	441	7.53661	330	2.33712	101	7.68708	345	2.05152e-22	11.7404	up	0.0375876	-0.828702	normal	8.38716e-17	10.908	up	--	--	Molecular Function: transferase activity, transferring acyl groups other than amino-acyl groups (GO:0016747);;	K13065|1.0e-34|pxb:103945376|K13065 shikimate O-hydroxycinnamoyltransferase [EC:2.3.1.133] | (RefSeq) shikimate O-hydroxycinnamoyltransferase-like	Phenylpropanoid biosynthesis (ko00940);; Flavonoid biosynthesis (ko00941);; Stilbenoid, diarylheptanoid and gingerol biosynthesis (ko00945)	--	--	Transferase family	Fatty alcohol:caffeoyl-CoA acyltransferase OS=Arabidopsis thaliana OX=3702 GN=FACT PE=2 SV=1	S	Function unknown	shikimate O-hydroxycinnamoyltransferase-like [Olea europaea var. sylvestris]	molecular function: catalytic activity (GO:0003824)
Ob0230359	HCT-15	LOC111375382	2.37553	97	6.96445	283	4.7566	190	2.15329	84	1.82995	75	2.59153	98	1.84693	72	1.02617	40	0.683096	28	0.130183	-0.702232	normal	0.0553044	-0.856902	normal	0.00532875	-1.56013	down	--	--	Cellular Component: cytosol (GO:0005829);; Biological Process: lignin biosynthetic process (GO:0009809);; Biological Process: positive regulation of flavonoid biosynthetic process (GO:0009963);; Biological Process: auxin homeostasis (GO:0010252);; Cellular Component: membrane (GO:0016020);; Molecular Function: shikimate O-hydroxycinnamoyltransferase activity (GO:0047172);; Molecular Function: qui…	K13065|1.5e-239|oeu:111375382|K13065 shikimate O-hydroxycinnamoyltransferase [EC:2.3.1.133] | (RefSeq) shikimate O-hydroxycinnamoyltransferase isoform X1	Phenylpropanoid biosynthesis (ko00940);; Flavonoid biosynthesis (ko00941);; Stilbenoid, diarylheptanoid and gingerol biosynthesis (ko00945)	--	--	Transferase family	Shikimate O-hydroxycinnamoyltransferase OS=Nicotiana tabacum OX=4097 GN=HST PE=1 SV=1	S	Function unknown	shikimate O-hydroxycinnamoyltransferase isoform X1 [Olea europaea var. sylvestris]	cellular component: cellular anatomical entity (GO:0110165);; biological process: metabolic process (GO:0008152);; biological process: cellular process (GO:0009987);; biological process: biological regulation (GO:0065007);; molecular function: catalytic activity (GO:0003824)
Ob0241357	Ob0241357	LOC111393476	52.0527	1165	7.63345	172	12.5955	278	0	0	0	0	0	0	0	0	0	0	0	0	1.8909e-10	-11.0461	down	--	--	--	1.99369e-10	-11.0368	down	[R]	General function prediction only	Molecular Function: O-methyltransferase activity (GO:0008171);; Molecular Function: S-adenosylmethionine-dependent methyltransferase activity (GO:0008757);;	K00588|1.9e-119|oeu:111393476|K00588 caffeoyl-CoA O-methyltransferase [EC:2.1.1.104] | (RefSeq) flavonoid 3',5'-methyltransferase-like	Phenylpropanoid biosynthesis (ko00940);; Flavonoid biosynthesis (ko00941);; Stilbenoid, diarylheptanoid and gingerol biosynthesis (ko00945)	[Q]	Secondary metabolites biosynthesis, transport and catabolism	O-methyltransferase	Flavonoid 3',5'-methyltransferase OS=Vitis vinifera OX=29760 GN=FAOMT PE=1 SV=1	Q	Secondary metabolites biosynthesis, transport and catabolism	flavonoid 3',5'-methyltransferase-like [Olea europaea var. sylvestris]	molecular function: catalytic activity (GO:0003824)
Ob0224578	HCT-6	--	1.20331	49	2.86192	117	2.09133	84	0.643248	25	0.723791	30	0.342663	13	1.92173	75	0.454399	18	0.164556	7	0.0118369	-1.44568	down	--	--	--	0.327785	-0.841347	normal	--	--	Molecular Function: vinorine synthase activity (GO:0050636);;	K13065|1.1e-131|sind:105166350|K13065 shikimate O-hydroxycinnamoyltransferase [EC:2.3.1.133] | (RefSeq) vinorine synthase-like	Phenylpropanoid biosynthesis (ko00940);; Flavonoid biosynthesis (ko00941);; Stilbenoid, diarylheptanoid and gingerol biosynthesis (ko00945)	--	--	Transferase family	Stemmadenine O-acetyltransferase OS=Catharanthus roseus OX=4058 GN=SAT PE=1 SV=1	S	Function unknown	Vinorine synthase [Handroanthus impetiginosus]	molecular function: catalytic activity (GO:0003824)
Ob0224237	F3'H	LOC111401587	533.76	16206	1000.28	30465	705.487	21088	384.212	11141	487.06	14923	582.765	16446	50.1657	1462	34.2744	978	92.1077	2747	0.409142	-0.227054	normal	1.29126e-21	-3.03878	down	1.79352e-17	-3.2696	down	--	--	Molecular Function: monooxygenase activity (GO:0004497);; Molecular Function: iron ion binding (GO:0005506);; Cellular Component: integral component of membrane (GO:0016021);; Molecular Function: oxidoreductase activity, acting on paired donors, with incorporation or reduction of molecular oxygen (GO:0016705);; Molecular Function: heme binding (GO:0020037);;	K05280|4.3e-130|oeu:111401587|K05280 flavonoid 3'-monooxygenase [EC:1.14.14.82] | (RefSeq) flavonoid 3'-monooxygenase	Flavonoid biosynthesis (ko00941);; Flavone and flavonol biosynthesis (ko00944)	[Q]	Secondary metabolites biosynthesis, transport and catabolism	Cytochrome P450	Flavonoid 3'-monooxygenase OS=Petunia hybrida OX=4102 GN=CYP75B2 PE=2 SV=1	Q	Secondary metabolites biosynthesis, transport and catabolism	flavonoid 3'-monooxygenase [Olea europaea var. sylvestris]	molecular function: catalytic activity (GO:0003824);; biological process: metabolic process (GO:0008152);; molecular function: binding (GO:0005488);; cellular component: cellular anatomical entity (GO:0110165)
Ob0235737	PGT1	LOC111405623	0.300014	14	0.06641	3	0.227066	11	20.9024	893	14.5293	656	18.4242	767	20.9572	900	36.4378	1532	21.2909	936	1.84041e-63	6.82475	up	0.0317845	0.553205	normal	6.81703e-60	7.3748	up	[G]	Carbohydrate transport and metabolism	Molecular Function: UDP-glycosyltransferase activity (GO:0008194);;	K22845|8.6e-151|oeu:111405622|K22845 phlorizin synthase [EC:2.4.1.357] | (RefSeq) UDP-glycosyltransferase 88B1-like	Flavonoid biosynthesis (ko00941)	[GC]	Carbohydrate transport and metabolism;; Energy production and conversion	UDP-glucoronosyl and UDP-glucosyl transferase	UDP-glycosyltransferase 88B1 OS=Stevia rebaudiana OX=55670 GN=UGT88B1 PE=2 SV=1	--	--	UDP-glycosyltransferase 88B1-like [Olea europaea var. sylvestris]	molecular function: catalytic activity (GO:0003824)
Ob0218285	HCT-16	LOC111403793	11.643	498	37.2334	1597	12.4904	526	1.24747	51	4.80327	208	3.20743	128	4.34592	179	1.71456	69	4.14747	175	5.71598e-05	-2.32885	down	0.775672	0.15074	normal	5.97189e-05	-2.17887	down	--	--	Molecular Function: transferase activity, transferring acyl groups other than amino-acyl groups (GO:0016747);;	K13065|2.2e-180|oeu:111403793|K13065 shikimate O-hydroxycinnamoyltransferase [EC:2.3.1.133] | (RefSeq) spermidine hydroxycinnamoyl transferase-like	Phenylpropanoid biosynthesis (ko00940);; Flavonoid biosynthesis (ko00941);; Stilbenoid, diarylheptanoid and gingerol biosynthesis (ko00945)	--	--	Transferase family	Spermidine hydroxycinnamoyl transferase OS=Arabidopsis thaliana OX=3702 GN=SHT PE=1 SV=1	S	Function unknown	spermidine hydroxycinnamoyl transferase-like [Olea europaea var. sylvestris]	molecular function: catalytic activity (GO:0003824)
Ob0242514	HCT-17	LOC111398447	3.27943	113	9.1922	317	3.83348	130	2.60412	86	0.688752	24	0.45822	15	2.09936	70	2.05009	67	3.13422	106	0.0191305	-1.70862	down	0.133884	0.959453	normal	0.124855	-0.756172	normal	--	--	Molecular Function: transferase activity, transferring acyl groups other than amino-acyl groups (GO:0016747);;	K13065|3.0e-10|smo:SELMODRAFT_423705|K13065 shikimate O-hydroxycinnamoyltransferase [EC:2.3.1.133] | (RefSeq) hypothetical protein	Phenylpropanoid biosynthesis (ko00940);; Flavonoid biosynthesis (ko00941);; Stilbenoid, diarylheptanoid and gingerol biosynthesis (ko00945)	--	--	Transferase family	--	S	Function unknown	BAHD acyltransferase BIA1-like [Olea europaea var. sylvestris]	molecular function: catalytic activity (GO:0003824)
Ob0218236	HCT-18	LOC111403793	46.8898	2013	78.8436	3395	56.2366	2377	9.69528	398	15.5124	672	12.5974	503	13.3119	549	5.96631	241	9.90556	418	1.25118e-11	-1.86874	down	0.259627	-0.360537	normal	1.52279e-10	-2.23077	down	--	--	Molecular Function: transferase activity, transferring acyl groups other than amino-acyl groups (GO:0016747);;	K13065|2.8e-175|oeu:111403793|K13065 shikimate O-hydroxycinnamoyltransferase [EC:2.3.1.133] | (RefSeq) spermidine hydroxycinnamoyl transferase-like	Phenylpropanoid biosynthesis (ko00940);; Flavonoid biosynthesis (ko00941);; Stilbenoid, diarylheptanoid and gingerol biosynthesis (ko00945)	--	--	Transferase family	Spermidine hydroxycinnamoyl transferase OS=Arabidopsis thaliana OX=3702 GN=SHT PE=1 SV=1	S	Function unknown	spermidine hydroxycinnamoyl transferase-like [Olea europaea var. sylvestris]	molecular function: catalytic activity (GO:0003824)
Ob0208538	HCT-19	LOC111408213	103.283	4385	14.7139	627	85.7468	3584	0	0	0	0	0	0	0	0	0	0	0	0	8.28937e-16	-13.4763	down	--	--	--	8.6202e-16	-13.4661	down	--	--	Molecular Function: transferase activity, transferring acyl groups other than amino-acyl groups (GO:0016747);;	K13065|1.4e-12|jcu:105635244|K13065 shikimate O-hydroxycinnamoyltransferase [EC:2.3.1.133] | (RefSeq) vinorine synthase-like isoform X1	Phenylpropanoid biosynthesis (ko00940);; Flavonoid biosynthesis (ko00941);; Stilbenoid, diarylheptanoid and gingerol biosynthesis (ko00945)	--	--	Transferase family	Protein ECERIFERUM 2 OS=Arabidopsis thaliana OX=3702 GN=CER2 PE=1 SV=1	S	Function unknown	protein ECERIFERUM 26-like [Olea europaea var. sylvestris]	molecular function: catalytic activity (GO:0003824)
Ob0205790	HCT-20	LOC111368470	12.471	455	11.5473	423	16.5885	596	4.22424	148	4.81165	177	3.61182	123	5.63125	198	7.89203	271	6.08787	218	1.08437e-06	-1.27951	down	0.0080959	0.635915	normal	0.0127278	-0.645755	normal	--	--	Molecular Function: transferase activity, transferring acyl groups other than amino-acyl groups (GO:0016747);;	K13065|7.9e-187|oeu:111368470|K13065 shikimate O-hydroxycinnamoyltransferase [EC:2.3.1.133] | (RefSeq) spermidine hydroxycinnamoyl transferase-like	Phenylpropanoid biosynthesis (ko00940);; Flavonoid biosynthesis (ko00941);; Stilbenoid, diarylheptanoid and gingerol biosynthesis (ko00945)	--	--	Transferase family	Spermidine hydroxycinnamoyl transferase OS=Arabidopsis thaliana OX=3702 GN=SHT PE=1 SV=1	S	Function unknown	spermidine hydroxycinnamoyl transferase-like [Olea europaea var. sylvestris]	molecular function: catalytic activity (GO:0003824)
Ob0240533	C12RT1	LOC111382132	3.10498	133	2.71603	117	2.16746	92	0.146259	6	0.216264	10	0.075375	4	0.218769	9	0.290697	12	0.179709	8	1.85735e-11	-3.65229	down	--	--	--	3.17535e-11	-3.09565	down	[G]	Carbohydrate transport and metabolism	Molecular Function: transferase activity, transferring hexosyl groups (GO:0016758);;	K13080|2.6e-112|vvi:100244875|K13080 flavanone 7-O-glucoside 2''-O-beta-L-rhamnosyltransferase [EC:2.4.1.236] | (RefSeq) flavanone 7-O-glucoside 2''-O-beta-L-rhamnosyltransferase	Flavonoid biosynthesis (ko00941);; Flavone and flavonol biosynthesis (ko00944)	[GC]	Carbohydrate transport and metabolism;; Energy production and conversion	UDP-glucoronosyl and UDP-glucosyl transferase	UDP-glucosyltransferase 29 OS=Panax ginseng OX=4054 GN=UGT29 PE=1 SV=1	--	--	beta-D-glucosyl crocetin beta-1,6-glucosyltransferase-like [Olea europaea var. sylvestris]	molecular function: catalytic activity (GO:0003824)
Ob0235919	HCT-7	LOC111390675	19.1783	835	8.28956	362	24.0839	1032	0.441526	19	0.298015	14	0.738604	30	0.473048	20	0.63202	26	0.140442	6	5.9605e-22	-4.69063	down	--	--	--	1.81611e-18	-4.95151	down	--	--	Molecular Function: transferase activity, transferring acyl groups other than amino-acyl groups (GO:0016747);;	K13065|2.2e-228|oeu:111390675|K13065 shikimate O-hydroxycinnamoyltransferase [EC:2.3.1.133] | (RefSeq) spermidine hydroxycinnamoyl transferase	Phenylpropanoid biosynthesis (ko00940);; Flavonoid biosynthesis (ko00941);; Stilbenoid, diarylheptanoid and gingerol biosynthesis (ko00945)	--	--	Transferase family	Spermidine hydroxycinnamoyl transferase OS=Arabidopsis thaliana OX=3702 GN=SHT PE=1 SV=1	S	Function unknown	spermidine hydroxycinnamoyl transferase [Olea europaea var. sylvestris]	molecular function: catalytic activity (GO:0003824)
Ob0216045	HCT	LOC111386122	0	0	0	0	0	0	6.25742	241	8.84398	359	10.5943	396	1.74454	68	0.577401	22	1.04587	42	4.90008e-20	11.2656	up	8.56052e-13	-2.9003	down	--	--	--	--	--	Molecular Function: 2-phenylethanol acetyltransferase activity (GO:0102387);;	K13065|1.9e-96|oeu:111397779|K13065 shikimate O-hydroxycinnamoyltransferase [EC:2.3.1.133] | (RefSeq) pelargonidin 3-O-(6-caffeoylglucoside) 5-O-(6-O-malonylglucoside) 4'''-malonyltransferase-like	Phenylpropanoid biosynthesis (ko00940);; Flavonoid biosynthesis (ko00941);; Stilbenoid, diarylheptanoid and gingerol biosynthesis (ko00945)	--	--	Transferase family	Pelargonidin 3-O-(6-caffeoylglucoside) 5-O-(6-O-malonylglucoside) 4'''-malonyltransferase OS=Salvia splendens OX=180675 PE=1 SV=1	S	Function unknown	pelargonidin 3-O-(6-caffeoylglucoside) 5-O-(6-O-malonylglucoside) 4'''-malonyltransferase-like [Olea europaea var. sylvestris]	molecular function: catalytic activity (GO:0003824)
Ob0237706	UGT75C1-3	LOC111389292	1.65375	75	1.55228	71	2.39585	107	2.73353	118	0.022013	1	0.233093	10	0.114789	5	0.664535	29	0.300631	14	0.668807	-0.505961	normal	--	--	--	0.00385599	-1.94404	down	[G]	Carbohydrate transport and metabolism	Molecular Function: UDP-glycosyltransferase activity (GO:0008194);;	K12338|2.3e-95|eus:EUTSA_v10025167mg|K12338 anthocyanidin 3-O-glucoside 5-O-glucosyltransferase [EC:2.4.1.298] | (RefSeq) hypothetical protein	Anthocyanin biosynthesis (ko00942)	[GC]	Carbohydrate transport and metabolism;; Energy production and conversion	UDP-glucoronosyl and UDP-glucosyl transferase	UDP-glycosyltransferase 75C1 OS=Solanum lycopersicum OX=4081 GN=UGT75C1 PE=1 SV=1	--	--	crocetin glucosyltransferase, chloroplastic-like isoform X1 [Olea europaea var. sylvestris]	molecular function: catalytic activity (GO:0003824)
Ob0252154	3AT-1	LOC111387376	118.28	5100	125.841	5443	189.941	8063	17.18	708	12.8789	561	13.7402	551	10.0986	418	10.336	419	10.5805	449	2.17399e-31	-2.91016	down	0.0037774	-0.490385	normal	2.00136e-47	-3.40379	down	--	--	Molecular Function: transferase activity, transferring acyl groups other than amino-acyl groups (GO:0016747);;	K21383|9.2e-118|sind:105162663|K21383 anthocyanidin 3-O-glucoside 6''-O-acyltransferase [EC:2.3.1.215] | (RefSeq) anthocyanidin 3-O-glucoside 6''-O-acyltransferase-like	Anthocyanin biosynthesis (ko00942)	--	--	Transferase family	Phenolic glucoside malonyltransferase 1 OS=Nicotiana tabacum OX=4097 GN=mat1 PE=1 SV=1	S	Function unknown	anthocyanidin 3-O-glucoside 6''-O-acyltransferase-like isoform X1 [Olea europaea var. sylvestris]	molecular function: catalytic activity (GO:0003824)
Ob0222282	UGT79B1-1	LOC111394727	32.5355	1301	44.3875	1780	44.3565	1746	16.2278	620	18.6772	754	14.3932	535	15.2986	587	12.6345	475	14.2425	560	2.99803e-05	-0.899764	normal	0.212011	-0.217023	normal	1.35332e-07	-1.11894	down	--	--	Molecular Function: UDP-glycosyltransferase activity (GO:0008194);;	K17193|9.5e-202|sind:105165411|K17193 anthocyanidin 3-O-glucoside 2'''-O-xylosyltransferase [EC:2.4.2.51] | (RefSeq) anthocyanidin 3-O-glucoside 2'''-O-xylosyltransferase-like isoform X1	Anthocyanin biosynthesis (ko00942)	[GC]	Carbohydrate transport and metabolism;; Energy production and conversion	UDP-glucoronosyl and UDP-glucosyl transferase	UDP-glycosyltransferase 79B9 OS=Arabidopsis thaliana OX=3702 GN=UGT79B9 PE=2 SV=1	--	--	anthocyanidin 3-O-glucoside 2'''-O-xylosyltransferase-like [Olea europaea var. sylvestris]	molecular function: catalytic activity (GO:0003824)
Ob0200807	BZ1	--	20.3272	577	13.1231	374	12.1706	340	2.64547	72	0.764994	22	0.13125	4	0	0	0.732425	20	0	0	1.48259e-05	-3.26131	down	--	--	--	0.00724952	-5.52403	down	--	--	Molecular Function: UDP-glycosyltransferase activity (GO:0008194);; Molecular Function: transferase activity, transferring hexosyl groups (GO:0016758);;	K12930|1.7e-48|cann:107876989|K12930 anthocyanidin 3-O-glucosyltransferase [EC:2.4.1.115] | (RefSeq) anthocyanidin 3-O-glucosyltransferase 7-like	Anthocyanin biosynthesis (ko00942)	[GC]	Carbohydrate transport and metabolism;; Energy production and conversion	UDP-glucoronosyl and UDP-glucosyl transferase	Anthocyanidin 3-O-galactosyltransferase F3GT1 OS=Actinidia chinensis var. chinensis OX=1590841 GN=F3GT1 PE=1 SV=1	G	Carbohydrate transport and metabolism	hypothetical protein F0562_030499 [Nyssa sinensis]	molecular function: catalytic activity (GO:0003824)
Ob0209692	UGT79B1	LOC111394727	30.4986	1327	54.2202	2366	64.4944	2762	3.21811	134	6.8045	299	8.55323	346	0.555393	24	0.641154	27	1.33185	57	1.29975e-10	-2.61277	down	4.93911e-10	-2.85166	down	4.20142e-41	-5.46624	down	[G]	Carbohydrate transport and metabolism	Molecular Function: UDP-glycosyltransferase activity (GO:0008194);;	K17193|9.6e-224|sind:105165411|K17193 anthocyanidin 3-O-glucoside 2'''-O-xylosyltransferase [EC:2.4.2.51] | (RefSeq) anthocyanidin 3-O-glucoside 2'''-O-xylosyltransferase-like isoform X1	Anthocyanin biosynthesis (ko00942)	[GC]	Carbohydrate transport and metabolism;; Energy production and conversion	UDP-glucoronosyl and UDP-glucosyl transferase	Anthocyanidin 3-O-glucoside 2'''-O-xylosyltransferase OS=Arabidopsis thaliana OX=3702 GN=A3G2XYLT PE=1 SV=1	--	--	anthocyanidin 3-O-glucoside 2'''-O-xylosyltransferase-like [Olea europaea var. sylvestris]	molecular function: catalytic activity (GO:0003824)
Ob0220356	3AT	LOC111381420	24.4196	1056	23.2577	1009	21.3196	907	101.298	4181	86.0592	3753	71.2327	2861	93.1926	3866	78.4405	3186	83.3476	3538	7.52629e-37	2.30845	up	0.946032	-0.0114774	normal	1.74119e-54	2.29377	up	--	--	Molecular Function: transferase activity, transferring acyl groups other than amino-acyl groups (GO:0016747);;	K21383|3.5e-141|sind:105162663|K21383 anthocyanidin 3-O-glucoside 6''-O-acyltransferase [EC:2.3.1.215] | (RefSeq) anthocyanidin 3-O-glucoside 6''-O-acyltransferase-like	Anthocyanin biosynthesis (ko00942)	--	--	Transferase family	Phenolic glucoside malonyltransferase 1 OS=Nicotiana tabacum OX=4097 GN=mat1 PE=1 SV=1	S	Function unknown	malonyl-coenzyme:anthocyanin 5-O-glucoside-6'''-O-malonyltransferase-like [Olea europaea var. sylvestris]	molecular function: catalytic activity (GO:0003824)
Ob0222283	UGT79B1-3	LOC111368892	4.83236	210	5.37162	234	7.33489	314	0.322983	14	0.091334	4	1.02828	42	0.389692	17	0	0	0	0	6.78075e-06	-3.18845	down	--	--	--	0.0123338	-4.98921	down	--	--	Molecular Function: UDP-glycosyltransferase activity (GO:0008194);; Cellular Component: intracellular membrane-bounded organelle (GO:0043231);;	K17193|2.0e-245|oeu:111368892|K17193 anthocyanidin 3-O-glucoside 2'''-O-xylosyltransferase [EC:2.4.2.51] | (RefSeq) anthocyanidin 3-O-glucoside 2'''-O-xylosyltransferase-like	Anthocyanin biosynthesis (ko00942)	[GC]	Carbohydrate transport and metabolism;; Energy production and conversion	UDP-glucoronosyl and UDP-glucosyl transferase	Anthocyanidin 3-O-glucoside 2'''-O-xylosyltransferase OS=Arabidopsis thaliana OX=3702 GN=A3G2XYLT PE=1 SV=1	--	--	anthocyanidin 3-O-glucoside 2'''-O-xylosyltransferase-like [Olea europaea var. sylvestris]	molecular function: catalytic activity (GO:0003824);; cellular component: intracellular (GO:0005622);; cellular component: cellular anatomical entity (GO:0110165)
Ob0249061	UGT75C1	LOC111389292	0	0	0.087022	4	0.045705	3	0.835557	36	1.08328	49	3.85729	160	0	0	0.095766	5	0.090859	4	2.01859e-08	5.58784	up	1.14494e-07	-4.78039	down	--	--	--	[G]	Carbohydrate transport and metabolism	Molecular Function: UDP-glycosyltransferase activity (GO:0008194);; Cellular Component: intracellular membrane-bounded organelle (GO:0043231);; Molecular Function: quercetin 3-O-glucosyltransferase activity (GO:0080043);; Molecular Function: quercetin 7-O-glucosyltransferase activity (GO:0080044);;	K12338|1.3e-95|bna:106397231|K12338 anthocyanidin 3-O-glucoside 5-O-glucosyltransferase [EC:2.4.1.298] | (RefSeq) UDP-glycosyltransferase 75C1-like	Anthocyanin biosynthesis (ko00942)	[GC]	Carbohydrate transport and metabolism;; Energy production and conversion	UDP-glucoronosyl and UDP-glucosyl transferase	UDP-glycosyltransferase 75C1 OS=Solanum lycopersicum OX=4081 GN=UGT75C1 PE=1 SV=1	--	--	crocetin glucosyltransferase, chloroplastic-like isoform X1 [Olea europaea var. sylvestris]	molecular function: catalytic activity (GO:0003824);; cellular component: intracellular (GO:0005622);; cellular component: cellular anatomical entity (GO:0110165)
Ob0240244	UGT75C1-1	LOC111390854	21.2079	923	10.9714	479	24.549	1052	113.826	4729	125.422	5505	158.061	6391	134.863	5631	134.986	5518	135.532	5791	1.23201e-25	3.20772	up	0.799644	0.0375027	normal	8.90565e-28	3.24293	up	[G]	Carbohydrate transport and metabolism	Molecular Function: transferase activity (GO:0016740);;	K12338|5.7e-99|eus:EUTSA_v10025167mg|K12338 anthocyanidin 3-O-glucoside 5-O-glucosyltransferase [EC:2.4.1.298] | (RefSeq) hypothetical protein	Anthocyanin biosynthesis (ko00942)	[GC]	Carbohydrate transport and metabolism;; Energy production and conversion	UDP-glucoronosyl and UDP-glucosyl transferase	UDP-glycosyltransferase 75C1 OS=Solanum lycopersicum OX=4081 GN=UGT75C1 PE=1 SV=1	--	--	crocetin glucosyltransferase, chloroplastic-like [Olea europaea var. sylvestris]	molecular function: catalytic activity (GO:0003824)
Ob0229852	UFGT	--	343.567	15009	538.063	23580	443.994	19096	28.9212	1207	87.24	3846	89.0376	3616	26.7925	1124	23.2216	954	30.357	1303	6.93148e-09	-2.29626	down	0.000182562	-1.34402	down	2.66643e-59	-3.64136	down	[G]	Carbohydrate transport and metabolism	Molecular Function: UDP-glycosyltransferase activity (GO:0008194);;	K12930|1.7e-156|sind:105155667|K12930 anthocyanidin 3-O-glucosyltransferase [EC:2.4.1.115] | (RefSeq) anthocyanidin 3-O-glucosyltransferase-like	Anthocyanin biosynthesis (ko00942)	[GC]	Carbohydrate transport and metabolism;; Energy production and conversion	UDP-glucoronosyl and UDP-glucosyl transferase	Flavonol 3-O-glucosyltransferase F3GT2 OS=Actinidia chinensis var. chinensis OX=1590841 GN=F3GT2 PE=1 SV=1	G	Carbohydrate transport and metabolism	flavonoid 3-O-glucosyltransferase [Forsythia x intermedia]	molecular function: catalytic activity (GO:0003824)
Ob0245817	IF7MAT	--	8.49751	365	6.38072	275	7.55266	320	0.612958	26	0.410325	18	0.551923	23	0.519093	22	0.437474	18	0.269757	12	1.65175e-24	-3.38799	down	--	--	--	1.15116e-25	-3.74168	down	--	--	Cellular Component: integral component of membrane (GO:0016021);; Molecular Function: transferase activity, transferring acyl groups other than amino-acyl groups (GO:0016747);;	K13264|7.1e-70|gmx:100127426|K13264 isoflavone 7-O-glucoside-6''-O-malonyltransferase [EC:2.3.1.115] | (RefSeq) IF7MaT; malonyl-CoA:isoflavone 7-O-glucoside-6''-O-malonyltransferase	Isoflavonoid biosynthesis (ko00943);; Flavone and flavonol biosynthesis (ko00944)	--	--	Transferase family	Coumaroyl-CoA:anthocyanidin 3-O-glucoside-6''-O-coumaroyltransferase 1 OS=Arabidopsis thaliana OX=3702 GN=3AT1 PE=1 SV=1	S	Function unknown	hypothetical protein CDL12_08465 [Handroanthus impetiginosus]	cellular component: cellular anatomical entity (GO:0110165);; molecular function: catalytic activity (GO:0003824)
B-d
#ID	gene_name	nr_symbol	B1-1_FPKM	B1-1_count	B1-2_FPKM	B1-2_count	B1-3_FPKM	B1-3_count	B4-1_FPKM	B4-1_count	B4-2_FPKM	B4-2_count	B4-3_FPKM	B4-3_count	B5-1_FPKM	B5-1_count	B5-2_FPKM	B5-2_count	B5-3_FPKM	B5-3_count	B1_vs_B4_DESeq2_Pvalue	B1_vs_B4_DESeq2_log2FC	B1_vs_B4_DESeq2_(Pvalue_0.05_FC_2)_regulated	B4_vs_B5_DESeq2_Pvalue	B4_vs_B5_DESeq2_log2FC	B4_vs_B5_DESeq2_(Pvalue_0.05_FC_2)_regulated	B1_vs_B5_DESeq2_Pvalue	B1_vs_B5_DESeq2_log2FC	B1_vs_B5_DESeq2_(Pvalue_0.05_FC_2)_regulated	COG_class	COG_class_annotation	GO_annotation	KEGG_annotation	KEGG_pathway_annotation	KOG_class	KOG_class_annotation	Pfam_annotation	Swiss_Prot_annotation	eggNOG_class	eggNOG_class_annotation	NR_annotation	GO_second_level_annotation
Ob0210383	PAL	LOC111403111	294.265	30975	346.035	36540	361.683	37483	20.9891	2110	70.9702	7539	74.9611	7335	8.02274	811	8.12402	804	13.516	1398	8.90395e-08	-2.18958	down	1.85619e-05	-2.488	down	3.58155e-82	-4.67906	down	[E]	Amino acid transport and metabolism	Cellular Component: cytoplasm (GO:0005737);; Biological Process: L-phenylalanine catabolic process (GO:0006559);; Biological Process: cinnamic acid biosynthetic process (GO:0009800);; Molecular Function: phenylalanine ammonia-lyase activity (GO:0045548);;	K10775|0.0e+00|oeu:111403111|K10775 phenylalanine ammonia-lyase [EC:4.3.1.24] | (RefSeq) phenylalanine ammonia-lyase-like isoform X1	Phenylalanine metabolism (ko00360);; Phenylpropanoid biosynthesis (ko00940)	[Q]	Secondary metabolites biosynthesis, transport and catabolism	Aromatic amino acid lyase	Phenylalanine ammonia-lyase OS=Camellia sinensis OX=4442 GN=PAL PE=2 SV=1	Q	Secondary metabolites biosynthesis, transport and catabolism	phenylalanine ammonia-lyase-like isoform X1 [Olea europaea var. sylvestris]	cellular component: cellular anatomical entity (GO:0110165);; biological process: metabolic process (GO:0008152);; biological process: cellular process (GO:0009987);; molecular function: catalytic activity (GO:0003824)
Ob0227274	4CL-1	--	29.9354	1548	39.7259	2060	65.2388	3320	13.2251	653	2.7318	143	3.44176	166	1.72081	86	3.1325	153	1.70705	87	2.3722e-05	-2.39745	down	0.00605219	-1.55286	down	2.69138e-25	-3.95622	down	[IQ]	Lipid transport and metabolism;; Secondary metabolites biosynthesis, transport and catabolism	Molecular Function: ligase activity (GO:0016874);;	K01904|1.7e-299|oeu:111405191|K01904 4-coumarate--CoA ligase [EC:6.2.1.12] | (RefSeq) 4-coumarate--CoA ligase 1-like	Ubiquinone and other terpenoid-quinone biosynthesis (ko00130);; Phenylpropanoid biosynthesis (ko00940)	[I]	Lipid transport and metabolism	AMP-binding enzyme	4-coumarate--CoA ligase 1 OS=Nicotiana tabacum OX=4097 GN=4CL1 PE=2 SV=1	I	Lipid transport and metabolism	4-coumarate:coenzyme A ligase 4 [Fraxinus mandshurica]	molecular function: catalytic activity (GO:0003824)
Ob0206895	4CL-2	LOC111394883	0.158586	10	0.156243	10	0.369436	23	9.32348	546	14.0274	868	13.941	795	36.5193	2149	35.8501	2065	32.5403	1960	6.64538e-56	6.12095	up	3.63527e-15	1.50062	up	1.11407e-129	7.62229	up	[IQ]	Lipid transport and metabolism;; Secondary metabolites biosynthesis, transport and catabolism	Molecular Function: catalytic activity (GO:0003824);; Biological Process: lipid biosynthetic process (GO:0008610);; Cellular Component: integral component of membrane (GO:0016021);;	K01904|1.2e-14|brp:103839764|K01904 4-coumarate--CoA ligase [EC:6.2.1.12] | (RefSeq) 4-coumarate--CoA ligase-like 7	Ubiquinone and other terpenoid-quinone biosynthesis (ko00130);; Phenylpropanoid biosynthesis (ko00940)	--	--	AMP-binding enzyme	--	--	--	uncharacterized protein LOC111394883 [Olea europaea var. sylvestris]	molecular function: catalytic activity (GO:0003824);; biological process: metabolic process (GO:0008152);; cellular component: cellular anatomical entity (GO:0110165)
Ob0216045	HCT	LOC111386122	0	0	0	0	0	0	6.25742	241	8.84398	359	10.5943	396	1.74454	68	0.577401	22	1.04587	42	4.90008e-20	11.2656	up	8.56052e-13	-2.9003	down	--	--	--	--	--	Molecular Function: 2-phenylethanol acetyltransferase activity (GO:0102387);;	K13065|1.9e-96|oeu:111397779|K13065 shikimate O-hydroxycinnamoyltransferase [EC:2.3.1.133] | (RefSeq) pelargonidin 3-O-(6-caffeoylglucoside) 5-O-(6-O-malonylglucoside) 4'''-malonyltransferase-like	Phenylpropanoid biosynthesis (ko00940);; Flavonoid biosynthesis (ko00941);; Stilbenoid, diarylheptanoid and gingerol biosynthesis (ko00945)	--	--	Transferase family	Pelargonidin 3-O-(6-caffeoylglucoside) 5-O-(6-O-malonylglucoside) 4'''-malonyltransferase OS=Salvia splendens OX=180675 PE=1 SV=1	S	Function unknown	pelargonidin 3-O-(6-caffeoylglucoside) 5-O-(6-O-malonylglucoside) 4'''-malonyltransferase-like [Olea europaea var. sylvestris]	molecular function: catalytic activity (GO:0003824)
Ob0226729	HCT-1	LOC111396711	0.320997	13	0.526172	22	0.24566	10	2.67266	104	0.582812	24	0.133304	6	2.74129	107	4.62608	176	3.10414	124	--	--	--	0.0367168	1.6144	up	4.10667e-15	3.6386	up	--	--	Molecular Function: transferase activity, transferring acyl groups other than amino-acyl groups (GO:0016747);;	K13065|3.3e-170|oeu:111397779|K13065 shikimate O-hydroxycinnamoyltransferase [EC:2.3.1.133] | (RefSeq) pelargonidin 3-O-(6-caffeoylglucoside) 5-O-(6-O-malonylglucoside) 4'''-malonyltransferase-like	Phenylpropanoid biosynthesis (ko00940);; Flavonoid biosynthesis (ko00941);; Stilbenoid, diarylheptanoid and gingerol biosynthesis (ko00945)	--	--	Transferase family	Pelargonidin 3-O-(6-caffeoylglucoside) 5-O-(6-O-malonylglucoside) 4'''-malonyltransferase OS=Salvia splendens OX=180675 PE=1 SV=1	S	Function unknown	pelargonidin 3-O-(6-caffeoylglucoside) 5-O-(6-O-malonylglucoside) 4'''-malonyltransferase-like [Olea europaea var. sylvestris]	molecular function: catalytic activity (GO:0003824)
Ob0215530	HCT-2	LOC111390866	31.5964	1291	36.0807	1478	23.4967	945	11.5931	453	9.93229	410	6.43538	245	16.4848	647	26.6534	1023	25.8657	1038	6.6054e-06	-1.29843	down	1.74854e-06	1.30304	up	0.99856	0.000471556	normal	--	--	Molecular Function: transferase activity, transferring acyl groups other than amino-acyl groups (GO:0016747);;	K13065|2.4e-22|ghi:107903267|K13065 shikimate O-hydroxycinnamoyltransferase [EC:2.3.1.133] | (RefSeq) shikimate O-hydroxycinnamoyltransferase-like	Phenylpropanoid biosynthesis (ko00940);; Flavonoid biosynthesis (ko00941);; Stilbenoid, diarylheptanoid and gingerol biosynthesis (ko00945)	--	--	Transferase family	Protein ECERIFERUM 26-like OS=Arabidopsis thaliana OX=3702 GN=CER26L PE=2 SV=1	S	Function unknown	protein ECERIFERUM 26-like [Olea europaea var. sylvestris]	molecular function: catalytic activity (GO:0003824)
Ob0235922	HCT-3	LOC111390675	12.2484	405	8.1589	271	15.6809	510	0	0	0	0	0	0	0.587817	19	0.533792	17	0	0	1.31838e-17	-10.6255	down	--	--	--	8.04585e-09	-4.56057	down	--	--	Molecular Function: transferase activity, transferring acyl groups other than amino-acyl groups (GO:0016747);;	K13065|7.2e-147|oeu:111390675|K13065 shikimate O-hydroxycinnamoyltransferase [EC:2.3.1.133] | (RefSeq) spermidine hydroxycinnamoyl transferase	Phenylpropanoid biosynthesis (ko00940);; Flavonoid biosynthesis (ko00941);; Stilbenoid, diarylheptanoid and gingerol biosynthesis (ko00945)	--	--	Transferase family	Spermidine hydroxycinnamoyl transferase OS=Arabidopsis thaliana OX=3702 GN=SHT PE=1 SV=1	S	Function unknown	spermidine hydroxycinnamoyl transferase [Olea europaea var. sylvestris]	molecular function: catalytic activity (GO:0003824)
Ob0215749	HCT-4	LOC111396707	57.6458	2371	59.7256	2464	67.741	2743	12.2927	483	21.1983	880	28.827	1102	5.4569	216	7.04208	273	5.20404	211	0.000126006	-1.17319	down	5.98049e-09	-1.80281	down	1.91961e-53	-2.97788	down	--	--	Molecular Function: 2-phenylethanol acetyltransferase activity (GO:0102387);;	K13065|1.7e-105|oeu:111397779|K13065 shikimate O-hydroxycinnamoyltransferase [EC:2.3.1.133] | (RefSeq) pelargonidin 3-O-(6-caffeoylglucoside) 5-O-(6-O-malonylglucoside) 4'''-malonyltransferase-like	Phenylpropanoid biosynthesis (ko00940);; Flavonoid biosynthesis (ko00941);; Stilbenoid, diarylheptanoid and gingerol biosynthesis (ko00945)	--	--	Transferase family	Pelargonidin 3-O-(6-caffeoylglucoside) 5-O-(6-O-malonylglucoside) 4'''-malonyltransferase OS=Salvia splendens OX=180675 PE=1 SV=1	S	Function unknown	pelargonidin 3-O-(6-caffeoylglucoside) 5-O-(6-O-malonylglucoside) 4'''-malonyltransferase-like [Olea europaea var. sylvestris]	molecular function: catalytic activity (GO:0003824)
Ob0215775	HCT-5	LOC111396707	4.87189	201	1.8585	77	7.94119	322	0.358245	15	0.340159	15	0.203754	8	0.270793	11	0.750638	30	1.37063	56	2.08296e-08	-3.54721	down	--	--	--	0.00154252	-2.20066	down	--	--	Molecular Function: 2-phenylethanol acetyltransferase activity (GO:0102387);;	K13065|4.4e-109|oeu:111397779|K13065 shikimate O-hydroxycinnamoyltransferase [EC:2.3.1.133] | (RefSeq) pelargonidin 3-O-(6-caffeoylglucoside) 5-O-(6-O-malonylglucoside) 4'''-malonyltransferase-like	Phenylpropanoid biosynthesis (ko00940);; Flavonoid biosynthesis (ko00941);; Stilbenoid, diarylheptanoid and gingerol biosynthesis (ko00945)	--	--	Transferase family	Pelargonidin 3-O-(6-caffeoylglucoside) 5-O-(6-O-malonylglucoside) 4'''-malonyltransferase OS=Salvia splendens OX=180675 PE=1 SV=1	S	Function unknown	pelargonidin 3-O-(6-caffeoylglucoside) 5-O-(6-O-malonylglucoside) 4'''-malonyltransferase-like [Olea europaea var. sylvestris]	molecular function: catalytic activity (GO:0003824)
Ob0224578	HCT-6	--	1.20331	49	2.86192	117	2.09133	84	0.643248	25	0.723791	30	0.342663	13	1.92173	75	0.454399	18	0.164556	7	0.0118369	-1.44568	down	--	--	--	0.327785	-0.841347	normal	--	--	Molecular Function: vinorine synthase activity (GO:0050636);;	K13065|1.1e-131|sind:105166350|K13065 shikimate O-hydroxycinnamoyltransferase [EC:2.3.1.133] | (RefSeq) vinorine synthase-like	Phenylpropanoid biosynthesis (ko00940);; Flavonoid biosynthesis (ko00941);; Stilbenoid, diarylheptanoid and gingerol biosynthesis (ko00945)	--	--	Transferase family	Stemmadenine O-acetyltransferase OS=Catharanthus roseus OX=4058 GN=SAT PE=1 SV=1	S	Function unknown	Vinorine synthase [Handroanthus impetiginosus]	molecular function: catalytic activity (GO:0003824)
Ob0235919	HCT-7	LOC111390675	19.1783	835	8.28956	362	24.0839	1032	0.441526	19	0.298015	14	0.738604	30	0.473048	20	0.63202	26	0.140442	6	5.9605e-22	-4.69063	down	--	--	--	1.81611e-18	-4.95151	down	--	--	Molecular Function: transferase activity, transferring acyl groups other than amino-acyl groups (GO:0016747);;	K13065|2.2e-228|oeu:111390675|K13065 shikimate O-hydroxycinnamoyltransferase [EC:2.3.1.133] | (RefSeq) spermidine hydroxycinnamoyl transferase	Phenylpropanoid biosynthesis (ko00940);; Flavonoid biosynthesis (ko00941);; Stilbenoid, diarylheptanoid and gingerol biosynthesis (ko00945)	--	--	Transferase family	Spermidine hydroxycinnamoyl transferase OS=Arabidopsis thaliana OX=3702 GN=SHT PE=1 SV=1	S	Function unknown	spermidine hydroxycinnamoyl transferase [Olea europaea var. sylvestris]	molecular function: catalytic activity (GO:0003824)
Ob0213876	CoAOMT	LOC111366375	31.3209	567	13.8853	252	33.446	596	233.53	4033	355.61	6490	381.307	6410	67.2763	1168	57.0444	970	105.603	1876	3.19822e-31	4.02499	up	3.44477e-15	-2.07275	down	3.22269e-07	1.94955	up	[R]	General function prediction only	Molecular Function: O-methyltransferase activity (GO:0008171);; Molecular Function: S-adenosylmethionine-dependent methyltransferase activity (GO:0008757);;	K00588|8.1e-92|oeu:111366375|K00588 caffeoyl-CoA O-methyltransferase [EC:2.1.1.104] | (RefSeq) probable caffeoyl-CoA O-methyltransferase At4g26220	Phenylpropanoid biosynthesis (ko00940);; Flavonoid biosynthesis (ko00941);; Stilbenoid, diarylheptanoid and gingerol biosynthesis (ko00945)	[Q]	Secondary metabolites biosynthesis, transport and catabolism	O-methyltransferase	Probable caffeoyl-CoA O-methyltransferase At4g26220 OS=Arabidopsis thaliana OX=3702 GN=At4g26220 PE=2 SV=1	Q	Secondary metabolites biosynthesis, transport and catabolism	probable caffeoyl-CoA O-methyltransferase At4g26220 [Olea europaea var. sylvestris]	molecular function: catalytic activity (GO:0003824)
Ob0240315	CHS	--	1458.11	54261	2627.61	98090	1877.6	68791	174.975	6219	489.636	18388	532.015	18402	62.9694	2250	51.0775	1787	89.2072	3261	1.61714e-06	-1.92233	down	2.5439e-12	-2.55147	down	8.2067e-52	-4.47559	down	[Q]	Secondary metabolites biosynthesis, transport and catabolism	Biological Process: biosynthetic process (GO:0009058);; Molecular Function: transferase activity, transferring acyl groups other than amino-acyl groups (GO:0016747);;	K00660|9.8e-217|oeu:111379443|K00660 chalcone synthase [EC:2.3.1.74] | (RefSeq) chalcone synthase J-like	Flavonoid biosynthesis (ko00941);; Circadian rhythm - plant (ko04712)	--	--	Chalcone and stilbene synthases, N-terminal domain	Chalcone synthase OS=Perilla frutescens OX=48386 GN=CHS PE=2 SV=1	H	Coenzyme transport and metabolism	chalcone synthase [Osmanthus fragrans]	biological process: metabolic process (GO:0008152);; molecular function: catalytic activity (GO:0003824)
Ob0251027	CHI-2	--	637.556	14017	1204.18	26558	1040.29	22518	13.833	291	56.2241	1248	51.4259	1051	7.89954	167	2.60785	54	9.51737	206	2.08653e-19	-4.17456	down	0.00067047	-2.59018	down	1.89109e-52	-6.76541	down	--	--	Molecular Function: intramolecular lyase activity (GO:0016872);;	K01859|3.3e-87|vvi:100233078|K01859 chalcone isomerase [EC:5.5.1.6] | (RefSeq) CHI, CHI1, CHI2; chalcone isomerase	Flavonoid biosynthesis (ko00941)	--	--	Chalcone-flavanone isomerase	Chalcone--flavonone isomerase OS=Camellia sinensis OX=4442 GN=CHI PE=2 SV=2	S	Function unknown	chalcone isomerase [Osmanthus fragrans]	molecular function: catalytic activity (GO:0003824)
Ob0240533	C12RT1	LOC111382132	3.10498	133	2.71603	117	2.16746	92	0.146259	6	0.216264	10	0.075375	4	0.218769	9	0.290697	12	0.179709	8	1.85735e-11	-3.65229	down	--	--	--	3.17535e-11	-3.09565	down	[G]	Carbohydrate transport and metabolism	Molecular Function: transferase activity, transferring hexosyl groups (GO:0016758);;	K13080|2.6e-112|vvi:100244875|K13080 flavanone 7-O-glucoside 2''-O-beta-L-rhamnosyltransferase [EC:2.4.1.236] | (RefSeq) flavanone 7-O-glucoside 2''-O-beta-L-rhamnosyltransferase	Flavonoid biosynthesis (ko00941);; Flavone and flavonol biosynthesis (ko00944)	[GC]	Carbohydrate transport and metabolism;; Energy production and conversion	UDP-glucoronosyl and UDP-glucosyl transferase	UDP-glucosyltransferase 29 OS=Panax ginseng OX=4054 GN=UGT29 PE=1 SV=1	--	--	beta-D-glucosyl crocetin beta-1,6-glucosyltransferase-like [Olea europaea var. sylvestris]	molecular function: catalytic activity (GO:0003824)
Ob0202790	F3H	LOC111401282	46.2185	1646	141.755	5062	121.526	4259	2.92969	100	5.75085	207	7.47338	248	1.09339	38	0.420121	15	1.51178	53	2.76325e-17	-3.86605	down	2.2423e-06	-2.3876	down	4.61995e-35	-6.25581	down	[Q]	Secondary metabolites biosynthesis, transport and catabolism	Molecular Function: naringenin 3-dioxygenase activity (GO:0045486);; Molecular Function: metal ion binding (GO:0046872);;	K00475|9.7e-190|oeu:111401282|K00475 naringenin 3-dioxygenase [EC:1.14.11.9] | (RefSeq) flavanone 3-dioxygenase-like	Flavonoid biosynthesis (ko00941)	[QR]	Secondary metabolites biosynthesis, transport and catabolism;; General function prediction only	2OG-Fe(II) oxygenase superfamily	Flavanone 3-dioxygenase OS=Petroselinum crispum OX=4043 GN=FHT PE=1 SV=1	Q	Secondary metabolites biosynthesis, transport and catabolism	flavanone 3-dioxygenase-like [Olea europaea var. sylvestris]	molecular function: catalytic activity (GO:0003824);; biological process: metabolic process (GO:0008152);; molecular function: binding (GO:0005488)
Ob0202807	F3H-1	--	42.0023	1496	125.451	4480	108.621	3807	3.69977	126	7.24907	261	8.18187	271	1.35827	47	0.379663	13	1.69616	60	3.63045e-15	-3.45837	down	2.56413e-06	-2.45144	down	9.54508e-28	-5.91191	down	[Q]	Secondary metabolites biosynthesis, transport and catabolism	Molecular Function: naringenin 3-dioxygenase activity (GO:0045486);; Molecular Function: metal ion binding (GO:0046872);;	K00475|4.1e-188|oeu:111401282|K00475 naringenin 3-dioxygenase [EC:1.14.11.9] | (RefSeq) flavanone 3-dioxygenase-like	Flavonoid biosynthesis (ko00941)	[QR]	Secondary metabolites biosynthesis, transport and catabolism;; General function prediction only	2OG-Fe(II) oxygenase superfamily	Flavanone 3-dioxygenase OS=Petroselinum crispum OX=4043 GN=FHT PE=1 SV=1	Q	Secondary metabolites biosynthesis, transport and catabolism	flavanone 3-hydroxylase [Osmanthus fragrans]	molecular function: catalytic activity (GO:0003824);; biological process: metabolic process (GO:0008152);; molecular function: binding (GO:0005488)
Ob0219791	ANS	LOC111399342	2.17148	75	2.02633	70	2.49666	85	7.4125	244	4.68724	163	4.91997	158	1.66554	55	1.34477	44	0.80084	28	9.75488e-08	1.74619	up	7.93143e-09	-2.13446	down	0.367185	-0.390587	normal	[Q]	Secondary metabolites biosynthesis, transport and catabolism	Molecular Function: oxidoreductase activity (GO:0016491);; Molecular Function: metal ion binding (GO:0046872);;	K05277|2.4e-68|dzi:111315491|K05277 anthocyanidin synthase [EC:1.14.20.4] | (RefSeq) leucoanthocyanidin dioxygenase-like	Flavonoid biosynthesis (ko00941)	[QR]	Secondary metabolites biosynthesis, transport and catabolism;; General function prediction only	non-haem dioxygenase in morphine synthesis N-terminal	Probable 2-oxoglutarate-dependent dioxygenase At5g05600 OS=Arabidopsis thaliana OX=3702 GN=At5g05600 PE=2 SV=1	Q	Secondary metabolites biosynthesis, transport and catabolism	probable 2-oxoglutarate-dependent dioxygenase At5g05600 [Olea europaea var. sylvestris]	molecular function: catalytic activity (GO:0003824);; molecular function: binding (GO:0005488)
Ob0209692	UGT79B1	LOC111394727	30.4986	1327	54.2202	2366	64.4944	2762	3.21811	134	6.8045	299	8.55323	346	0.555393	24	0.641154	27	1.33185	57	1.29975e-10	-2.61277	down	4.93911e-10	-2.85166	down	4.20142e-41	-5.46624	down	[G]	Carbohydrate transport and metabolism	Molecular Function: UDP-glycosyltransferase activity (GO:0008194);;	K17193|9.6e-224|sind:105165411|K17193 anthocyanidin 3-O-glucoside 2'''-O-xylosyltransferase [EC:2.4.2.51] | (RefSeq) anthocyanidin 3-O-glucoside 2'''-O-xylosyltransferase-like isoform X1	Anthocyanin biosynthesis (ko00942)	[GC]	Carbohydrate transport and metabolism;; Energy production and conversion	UDP-glucoronosyl and UDP-glucosyl transferase	Anthocyanidin 3-O-glucoside 2'''-O-xylosyltransferase OS=Arabidopsis thaliana OX=3702 GN=A3G2XYLT PE=1 SV=1	--	--	anthocyanidin 3-O-glucoside 2'''-O-xylosyltransferase-like [Olea europaea var. sylvestris]	molecular function: catalytic activity (GO:0003824)
Ob0249061	UGT75C1	LOC111389292	0	0	0.087022	4	0.045705	3	0.835557	36	1.08328	49	3.85729	160	0	0	0.095766	5	0.090859	4	2.01859e-08	5.58784	up	1.14494e-07	-4.78039	down	--	--	--	[G]	Carbohydrate transport and metabolism	Molecular Function: UDP-glycosyltransferase activity (GO:0008194);; Cellular Component: intracellular membrane-bounded organelle (GO:0043231);; Molecular Function: quercetin 3-O-glucosyltransferase activity (GO:0080043);; Molecular Function: quercetin 7-O-glucosyltransferase activity (GO:0080044);;	K12338|1.3e-95|bna:106397231|K12338 anthocyanidin 3-O-glucoside 5-O-glucosyltransferase [EC:2.4.1.298] | (RefSeq) UDP-glycosyltransferase 75C1-like	Anthocyanin biosynthesis (ko00942)	[GC]	Carbohydrate transport and metabolism;; Energy production and conversion	UDP-glucoronosyl and UDP-glucosyl transferase	UDP-glycosyltransferase 75C1 OS=Solanum lycopersicum OX=4081 GN=UGT75C1 PE=1 SV=1	--	--	crocetin glucosyltransferase, chloroplastic-like isoform X1 [Olea europaea var. sylvestris]	molecular function: catalytic activity (GO:0003824);; cellular component: intracellular (GO:0005622);; cellular component: cellular anatomical entity (GO:0110165)
Ob0229852	UFGT	--	343.567	15009	538.063	23580	443.994	19096	28.9212	1207	87.24	3846	89.0376	3616	26.7925	1124	23.2216	954	30.357	1303	6.93148e-09	-2.29626	down	0.000182562	-1.34402	down	2.66643e-59	-3.64136	down	[G]	Carbohydrate transport and metabolism	Molecular Function: UDP-glycosyltransferase activity (GO:0008194);;	K12930|1.7e-156|sind:105155667|K12930 anthocyanidin 3-O-glucosyltransferase [EC:2.4.1.115] | (RefSeq) anthocyanidin 3-O-glucosyltransferase-like	Anthocyanin biosynthesis (ko00942)	[GC]	Carbohydrate transport and metabolism;; Energy production and conversion	UDP-glucoronosyl and UDP-glucosyl transferase	Flavonol 3-O-glucosyltransferase F3GT2 OS=Actinidia chinensis var. chinensis OX=1590841 GN=F3GT2 PE=1 SV=1	G	Carbohydrate transport and metabolism	flavonoid 3-O-glucosyltransferase [Forsythia x intermedia]	molecular function: catalytic activity (GO:0003824)
			Log2 B1_FPKM	Log2 B4_FPKM	Log2 B5_FPKM
		SvPAL	333.994	55.6401	9.88758
		Sv4CL-1	44.9667	6.46623	2.18679
		Sv4CL-2	0.228088	12.4306	34.9699
		SvHCT	0	8.56523	1.1226
		SvHCT-1	0.364276	1.12959	3.4905
		SvHCT-2	30.3912	9.32025	23.0013
		SvHCT-3	12.0294	0	0.37387
		SvHCT-4	61.7041	20.7727	5.90101
		SvHCT-5	4.89053	0.300719	0.797354
		SvHCT-6	2.05219	0.569901	0.846896
		SvHCT-7	17.1839	0.492715	0.41517
		SvCoAOMT	26.2174	323.482	76.6413
		SvCHS	1987.78	398.875	67.7514
		SvCHI-2	960.674	40.4943	6.67492
		SvC12RT1	2.66283	0.145966	0.229725
		SvF3H	103.167	5.38464	1.00843
		SvF3H-1	92.0246	6.37691	1.1447
		SvANS	2.23149	5.67324	1.27038
		SvUGT79B1	49.7377	6.19195	0.8428
		SvUGT75C1	0.0442423	1.92538	0.0622083
		SvUFGT	441.875	68.3996	26.7904
			0	0	0

## Sheet: Flavonoid-related DEGs in SvW
#ID	gene_name	nr_symbol	SvW1-1_FPKM	SvW1-1_count	SvW1-2_FPKM	SvW1-2_count	SvW1-3_FPKM	SvW1-3_count	SvW4-1_FPKM	SvW4-1_count	SvW4-2_FPKM	SvW4-2_count	SvW4-3_FPKM	SvW4-3_count	SvW5-1_FPKM	SvW5-1_count	SvW5-2_FPKM	SvW5-2_count	SvW5-3_FPKM	SvW5-3_count	SvW1_vs_SvW4_DESeq2_Pvalue	SvW1_vs_SvW4_DESeq2_log2FC	SvW1_vs_SvW4_DESeq2_(Pvalue_0.05_FC_2)_regulated	SvW4_vs_SvW5_DESeq2_Pvalue	SvW4_vs_SvW5_DESeq2_log2FC	SvW4_vs_SvW5_DESeq2_(Pvalue_0.05_FC_2)_regulated	SvW1_vs_SvW5_DESeq2_Pvalue	SvW1_vs_SvW5_DESeq2_log2FC	SvW1_vs_SvW5_DESeq2_(Pvalue_0.05_FC_2)_regulated	COG_class	COG_class_annotation	GO_annotation	KEGG_annotation	KEGG_pathway_annotation	KOG_class	KOG_class_annotation	Pfam_annotation	Swiss_Prot_annotation	eggNOG_class	eggNOG_class_annotation	NR_annotation	GO_second_level_annotation
Ob0213876	CoAOMT	LOC111366375	477.611	8738	12.5744	238	90.1629	1600	316.888	5368	311.759	5065	433.811	6644	121.671	2293	102.278	1793	86.322	1471	0.290698	1.30829	normal	5.86567e-17	-1.82809	down	0.567389	-0.547939	normal	[R]	General function prediction only	Molecular Function: O-methyltransferase activity (GO:0008171);; Molecular Function: S-adenosylmethionine-dependent methyltransferase activity (GO:0008757);;	K00588|8.1e-92|oeu:111366375|K00588 caffeoyl-CoA O-methyltransferase [EC:2.1.1.104] | (RefSeq) probable caffeoyl-CoA O-methyltransferase At4g26220	Phenylpropanoid biosynthesis (ko00940);; Flavonoid biosynthesis (ko00941);; Stilbenoid, diarylheptanoid and gingerol biosynthesis (ko00945)	[Q]	Secondary metabolites biosynthesis, transport and catabolism	O-methyltransferase	Probable caffeoyl-CoA O-methyltransferase At4g26220 OS=Arabidopsis thaliana OX=3702 GN=At4g26220 PE=2 SV=1	Q	Secondary metabolites biosynthesis, transport and catabolism	probable caffeoyl-CoA O-methyltransferase At4g26220 [Olea europaea var. sylvestris]	molecular function: catalytic activity (GO:0003824)
Ob0251529	DFR-1	LOC111381085	2.19478	71	4.66512	155	2.20945	69	0	0	0	0	0	0	0	0	0	0	0	0	5.08631e-10	-8.33957	down	--	--	--	1.51007e-10	-8.5478	down	--	--	Molecular Function: oxidoreductase activity (GO:0016491);; Molecular Function: oxidoreductase activity, acting on the CH-OH group of donors, NAD or NADP as acceptor (GO:0016616);;	K13082|5.5e-43|ini:109177619|K13082 bifunctional dihydroflavonol 4-reductase/flavanone 4-reductase [EC:1.1.1.219 1.1.1.234] | (RefSeq) DFR-B, DFRB; dihydroflavonol 4-reductase-like	Flavonoid biosynthesis (ko00941)	[V]	Defense mechanisms	3-beta hydroxysteroid dehydrogenase/isomerase family	Dihydroflavonol 4-reductase OS=Gerbera hybrida OX=18101 GN=DFR PE=2 SV=1	V	Defense mechanisms	dihydroflavonol 4-reductase-like [Olea europaea var. sylvestris]	molecular function: catalytic activity (GO:0003824);; biological process: metabolic process (GO:0008152)
Ob0217176	F3H-2	--	41.7435	1476	60.2426	2197	54.3676	1863	98.686	3229	65.4967	2056	58.1349	1720	93.2075	3393	44.2499	1499	76.7918	2528	0.000589401	1.03538	up	0.757628	-0.0984967	normal	0.00546323	0.902461	normal	[Q]	Secondary metabolites biosynthesis, transport and catabolism	Molecular Function: oxidoreductase activity (GO:0016491);; Molecular Function: metal ion binding (GO:0046872);;	K00475|1.3e-175|vvi:100253950|K00475 naringenin 3-dioxygenase [EC:1.14.11.9] | (RefSeq) flavanone 3-dioxygenase-like	Flavonoid biosynthesis (ko00941)	[QR]	Secondary metabolites biosynthesis, transport and catabolism;; General function prediction only	2OG-Fe(II) oxygenase superfamily	Flavanone 3-dioxygenase OS=Petroselinum crispum OX=4043 GN=FHT PE=1 SV=1	Q	Secondary metabolites biosynthesis, transport and catabolism	hypothetical protein F0562_036105 [Nyssa sinensis]	molecular function: catalytic activity (GO:0003824);; molecular function: binding (GO:0005488)
Ob0218239	HCT-8	LOC111404591	28.5945	997	52.4532	1887	55.75	1884	8.53686	276	5.72415	178	9.81282	287	6.98838	251	5.09364	171	3.52626	115	1.21718e-08	-1.97778	down	0.041598	-0.680341	normal	2.15851e-14	-2.68317	down	--	--	Molecular Function: transferase activity, transferring acyl groups other than amino-acyl groups (GO:0016747);;	K13065|1.3e-122|oeu:111404591|K13065 shikimate O-hydroxycinnamoyltransferase [EC:2.3.1.133] | (RefSeq) spermidine hydroxycinnamoyl transferase-like	Phenylpropanoid biosynthesis (ko00940);; Flavonoid biosynthesis (ko00941);; Stilbenoid, diarylheptanoid and gingerol biosynthesis (ko00945)	--	--	Transferase family	Spermidine hydroxycinnamoyl transferase OS=Arabidopsis thaliana OX=3702 GN=SHT PE=1 SV=1	S	Function unknown	spermidine hydroxycinnamoyl transferase-like [Olea europaea var. sylvestris]	molecular function: catalytic activity (GO:0003824)
Ob0253509	HCT-23	LOC111368470	3.19148	53	0.272328	5	0.916759	15	27.038	415	16.466	243	13.6084	189	13.6095	233	24.2375	385	25.2299	390	1.75729e-08	4.16065	up	0.767405	0.107673	normal	6.63949e-08	4.23374	up	--	--	Molecular Function: transferase activity, transferring acyl groups other than amino-acyl groups (GO:0016747);;	K13065|7.2e-31|oeu:111368470|K13065 shikimate O-hydroxycinnamoyltransferase [EC:2.3.1.133] | (RefSeq) spermidine hydroxycinnamoyl transferase-like	Phenylpropanoid biosynthesis (ko00940);; Flavonoid biosynthesis (ko00941);; Stilbenoid, diarylheptanoid and gingerol biosynthesis (ko00945)	--	--	Transferase family	Spermidine hydroxycinnamoyl transferase OS=Arabidopsis thaliana OX=3702 GN=SHT PE=1 SV=1	S	Function unknown	spermidine hydroxycinnamoyl transferase-like [Olea europaea var. sylvestris]	molecular function: catalytic activity (GO:0003824)
Ob0216033	HCT-24	LOC111386122	0.269905	11	0	0	0	0	1.4446	55	2.43952	89	3.07835	105	0.044441	2	1.60508	63	0.313579	12	4.44382e-06	5.13071	up	0.0302848	-1.87464	down	--	--	--	--	--	Molecular Function: 2-phenylethanol acetyltransferase activity (GO:0102387);;	K13065|2.4e-96|oeu:111397779|K13065 shikimate O-hydroxycinnamoyltransferase [EC:2.3.1.133] | (RefSeq) pelargonidin 3-O-(6-caffeoylglucoside) 5-O-(6-O-malonylglucoside) 4'''-malonyltransferase-like	Phenylpropanoid biosynthesis (ko00940);; Flavonoid biosynthesis (ko00941);; Stilbenoid, diarylheptanoid and gingerol biosynthesis (ko00945)	--	--	Transferase family	Pelargonidin 3-O-(6-caffeoylglucoside) 5-O-(6-O-malonylglucoside) 4'''-malonyltransferase OS=Salvia splendens OX=180675 PE=1 SV=1	S	Function unknown	pelargonidin 3-O-(6-caffeoylglucoside) 5-O-(6-O-malonylglucoside) 4'''-malonyltransferase-like [Olea europaea var. sylvestris]	molecular function: catalytic activity (GO:0003824)
Ob0246877	CHI	LOC111374987	8.27873	473	14.0533	828	8.26201	458	0.238722	13	0.574958	30	0.334471	16	0	0	0.554173	31	0.055538	3	2.56004e-22	-4.1859	down	--	--	--	1.33069e-06	-5.16305	down	--	--	Molecular Function: calcium ion binding (GO:0005509);; Cellular Component: integral component of membrane (GO:0016021);;	K01859|1.0e-209|sita:101771169|K01859 chalcone isomerase [EC:5.5.1.6] | (RefSeq) vacuolar-sorting receptor 1	Flavonoid biosynthesis (ko00941)	--	--	PA domain	Vacuolar-sorting receptor 6 OS=Arabidopsis thaliana OX=3702 GN=VSR6 PE=2 SV=3	T	Signal transduction mechanisms	vacuolar-sorting receptor 6-like [Olea europaea var. sylvestris]	molecular function: binding (GO:0005488);; cellular component: cellular anatomical entity (GO:0110165)
Ob0200822	HCT-9	LOC111368470	216.028	9340	340.228	15177	358.415	15023	174.872	7000	91.142	3500	62.6058	2266	151.669	6754	13.9474	578	55.7245	2244	0.0262828	-0.940285	normal	0.501029	-0.63032	normal	0.019245	-1.62207	down	--	--	Molecular Function: transferase activity, transferring acyl groups other than amino-acyl groups (GO:0016747);;	K13065|2.2e-252|oeu:111368470|K13065 shikimate O-hydroxycinnamoyltransferase [EC:2.3.1.133] | (RefSeq) spermidine hydroxycinnamoyl transferase-like	Phenylpropanoid biosynthesis (ko00940);; Flavonoid biosynthesis (ko00941);; Stilbenoid, diarylheptanoid and gingerol biosynthesis (ko00945)	--	--	Transferase family	Spermidine hydroxycinnamoyl transferase OS=Arabidopsis thaliana OX=3702 GN=SHT PE=1 SV=1	S	Function unknown	spermidine hydroxycinnamoyl transferase-like [Olea europaea var. sylvestris]	molecular function: catalytic activity (GO:0003824)
Ob0226729	HCT-1	LOC111396711	0.422135	18	0.020101	1	0.100047	4	2.46709	94	1.18459	43	1.52704	53	1.15604	49	1.40745	56	0.905792	35	4.71563e-05	3.67468	up	0.159276	-0.620097	normal	0.0017628	3.01482	up	--	--	Molecular Function: transferase activity, transferring acyl groups other than amino-acyl groups (GO:0016747);;	K13065|3.3e-170|oeu:111397779|K13065 shikimate O-hydroxycinnamoyltransferase [EC:2.3.1.133] | (RefSeq) pelargonidin 3-O-(6-caffeoylglucoside) 5-O-(6-O-malonylglucoside) 4'''-malonyltransferase-like	Phenylpropanoid biosynthesis (ko00940);; Flavonoid biosynthesis (ko00941);; Stilbenoid, diarylheptanoid and gingerol biosynthesis (ko00945)	--	--	Transferase family	Pelargonidin 3-O-(6-caffeoylglucoside) 5-O-(6-O-malonylglucoside) 4'''-malonyltransferase OS=Salvia splendens OX=180675 PE=1 SV=1	S	Function unknown	pelargonidin 3-O-(6-caffeoylglucoside) 5-O-(6-O-malonylglucoside) 4'''-malonyltransferase-like [Olea europaea var. sylvestris]	molecular function: catalytic activity (GO:0003824)
Ob0218221	HCT-10	LOC111404589	70.4881	3034	103.147	4581	66.4795	2775	7.62556	304	3.39113	130	1.68661	61	0.886482	40	1.033	43	0.350261	15	7.12456e-13	-3.69901	down	1.50862e-05	-2.50953	down	2.54469e-61	-6.25367	down	--	--	Molecular Function: transferase activity, transferring acyl groups other than amino-acyl groups (GO:0016747);;	K13065|2.2e-212|oeu:111404589|K13065 shikimate O-hydroxycinnamoyltransferase [EC:2.3.1.133] | (RefSeq) spermidine hydroxycinnamoyl transferase-like	Phenylpropanoid biosynthesis (ko00940);; Flavonoid biosynthesis (ko00941);; Stilbenoid, diarylheptanoid and gingerol biosynthesis (ko00945)	--	--	Transferase family	Spermidine hydroxycinnamoyl transferase OS=Arabidopsis thaliana OX=3702 GN=SHT PE=1 SV=1	S	Function unknown	spermidine hydroxycinnamoyl transferase-like [Olea europaea var. sylvestris]	molecular function: catalytic activity (GO:0003824)
Ob0219791	ANS	LOC111399342	3.17315	111	4.55284	164	5.87496	198	4.29529	139	3.11221	97	2.57963	76	0.723398	26	1.06247	36	1.46359	48	0.8193	0.0902559	normal	0.000106636	-1.65315	down	0.000480273	-1.58722	down	[Q]	Secondary metabolites biosynthesis, transport and catabolism	Molecular Function: oxidoreductase activity (GO:0016491);; Molecular Function: metal ion binding (GO:0046872);;	K05277|2.4e-68|dzi:111315491|K05277 anthocyanidin synthase [EC:1.14.20.4] | (RefSeq) leucoanthocyanidin dioxygenase-like	Flavonoid biosynthesis (ko00941)	[QR]	Secondary metabolites biosynthesis, transport and catabolism;; General function prediction only	non-haem dioxygenase in morphine synthesis N-terminal	Probable 2-oxoglutarate-dependent dioxygenase At5g05600 OS=Arabidopsis thaliana OX=3702 GN=At5g05600 PE=2 SV=1	Q	Secondary metabolites biosynthesis, transport and catabolism	probable 2-oxoglutarate-dependent dioxygenase At5g05600 [Olea europaea var. sylvestris]	molecular function: catalytic activity (GO:0003824);; molecular function: binding (GO:0005488)
Ob0226678	CoAOMT-1	--	310.553	7356	531.474	12989	345.967	7946	192.96	4232	137.946	2902	220.142	4365	164.451	4013	38.4709	873	94.6395	2088	0.0487683	-0.584271	normal	0.0277487	-0.942901	normal	0.0019157	-1.556	down	[R]	General function prediction only	Molecular Function: O-methyltransferase activity (GO:0008171);; Biological Process: methylation (GO:0032259);;	K00588|1.4e-120|zju:107406993|K00588 caffeoyl-CoA O-methyltransferase [EC:2.1.1.104] | (RefSeq) caffeoyl-CoA O-methyltransferase	Phenylpropanoid biosynthesis (ko00940);; Flavonoid biosynthesis (ko00941);; Stilbenoid, diarylheptanoid and gingerol biosynthesis (ko00945)	[Q]	Secondary metabolites biosynthesis, transport and catabolism	O-methyltransferase	Caffeoyl-CoA O-methyltransferase OS=Populus tremuloides OX=3693 PE=2 SV=1	Q	Secondary metabolites biosynthesis, transport and catabolism	Caffeoyl-CoA O-methyltransferase [Actinidia chinensis var. chinensis]	molecular function: catalytic activity (GO:0003824);; biological process: metabolic process (GO:0008152)
Ob0252019	FLS	LOC111403802	3.4428	245	1.25388	92	1.1889	82	7.64616	503	6.00865	379	7.41452	441	9.71331	710	8.78714	598	9.50107	628	2.64561e-06	2.31623	up	0.0680452	0.363729	normal	1.27922e-07	2.65166	up	[Q]	Secondary metabolites biosynthesis, transport and catabolism	Molecular Function: oxidoreductase activity (GO:0016491);; Molecular Function: metal ion binding (GO:0046872);;	K05278|5.8e-45|fve:101296827|K05278 flavonol synthase [EC:1.14.20.6] | (RefSeq) flavonol synthase/flavanone 3-hydroxylase-like	Flavonoid biosynthesis (ko00941)	[QR]	Secondary metabolites biosynthesis, transport and catabolism;; General function prediction only	2OG-Fe(II) oxygenase superfamily	Codeine O-demethylase OS=Papaver somniferum OX=3469 GN=CODM PE=1 SV=1	Q	Secondary metabolites biosynthesis, transport and catabolism	codeine O-demethylase-like [Olea europaea var. sylvestris]	molecular function: catalytic activity (GO:0003824);; molecular function: binding (GO:0005488)
Ob0215530	HCT-2	LOC111390866	90.1426	3724	94.3874	4023	126.048	5048	14.2685	546	18.7417	688	19.5434	676	13.7806	587	17.3591	687	21.6082	832	2.3122e-16	-2.0538	down	0.899871	-0.0334909	normal	5.85512e-13	-2.10117	down	--	--	Molecular Function: transferase activity, transferring acyl groups other than amino-acyl groups (GO:0016747);;	K13065|2.4e-22|ghi:107903267|K13065 shikimate O-hydroxycinnamoyltransferase [EC:2.3.1.133] | (RefSeq) shikimate O-hydroxycinnamoyltransferase-like	Phenylpropanoid biosynthesis (ko00940);; Flavonoid biosynthesis (ko00941);; Stilbenoid, diarylheptanoid and gingerol biosynthesis (ko00945)	--	--	Transferase family	Protein ECERIFERUM 26-like OS=Arabidopsis thaliana OX=3702 GN=CER26L PE=2 SV=1	S	Function unknown	protein ECERIFERUM 26-like [Olea europaea var. sylvestris]	molecular function: catalytic activity (GO:0003824)
Ob0235922	HCT-3	LOC111390675	1.80523	61	3.22636	112	4.99529	162	0.305808	10	0.269627	9	0.280551	8	0.172407	6	0.06251	3	0.186393	6	7.42232e-07	-2.93715	down	--	--	--	1.61692e-09	-3.99109	down	--	--	Molecular Function: transferase activity, transferring acyl groups other than amino-acyl groups (GO:0016747);;	K13065|7.2e-147|oeu:111390675|K13065 shikimate O-hydroxycinnamoyltransferase [EC:2.3.1.133] | (RefSeq) spermidine hydroxycinnamoyl transferase	Phenylpropanoid biosynthesis (ko00940);; Flavonoid biosynthesis (ko00941);; Stilbenoid, diarylheptanoid and gingerol biosynthesis (ko00945)	--	--	Transferase family	Spermidine hydroxycinnamoyl transferase OS=Arabidopsis thaliana OX=3702 GN=SHT PE=1 SV=1	S	Function unknown	spermidine hydroxycinnamoyl transferase [Olea europaea var. sylvestris]	molecular function: catalytic activity (GO:0003824)
Ob0245958	C3'H	LOC111391169	42.1872	1321	142.109	4589	101.942	3093	29.2369	848	24.8147	690	17.5747	461	43.702	1409	10.8025	324	20.846	608	0.000859288	-1.45073	down	0.971164	0.0157624	normal	0.0102998	-1.47208	down	--	--	Molecular Function: monooxygenase activity (GO:0004497);; Molecular Function: iron ion binding (GO:0005506);; Molecular Function: oxidoreductase activity, acting on paired donors, with incorporation or reduction of molecular oxygen (GO:0016705);; Molecular Function: heme binding (GO:0020037);;	K09754|1.6e-159|oeu:111391169|K09754 5-O-(4-coumaroyl)-D-quinate 3'-monooxygenase [EC:1.14.14.96] | (RefSeq) cytochrome P450 98A3-like	Phenylpropanoid biosynthesis (ko00940);; Flavonoid biosynthesis (ko00941);; Stilbenoid, diarylheptanoid and gingerol biosynthesis (ko00945)	[Q]	Secondary metabolites biosynthesis, transport and catabolism	Cytochrome P450	Cytochrome P450 98A3 OS=Arabidopsis thaliana OX=3702 GN=CYP98A3 PE=1 SV=1	Q	Secondary metabolites biosynthesis, transport and catabolism	cytochrome P450 98A3-like [Olea europaea var. sylvestris]	molecular function: catalytic activity (GO:0003824);; biological process: metabolic process (GO:0008152);; molecular function: binding (GO:0005488)
Ob0231998	HCT-11	LOC111379250	25.6905	1136	58.7445	2679	57.7704	2476	12.2215	501	9.17736	361	7.93577	294	4.28944	196	5.35292	227	3.80348	157	3.26088e-06	-1.73765	down	1.13573e-05	-1.17241	down	2.04679e-16	-2.9377	down	--	--	Molecular Function: transferase activity, transferring acyl groups other than amino-acyl groups (GO:0016747);;	K13065|1.4e-25|gab:108458439|K13065 shikimate O-hydroxycinnamoyltransferase [EC:2.3.1.133] | (RefSeq) shikimate O-hydroxycinnamoyltransferase-like isoform X1	Phenylpropanoid biosynthesis (ko00940);; Flavonoid biosynthesis (ko00941);; Stilbenoid, diarylheptanoid and gingerol biosynthesis (ko00945)	--	--	Transferase family	--	S	Function unknown	protein ECERIFERUM 2-like [Olea europaea var. sylvestris]	molecular function: catalytic activity (GO:0003824)
Ob0218286	HCT-22	LOC111403793	4.54784	198	10.2154	457	8.13855	342	2.94341	119	1.08883	42	1.30334	48	2.26439	102	0.422395	18	0.336856	14	0.0022201	-1.54667	down	0.227623	-0.880428	normal	0.000610237	-2.48007	down	--	--	Molecular Function: transferase activity, transferring acyl groups other than amino-acyl groups (GO:0016747);;	K13065|1.3e-175|oeu:111403793|K13065 shikimate O-hydroxycinnamoyltransferase [EC:2.3.1.133] | (RefSeq) spermidine hydroxycinnamoyl transferase-like	Phenylpropanoid biosynthesis (ko00940);; Flavonoid biosynthesis (ko00941);; Stilbenoid, diarylheptanoid and gingerol biosynthesis (ko00945)	--	--	Transferase family	Spermidine hydroxycinnamoyl transferase OS=Arabidopsis thaliana OX=3702 GN=SHT PE=1 SV=1	S	Function unknown	spermidine hydroxycinnamoyl transferase-like [Olea europaea var. sylvestris]	molecular function: catalytic activity (GO:0003824)
Ob0231192	DFR	--	172.806	5724	455.623	15571	429.857	13805	29.1771	895	14.2172	419	19.3741	538	20.6852	706	2.2434	72	6.16485	191	1.11414e-16	-3.53266	down	0.176465	-1.17292	normal	1.9348e-11	-4.74898	down	[M]	Cell wall/membrane/envelope biogenesis	Molecular Function: catalytic activity (GO:0003824);; Cellular Component: integral component of membrane (GO:0016021);;	K13082|1.3e-153|sind:105165774|K13082 bifunctional dihydroflavonol 4-reductase/flavanone 4-reductase [EC:1.1.1.219 1.1.1.234] | (RefSeq) LOW QUALITY PROTEIN: dihydroflavonol 4-reductase	Flavonoid biosynthesis (ko00941)	[V]	Defense mechanisms	NAD dependent epimerase/dehydratase family	Dihydroflavonol 4-reductase OS=Antirrhinum majus OX=4151 GN=DFRA PE=2 SV=1	V	Defense mechanisms	dihydroflavonol reductase [Forsythia x intermedia]	molecular function: catalytic activity (GO:0003824);; cellular component: cellular anatomical entity (GO:0110165)
Ob0213357	HCT-12	LOC111375382	670.744	28029	261.62	11280	373.378	15128	719.748	27848	1131.35	41984	1166.5	40806	992.512	42721	801.349	32081	819.77	31905	5.91554e-05	1.68516	up	0.278073	-0.257709	normal	0.000645831	1.40772	up	--	--	Cellular Component: cytosol (GO:0005829);; Biological Process: lignin biosynthetic process (GO:0009809);; Biological Process: positive regulation of flavonoid biosynthetic process (GO:0009963);; Biological Process: auxin homeostasis (GO:0010252);; Cellular Component: membrane (GO:0016020);; Molecular Function: shikimate O-hydroxycinnamoyltransferase activity (GO:0047172);; Molecular Function: qui…	K13065|3.3e-242|oeu:111375382|K13065 shikimate O-hydroxycinnamoyltransferase [EC:2.3.1.133] | (RefSeq) shikimate O-hydroxycinnamoyltransferase isoform X1	Phenylpropanoid biosynthesis (ko00940);; Flavonoid biosynthesis (ko00941);; Stilbenoid, diarylheptanoid and gingerol biosynthesis (ko00945)	--	--	Transferase family	Shikimate O-hydroxycinnamoyltransferase OS=Nicotiana tabacum OX=4097 GN=HST PE=1 SV=1	S	Function unknown	shikimate O-hydroxycinnamoyltransferase isoform X1 [Olea europaea var. sylvestris]	cellular component: cellular anatomical entity (GO:0110165);; biological process: metabolic process (GO:0008152);; biological process: cellular process (GO:0009987);; biological process: biological regulation (GO:0065007);; molecular function: catalytic activity (GO:0003824)
Ob0202790	F3H	LOC111401282	19.1914	692	36.8814	1371	45.7991	1600	3.155	106	0.760714	25	0.489301	15	1.4137	53	0.998004	35	0.30254	11	1.21053e-09	-3.96237	down	0.337395	-0.746687	normal	1.52066e-19	-4.76323	down	[Q]	Secondary metabolites biosynthesis, transport and catabolism	Molecular Function: naringenin 3-dioxygenase activity (GO:0045486);; Molecular Function: metal ion binding (GO:0046872);;	K00475|9.7e-190|oeu:111401282|K00475 naringenin 3-dioxygenase [EC:1.14.11.9] | (RefSeq) flavanone 3-dioxygenase-like	Flavonoid biosynthesis (ko00941)	[QR]	Secondary metabolites biosynthesis, transport and catabolism;; General function prediction only	2OG-Fe(II) oxygenase superfamily	Flavanone 3-dioxygenase OS=Petroselinum crispum OX=4043 GN=FHT PE=1 SV=1	Q	Secondary metabolites biosynthesis, transport and catabolism	flavanone 3-dioxygenase-like [Olea europaea var. sylvestris]	molecular function: catalytic activity (GO:0003824);; biological process: metabolic process (GO:0008152);; molecular function: binding (GO:0005488)
Ob0226781	CHS-1	LOC111410102	8.99797	334	8.4204	323	5.1613	186	18.3149	629	36.1966	1192	49.213	1528	40.4576	1545	18.1093	644	12.6943	439	1.20774e-10	2.69145	up	0.172839	-0.608891	normal	1.46699e-05	2.06267	up	[Q]	Secondary metabolites biosynthesis, transport and catabolism	Biological Process: biosynthetic process (GO:0009058);; Molecular Function: transferase activity, transferring acyl groups other than amino-acyl groups (GO:0016747);;	K00660|2.9e-88|mus:103972472|K00660 chalcone synthase [EC:2.3.1.74] | (RefSeq) chalcone synthase 2-like	Flavonoid biosynthesis (ko00941);; Circadian rhythm - plant (ko04712)	--	--	Chalcone and stilbene synthases, N-terminal domain	Type III polyketide synthase B OS=Arabidopsis thaliana OX=3702 GN=PKSB PE=1 SV=1	I	Lipid transport and metabolism	type III polyketide synthase B [Olea europaea var. sylvestris]	biological process: metabolic process (GO:0008152);; molecular function: catalytic activity (GO:0003824)
Ob0215748	HCT-13	LOC111396707	6.31415	263	22.2016	953	35.4676	1431	1.46448	57	2.69978	100	4.17272	146	0.02334	2	0.044836	2	0.051627	2	5.80532e-05	-2.41023	down	4.33041e-14	-5.86954	down	2.12645e-22	-8.28456	down	--	--	Molecular Function: 2-phenylethanol acetyltransferase activity (GO:0102387);;	K13065|2.0e-109|oeu:111397779|K13065 shikimate O-hydroxycinnamoyltransferase [EC:2.3.1.133] | (RefSeq) pelargonidin 3-O-(6-caffeoylglucoside) 5-O-(6-O-malonylglucoside) 4'''-malonyltransferase-like	Phenylpropanoid biosynthesis (ko00940);; Flavonoid biosynthesis (ko00941);; Stilbenoid, diarylheptanoid and gingerol biosynthesis (ko00945)	--	--	Transferase family	Pelargonidin 3-O-(6-caffeoylglucoside) 5-O-(6-O-malonylglucoside) 4'''-malonyltransferase OS=Salvia splendens OX=180675 PE=1 SV=1	S	Function unknown	pelargonidin 3-O-(6-caffeoylglucoside) 5-O-(6-O-malonylglucoside) 4'''-malonyltransferase-like [Olea europaea var. sylvestris]	molecular function: catalytic activity (GO:0003824)
Ob0230962	CoAOMT-2	LOC111411162	10.1796	454	7.01663	323	8.21125	355	10.9325	452	11.3293	449	12.4355	465	12.2338	562	16.7332	715	17.1879	714	0.000674131	0.949626	normal	0.113734	0.368721	normal	3.20809e-05	1.29902	up	--	--	Molecular Function: protein binding (GO:0005515);; Cellular Component: cellular_component (GO:0005575);; Cellular Component: cell-cell junction (GO:0005911);; Biological Process: transport (GO:0006810);; Biological Process: cell communication (GO:0007154);; Biological Process: signal transduction (GO:0007165);; Biological Process: biological_process (GO:0008150);; Cellular Component: plasmodesma …	K00588|2.1e-08|ccaj:109799390|K00588 caffeoyl-CoA O-methyltransferase [EC:2.1.1.104] | (RefSeq) probable caffeoyl-CoA O-methyltransferase At4g26220 isoform X1	Phenylpropanoid biosynthesis (ko00940);; Flavonoid biosynthesis (ko00941);; Stilbenoid, diarylheptanoid and gingerol biosynthesis (ko00945)	--	--	F-box domain	F-box/LRR-repeat protein At4g29420 OS=Arabidopsis thaliana OX=3702 GN=At4g29420 PE=2 SV=1	S	Function unknown	F-box/LRR-repeat protein At4g29420 [Olea europaea var. sylvestris]	molecular function: binding (GO:0005488);; cellular component: cellular anatomical entity (GO:0110165);; biological process: localization (GO:0051179);; biological process: cellular process (GO:0009987);; biological process: biological regulation (GO:0065007);; biological process: response to stimulus (GO:0050896);; biological process: signaling (GO:0023052)
Ob0252071	CoAOMT-3	--	16.6618	551	27.7696	947	20.2087	648	16.4715	504	23.0428	676	22.5494	624	48.2124	1641	26.9088	852	43.4367	1337	0.094556	0.460478	normal	0.00163923	0.887303	normal	2.52397e-05	1.32861	up	[R]	General function prediction only	Molecular Function: O-methyltransferase activity (GO:0008171);;	K00588|8.5e-132|oeu:111387945|K00588 caffeoyl-CoA O-methyltransferase [EC:2.1.1.104] | (RefSeq) caffeoyl-CoA O-methyltransferase-like	Phenylpropanoid biosynthesis (ko00940);; Flavonoid biosynthesis (ko00941);; Stilbenoid, diarylheptanoid and gingerol biosynthesis (ko00945)	[Q]	Secondary metabolites biosynthesis, transport and catabolism	O-methyltransferase	Caffeoyl-CoA O-methyltransferase OS=Vitis vinifera OX=29760 PE=2 SV=1	Q	Secondary metabolites biosynthesis, transport and catabolism	caffeoyl CoA-O- methyl-transferas [Fraxinus mandshurica]	molecular function: catalytic activity (GO:0003824)
Ob0251027	CHI-2	--	319.942	7116	932.39	21397	586.692	12652	42.7664	881	7.75824	154	5.59823	105	6.79321	156	0.515611	11	0.705454	15	2.502e-10	-4.46638	down	0.0290751	-2.87708	down	2.67643e-18	-7.41672	down	--	--	Molecular Function: intramolecular lyase activity (GO:0016872);;	K01859|3.3e-87|vvi:100233078|K01859 chalcone isomerase [EC:5.5.1.6] | (RefSeq) CHI, CHI1, CHI2; chalcone isomerase	Flavonoid biosynthesis (ko00941)	--	--	Chalcone-flavanone isomerase	Chalcone--flavonone isomerase OS=Camellia sinensis OX=4442 GN=CHI PE=2 SV=2	S	Function unknown	chalcone isomerase [Osmanthus fragrans]	molecular function: catalytic activity (GO:0003824)
Ob0204113	DFR-2	LOC111373872	4.37796	150	10.1922	359	8.9415	296	0.377289	12	0.6081	19	0.276405	8	0.21343	8	0.115963	4	0	0	8.77201e-13	-3.6576	down	--	--	--	2.09798e-15	-5.60807	down	[M]	Cell wall/membrane/envelope biogenesis	Molecular Function: catalytic activity (GO:0003824);;	K13082|1.1e-70|mesc:110605890|K13082 bifunctional dihydroflavonol 4-reductase/flavanone 4-reductase [EC:1.1.1.219 1.1.1.234] | (RefSeq) dihydroflavonol 4-reductase-like	Flavonoid biosynthesis (ko00941)	[V]	Defense mechanisms	NAD dependent epimerase/dehydratase family	Putative anthocyanidin reductase OS=Ginkgo biloba OX=3311 PE=2 SV=1	V	Defense mechanisms	putative anthocyanidin reductase [Olea europaea var. sylvestris]	molecular function: catalytic activity (GO:0003824)
Ob0251528	DFR-3	LOC111381085	2.56507	83	5.41402	181	2.18908	69	0	0	0	0	0.102281	3	0	0	0	0	0	0	1.58963e-08	-6.05924	down	--	--	--	8.09252e-11	-8.72048	down	[M]	Cell wall/membrane/envelope biogenesis	Molecular Function: oxidoreductase activity (GO:0016491);; Molecular Function: oxidoreductase activity, acting on the CH-OH group of donors, NAD or NADP as acceptor (GO:0016616);;	K13082|1.8e-49|ini:109177619|K13082 bifunctional dihydroflavonol 4-reductase/flavanone 4-reductase [EC:1.1.1.219 1.1.1.234] | (RefSeq) DFR-B, DFRB; dihydroflavonol 4-reductase-like	Flavonoid biosynthesis (ko00941)	[V]	Defense mechanisms	NAD dependent epimerase/dehydratase family	Dihydroflavonol 4-reductase OS=Gerbera hybrida OX=18101 GN=DFR PE=2 SV=1	V	Defense mechanisms	dihydroflavonol 4-reductase-like [Olea europaea var. sylvestris]	molecular function: catalytic activity (GO:0003824);; biological process: metabolic process (GO:0008152)
Ob0221609	ANS-2	--	278.46	9465	430.841	15109	449.084	14799	244.796	7704	127.35	3844	198.029	5635	234.212	8200	91.8056	2990	84.498	2675	0.131849	-0.49603	normal	0.172174	-0.535817	normal	0.0123389	-1.06842	down	[Q]	Secondary metabolites biosynthesis, transport and catabolism	Molecular Function: oxidoreductase activity (GO:0016491);; Molecular Function: metal ion binding (GO:0046872);;	K05277|2.2e-183|oeu:111368826|K05277 anthocyanidin synthase [EC:1.14.20.4] | (RefSeq) leucoanthocyanidin dioxygenase-like	Flavonoid biosynthesis (ko00941)	[QR]	Secondary metabolites biosynthesis, transport and catabolism;; General function prediction only	2OG-Fe(II) oxygenase superfamily	Leucoanthocyanidin dioxygenase OS=Petunia hybrida OX=4102 GN=ANT17 PE=2 SV=1	Q	Secondary metabolites biosynthesis, transport and catabolism	anthocyanidin synthase [Osmanthus fragrans]	molecular function: catalytic activity (GO:0003824);; molecular function: binding (GO:0005488)
Ob0208827	C12RT1-1	LOC111380998	1.45028	65	1.07021	49	2.29737	99	0.149241	7	0.800689	32	0.215768	8	0	0	0	0	0	0	0.0444567	-1.51034	down	--	--	--	2.46032e-09	-8.12491	down	--	--	Molecular Function: UDP-glycosyltransferase activity (GO:0008194);;	K13080|8.5e-119|vvi:100244875|K13080 flavanone 7-O-glucoside 2''-O-beta-L-rhamnosyltransferase [EC:2.4.1.236] | (RefSeq) flavanone 7-O-glucoside 2''-O-beta-L-rhamnosyltransferase	Flavonoid biosynthesis (ko00941);; Flavone and flavonol biosynthesis (ko00944)	[GC]	Carbohydrate transport and metabolism;; Energy production and conversion	UDP-glucoronosyl and UDP-glucosyl transferase	Beta-D-glucosyl crocetin beta-1,6-glucosyltransferase OS=Gardenia jasminoides OX=114476 GN=UGT94E5 PE=1 SV=1	--	--	beta-D-glucosyl crocetin beta-1,6-glucosyltransferase-like [Olea europaea var. sylvestris]	molecular function: catalytic activity (GO:0003824)
Ob0215775	HCT-5	LOC111396707	0.847712	36	2.89268	125	5.49567	222	0.177953	7	0.207553	8	0.852403	30	0.046213	2	0	0	0	0	0.00425841	-2.36927	down	--	--	--	8.92492e-08	-7.12614	down	--	--	Molecular Function: 2-phenylethanol acetyltransferase activity (GO:0102387);;	K13065|4.4e-109|oeu:111397779|K13065 shikimate O-hydroxycinnamoyltransferase [EC:2.3.1.133] | (RefSeq) pelargonidin 3-O-(6-caffeoylglucoside) 5-O-(6-O-malonylglucoside) 4'''-malonyltransferase-like	Phenylpropanoid biosynthesis (ko00940);; Flavonoid biosynthesis (ko00941);; Stilbenoid, diarylheptanoid and gingerol biosynthesis (ko00945)	--	--	Transferase family	Pelargonidin 3-O-(6-caffeoylglucoside) 5-O-(6-O-malonylglucoside) 4'''-malonyltransferase OS=Salvia splendens OX=180675 PE=1 SV=1	S	Function unknown	pelargonidin 3-O-(6-caffeoylglucoside) 5-O-(6-O-malonylglucoside) 4'''-malonyltransferase-like [Olea europaea var. sylvestris]	molecular function: catalytic activity (GO:0003824)
Ob0202807	F3H-1	--	96.3567	3470	210.29	7814	226.552	7910	12.2308	408	3.33967	107	2.31713	70	5.08451	189	1.70489	59	0.972025	33	1.00004e-12	-4.34339	down	0.0630657	-1.26558	normal	4.03034e-22	-5.66963	down	[Q]	Secondary metabolites biosynthesis, transport and catabolism	Molecular Function: naringenin 3-dioxygenase activity (GO:0045486);; Molecular Function: metal ion binding (GO:0046872);;	K00475|4.1e-188|oeu:111401282|K00475 naringenin 3-dioxygenase [EC:1.14.11.9] | (RefSeq) flavanone 3-dioxygenase-like	Flavonoid biosynthesis (ko00941)	[QR]	Secondary metabolites biosynthesis, transport and catabolism;; General function prediction only	2OG-Fe(II) oxygenase superfamily	Flavanone 3-dioxygenase OS=Petroselinum crispum OX=4043 GN=FHT PE=1 SV=1	Q	Secondary metabolites biosynthesis, transport and catabolism	flavanone 3-hydroxylase [Osmanthus fragrans]	molecular function: catalytic activity (GO:0003824);; biological process: metabolic process (GO:0008152);; molecular function: binding (GO:0005488)
Ob0202026	F3'H-2	LOC111401587	14.2772	594	29.9687	1287	14.7356	595	68.5335	2640	51.6873	1910	19.2487	671	4.5997	198	20.7423	827	6.84282	266	0.000363236	1.78556	up	0.0071231	-2.15925	down	0.499794	-0.407172	normal	--	--	Molecular Function: iron ion binding (GO:0005506);; Molecular Function: oxidoreductase activity, acting on paired donors, with incorporation or reduction of molecular oxygen (GO:0016705);; Molecular Function: heme binding (GO:0020037);;	K05280|1.7e-153|oeu:111401587|K05280 flavonoid 3'-monooxygenase [EC:1.14.14.82] | (RefSeq) flavonoid 3'-monooxygenase	Flavonoid biosynthesis (ko00941);; Flavone and flavonol biosynthesis (ko00944)	[Q]	Secondary metabolites biosynthesis, transport and catabolism	Cytochrome P450	Flavonoid 3'-monooxygenase OS=Petunia hybrida OX=4102 GN=CYP75B2 PE=2 SV=1	Q	Secondary metabolites biosynthesis, transport and catabolism	flavonoid 3'-monooxygenase [Olea europaea var. sylvestris]	molecular function: binding (GO:0005488);; molecular function: catalytic activity (GO:0003824);; biological process: metabolic process (GO:0008152)
Ob0230359	HCT-15	LOC111375382	26.4898	1084	10.525	445	12.0322	478	5.50112	209	7.86117	286	7.50123	257	4.81859	204	4.43807	174	4.11651	157	0.0917158	-0.755152	normal	0.00665658	-0.689386	normal	0.00125342	-1.46768	down	--	--	Cellular Component: cytosol (GO:0005829);; Biological Process: lignin biosynthetic process (GO:0009809);; Biological Process: positive regulation of flavonoid biosynthetic process (GO:0009963);; Biological Process: auxin homeostasis (GO:0010252);; Cellular Component: membrane (GO:0016020);; Molecular Function: shikimate O-hydroxycinnamoyltransferase activity (GO:0047172);; Molecular Function: qui…	K13065|1.5e-239|oeu:111375382|K13065 shikimate O-hydroxycinnamoyltransferase [EC:2.3.1.133] | (RefSeq) shikimate O-hydroxycinnamoyltransferase isoform X1	Phenylpropanoid biosynthesis (ko00940);; Flavonoid biosynthesis (ko00941);; Stilbenoid, diarylheptanoid and gingerol biosynthesis (ko00945)	--	--	Transferase family	Shikimate O-hydroxycinnamoyltransferase OS=Nicotiana tabacum OX=4097 GN=HST PE=1 SV=1	S	Function unknown	shikimate O-hydroxycinnamoyltransferase isoform X1 [Olea europaea var. sylvestris]	cellular component: cellular anatomical entity (GO:0110165);; biological process: metabolic process (GO:0008152);; biological process: cellular process (GO:0009987);; biological process: biological regulation (GO:0065007);; molecular function: catalytic activity (GO:0003824)
Ob0241357	CoAOMT-4	LOC111393476	23.1486	524	50.1195	1171	23.533	517	0.092284	2	0	0	0	0	0	0	0	0	0	0	2.95717e-17	-9.38944	down	--	--	--	1.09319e-19	-11.4527	down	[R]	General function prediction only	Molecular Function: O-methyltransferase activity (GO:0008171);; Molecular Function: S-adenosylmethionine-dependent methyltransferase activity (GO:0008757);;	K00588|1.9e-119|oeu:111393476|K00588 caffeoyl-CoA O-methyltransferase [EC:2.1.1.104] | (RefSeq) flavonoid 3',5'-methyltransferase-like	Phenylpropanoid biosynthesis (ko00940);; Flavonoid biosynthesis (ko00941);; Stilbenoid, diarylheptanoid and gingerol biosynthesis (ko00945)	[Q]	Secondary metabolites biosynthesis, transport and catabolism	O-methyltransferase	Flavonoid 3',5'-methyltransferase OS=Vitis vinifera OX=29760 GN=FAOMT PE=1 SV=1	Q	Secondary metabolites biosynthesis, transport and catabolism	flavonoid 3',5'-methyltransferase-like [Olea europaea var. sylvestris]	molecular function: catalytic activity (GO:0003824)
Ob0224578	HCT-6	--	1.25103	52	0.079079	4	0.139476	6	3.33147	127	3.80008	139	1.59306	55	1.36064	58	2.91365	115	1.54026	59	0.0011316	2.98697	up	0.17202	-0.63247	normal	0.020688	2.31952	up	--	--	Molecular Function: vinorine synthase activity (GO:0050636);;	K13065|1.1e-131|sind:105166350|K13065 shikimate O-hydroxycinnamoyltransferase [EC:2.3.1.133] | (RefSeq) vinorine synthase-like	Phenylpropanoid biosynthesis (ko00940);; Flavonoid biosynthesis (ko00941);; Stilbenoid, diarylheptanoid and gingerol biosynthesis (ko00945)	--	--	Transferase family	Stemmadenine O-acetyltransferase OS=Catharanthus roseus OX=4058 GN=SAT PE=1 SV=1	S	Function unknown	Vinorine synthase [Handroanthus impetiginosus]	molecular function: catalytic activity (GO:0003824)
Ob0207140	F3'H-1	LOC111399342	0.959779	36	3.04681	116	0.796869	29	0.154933	6	0	0	0	0	0	0	0	0	0	0	0.000738168	-4.18869	down	--	--	--	1.53521e-07	-7.82256	down	[Q]	Secondary metabolites biosynthesis, transport and catabolism	Molecular Function: oxidoreductase activity (GO:0016491);; Molecular Function: metal ion binding (GO:0046872);;	K05278|1.4e-61|jcu:105639310|K05278 flavonol synthase [EC:1.14.20.6] | (RefSeq) flavonol synthase/flavanone 3-hydroxylase	Flavonoid biosynthesis (ko00941)	[QR]	Secondary metabolites biosynthesis, transport and catabolism;; General function prediction only	2OG-Fe(II) oxygenase superfamily	Probable 2-oxoglutarate-dependent dioxygenase At5g05600 OS=Arabidopsis thaliana OX=3702 GN=At5g05600 PE=2 SV=1	Q	Secondary metabolites biosynthesis, transport and catabolism	probable 2-oxoglutarate-dependent dioxygenase At5g05600 [Olea europaea var. sylvestris]	molecular function: catalytic activity (GO:0003824);; molecular function: binding (GO:0005488)
Ob0224237	F3'H	LOC111401587	1211.09	37198	1077.2	34138	1230.9	36656	410.012	11661	409.084	11159	319.079	8205	88.9857	2816	29.5279	869	88.6033	2535	1.30291e-06	-1.11838	down	4.27538e-11	-2.49922	down	1.67449e-16	-3.64633	down	--	--	Molecular Function: monooxygenase activity (GO:0004497);; Molecular Function: iron ion binding (GO:0005506);; Cellular Component: integral component of membrane (GO:0016021);; Molecular Function: oxidoreductase activity, acting on paired donors, with incorporation or reduction of molecular oxygen (GO:0016705);; Molecular Function: heme binding (GO:0020037);;	K05280|4.3e-130|oeu:111401587|K05280 flavonoid 3'-monooxygenase [EC:1.14.14.82] | (RefSeq) flavonoid 3'-monooxygenase	Flavonoid biosynthesis (ko00941);; Flavone and flavonol biosynthesis (ko00944)	[Q]	Secondary metabolites biosynthesis, transport and catabolism	Cytochrome P450	Flavonoid 3'-monooxygenase OS=Petunia hybrida OX=4102 GN=CYP75B2 PE=2 SV=1	Q	Secondary metabolites biosynthesis, transport and catabolism	flavonoid 3'-monooxygenase [Olea europaea var. sylvestris]	molecular function: catalytic activity (GO:0003824);; biological process: metabolic process (GO:0008152);; molecular function: binding (GO:0005488);; cellular component: cellular anatomical entity (GO:0110165)
Syringa_oblata_newGene_4200	HCT-25	LOC109123364	0.237876	8	0	0	0	0	1.36725	41	1.66913	47	1.08628	29	0.892207	30	2.04869	63	3.49957	104	0.000170174	4.4936	up	0.269851	0.619807	normal	0.000108755	5.08809	up	--	--	Molecular Function: nucleic acid binding (GO:0003676);; Molecular Function: zinc ion binding (GO:0008270);;	K13065|6.24e-27|oeu:111404589|K13065 shikimate O-hydroxycinnamoyltransferase [EC:2.3.1.133] | (RefSeq) spermidine hydroxycinnamoyl transferase-like	Phenylpropanoid biosynthesis (ko00940);; Flavonoid biosynthesis (ko00941);; Stilbenoid, diarylheptanoid and gingerol biosynthesis (ko00945)	--	--	gag-polypeptide of LTR copia-type	--	L	Replication, recombination and repair	PREDICTED: uncharacterized protein LOC109123364 [Vitis vinifera]	molecular function: binding (GO:0005488)
Ob0235737	PGT1	LOC111405623	0.598558	28	0.066014	4	0.181726	8	2.86064	120	4.95373	200	3.58756	136	7.82417	365	13.1118	569	11.2899	476	1.57827e-09	4.15398	up	5.79489e-06	1.45357	up	1.10778e-16	5.58849	up	[G]	Carbohydrate transport and metabolism	Molecular Function: UDP-glycosyltransferase activity (GO:0008194);;	K22845|8.6e-151|oeu:111405622|K22845 phlorizin synthase [EC:2.4.1.357] | (RefSeq) UDP-glycosyltransferase 88B1-like	Flavonoid biosynthesis (ko00941)	[GC]	Carbohydrate transport and metabolism;; Energy production and conversion	UDP-glucoronosyl and UDP-glucosyl transferase	UDP-glycosyltransferase 88B1 OS=Stevia rebaudiana OX=55670 GN=UGT88B1 PE=2 SV=1	--	--	UDP-glycosyltransferase 88B1-like [Olea europaea var. sylvestris]	molecular function: catalytic activity (GO:0003824)
Ob0218285	HCT-16	LOC111403793	14.6197	633	29.555	1319	28.8507	1210	6.1964	249	2.80797	108	4.9306	179	5.00918	224	2.9273	122	1.49547	61	5.48278e-06	-1.85269	down	0.17754	-0.620698	normal	8.13152e-08	-2.50888	down	--	--	Molecular Function: transferase activity, transferring acyl groups other than amino-acyl groups (GO:0016747);;	K13065|2.2e-180|oeu:111403793|K13065 shikimate O-hydroxycinnamoyltransferase [EC:2.3.1.133] | (RefSeq) spermidine hydroxycinnamoyl transferase-like	Phenylpropanoid biosynthesis (ko00940);; Flavonoid biosynthesis (ko00941);; Stilbenoid, diarylheptanoid and gingerol biosynthesis (ko00945)	--	--	Transferase family	Spermidine hydroxycinnamoyl transferase OS=Arabidopsis thaliana OX=3702 GN=SHT PE=1 SV=1	S	Function unknown	spermidine hydroxycinnamoyl transferase-like [Olea europaea var. sylvestris]	molecular function: catalytic activity (GO:0003824)
Ob0242514	HCT-17	LOC111398447	2.3931	84	2.04146	74	1.51632	52	0.279655	9	0.129585	5	0.25432	8	0	0	0.145547	5	0.147862	5	2.37824e-05	-2.56659	down	--	--	--	5.14259e-06	-3.87111	down	--	--	Molecular Function: transferase activity, transferring acyl groups other than amino-acyl groups (GO:0016747);;	K13065|3.0e-10|smo:SELMODRAFT_423705|K13065 shikimate O-hydroxycinnamoyltransferase [EC:2.3.1.133] | (RefSeq) hypothetical protein	Phenylpropanoid biosynthesis (ko00940);; Flavonoid biosynthesis (ko00941);; Stilbenoid, diarylheptanoid and gingerol biosynthesis (ko00945)	--	--	Transferase family	--	S	Function unknown	BAHD acyltransferase BIA1-like [Olea europaea var. sylvestris]	molecular function: catalytic activity (GO:0003824)
Ob0218236	HCT-18	LOC111403793	61.8618	2687	106.578	4776	90.81	3824	28.7043	1155	14.7609	570	21.5379	783	19.5517	875	5.06263	211	3.63275	147	1.41939e-05	-1.46469	down	0.0159768	-1.27317	down	2.97072e-06	-2.78113	down	--	--	Molecular Function: transferase activity, transferring acyl groups other than amino-acyl groups (GO:0016747);;	K13065|2.8e-175|oeu:111403793|K13065 shikimate O-hydroxycinnamoyltransferase [EC:2.3.1.133] | (RefSeq) spermidine hydroxycinnamoyl transferase-like	Phenylpropanoid biosynthesis (ko00940);; Flavonoid biosynthesis (ko00941);; Stilbenoid, diarylheptanoid and gingerol biosynthesis (ko00945)	--	--	Transferase family	Spermidine hydroxycinnamoyl transferase OS=Arabidopsis thaliana OX=3702 GN=SHT PE=1 SV=1	S	Function unknown	spermidine hydroxycinnamoyl transferase-like [Olea europaea var. sylvestris]	molecular function: catalytic activity (GO:0003824)
Ob0208538	HCT-19	LOC111408213	15.6212	671	95.331	4224	18.523	772	0	0	0	0	0	0	0	0	0	0	0	0	3.3756e-13	-12.5599	down	--	--	--	1.27461e-19	-12.7671	down	--	--	Molecular Function: transferase activity, transferring acyl groups other than amino-acyl groups (GO:0016747);;	K13065|1.4e-12|jcu:105635244|K13065 shikimate O-hydroxycinnamoyltransferase [EC:2.3.1.133] | (RefSeq) vinorine synthase-like isoform X1	Phenylpropanoid biosynthesis (ko00940);; Flavonoid biosynthesis (ko00941);; Stilbenoid, diarylheptanoid and gingerol biosynthesis (ko00945)	--	--	Transferase family	Protein ECERIFERUM 2 OS=Arabidopsis thaliana OX=3702 GN=CER2 PE=1 SV=1	S	Function unknown	protein ECERIFERUM 26-like [Olea europaea var. sylvestris]	molecular function: catalytic activity (GO:0003824)
Ob0205790	HCT-20	LOC111368470	1.91612	71	4.29272	164	4.4743	160	1.52258	52	1.65441	55	1.39659	44	1.36088	52	1.37526	49	1.0441	36	0.12616	-0.679836	normal	0.382282	-0.33249	normal	0.017211	-1.03561	down	--	--	Molecular Function: transferase activity, transferring acyl groups other than amino-acyl groups (GO:0016747);;	K13065|7.9e-187|oeu:111368470|K13065 shikimate O-hydroxycinnamoyltransferase [EC:2.3.1.133] | (RefSeq) spermidine hydroxycinnamoyl transferase-like	Phenylpropanoid biosynthesis (ko00940);; Flavonoid biosynthesis (ko00941);; Stilbenoid, diarylheptanoid and gingerol biosynthesis (ko00945)	--	--	Transferase family	Spermidine hydroxycinnamoyl transferase OS=Arabidopsis thaliana OX=3702 GN=SHT PE=1 SV=1	S	Function unknown	spermidine hydroxycinnamoyl transferase-like [Olea europaea var. sylvestris]	molecular function: catalytic activity (GO:0003824)
Ob0252908	HCT-26	LOC111370604	0.439605	21	0.83821	40	0.539608	24	2.29578	97	1.61193	66	0.597689	23	1.1882	56	1.63279	72	2.32082	99	0.00384243	1.82896	up	0.771268	0.156595	normal	8.45139e-05	1.94989	up	--	--	Molecular Function: alcohol O-acetyltransferase activity (GO:0004026);;	K13065|8.6e-34|pmum:103323576|K13065 shikimate O-hydroxycinnamoyltransferase [EC:2.3.1.133] | (RefSeq) spermidine hydroxycinnamoyl transferase-like	Phenylpropanoid biosynthesis (ko00940);; Flavonoid biosynthesis (ko00941);; Stilbenoid, diarylheptanoid and gingerol biosynthesis (ko00945)	--	--	Transferase family	--	S	Function unknown	shikimate O-hydroxycinnamoyltransferase-like [Olea europaea var. sylvestris]	molecular function: catalytic activity (GO:0003824)
Ob0240533	C12RT1	LOC111382132	1.43388	63	2.85592	128	3.15303	133	0.448899	19	0.152296	6	0.110289	5	0.90731	41	0.550238	23	0.788366	32	4.12523e-05	-2.73665	down	--	--	--	0.00618511	-1.26561	down	[G]	Carbohydrate transport and metabolism	Molecular Function: transferase activity, transferring hexosyl groups (GO:0016758);;	K13080|2.6e-112|vvi:100244875|K13080 flavanone 7-O-glucoside 2''-O-beta-L-rhamnosyltransferase [EC:2.4.1.236] | (RefSeq) flavanone 7-O-glucoside 2''-O-beta-L-rhamnosyltransferase	Flavonoid biosynthesis (ko00941);; Flavone and flavonol biosynthesis (ko00944)	[GC]	Carbohydrate transport and metabolism;; Energy production and conversion	UDP-glucoronosyl and UDP-glucosyl transferase	UDP-glucosyltransferase 29 OS=Panax ginseng OX=4054 GN=UGT29 PE=1 SV=1	--	--	beta-D-glucosyl crocetin beta-1,6-glucosyltransferase-like [Olea europaea var. sylvestris]	molecular function: catalytic activity (GO:0003824)
Ob0235919	HCT-7	LOC111390675	3.03277	134	17.9891	817	3.36585	144	0.146945	6	0.357591	14	0.162889	6	0.059718	3	0.117846	5	0.024401	1	1.57144e-09	-4.63381	down	--	--	--	3.21393e-12	-6.38361	down	--	--	Molecular Function: transferase activity, transferring acyl groups other than amino-acyl groups (GO:0016747);;	K13065|2.2e-228|oeu:111390675|K13065 shikimate O-hydroxycinnamoyltransferase [EC:2.3.1.133] | (RefSeq) spermidine hydroxycinnamoyl transferase	Phenylpropanoid biosynthesis (ko00940);; Flavonoid biosynthesis (ko00941);; Stilbenoid, diarylheptanoid and gingerol biosynthesis (ko00945)	--	--	Transferase family	Spermidine hydroxycinnamoyl transferase OS=Arabidopsis thaliana OX=3702 GN=SHT PE=1 SV=1	S	Function unknown	spermidine hydroxycinnamoyl transferase [Olea europaea var. sylvestris]	molecular function: catalytic activity (GO:0003824)
Ob0216045	HCT	LOC111386122	0.482711	20	0	0	0	0	0.831105	32	2.36174	86	5.25138	179	0.029946	2	0.153451	6	0.094778	4	0.0417236	4.51433	up	5.56705e-10	-4.8424	down	--	--	--	--	--	Molecular Function: 2-phenylethanol acetyltransferase activity (GO:0102387);;	K13065|1.9e-96|oeu:111397779|K13065 shikimate O-hydroxycinnamoyltransferase [EC:2.3.1.133] | (RefSeq) pelargonidin 3-O-(6-caffeoylglucoside) 5-O-(6-O-malonylglucoside) 4'''-malonyltransferase-like	Phenylpropanoid biosynthesis (ko00940);; Flavonoid biosynthesis (ko00941);; Stilbenoid, diarylheptanoid and gingerol biosynthesis (ko00945)	--	--	Transferase family	Pelargonidin 3-O-(6-caffeoylglucoside) 5-O-(6-O-malonylglucoside) 4'''-malonyltransferase OS=Salvia splendens OX=180675 PE=1 SV=1	S	Function unknown	pelargonidin 3-O-(6-caffeoylglucoside) 5-O-(6-O-malonylglucoside) 4'''-malonyltransferase-like [Olea europaea var. sylvestris]	molecular function: catalytic activity (GO:0003824)
Ob0217993	PAL-1	--	525.7	36090	222.189	15739	292.051	19439	872.588	55465	1198.37	73060	1168.94	67178	1350.6	95507	1193.23	78478	1082.24	69196	5.75508e-08	2.12	up	0.570218	0.111722	normal	1.96027e-08	2.20937	up	[E]	Amino acid transport and metabolism	Cellular Component: cytoplasm (GO:0005737);; Biological Process: L-phenylalanine catabolic process (GO:0006559);; Biological Process: cinnamic acid biosynthetic process (GO:0009800);; Molecular Function: phenylalanine ammonia-lyase activity (GO:0045548);;	K10775|0.0e+00|oeu:111403111|K10775 phenylalanine ammonia-lyase [EC:4.3.1.24] | (RefSeq) phenylalanine ammonia-lyase-like isoform X1	Phenylalanine metabolism (ko00360);; Phenylpropanoid biosynthesis (ko00940)	[Q]	Secondary metabolites biosynthesis, transport and catabolism	Aromatic amino acid lyase	Phenylalanine ammonia-lyase OS=Digitalis lanata OX=49450 PE=2 SV=1	H	Coenzyme transport and metabolism	phenylalanine ammonia-lyase [Osmanthus fragrans]	cellular component: cellular anatomical entity (GO:0110165);; biological process: metabolic process (GO:0008152);; biological process: cellular process (GO:0009987);; molecular function: catalytic activity (GO:0003824)
Ob0200942	PAL-2	LOC111402181	1.98	30	0.123889	2	0.416696	7	4.48355	63	4.28819	58	3.43782	44	2.66378	42	4.5935	67	5.04246	71	0.00226443	2.70661	up	0.938564	-0.0322464	normal	0.00528166	2.64932	up	--	--	Cellular Component: cytoplasm (GO:0005737);; Biological Process: L-phenylalanine catabolic process (GO:0006559);; Biological Process: cinnamic acid biosynthetic process (GO:0009800);; Molecular Function: phenylalanine ammonia-lyase activity (GO:0045548);;	K10775|2.1e-37|oeu:111402181|K10775 phenylalanine ammonia-lyase [EC:4.3.1.24] | (RefSeq) phenylalanine ammonia-lyase-like	Phenylalanine metabolism (ko00360);; Phenylpropanoid biosynthesis (ko00940)	[Q]	Secondary metabolites biosynthesis, transport and catabolism	--	Phenylalanine ammonia-lyase 2 OS=Arabidopsis thaliana OX=3702 GN=PAL2 PE=1 SV=2	Q	Secondary metabolites biosynthesis, transport and catabolism	phenylalanine ammonia-lyase-like [Olea europaea var. sylvestris]	cellular component: cellular anatomical entity (GO:0110165);; biological process: metabolic process (GO:0008152);; biological process: cellular process (GO:0009987);; molecular function: catalytic activity (GO:0003824)
Ob0212391	PAL-3	--	36.1534	2472	56.9604	4018	23.8874	1584	73.3397	4643	74.7799	4540	68.9092	3944	63.9045	4500	64.3545	4215	63.3729	4035	2.53209e-05	1.41464	up	0.119354	-0.225567	normal	0.000550921	1.16483	up	[E]	Amino acid transport and metabolism	Cellular Component: cytoplasm (GO:0005737);; Biological Process: L-phenylalanine catabolic process (GO:0006559);; Biological Process: cinnamic acid biosynthetic process (GO:0009800);; Molecular Function: phenylalanine ammonia-lyase activity (GO:0045548);;	K10775|0.0e+00|oeu:111403111|K10775 phenylalanine ammonia-lyase [EC:4.3.1.24] | (RefSeq) phenylalanine ammonia-lyase-like isoform X1	Phenylalanine metabolism (ko00360);; Phenylpropanoid biosynthesis (ko00940)	[Q]	Secondary metabolites biosynthesis, transport and catabolism	Aromatic amino acid lyase	Phenylalanine ammonia-lyase OS=Digitalis lanata OX=49450 PE=2 SV=1	H	Coenzyme transport and metabolism	phenylalanine ammonia-lyase [Osmanthus fragrans]	cellular component: cellular anatomical entity (GO:0110165);; biological process: metabolic process (GO:0008152);; biological process: cellular process (GO:0009987);; molecular function: catalytic activity (GO:0003824)
Ob0210383	PAL	LOC111403111	66.8047	7115	269.686	29632	144.419	14911	39.5895	3904	14.3454	1357	13.4102	1196	24.0774	2642	7.40947	756	13.4087	1330	5.51796e-05	-2.27406	down	0.182519	-0.635788	normal	1.26736e-07	-2.95791	down	[E]	Amino acid transport and metabolism	Cellular Component: cytoplasm (GO:0005737);; Biological Process: L-phenylalanine catabolic process (GO:0006559);; Biological Process: cinnamic acid biosynthetic process (GO:0009800);; Molecular Function: phenylalanine ammonia-lyase activity (GO:0045548);;	K10775|0.0e+00|oeu:111403111|K10775 phenylalanine ammonia-lyase [EC:4.3.1.24] | (RefSeq) phenylalanine ammonia-lyase-like isoform X1	Phenylalanine metabolism (ko00360);; Phenylpropanoid biosynthesis (ko00940)	[Q]	Secondary metabolites biosynthesis, transport and catabolism	Aromatic amino acid lyase	Phenylalanine ammonia-lyase OS=Camellia sinensis OX=4442 GN=PAL PE=2 SV=1	Q	Secondary metabolites biosynthesis, transport and catabolism	phenylalanine ammonia-lyase-like isoform X1 [Olea europaea var. sylvestris]	cellular component: cellular anatomical entity (GO:0110165);; biological process: metabolic process (GO:0008152);; biological process: cellular process (GO:0009987);; molecular function: catalytic activity (GO:0003824)
Ob0206209	4CL-3	LOC111410584	256.117	14032	404.656	22874	302.825	16086	86.1357	4370	64.6462	3146	78.337	3593	96.7636	5461	32.236	1692	57.6502	2942	5.05322e-10	-1.54746	down	0.322626	-0.348902	normal	2.43794e-06	-1.92757	down	[IQ]	Lipid transport and metabolism;; Secondary metabolites biosynthesis, transport and catabolism	Molecular Function: ligase activity (GO:0016874);;	K01904|1.8e-304|oeu:111410584|K01904 4-coumarate--CoA ligase [EC:6.2.1.12] | (RefSeq) 4-coumarate--CoA ligase 2-like	Ubiquinone and other terpenoid-quinone biosynthesis (ko00130);; Phenylpropanoid biosynthesis (ko00940)	[I]	Lipid transport and metabolism	AMP-binding enzyme	4-coumarate--CoA ligase 2 OS=Glycine max OX=3847 PE=2 SV=2	I	Lipid transport and metabolism	4-coumarate--CoA ligase 2-like [Olea europaea var. sylvestris]	molecular function: catalytic activity (GO:0003824)
Ob0239780	4CL-4	--	65.774	3496	30.2333	1658	50.3446	2595	50.4707	2484	83.6252	3948	89.4687	3981	70.3101	3850	63.4184	3230	63.4829	3143	0.00504052	1.09406	up	0.361421	-0.229984	normal	0.017802	0.847552	normal	[IQ]	Lipid transport and metabolism;; Secondary metabolites biosynthesis, transport and catabolism	Molecular Function: ligase activity (GO:0016874);;	K01904|3.8e-174|dzi:111291061|K01904 4-coumarate--CoA ligase [EC:6.2.1.12] | (RefSeq) 4-coumarate--CoA ligase-like 9 isoform X1	Ubiquinone and other terpenoid-quinone biosynthesis (ko00130);; Phenylpropanoid biosynthesis (ko00940)	[I]	Lipid transport and metabolism	AMP-binding enzyme	4-coumarate--CoA ligase-like 9 OS=Arabidopsis thaliana OX=3702 GN=4CLL9 PE=1 SV=2	I	Lipid transport and metabolism	4-coumarate:coenzyme A ligase 4 [Fraxinus mandshurica]	molecular function: catalytic activity (GO:0003824)
Ob0227274	4CL-1	--	25.1218	1314	34.5681	1865	14.4117	731	5.62309	273	6.49525	302	6.07828	267	11.8831	640	2.55298	128	10.7339	523	2.32747e-05	-1.50555	down	0.374888	0.421312	normal	0.0612923	-1.11024	normal	[IQ]	Lipid transport and metabolism;; Secondary metabolites biosynthesis, transport and catabolism	Molecular Function: ligase activity (GO:0016874);;	K01904|1.7e-299|oeu:111405191|K01904 4-coumarate--CoA ligase [EC:6.2.1.12] | (RefSeq) 4-coumarate--CoA ligase 1-like	Ubiquinone and other terpenoid-quinone biosynthesis (ko00130);; Phenylpropanoid biosynthesis (ko00940)	[I]	Lipid transport and metabolism	AMP-binding enzyme	4-coumarate--CoA ligase 1 OS=Nicotiana tabacum OX=4097 GN=4CL1 PE=2 SV=1	I	Lipid transport and metabolism	4-coumarate:coenzyme A ligase 4 [Fraxinus mandshurica]	molecular function: catalytic activity (GO:0003824)
Ob0224589	4CL-10	--	16.794	911	22.3647	1251	17.7124	931	4.37759	220	3.7643	182	3.46564	158	3.33111	186	0.583917	31	3.20513	162	5.56035e-13	-1.76701	down	0.162957	-0.747192	normal	1.50273e-05	-2.54395	down	[IQ]	Lipid transport and metabolism;; Secondary metabolites biosynthesis, transport and catabolism	Molecular Function: ligase activity (GO:0016874);;	K01904|4.2e-277|oeu:111367091|K01904 4-coumarate--CoA ligase [EC:6.2.1.12] | (RefSeq) 4-coumarate--CoA ligase-like 9 isoform X1	Ubiquinone and other terpenoid-quinone biosynthesis (ko00130);; Phenylpropanoid biosynthesis (ko00940)	[I]	Lipid transport and metabolism	AMP-binding enzyme	4-coumarate--CoA ligase-like 9 OS=Arabidopsis thaliana OX=3702 GN=4CLL9 PE=1 SV=2	I	Lipid transport and metabolism	4-coumarate:coenzyme A ligase 4 [Fraxinus mandshurica]	molecular function: catalytic activity (GO:0003824)
Ob0206895	4CL-2	LOC111394883	0.127728	8	0.239771	16	0.116436	7	0.322467	19	3.3268	184	0.882082	46	6.4496	412	1.48474	89	5.16245	299	--	--	--	0.0402703	1.47643	up	2.29548e-15	5.1757	up	[IQ]	Lipid transport and metabolism;; Secondary metabolites biosynthesis, transport and catabolism	Molecular Function: catalytic activity (GO:0003824);; Biological Process: lipid biosynthetic process (GO:0008610);; Cellular Component: integral component of membrane (GO:0016021);;	K01904|1.2e-14|brp:103839764|K01904 4-coumarate--CoA ligase [EC:6.2.1.12] | (RefSeq) 4-coumarate--CoA ligase-like 7	Ubiquinone and other terpenoid-quinone biosynthesis (ko00130);; Phenylpropanoid biosynthesis (ko00940)	--	--	AMP-binding enzyme	--	--	--	uncharacterized protein LOC111394883 [Olea europaea var. sylvestris]	molecular function: catalytic activity (GO:0003824);; biological process: metabolic process (GO:0008152);; cellular component: cellular anatomical entity (GO:0110165)
Ob0209781	4CL-6	LOC105172728	37.5625	2087	1.03678	60	0.900785	49	356.319	18329	499.554	24647	470.726	21893	661.424	37851	590.23	31415	473.966	24525	0.000247517	5.49283	up	0.121032	0.3265	normal	0.000113556	5.7895	up	[IQ]	Lipid transport and metabolism;; Secondary metabolites biosynthesis, transport and catabolism	Cellular Component: integral component of membrane (GO:0016021);; Molecular Function: ligase activity (GO:0016874);;	K01904|3.7e-236|sind:105172728|K01904 4-coumarate--CoA ligase [EC:6.2.1.12] | (RefSeq) 4-coumarate--CoA ligase-like 6	Ubiquinone and other terpenoid-quinone biosynthesis (ko00130);; Phenylpropanoid biosynthesis (ko00940)	[I]	Lipid transport and metabolism	AMP-binding enzyme	4-coumarate--CoA ligase-like 6 OS=Arabidopsis thaliana OX=3702 GN=4CLL6 PE=1 SV=2	I	Lipid transport and metabolism	4-coumarate--CoA ligase-like 6 [Sesamum indicum]	cellular component: cellular anatomical entity (GO:0110165);; molecular function: catalytic activity (GO:0003824)
Ob0237706	UGT75C1-3	LOC111389292	0.152252	7	0.221608	11	0.730297	33	0.171698	8	0.651594	27	0.349905	14	2.24794	106	0.180911	8	2.78825	119	--	--	--	0.0151017	2.06417	up	0.008289	2.67838	up	[G]	Carbohydrate transport and metabolism	Molecular Function: UDP-glycosyltransferase activity (GO:0008194);;	K12338|2.3e-95|eus:EUTSA_v10025167mg|K12338 anthocyanidin 3-O-glucoside 5-O-glucosyltransferase [EC:2.4.1.298] | (RefSeq) hypothetical protein	Anthocyanin biosynthesis (ko00942)	[GC]	Carbohydrate transport and metabolism;; Energy production and conversion	UDP-glucoronosyl and UDP-glucosyl transferase	UDP-glycosyltransferase 75C1 OS=Solanum lycopersicum OX=4081 GN=UGT75C1 PE=1 SV=1	--	--	crocetin glucosyltransferase, chloroplastic-like isoform X1 [Olea europaea var. sylvestris]	molecular function: catalytic activity (GO:0003824)
Ob0252154	3AT-1	LOC111387376	38.6387	1686	106.945	4813	60.8426	2573	20.8823	844	12.6744	491	10.3646	379	36.0247	1619	5.49609	230	18.9909	772	9.42664e-05	-1.68426	down	0.438403	0.408573	normal	0.0377676	-1.31814	down	--	--	Molecular Function: transferase activity, transferring acyl groups other than amino-acyl groups (GO:0016747);;	K21383|9.2e-118|sind:105162663|K21383 anthocyanidin 3-O-glucoside 6''-O-acyltransferase [EC:2.3.1.215] | (RefSeq) anthocyanidin 3-O-glucoside 6''-O-acyltransferase-like	Anthocyanin biosynthesis (ko00942)	--	--	Transferase family	Phenolic glucoside malonyltransferase 1 OS=Nicotiana tabacum OX=4097 GN=mat1 PE=1 SV=1	S	Function unknown	anthocyanidin 3-O-glucoside 6''-O-acyltransferase-like isoform X1 [Olea europaea var. sylvestris]	molecular function: catalytic activity (GO:0003824)
Ob0200807	BZ1	--	5.96277	172	12.4485	369	7.28976	203	0	0	0	0	0	0	0	0	0	0	0	0	2.62943e-14	-9.6778	down	--	--	--	6.36001e-15	-9.88565	down	--	--	Molecular Function: UDP-glycosyltransferase activity (GO:0008194);; Molecular Function: transferase activity, transferring hexosyl groups (GO:0016758);;	K12930|1.7e-48|cann:107876989|K12930 anthocyanidin 3-O-glucosyltransferase [EC:2.4.1.115] | (RefSeq) anthocyanidin 3-O-glucosyltransferase 7-like	Anthocyanin biosynthesis (ko00942)	[GC]	Carbohydrate transport and metabolism;; Energy production and conversion	UDP-glucoronosyl and UDP-glucosyl transferase	Anthocyanidin 3-O-galactosyltransferase F3GT1 OS=Actinidia chinensis var. chinensis OX=1590841 GN=F3GT1 PE=1 SV=1	G	Carbohydrate transport and metabolism	hypothetical protein F0562_030499 [Nyssa sinensis]	molecular function: catalytic activity (GO:0003824)
Ob0220356	3AT	LOC111381420	74.3528	3251	17.0206	768	40.8642	1732	102.909	4166	149.393	5800	180.52	6606	160.511	7228	127.353	5334	90.914	3702	2.94285e-05	2.17669	up	0.372141	-0.249826	normal	0.000492897	1.90531	up	--	--	Molecular Function: transferase activity, transferring acyl groups other than amino-acyl groups (GO:0016747);;	K21383|3.5e-141|sind:105162663|K21383 anthocyanidin 3-O-glucoside 6''-O-acyltransferase [EC:2.3.1.215] | (RefSeq) anthocyanidin 3-O-glucoside 6''-O-acyltransferase-like	Anthocyanin biosynthesis (ko00942)	--	--	Transferase family	Phenolic glucoside malonyltransferase 1 OS=Nicotiana tabacum OX=4097 GN=mat1 PE=1 SV=1	S	Function unknown	malonyl-coenzyme:anthocyanin 5-O-glucoside-6'''-O-malonyltransferase-like [Olea europaea var. sylvestris]	molecular function: catalytic activity (GO:0003824)
Ob0228112	UGT79B1-2	LOC111368892	8.41876	374	3.50323	161	6.49962	280	30.6943	1262	21.2006	836	18.1188	674	15.4266	706	24.6708	1050	26.126	1081	1.21352e-08	2.42106	up	0.700757	-0.116467	normal	3.27102e-07	2.27552	up	--	--	Molecular Function: UDP-glycosyltransferase activity (GO:0008194);;	K17193|2.9e-228|oeu:111368892|K17193 anthocyanidin 3-O-glucoside 2'''-O-xylosyltransferase [EC:2.4.2.51] | (RefSeq) anthocyanidin 3-O-glucoside 2'''-O-xylosyltransferase-like	Anthocyanin biosynthesis (ko00942)	[GC]	Carbohydrate transport and metabolism;; Energy production and conversion	UDP-glucoronosyl and UDP-glucosyl transferase	Anthocyanidin 3-O-glucoside 2'''-O-xylosyltransferase OS=Arabidopsis thaliana OX=3702 GN=A3G2XYLT PE=1 SV=1	--	--	anthocyanidin 3-O-glucoside 2'''-O-xylosyltransferase-like [Olea europaea var. sylvestris]	molecular function: catalytic activity (GO:0003824)
Ob0200734	BZ1-1	--	15.6434	696	30.6444	1407	21.4274	925	0	0	0	0	0.134092	5	0.084042	4	0	0	0	0	5.76309e-29	-8.5208	down	--	--	--	1.87347e-28	-9.08048	down	[G]	Carbohydrate transport and metabolism	Molecular Function: UDP-glycosyltransferase activity (GO:0008194);;	K12930|5.5e-150|nta:107823155|K12930 anthocyanidin 3-O-glucosyltransferase [EC:2.4.1.115] | (RefSeq) anthocyanidin 3-O-glucosyltransferase 2-like	Anthocyanin biosynthesis (ko00942)	[GC]	Carbohydrate transport and metabolism;; Energy production and conversion	UDP-glucoronosyl and UDP-glucosyl transferase	Anthocyanidin 3-O-galactosyltransferase F3GT1 OS=Actinidia chinensis var. chinensis OX=1590841 GN=F3GT1 PE=1 SV=1	G	Carbohydrate transport and metabolism	hypothetical protein F0562_030495 [Nyssa sinensis]	molecular function: catalytic activity (GO:0003824)
Ob0240244	UGT75C1-1	LOC111390854	27.3084	1202	6.1744	281	11.2142	479	9.47617	387	17.4355	682	28.6677	1056	4.87303	221	5.03443	213	4.3075	177	0.199594	0.770104	normal	8.94329e-08	-2.01581	down	0.0288008	-1.25747	down	[G]	Carbohydrate transport and metabolism	Molecular Function: transferase activity (GO:0016740);;	K12338|5.7e-99|eus:EUTSA_v10025167mg|K12338 anthocyanidin 3-O-glucoside 5-O-glucosyltransferase [EC:2.4.1.298] | (RefSeq) hypothetical protein	Anthocyanin biosynthesis (ko00942)	[GC]	Carbohydrate transport and metabolism;; Energy production and conversion	UDP-glucoronosyl and UDP-glucosyl transferase	UDP-glycosyltransferase 75C1 OS=Solanum lycopersicum OX=4081 GN=UGT75C1 PE=1 SV=1	--	--	crocetin glucosyltransferase, chloroplastic-like [Olea europaea var. sylvestris]	molecular function: catalytic activity (GO:0003824)
Ob0252156	3AT-2	LOC111381420	2.17933	97	1.96203	90	2.41408	104	0.41578	18	0.22252	9	0.557267	21	1.51046	69	0.22107	10	2.06848	86	0.00019325	-1.91078	down	--	--	--	0.659887	-0.327288	normal	--	--	Molecular Function: transferase activity, transferring acyl groups other than amino-acyl groups (GO:0016747);;	K21383|2.4e-145|sind:105162663|K21383 anthocyanidin 3-O-glucoside 6''-O-acyltransferase [EC:2.3.1.215] | (RefSeq) anthocyanidin 3-O-glucoside 6''-O-acyltransferase-like	Anthocyanin biosynthesis (ko00942)	--	--	Transferase family	Malonyl-coenzyme:anthocyanin 5-O-glucoside-6'''-O-malonyltransferase OS=Salvia splendens OX=180675 GN=5MAT1 PE=1 SV=1	S	Function unknown	malonyl-coenzyme:anthocyanin 5-O-glucoside-6'''-O-malonyltransferase-like [Olea europaea var. sylvestris]	molecular function: catalytic activity (GO:0003824)
Ob0229852	UFGT	--	246.412	10890	520.772	23747	435.636	18667	192.738	7887	85.8206	3369	80.5831	2982	72.8801	3318	11.6254	493	21.7495	896	0.00568699	-1.2006	down	0.0351547	-1.82037	down	7.52537e-07	-3.07186	down	[G]	Carbohydrate transport and metabolism	Molecular Function: UDP-glycosyltransferase activity (GO:0008194);;	K12930|1.7e-156|sind:105155667|K12930 anthocyanidin 3-O-glucosyltransferase [EC:2.4.1.115] | (RefSeq) anthocyanidin 3-O-glucosyltransferase-like	Anthocyanin biosynthesis (ko00942)	[GC]	Carbohydrate transport and metabolism;; Energy production and conversion	UDP-glucoronosyl and UDP-glucosyl transferase	Flavonol 3-O-glucosyltransferase F3GT2 OS=Actinidia chinensis var. chinensis OX=1590841 GN=F3GT2 PE=1 SV=1	G	Carbohydrate transport and metabolism	flavonoid 3-O-glucosyltransferase [Forsythia x intermedia]	molecular function: catalytic activity (GO:0003824)
Ob0205386	FGGT1	LOC105168578	34.9091	1516	54.4192	2439	65.3996	2754	0.301946	13	0.279195	11	0.554037	21	1.66826	75	0	0	0.213468	9	7.25722e-60	-6.51612	down	--	--	--	0.000224226	-5.94681	down	--	--	Molecular Function: UDP-glycosyltransferase activity (GO:0008194);;	K22794|5.0e-172|jre:109004406|K22794 flavonol-3-O-glucoside/galactoside glucosyltransferase [EC:2.4.1.239 2.4.1.-] | (RefSeq) cyanidin 3-O-galactoside 2''-O-xylosyltransferase FGGT1	Flavone and flavonol biosynthesis (ko00944)	[GC]	Carbohydrate transport and metabolism;; Energy production and conversion	UDP-glucoronosyl and UDP-glucosyl transferase	Cyanidin 3-O-galactoside 2''-O-xylosyltransferase FGGT1 OS=Actinidia chinensis var. chinensis OX=1590841 GN=F3GGT1 PE=1 SV=2	--	--	anthocyanidin 3-O-glucoside 2''-O-glucosyltransferase-like [Sesamum indicum]	molecular function: catalytic activity (GO:0003824)
Ob0205357	FGGT1-1	LOC105168578	6.44424	280	11.7368	525	14.2714	600	0.119318	5	0	0	0.27166	10	0.156695	7	0	0	0.023459	1	3.80312e-18	-5.8371	down	--	--	--	6.15202e-21	-7.00461	down	--	--	Molecular Function: UDP-glycosyltransferase activity (GO:0008194);;	K22794|2.0e-173|jre:109004406|K22794 flavonol-3-O-glucoside/galactoside glucosyltransferase [EC:2.4.1.239 2.4.1.-] | (RefSeq) cyanidin 3-O-galactoside 2''-O-xylosyltransferase FGGT1	Flavone and flavonol biosynthesis (ko00944)	[GC]	Carbohydrate transport and metabolism;; Energy production and conversion	UDP-glucoronosyl and UDP-glucosyl transferase	Cyanidin 3-O-galactoside 2''-O-xylosyltransferase FGGT1 OS=Actinidia chinensis var. chinensis OX=1590841 GN=F3GGT1 PE=1 SV=2	--	--	anthocyanidin 3-O-glucoside 2''-O-glucosyltransferase-like [Sesamum indicum]	molecular function: catalytic activity (GO:0003824)
Ob0205352	FGGT1-2	LOC105168578	17.4262	500	39.4898	1170	40.2426	1120	0.184696	5	0	0	0.203448	5	0.984603	30	0	0	0	0	1.46321e-30	-7.41108	down	--	--	--	0.00415557	-6.18688	down	--	--	Molecular Function: UDP-glycosyltransferase activity (GO:0008194);;	K22794|7.4e-100|jre:109004406|K22794 flavonol-3-O-glucoside/galactoside glucosyltransferase [EC:2.4.1.239 2.4.1.-] | (RefSeq) cyanidin 3-O-galactoside 2''-O-xylosyltransferase FGGT1	Flavone and flavonol biosynthesis (ko00944)	[GC]	Carbohydrate transport and metabolism;; Energy production and conversion	--	Cyanidin 3-O-galactoside 2''-O-xylosyltransferase FGGT1 OS=Actinidia chinensis var. chinensis OX=1590841 GN=F3GGT1 PE=1 SV=2	--	--	anthocyanidin 3-O-glucoside 2''-O-glucosyltransferase-like [Sesamum indicum]	molecular function: catalytic activity (GO:0003824)
W-d
#ID	gene_name	nr_symbol	SvW1-1_FPKM	SvW1-1_count	SvW1-2_FPKM	SvW1-2_count	SvW1-3_FPKM	SvW1-3_count	SvW4-1_FPKM	SvW4-1_count	SvW4-2_FPKM	SvW4-2_count	SvW4-3_FPKM	SvW4-3_count	SvW5-1_FPKM	SvW5-1_count	SvW5-2_FPKM	SvW5-2_count	SvW5-3_FPKM	SvW5-3_count	SvW1_vs_SvW4_DESeq2_Pvalue	SvW1_vs_SvW4_DESeq2_log2FC	SvW1_vs_SvW4_DESeq2_(Pvalue_0.05_FC_2)_regulated	SvW4_vs_SvW5_DESeq2_Pvalue	SvW4_vs_SvW5_DESeq2_log2FC	SvW4_vs_SvW5_DESeq2_(Pvalue_0.05_FC_2)_regulated	SvW1_vs_SvW5_DESeq2_Pvalue	SvW1_vs_SvW5_DESeq2_log2FC	SvW1_vs_SvW5_DESeq2_(Pvalue_0.05_FC_2)_regulated	COG_class	COG_class_annotation	GO_annotation	KEGG_annotation	KEGG_pathway_annotation	KOG_class	KOG_class_annotation	Pfam_annotation	Swiss_Prot_annotation	eggNOG_class	eggNOG_class_annotation	NR_annotation	GO_second_level_annotation
Ob0206895	4CL-2	LOC111394883	0.127728	8	0.239771	16	0.116436	7	0.322467	19	0.8268	184	0.882082	46	6.4496	412	1.48474	89	5.16245	299	--	--	up	0.0402703	1.47643	up	2.29548e-15	5.1757	up	[IQ]	Lipid transport and metabolism;; Secondary metabolites biosynthesis, transport and catabolism	Molecular Function: catalytic activity (GO:0003824);; Biological Process: lipid biosynthetic process (GO:0008610);; Cellular Component: integral component of membrane (GO:0016021);;	K01904|1.2e-14|brp:103839764|K01904 4-coumarate--CoA ligase [EC:6.2.1.12] | (RefSeq) 4-coumarate--CoA ligase-like 7	Ubiquinone and other terpenoid-quinone biosynthesis (ko00130);; Phenylpropanoid biosynthesis (ko00940)	--	--	AMP-binding enzyme	--	--	--	uncharacterized protein LOC111394883 [Olea europaea var. sylvestris]	molecular function: catalytic activity (GO:0003824);; biological process: metabolic process (GO:0008152);; cellular component: cellular anatomical entity (GO:0110165)
Ob0235737	PGT1	LOC111405623	0.598558	28	0.066014	4	0.181726	8	2.86064	120	4.95373	200	3.58756	136	7.82417	365	13.1118	569	11.2899	476	1.57827e-09	4.15398	up	5.79489e-06	1.45357	up	1.10778e-16	5.58849	up	[G]	Carbohydrate transport and metabolism	Molecular Function: UDP-glycosyltransferase activity (GO:0008194);;	K22845|8.6e-151|oeu:111405622|K22845 phlorizin synthase [EC:2.4.1.357] | (RefSeq) UDP-glycosyltransferase 88B1-like	Flavonoid biosynthesis (ko00941)	[GC]	Carbohydrate transport and metabolism;; Energy production and conversion	UDP-glucoronosyl and UDP-glucosyl transferase	UDP-glycosyltransferase 88B1 OS=Stevia rebaudiana OX=55670 GN=UGT88B1 PE=2 SV=1	--	--	UDP-glycosyltransferase 88B1-like [Olea europaea var. sylvestris]	molecular function: catalytic activity (GO:0003824)
Ob0216045	HCT	LOC111386122	0.482711	20	0	0	0	0	0.831105	32	2.36174	86	5.25138	179	0.029946	2	0.153451	6	0.094778	4	0.0417236	4.51433	up	5.56705e-10	-4.8424	down	--	--	--	--	--	Molecular Function: 2-phenylethanol acetyltransferase activity (GO:0102387);;	K13065|1.9e-96|oeu:111397779|K13065 shikimate O-hydroxycinnamoyltransferase [EC:2.3.1.133] | (RefSeq) pelargonidin 3-O-(6-caffeoylglucoside) 5-O-(6-O-malonylglucoside) 4'''-malonyltransferase-like	Phenylpropanoid biosynthesis (ko00940);; Flavonoid biosynthesis (ko00941);; Stilbenoid, diarylheptanoid and gingerol biosynthesis (ko00945)	--	--	Transferase family	Pelargonidin 3-O-(6-caffeoylglucoside) 5-O-(6-O-malonylglucoside) 4'''-malonyltransferase OS=Salvia splendens OX=180675 PE=1 SV=1	S	Function unknown	pelargonidin 3-O-(6-caffeoylglucoside) 5-O-(6-O-malonylglucoside) 4'''-malonyltransferase-like [Olea europaea var. sylvestris]	molecular function: catalytic activity (GO:0003824)
Ob0235922	HCT-3	LOC111390675	1.80523	61	3.22636	112	4.99529	162	0.305808	10	0.269627	9	0.280551	8	0.172407	6	0.06251	3	0.186393	6	7.42232e-07	-2.93715	down	--	--	down	1.61692e-09	-3.99109	down	--	--	Molecular Function: transferase activity, transferring acyl groups other than amino-acyl groups (GO:0016747);;	K13065|7.2e-147|oeu:111390675|K13065 shikimate O-hydroxycinnamoyltransferase [EC:2.3.1.133] | (RefSeq) spermidine hydroxycinnamoyl transferase	Phenylpropanoid biosynthesis (ko00940);; Flavonoid biosynthesis (ko00941);; Stilbenoid, diarylheptanoid and gingerol biosynthesis (ko00945)	--	--	Transferase family	Spermidine hydroxycinnamoyl transferase OS=Arabidopsis thaliana OX=3702 GN=SHT PE=1 SV=1	S	Function unknown	spermidine hydroxycinnamoyl transferase [Olea europaea var. sylvestris]	molecular function: catalytic activity (GO:0003824)
Ob0215775	HCT-5	LOC111396707	0.847712	36	2.89268	125	5.49567	222	0.177953	7	0.207553	8	0.852403	30	0.046213	2	0	0	0	0	0.00425841	-2.36927	down	--	--	down	8.92492e-08	-7.12614	down	--	--	Molecular Function: 2-phenylethanol acetyltransferase activity (GO:0102387);;	K13065|4.4e-109|oeu:111397779|K13065 shikimate O-hydroxycinnamoyltransferase [EC:2.3.1.133] | (RefSeq) pelargonidin 3-O-(6-caffeoylglucoside) 5-O-(6-O-malonylglucoside) 4'''-malonyltransferase-like	Phenylpropanoid biosynthesis (ko00940);; Flavonoid biosynthesis (ko00941);; Stilbenoid, diarylheptanoid and gingerol biosynthesis (ko00945)	--	--	Transferase family	Pelargonidin 3-O-(6-caffeoylglucoside) 5-O-(6-O-malonylglucoside) 4'''-malonyltransferase OS=Salvia splendens OX=180675 PE=1 SV=1	S	Function unknown	pelargonidin 3-O-(6-caffeoylglucoside) 5-O-(6-O-malonylglucoside) 4'''-malonyltransferase-like [Olea europaea var. sylvestris]	molecular function: catalytic activity (GO:0003824)
Ob0235919	HCT-7	LOC111390675	3.03277	134	17.9891	817	3.36585	144	0.146945	6	0.357591	14	0.162889	6	0.059718	3	0.017846	5	0.024401	1	1.57144e-09	-4.63381	down	--	--	down	3.21393e-12	-6.38361	down	--	--	Molecular Function: transferase activity, transferring acyl groups other than amino-acyl groups (GO:0016747);;	K13065|2.2e-228|oeu:111390675|K13065 shikimate O-hydroxycinnamoyltransferase [EC:2.3.1.133] | (RefSeq) spermidine hydroxycinnamoyl transferase	Phenylpropanoid biosynthesis (ko00940);; Flavonoid biosynthesis (ko00941);; Stilbenoid, diarylheptanoid and gingerol biosynthesis (ko00945)	--	--	Transferase family	Spermidine hydroxycinnamoyl transferase OS=Arabidopsis thaliana OX=3702 GN=SHT PE=1 SV=1	S	Function unknown	spermidine hydroxycinnamoyl transferase [Olea europaea var. sylvestris]	molecular function: catalytic activity (GO:0003824)
Ob0218221	HCT-10	LOC111404589	70.4881	3034	103.147	4581	66.4795	2775	7.62556	304	3.39113	130	1.68661	61	0.886482	40	1.033	43	0.350261	15	7.12456e-13	-3.69901	down	1.50862e-05	-2.50953	down	2.54469e-61	-6.25367	down	--	--	Molecular Function: transferase activity, transferring acyl groups other than amino-acyl groups (GO:0016747);;	K13065|2.2e-212|oeu:111404589|K13065 shikimate O-hydroxycinnamoyltransferase [EC:2.3.1.133] | (RefSeq) spermidine hydroxycinnamoyl transferase-like	Phenylpropanoid biosynthesis (ko00940);; Flavonoid biosynthesis (ko00941);; Stilbenoid, diarylheptanoid and gingerol biosynthesis (ko00945)	--	--	Transferase family	Spermidine hydroxycinnamoyl transferase OS=Arabidopsis thaliana OX=3702 GN=SHT PE=1 SV=1	S	Function unknown	spermidine hydroxycinnamoyl transferase-like [Olea europaea var. sylvestris]	molecular function: catalytic activity (GO:0003824)
Ob0231998	HCT-11	LOC111379250	25.6905	1136	58.7445	2679	57.7704	2476	12.2215	501	9.17736	361	7.93577	294	4.28944	196	5.35292	227	3.80348	157	3.26088e-06	-1.73765	down	1.13573e-05	-1.17241	down	2.04679e-16	-2.9377	down	--	--	Molecular Function: transferase activity, transferring acyl groups other than amino-acyl groups (GO:0016747);;	K13065|1.4e-25|gab:108458439|K13065 shikimate O-hydroxycinnamoyltransferase [EC:2.3.1.133] | (RefSeq) shikimate O-hydroxycinnamoyltransferase-like isoform X1	Phenylpropanoid biosynthesis (ko00940);; Flavonoid biosynthesis (ko00941);; Stilbenoid, diarylheptanoid and gingerol biosynthesis (ko00945)	--	--	Transferase family	--	S	Function unknown	protein ECERIFERUM 2-like [Olea europaea var. sylvestris]	molecular function: catalytic activity (GO:0003824)
Ob0215748	HCT-13	LOC111396707	6.31415	263	22.2016	953	35.4676	1431	1.46448	57	2.69978	100	4.17272	146	0.02334	2	0.044836	2	0.051627	2	5.80532e-05	-2.41023	down	4.33041e-14	-5.86954	down	2.12645e-22	-8.28456	down	--	--	Molecular Function: 2-phenylethanol acetyltransferase activity (GO:0102387);;	K13065|2.0e-109|oeu:111397779|K13065 shikimate O-hydroxycinnamoyltransferase [EC:2.3.1.133] | (RefSeq) pelargonidin 3-O-(6-caffeoylglucoside) 5-O-(6-O-malonylglucoside) 4'''-malonyltransferase-like	Phenylpropanoid biosynthesis (ko00940);; Flavonoid biosynthesis (ko00941);; Stilbenoid, diarylheptanoid and gingerol biosynthesis (ko00945)	--	--	Transferase family	Pelargonidin 3-O-(6-caffeoylglucoside) 5-O-(6-O-malonylglucoside) 4'''-malonyltransferase OS=Salvia splendens OX=180675 PE=1 SV=1	S	Function unknown	pelargonidin 3-O-(6-caffeoylglucoside) 5-O-(6-O-malonylglucoside) 4'''-malonyltransferase-like [Olea europaea var. sylvestris]	molecular function: catalytic activity (GO:0003824)
Ob0242514	HCT-17	LOC111398447	2.3931	84	2.04146	74	1.51632	52	0.279655	9	0.229585	5	0.25432	8	0	0	0.145547	5	0.147862	5	2.37824e-05	-2.56659	down	--	--	down	5.14259e-06	-3.87111	down	--	--	Molecular Function: transferase activity, transferring acyl groups other than amino-acyl groups (GO:0016747);;	K13065|3.0e-10|smo:SELMODRAFT_423705|K13065 shikimate O-hydroxycinnamoyltransferase [EC:2.3.1.133] | (RefSeq) hypothetical protein	Phenylpropanoid biosynthesis (ko00940);; Flavonoid biosynthesis (ko00941);; Stilbenoid, diarylheptanoid and gingerol biosynthesis (ko00945)	--	--	Transferase family	--	S	Function unknown	BAHD acyltransferase BIA1-like [Olea europaea var. sylvestris]	molecular function: catalytic activity (GO:0003824)
Ob0218236	HCT-18	LOC111403793	61.8618	2687	106.578	4776	90.81	3824	28.7043	1155	14.7609	570	21.5379	783	19.5517	875	5.06263	211	3.63275	147	1.41939e-05	-1.46469	down	0.0159768	-1.27317	down	2.97072e-06	-2.78113	down	--	--	Molecular Function: transferase activity, transferring acyl groups other than amino-acyl groups (GO:0016747);;	K13065|2.8e-175|oeu:111403793|K13065 shikimate O-hydroxycinnamoyltransferase [EC:2.3.1.133] | (RefSeq) spermidine hydroxycinnamoyl transferase-like	Phenylpropanoid biosynthesis (ko00940);; Flavonoid biosynthesis (ko00941);; Stilbenoid, diarylheptanoid and gingerol biosynthesis (ko00945)	--	--	Transferase family	Spermidine hydroxycinnamoyl transferase OS=Arabidopsis thaliana OX=3702 GN=SHT PE=1 SV=1	S	Function unknown	spermidine hydroxycinnamoyl transferase-like [Olea europaea var. sylvestris]	molecular function: catalytic activity (GO:0003824)
Ob0216033	HCT-24	LOC111386122	0.269905	11	0	0	0	0	1.4446	55	2.43952	89	3.07835	105	0.044441	2	1.60508	63	0.313579	12	4.44382e-06	5.13071	up	0.0302848	-1.87464	down	--	--	--	--	--	Molecular Function: 2-phenylethanol acetyltransferase activity (GO:0102387);;	K13065|2.4e-96|oeu:111397779|K13065 shikimate O-hydroxycinnamoyltransferase [EC:2.3.1.133] | (RefSeq) pelargonidin 3-O-(6-caffeoylglucoside) 5-O-(6-O-malonylglucoside) 4'''-malonyltransferase-like	Phenylpropanoid biosynthesis (ko00940);; Flavonoid biosynthesis (ko00941);; Stilbenoid, diarylheptanoid and gingerol biosynthesis (ko00945)	--	--	Transferase family	Pelargonidin 3-O-(6-caffeoylglucoside) 5-O-(6-O-malonylglucoside) 4'''-malonyltransferase OS=Salvia splendens OX=180675 PE=1 SV=1	S	Function unknown	pelargonidin 3-O-(6-caffeoylglucoside) 5-O-(6-O-malonylglucoside) 4'''-malonyltransferase-like [Olea europaea var. sylvestris]	molecular function: catalytic activity (GO:0003824)
Ob0251027	CHI-3	--	319.942	7116	932.39	21397	586.692	12652	42.7664	881	7.75824	154	5.59823	105	6.79321	156	0.515611	11	0.705454	15	2.502e-10	-4.46638	down	0.0290751	-2.87708	down	2.67643e-18	-7.41672	down	--	--	Molecular Function: intramolecular lyase activity (GO:0016872);;	K01859|3.3e-87|vvi:100233078|K01859 chalcone isomerase [EC:5.5.1.6] | (RefSeq) CHI, CHI1, CHI2; chalcone isomerase	Flavonoid biosynthesis (ko00941)	--	--	Chalcone-flavanone isomerase	Chalcone--flavonone isomerase OS=Camellia sinensis OX=4442 GN=CHI PE=2 SV=2	S	Function unknown	chalcone isomerase [Osmanthus fragrans]	molecular function: catalytic activity (GO:0003824)
Ob0240533	C12RT1	LOC111382132	1.43388	63	2.85592	128	3.15303	133	0.448899	19	0.152296	6	0.110289	5	0.90731	41	0.550238	23	0.788366	32	4.12523e-05	-2.73665	down	--	--	up	0.00618511	-1.26561	down	[G]	Carbohydrate transport and metabolism	Molecular Function: transferase activity, transferring hexosyl groups (GO:0016758);;	K13080|2.6e-112|vvi:100244875|K13080 flavanone 7-O-glucoside 2''-O-beta-L-rhamnosyltransferase [EC:2.4.1.236] | (RefSeq) flavanone 7-O-glucoside 2''-O-beta-L-rhamnosyltransferase	Flavonoid biosynthesis (ko00941);; Flavone and flavonol biosynthesis (ko00944)	[GC]	Carbohydrate transport and metabolism;; Energy production and conversion	UDP-glucoronosyl and UDP-glucosyl transferase	UDP-glucosyltransferase 29 OS=Panax ginseng OX=4054 GN=UGT29 PE=1 SV=1	--	--	beta-D-glucosyl crocetin beta-1,6-glucosyltransferase-like [Olea europaea var. sylvestris]	molecular function: catalytic activity (GO:0003824)
Ob0208827	C12RT1-1	LOC111380998	1.45028	65	1.07021	49	2.29737	99	0.149241	7	0.800689	32	0.215768	8	0	0	0	0	0	0	0.0444567	-1.51034	down	--	--	down	2.46032e-09	-8.12491	down	--	--	Molecular Function: UDP-glycosyltransferase activity (GO:0008194);;	K13080|8.5e-119|vvi:100244875|K13080 flavanone 7-O-glucoside 2''-O-beta-L-rhamnosyltransferase [EC:2.4.1.236] | (RefSeq) flavanone 7-O-glucoside 2''-O-beta-L-rhamnosyltransferase	Flavonoid biosynthesis (ko00941);; Flavone and flavonol biosynthesis (ko00944)	[GC]	Carbohydrate transport and metabolism;; Energy production and conversion	UDP-glucoronosyl and UDP-glucosyl transferase	Beta-D-glucosyl crocetin beta-1,6-glucosyltransferase OS=Gardenia jasminoides OX=114476 GN=UGT94E5 PE=1 SV=1	--	--	beta-D-glucosyl crocetin beta-1,6-glucosyltransferase-like [Olea europaea var. sylvestris]	molecular function: catalytic activity (GO:0003824)
Ob0224237	F3'H	LOC111401587	1211.09	37198	1077.2	34138	1230.9	36656	410.012	11661	409.084	11159	319.079	8205	88.9857	2816	29.5279	869	88.6033	2535	1.30291e-06	-1.11838	down	4.27538e-11	-2.49922	down	1.67449e-16	-3.64633	down	--	--	Molecular Function: monooxygenase activity (GO:0004497);; Molecular Function: iron ion binding (GO:0005506);; Cellular Component: integral component of membrane (GO:0016021);; Molecular Function: oxidoreductase activity, acting on paired donors, with incorporation or reduction of molecular oxygen (GO:0016705);; Molecular Function: heme binding (GO:0020037);;	K05280|4.3e-130|oeu:111401587|K05280 flavonoid 3'-monooxygenase [EC:1.14.14.82] | (RefSeq) flavonoid 3'-monooxygenase	Flavonoid biosynthesis (ko00941);; Flavone and flavonol biosynthesis (ko00944)	[Q]	Secondary metabolites biosynthesis, transport and catabolism	Cytochrome P450	Flavonoid 3'-monooxygenase OS=Petunia hybrida OX=4102 GN=CYP75B2 PE=2 SV=1	Q	Secondary metabolites biosynthesis, transport and catabolism	flavonoid 3'-monooxygenase [Olea europaea var. sylvestris]	molecular function: catalytic activity (GO:0003824);; biological process: metabolic process (GO:0008152);; molecular function: binding (GO:0005488);; cellular component: cellular anatomical entity (GO:0110165)
Ob0202026	F3'H-2	LOC111401587	14.2772	594	29.9687	1287	14.7356	595	68.5335	2640	51.6873	1910	19.2487	671	4.5997	198	20.7423	827	6.84282	266	0.000363236	1.78556	up	0.0071231	-2.15925	down	0.499794	-0.407172	normal	--	--	Molecular Function: iron ion binding (GO:0005506);; Molecular Function: oxidoreductase activity, acting on paired donors, with incorporation or reduction of molecular oxygen (GO:0016705);; Molecular Function: heme binding (GO:0020037);;	K05280|1.7e-153|oeu:111401587|K05280 flavonoid 3'-monooxygenase [EC:1.14.14.82] | (RefSeq) flavonoid 3'-monooxygenase	Flavonoid biosynthesis (ko00941);; Flavone and flavonol biosynthesis (ko00944)	[Q]	Secondary metabolites biosynthesis, transport and catabolism	Cytochrome P450	Flavonoid 3'-monooxygenase OS=Petunia hybrida OX=4102 GN=CYP75B2 PE=2 SV=1	Q	Secondary metabolites biosynthesis, transport and catabolism	flavonoid 3'-monooxygenase [Olea europaea var. sylvestris]	molecular function: binding (GO:0005488);; molecular function: catalytic activity (GO:0003824);; biological process: metabolic process (GO:0008152)
Ob0204113	DFR-2	LOC111373872	4.37796	150	10.1922	359	8.9415	296	0.377289	12	0.6081	19	0.276405	8	0.11343	8	0.115963	4	0	0	8.77201e-13	-3.6576	down	--	--	down	2.09798e-15	-5.60807	down	[M]	Cell wall/membrane/envelope biogenesis	Molecular Function: catalytic activity (GO:0003824);;	K13082|1.1e-70|mesc:110605890|K13082 bifunctional dihydroflavonol 4-reductase/flavanone 4-reductase [EC:1.1.1.219 1.1.1.234] | (RefSeq) dihydroflavonol 4-reductase-like	Flavonoid biosynthesis (ko00941)	[V]	Defense mechanisms	NAD dependent epimerase/dehydratase family	Putative anthocyanidin reductase OS=Ginkgo biloba OX=3311 PE=2 SV=1	V	Defense mechanisms	putative anthocyanidin reductase [Olea europaea var. sylvestris]	molecular function: catalytic activity (GO:0003824)
Ob0229852	UFGT	--	246.412	10890	520.772	23747	435.636	18667	192.738	7887	85.8206	3369	80.5831	2982	72.8801	3318	11.6254	493	21.7495	896	0.00568699	-1.2006	down	0.0351547	-1.82037	down	7.52537e-07	-3.07186	down	[G]	Carbohydrate transport and metabolism	Molecular Function: UDP-glycosyltransferase activity (GO:0008194);;	K12930|1.7e-156|sind:105155667|K12930 anthocyanidin 3-O-glucosyltransferase [EC:2.4.1.115] | (RefSeq) anthocyanidin 3-O-glucosyltransferase-like	Anthocyanin biosynthesis (ko00942)	[GC]	Carbohydrate transport and metabolism;; Energy production and conversion	UDP-glucoronosyl and UDP-glucosyl transferase	Flavonol 3-O-glucosyltransferase F3GT2 OS=Actinidia chinensis var. chinensis OX=1590841 GN=F3GT2 PE=1 SV=1	G	Carbohydrate transport and metabolism	flavonoid 3-O-glucosyltransferase [Forsythia x intermedia]	molecular function: catalytic activity (GO:0003824)

## Sheet: Flavonoid-related DEGs in SvP
#ID	gene_name	nr_symbol	SvP1-1_FPKM	SvP1-1_count	SvP1-2_FPKM	SvP1-2_count	SvP1-3_FPKM	SvP1-3_count	SvP4-1_FPKM	SvP4-1_count	SvP4-2_FPKM	SvP4-2_count	SvP4-3_FPKM	SvP4-3_count	SvP5-1_FPKM	SvP5-1_count	SvP5-2_FPKM	SvP5-2_count	SvP5-3_FPKM	SvP5-3_count	SvP1_vs_SvP4_DESeq2_Pvalue	SvP1_vs_SvP4_DESeq2_log2FC	SvP1_vs_SvP4_DESeq2_(Pvalue_0.05_FC_2)_regulated	SvP4_vs_SvP5_DESeq2_Pvalue	SvP4_vs_SvP5_DESeq2_log2FC	SvP4_vs_SvP5_DESeq2_(Pvalue_0.05_FC_2)_regulated	SvP1_vs_SvP5_DESeq2_Pvalue	SvP1_vs_SvP5_DESeq2_log2FC	SvP1_vs_SvP5_DESeq2_(Pvalue_0.05_FC_2)_regulated	COG_class	COG_class_annotation	GO_annotation	KEGG_annotation	KEGG_pathway_annotation	KOG_class	KOG_class_annotation	Pfam_annotation	Swiss_Prot_annotation	eggNOG_class	eggNOG_class_annotation	NR_annotation	GO_second_level_annotation
Ob0217993	PAL-1	--	186.319	12755	203.339	14057	220.321	15054	1407.66	86895	1609.88	94182	1600.45	94340	1242.63	77116	1227.97	76238	1176.32	75461	1.21068e-125	3.43281	up	1.96236e-06	-0.560224	normal	7.77189e-118	2.89788	up	[E]	Amino acid transport and metabolism	Cellular Component: cytoplasm (GO:0005737);; Biological Process: L-phenylalanine catabolic process (GO:0006559);; Biological Process: cinnamic acid biosynthetic process (GO:0009800);; Molecular Function: phenylalanine ammonia-lyase activity (GO:0045548);;	K10775|0.0e+00|oeu:111403111|K10775 phenylalanine ammonia-lyase [EC:4.3.1.24] | (RefSeq) phenylalanine ammonia-lyase-like isoform X1	Phenylalanine metabolism (ko00360);; Phenylpropanoid biosynthesis (ko00940)	[Q]	Secondary metabolites biosynthesis, transport and catabolism	Aromatic amino acid lyase	Phenylalanine ammonia-lyase OS=Digitalis lanata OX=49450 PE=2 SV=1	H	Coenzyme transport and metabolism	phenylalanine ammonia-lyase [Osmanthus fragrans]	cellular component: cellular anatomical entity (GO:0110165);; biological process: metabolic process (GO:0008152);; biological process: cellular process (GO:0009987);; molecular function: catalytic activity (GO:0003824)
Ob0200942	PAL-2	LOC111402181	0.912485	14	2.60327	40	0.248529	4	0.440294	6	0.096875	2	0.43938	6	1.54024	21	4.50166	62	4.18132	59	--	--	--	--	--	--	0.0397688	1.74238	up	--	--	Cellular Component: cytoplasm (GO:0005737);; Biological Process: L-phenylalanine catabolic process (GO:0006559);; Biological Process: cinnamic acid biosynthetic process (GO:0009800);; Molecular Function: phenylalanine ammonia-lyase activity (GO:0045548);;	K10775|2.1e-37|oeu:111402181|K10775 phenylalanine ammonia-lyase [EC:4.3.1.24] | (RefSeq) phenylalanine ammonia-lyase-like	Phenylalanine metabolism (ko00360);; Phenylpropanoid biosynthesis (ko00940)	[Q]	Secondary metabolites biosynthesis, transport and catabolism	--	Phenylalanine ammonia-lyase 2 OS=Arabidopsis thaliana OX=3702 GN=PAL2 PE=1 SV=2	Q	Secondary metabolites biosynthesis, transport and catabolism	phenylalanine ammonia-lyase-like [Olea europaea var. sylvestris]	cellular component: cellular anatomical entity (GO:0110165);; biological process: metabolic process (GO:0008152);; biological process: cellular process (GO:0009987);; molecular function: catalytic activity (GO:0003824)
Ob0212391	PAL-3	--	43.1502	2942	58.2592	4011	40.3827	2748	78.2977	4813	88.6802	5167	79.7598	4682	110.558	6833	76.465	4728	90.6625	5792	3.13764e-12	1.31049	up	0.75393	-0.0495015	normal	5.14849e-09	1.28499	up	[E]	Amino acid transport and metabolism	Cellular Component: cytoplasm (GO:0005737);; Biological Process: L-phenylalanine catabolic process (GO:0006559);; Biological Process: cinnamic acid biosynthetic process (GO:0009800);; Molecular Function: phenylalanine ammonia-lyase activity (GO:0045548);;	K10775|0.0e+00|oeu:111403111|K10775 phenylalanine ammonia-lyase [EC:4.3.1.24] | (RefSeq) phenylalanine ammonia-lyase-like isoform X1	Phenylalanine metabolism (ko00360);; Phenylpropanoid biosynthesis (ko00940)	[Q]	Secondary metabolites biosynthesis, transport and catabolism	Aromatic amino acid lyase	Phenylalanine ammonia-lyase OS=Digitalis lanata OX=49450 PE=2 SV=1	H	Coenzyme transport and metabolism	phenylalanine ammonia-lyase [Osmanthus fragrans]	cellular component: cellular anatomical entity (GO:0110165);; biological process: metabolic process (GO:0008152);; biological process: cellular process (GO:0009987);; molecular function: catalytic activity (GO:0003824)
Ob0210383	PAL	LOC111403111	274.139	29110	260.718	27958	321.416	34065	80.0141	7662	75.9449	6892	97.0939	8878	40.0488	3856	30.3404	2922	29.0337	2890	4.67909e-13	-1.24588	down	7.88028e-19	-1.56985	down	9.37448e-53	-2.78914	down	[E]	Amino acid transport and metabolism	Cellular Component: cytoplasm (GO:0005737);; Biological Process: L-phenylalanine catabolic process (GO:0006559);; Biological Process: cinnamic acid biosynthetic process (GO:0009800);; Molecular Function: phenylalanine ammonia-lyase activity (GO:0045548);;	K10775|0.0e+00|oeu:111403111|K10775 phenylalanine ammonia-lyase [EC:4.3.1.24] | (RefSeq) phenylalanine ammonia-lyase-like isoform X1	Phenylalanine metabolism (ko00360);; Phenylpropanoid biosynthesis (ko00940)	[Q]	Secondary metabolites biosynthesis, transport and catabolism	Aromatic amino acid lyase	Phenylalanine ammonia-lyase OS=Camellia sinensis OX=4442 GN=PAL PE=2 SV=1	Q	Secondary metabolites biosynthesis, transport and catabolism	phenylalanine ammonia-lyase-like isoform X1 [Olea europaea var. sylvestris]	cellular component: cellular anatomical entity (GO:0110165);; biological process: metabolic process (GO:0008152);; biological process: cellular process (GO:0009987);; molecular function: catalytic activity (GO:0003824)
Syringa_oblata_newGene_5119	4CL-11	LOC112326100	2.15249	221	2.34678	240	1.99163	207	1.19084	121	1.16993	112	0.490793	51	0.814978	72	0.543267	59	0.83671	93	0.12891	-0.535809	normal	0.103032	-0.621089	normal	1.89234e-05	-1.13164	down	--	--	Molecular Function: nucleic acid binding (GO:0003676);; Molecular Function: zinc ion binding (GO:0008270);; Biological Process: DNA integration (GO:0015074);;	K01904|1.41e-20|bna:106397021|K01904 4-coumarate--CoA ligase [EC:6.2.1.12] | (RefSeq) 4-coumarate--CoA ligase 2	Ubiquinone and other terpenoid-quinone biosynthesis (ko00130);; Phenylpropanoid biosynthesis (ko00940)	[R]	General function prediction only	gag-polypeptide of LTR copia-type	--	S	Function unknown	uncharacterized protein LOC112326100 [Populus trichocarpa]	molecular function: binding (GO:0005488);; biological process: metabolic process (GO:0008152);; biological process: cellular process (GO:0009987)
Ob0222516	4CL-12	LOC111367176	1.34746	20	2.2844	34	2.59684	39	3.47868	47	2.58035	33	4.27494	55	2.18069	30	1.19948	16	1.92849	27	0.00884634	1.24697	up	0.0097416	-1.18172	down	0.867318	0.0909382	normal	[IQ]	Lipid transport and metabolism;; Secondary metabolites biosynthesis, transport and catabolism	Cellular Component: integral component of membrane (GO:0016021);; Molecular Function: ligase activity (GO:0016874);;	K01904|7.8e-61|oeu:111367176|K01904 4-coumarate--CoA ligase [EC:6.2.1.12] | (RefSeq) 4-coumarate--CoA ligase-like 1	Ubiquinone and other terpenoid-quinone biosynthesis (ko00130);; Phenylpropanoid biosynthesis (ko00940)	[I]	Lipid transport and metabolism	AMP-binding enzyme	4-coumarate--CoA ligase-like 1 OS=Arabidopsis thaliana OX=3702 GN=4CLL1 PE=1 SV=1	I	Lipid transport and metabolism	4-coumarate--CoA ligase-like 1 [Olea europaea var. sylvestris]	cellular component: cellular anatomical entity (GO:0110165);; molecular function: catalytic activity (GO:0003824)
Ob0235080	4CL-13	--	2.60373	45	1.11823	20	1.43727	25	3.86731	60	2.01763	30	2.36512	35	2.93627	46	3.74429	59	5.38722	87	0.0268722	1.16783	up	0.415954	0.342244	normal	0.00172506	1.54183	up	--	--	--	K01904|1.7e-14|bna:106397021|K01904 4-coumarate--CoA ligase [EC:6.2.1.12] | (RefSeq) 4-coumarate--CoA ligase 2	Ubiquinone and other terpenoid-quinone biosynthesis (ko00130);; Phenylpropanoid biosynthesis (ko00940)	--	--	--	--	S	Function unknown	unnamed protein product [Microthlaspi erraticum]	--
Ob0239780	4CL-4	--	20.6645	1096	34.0105	1821	31.4344	1663	146.97	7024	142.885	6472	168.371	7684	53.7826	2584	40.8185	1962	49.3727	2453	9.46456e-38	2.92179	up	1.98648e-36	-1.8916	down	1.30417e-05	1.05484	up	[IQ]	Lipid transport and metabolism;; Secondary metabolites biosynthesis, transport and catabolism	Molecular Function: ligase activity (GO:0016874);;	K01904|3.8e-174|dzi:111291061|K01904 4-coumarate--CoA ligase [EC:6.2.1.12] | (RefSeq) 4-coumarate--CoA ligase-like 9 isoform X1	Ubiquinone and other terpenoid-quinone biosynthesis (ko00130);; Phenylpropanoid biosynthesis (ko00940)	[I]	Lipid transport and metabolism	AMP-binding enzyme	4-coumarate--CoA ligase-like 9 OS=Arabidopsis thaliana OX=3702 GN=4CLL9 PE=1 SV=2	I	Lipid transport and metabolism	4-coumarate:coenzyme A ligase 4 [Fraxinus mandshurica]	molecular function: catalytic activity (GO:0003824)
Ob0227274	4CL-1	--	65.7236	3427	52.2419	2751	44.3448	2308	4.87623	230	7.14909	319	4.72816	213	21.9402	1037	10.9135	517	16.6232	813	1.64458e-29	-2.75909	down	1.91484e-06	1.33868	up	7.61899e-07	-1.39535	down	[IQ]	Lipid transport and metabolism;; Secondary metabolites biosynthesis, transport and catabolism	Molecular Function: ligase activity (GO:0016874);;	K01904|1.7e-299|oeu:111405191|K01904 4-coumarate--CoA ligase [EC:6.2.1.12] | (RefSeq) 4-coumarate--CoA ligase 1-like	Ubiquinone and other terpenoid-quinone biosynthesis (ko00130);; Phenylpropanoid biosynthesis (ko00940)	[I]	Lipid transport and metabolism	AMP-binding enzyme	4-coumarate--CoA ligase 1 OS=Nicotiana tabacum OX=4097 GN=4CL1 PE=2 SV=1	I	Lipid transport and metabolism	4-coumarate:coenzyme A ligase 4 [Fraxinus mandshurica]	molecular function: catalytic activity (GO:0003824)
Ob0203850	4CL-5	LOC111400911	0.704513	38	0.613895	34	0.780567	42	0.083107	4	0.185923	9	0.129023	6	0	0	0.164023	8	0.180239	10	0.00320991	-1.86415	down	--	--	--	0.0157611	-2.21694	down	[IQ]	Lipid transport and metabolism;; Secondary metabolites biosynthesis, transport and catabolism	Molecular Function: acyl-CoA ligase activity (GO:0003996);; Molecular Function: long-chain fatty acid-CoA ligase activity (GO:0004467);; Cellular Component: integral component of membrane (GO:0016021);; Molecular Function: decanoate--CoA ligase activity (GO:0102391);;	K01904|3.7e-294|oeu:111400911|K01904 4-coumarate--CoA ligase [EC:6.2.1.12] | (RefSeq) 4-coumarate--CoA ligase-like 1 isoform X1	Ubiquinone and other terpenoid-quinone biosynthesis (ko00130);; Phenylpropanoid biosynthesis (ko00940)	[I]	Lipid transport and metabolism	AMP-binding enzyme	4-coumarate--CoA ligase-like 1 OS=Arabidopsis thaliana OX=3702 GN=4CLL1 PE=1 SV=1	I	Lipid transport and metabolism	4-coumarate--CoA ligase-like 1 isoform X1 [Olea europaea var. sylvestris]	molecular function: catalytic activity (GO:0003824);; cellular component: cellular anatomical entity (GO:0110165)
Ob0224589	4CL-10	--	2.39382	130	1.40515	77	0.904415	49	0.162894	8	0	0	0	0	0.180263	9	0.58911	29	0.039221	2	9.30848e-05	-4.35489	down	--	--	--	0.0095538	-2.20245	down	[IQ]	Lipid transport and metabolism;; Secondary metabolites biosynthesis, transport and catabolism	Molecular Function: ligase activity (GO:0016874);;	K01904|4.2e-277|oeu:111367091|K01904 4-coumarate--CoA ligase [EC:6.2.1.12] | (RefSeq) 4-coumarate--CoA ligase-like 9 isoform X1	Ubiquinone and other terpenoid-quinone biosynthesis (ko00130);; Phenylpropanoid biosynthesis (ko00940)	[I]	Lipid transport and metabolism	AMP-binding enzyme	4-coumarate--CoA ligase-like 9 OS=Arabidopsis thaliana OX=3702 GN=4CLL9 PE=1 SV=2	I	Lipid transport and metabolism	4-coumarate:coenzyme A ligase 4 [Fraxinus mandshurica]	molecular function: catalytic activity (GO:0003824)
Ob0206895	4CL-2	LOC111394883	1.12401	70	0.454849	29	0.939956	59	7.63408	426	7.10508	376	15.3396	817	19.4559	1091	7.65578	430	8.83942	513	2.44698e-20	4.0831	up	0.95554	0.0221634	normal	5.02161e-20	4.13504	up	[IQ]	Lipid transport and metabolism;; Secondary metabolites biosynthesis, transport and catabolism	Molecular Function: catalytic activity (GO:0003824);; Biological Process: lipid biosynthetic process (GO:0008610);; Cellular Component: integral component of membrane (GO:0016021);;	K01904|1.2e-14|brp:103839764|K01904 4-coumarate--CoA ligase [EC:6.2.1.12] | (RefSeq) 4-coumarate--CoA ligase-like 7	Ubiquinone and other terpenoid-quinone biosynthesis (ko00130);; Phenylpropanoid biosynthesis (ko00940)	--	--	AMP-binding enzyme	--	--	--	uncharacterized protein LOC111394883 [Olea europaea var. sylvestris]	molecular function: catalytic activity (GO:0003824);; biological process: metabolic process (GO:0008152);; cellular component: cellular anatomical entity (GO:0110165)
Ob0222517	4CL-14	LOC111367176	0.946509	17	2.16763	40	1.50897	28	2.22276	36	2.57306	40	4.56108	71	0.952312	16	1.23769	21	1.04371	18	0.00597822	1.51688	up	0.000491621	-1.72183	down	--	--	--	[Q]	Secondary metabolites biosynthesis, transport and catabolism	Molecular Function: catalytic activity (GO:0003824);; Cellular Component: integral component of membrane (GO:0016021);;	K01904|4.0e-51|oeu:111367176|K01904 4-coumarate--CoA ligase [EC:6.2.1.12] | (RefSeq) 4-coumarate--CoA ligase-like 1	Ubiquinone and other terpenoid-quinone biosynthesis (ko00130);; Phenylpropanoid biosynthesis (ko00940)	[I]	Lipid transport and metabolism	--	4-coumarate--CoA ligase-like 1 OS=Arabidopsis thaliana OX=3702 GN=4CLL1 PE=1 SV=1	I	Lipid transport and metabolism	4-coumarate--CoA ligase-like 1 [Olea europaea var. sylvestris]	molecular function: catalytic activity (GO:0003824);; cellular component: cellular anatomical entity (GO:0110165)
Ob0209781	4CL-6	LOC105172728	0.976342	55	1.75287	99	1.05043	59	396.794	19823	435.575	20622	443.332	21148	296.076	14870	321.148	16136	369.549	19185	0	8.89145	up	1.35512e-05	-0.589711	normal	8.97511e-241	8.32605	up	[IQ]	Lipid transport and metabolism;; Secondary metabolites biosynthesis, transport and catabolism	Cellular Component: integral component of membrane (GO:0016021);; Molecular Function: ligase activity (GO:0016874);;	K01904|3.7e-236|sind:105172728|K01904 4-coumarate--CoA ligase [EC:6.2.1.12] | (RefSeq) 4-coumarate--CoA ligase-like 6	Ubiquinone and other terpenoid-quinone biosynthesis (ko00130);; Phenylpropanoid biosynthesis (ko00940)	[I]	Lipid transport and metabolism	AMP-binding enzyme	4-coumarate--CoA ligase-like 6 OS=Arabidopsis thaliana OX=3702 GN=4CLL6 PE=1 SV=2	I	Lipid transport and metabolism	4-coumarate--CoA ligase-like 6 [Sesamum indicum]	cellular component: cellular anatomical entity (GO:0110165);; molecular function: catalytic activity (GO:0003824)
Ob0236122	4CL-7	LOC111399470	43.9847	2361	51.0598	2768	44.2419	2370	13.8394	670	14.608	671	12.7306	589	12.7803	622	17.5808	856	16.4974	830	1.0755e-19	-1.24751	down	0.867385	-0.0289193	normal	3.9608e-11	-1.2512	down	[IQ]	Lipid transport and metabolism;; Secondary metabolites biosynthesis, transport and catabolism	Molecular Function: ligase activity (GO:0016874);;	K01904|4.6e-228|oeu:111367091|K01904 4-coumarate--CoA ligase [EC:6.2.1.12] | (RefSeq) 4-coumarate--CoA ligase-like 9 isoform X1	Ubiquinone and other terpenoid-quinone biosynthesis (ko00130);; Phenylpropanoid biosynthesis (ko00940)	[I]	Lipid transport and metabolism	AMP-binding enzyme	4-coumarate--CoA ligase-like 9 OS=Arabidopsis thaliana OX=3702 GN=4CLL9 PE=1 SV=2	I	Lipid transport and metabolism	4-coumarate--CoA ligase-like 9 [Olea europaea var. sylvestris]	molecular function: catalytic activity (GO:0003824)
Ob0213876	CoAOMT	LOC111366375	19.4601	355	36.8942	680	24.2002	441	232.294	3822	301.862	4706	230.59	3623	174.154	2881	124.61	2062	103.147	1764	2.47923e-43	3.75691	up	7.42633e-08	-1.14702	down	1.58768e-17	2.63161	up	[R]	General function prediction only	Molecular Function: O-methyltransferase activity (GO:0008171);; Molecular Function: S-adenosylmethionine-dependent methyltransferase activity (GO:0008757);;	K00588|8.1e-92|oeu:111366375|K00588 caffeoyl-CoA O-methyltransferase [EC:2.1.1.104] | (RefSeq) probable caffeoyl-CoA O-methyltransferase At4g26220	Phenylpropanoid biosynthesis (ko00940);; Flavonoid biosynthesis (ko00941);; Stilbenoid, diarylheptanoid and gingerol biosynthesis (ko00945)	[Q]	Secondary metabolites biosynthesis, transport and catabolism	O-methyltransferase	Probable caffeoyl-CoA O-methyltransferase At4g26220 OS=Arabidopsis thaliana OX=3702 GN=At4g26220 PE=2 SV=1	Q	Secondary metabolites biosynthesis, transport and catabolism	probable caffeoyl-CoA O-methyltransferase At4g26220 [Olea europaea var. sylvestris]	molecular function: catalytic activity (GO:0003824)
Ob0251529	DFR-1	LOC111381085	5.14466	165	1.01387	33	3.53827	113	0	0	0.023911	1	0.243371	7	0	0	0.466043	14	0	0	1.82447e-05	-4.53132	down	--	--	--	0.00208566	-3.98982	down	--	--	Molecular Function: oxidoreductase activity (GO:0016491);; Molecular Function: oxidoreductase activity, acting on the CH-OH group of donors, NAD or NADP as acceptor (GO:0016616);;	K13082|5.5e-43|ini:109177619|K13082 bifunctional dihydroflavonol 4-reductase/flavanone 4-reductase [EC:1.1.1.219 1.1.1.234] | (RefSeq) DFR-B, DFRB; dihydroflavonol 4-reductase-like	Flavonoid biosynthesis (ko00941)	[V]	Defense mechanisms	3-beta hydroxysteroid dehydrogenase/isomerase family	Dihydroflavonol 4-reductase OS=Gerbera hybrida OX=18101 GN=DFR PE=2 SV=1	V	Defense mechanisms	dihydroflavonol 4-reductase-like [Olea europaea var. sylvestris]	molecular function: catalytic activity (GO:0003824);; biological process: metabolic process (GO:0008152)
Ob0217176	F3H-2	--	145.02	5110	35.0897	1249	89.3066	3141	140.316	4459	132.816	4000	139.265	4226	269.512	8610	344.006	10994	281.104	9282	0.00770501	1.12854	up	9.14551e-11	0.901595	normal	1.38189e-06	2.06096	up	[Q]	Secondary metabolites biosynthesis, transport and catabolism	Molecular Function: oxidoreductase activity (GO:0016491);; Molecular Function: metal ion binding (GO:0046872);;	K00475|1.3e-175|vvi:100253950|K00475 naringenin 3-dioxygenase [EC:1.14.11.9] | (RefSeq) flavanone 3-dioxygenase-like	Flavonoid biosynthesis (ko00941)	[QR]	Secondary metabolites biosynthesis, transport and catabolism;; General function prediction only	2OG-Fe(II) oxygenase superfamily	Flavanone 3-dioxygenase OS=Petroselinum crispum OX=4043 GN=FHT PE=1 SV=1	Q	Secondary metabolites biosynthesis, transport and catabolism	hypothetical protein F0562_036105 [Nyssa sinensis]	molecular function: catalytic activity (GO:0003824);; molecular function: binding (GO:0005488)
Ob0218239	HCT-8	LOC111404591	36.3954	1265	27.0242	949	33.5789	1165	9.59998	301	12.4281	370	11.4133	342	1.20605	39	4.29543	136	2.4844	81	7.45982e-07	-1.02033	down	8.20721e-09	-2.2722	down	2.51983e-15	-3.26545	down	--	--	Molecular Function: transferase activity, transferring acyl groups other than amino-acyl groups (GO:0016747);;	K13065|1.3e-122|oeu:111404591|K13065 shikimate O-hydroxycinnamoyltransferase [EC:2.3.1.133] | (RefSeq) spermidine hydroxycinnamoyl transferase-like	Phenylpropanoid biosynthesis (ko00940);; Flavonoid biosynthesis (ko00941);; Stilbenoid, diarylheptanoid and gingerol biosynthesis (ko00945)	--	--	Transferase family	Spermidine hydroxycinnamoyl transferase OS=Arabidopsis thaliana OX=3702 GN=SHT PE=1 SV=1	S	Function unknown	spermidine hydroxycinnamoyl transferase-like [Olea europaea var. sylvestris]	molecular function: catalytic activity (GO:0003824)
Ob0231965	C3'H-1	--	121.644	5478	63.7206	2898	73.6366	3310	191.009	7756	210.89	8116	217.641	8439	45.9589	1877	43.6099	1781	37.3075	1575	8.09163e-12	1.77424	up	6.29467e-73	-2.5071	down	0.00749771	-0.704789	normal	--	--	Molecular Function: iron ion binding (GO:0005506);; Cellular Component: integral component of membrane (GO:0016021);; Molecular Function: oxidoreductase activity, acting on paired donors, with incorporation or reduction of molecular oxygen (GO:0016705);; Molecular Function: heme binding (GO:0020037);;	K09754|2.0e-139|oeu:111401521|K09754 5-O-(4-coumaroyl)-D-quinate 3'-monooxygenase [EC:1.14.14.96] | (RefSeq) cytochrome P450 98A2-like	Phenylpropanoid biosynthesis (ko00940);; Flavonoid biosynthesis (ko00941);; Stilbenoid, diarylheptanoid and gingerol biosynthesis (ko00945)	[Q]	Secondary metabolites biosynthesis, transport and catabolism	Cytochrome P450	Cytochrome P450 98A2 OS=Glycine max OX=3847 GN=CYP98A2 PE=2 SV=1	Q	Secondary metabolites biosynthesis, transport and catabolism	hypothetical protein DVH24_033127 [Malus domestica]	molecular function: binding (GO:0005488);; cellular component: cellular anatomical entity (GO:0110165);; molecular function: catalytic activity (GO:0003824);; biological process: metabolic process (GO:0008152)
Ob0253509	HCT-23	LOC111368470	0.397653	7	2.61452	44	0.793183	14	4.69668	70	3.79418	54	4.45204	64	12.3264	185	23.2247	348	19.4305	301	0.000996613	2.24107	up	1.14163e-09	1.86562	up	7.21441e-12	4.12838	up	--	--	Molecular Function: transferase activity, transferring acyl groups other than amino-acyl groups (GO:0016747);;	K13065|7.2e-31|oeu:111368470|K13065 shikimate O-hydroxycinnamoyltransferase [EC:2.3.1.133] | (RefSeq) spermidine hydroxycinnamoyl transferase-like	Phenylpropanoid biosynthesis (ko00940);; Flavonoid biosynthesis (ko00941);; Stilbenoid, diarylheptanoid and gingerol biosynthesis (ko00945)	--	--	Transferase family	Spermidine hydroxycinnamoyl transferase OS=Arabidopsis thaliana OX=3702 GN=SHT PE=1 SV=1	S	Function unknown	spermidine hydroxycinnamoyl transferase-like [Olea europaea var. sylvestris]	molecular function: catalytic activity (GO:0003824)
Ob0216033	HCT-24	LOC111386122	0	0	0	0	0	0	12.276	449	13.7927	478	19.3304	675	0.643612	24	0.272142	10	0.155922	6	9.35688e-24	12.2256	up	2.51457e-44	-5.62224	down	--	--	--	--	--	Molecular Function: 2-phenylethanol acetyltransferase activity (GO:0102387);;	K13065|2.4e-96|oeu:111397779|K13065 shikimate O-hydroxycinnamoyltransferase [EC:2.3.1.133] | (RefSeq) pelargonidin 3-O-(6-caffeoylglucoside) 5-O-(6-O-malonylglucoside) 4'''-malonyltransferase-like	Phenylpropanoid biosynthesis (ko00940);; Flavonoid biosynthesis (ko00941);; Stilbenoid, diarylheptanoid and gingerol biosynthesis (ko00945)	--	--	Transferase family	Pelargonidin 3-O-(6-caffeoylglucoside) 5-O-(6-O-malonylglucoside) 4'''-malonyltransferase OS=Salvia splendens OX=180675 PE=1 SV=1	S	Function unknown	pelargonidin 3-O-(6-caffeoylglucoside) 5-O-(6-O-malonylglucoside) 4'''-malonyltransferase-like [Olea europaea var. sylvestris]	molecular function: catalytic activity (GO:0003824)
Ob0246877	CHI	LOC111374987	10.9736	625	19.3443	1113	11.7409	668	0.381374	20	0.828119	41	0.413803	21	0.158743	9	0.292822	16	0.408852	22	1.04168e-25	-4.15301	down	--	--	--	6.84553e-39	-5.23308	down	--	--	Molecular Function: calcium ion binding (GO:0005509);; Cellular Component: integral component of membrane (GO:0016021);;	K01859|1.0e-209|sita:101771169|K01859 chalcone isomerase [EC:5.5.1.6] | (RefSeq) vacuolar-sorting receptor 1	Flavonoid biosynthesis (ko00941)	--	--	PA domain	Vacuolar-sorting receptor 6 OS=Arabidopsis thaliana OX=3702 GN=VSR6 PE=2 SV=3	T	Signal transduction mechanisms	vacuolar-sorting receptor 6-like [Olea europaea var. sylvestris]	molecular function: binding (GO:0005488);; cellular component: cellular anatomical entity (GO:0110165)
Ob0226729	HCT-1	LOC111396711	0.350301	15	0.339914	14	0.421196	18	1.66807	62	0.232827	9	0.170788	6	3.73436	138	1.92399	72	2.66089	102	--	--	--	0.0133214	1.79085	up	2.17046e-13	3.17538	up	--	--	Molecular Function: transferase activity, transferring acyl groups other than amino-acyl groups (GO:0016747);;	K13065|3.3e-170|oeu:111397779|K13065 shikimate O-hydroxycinnamoyltransferase [EC:2.3.1.133] | (RefSeq) pelargonidin 3-O-(6-caffeoylglucoside) 5-O-(6-O-malonylglucoside) 4'''-malonyltransferase-like	Phenylpropanoid biosynthesis (ko00940);; Flavonoid biosynthesis (ko00941);; Stilbenoid, diarylheptanoid and gingerol biosynthesis (ko00945)	--	--	Transferase family	Pelargonidin 3-O-(6-caffeoylglucoside) 5-O-(6-O-malonylglucoside) 4'''-malonyltransferase OS=Salvia splendens OX=180675 PE=1 SV=1	S	Function unknown	pelargonidin 3-O-(6-caffeoylglucoside) 5-O-(6-O-malonylglucoside) 4'''-malonyltransferase-like [Olea europaea var. sylvestris]	molecular function: catalytic activity (GO:0003824)
Ob0219791	ANS	LOC111399342	2.66134	93	7.91153	277	7.50377	260	2.33203	73	2.07514	62	2.85968	86	0.287283	10	0.363725	12	0.425509	14	0.0880705	-0.80027	normal	7.72435e-12	-2.91123	down	1.08777e-11	-3.68811	down	[Q]	Secondary metabolites biosynthesis, transport and catabolism	Molecular Function: oxidoreductase activity (GO:0016491);; Molecular Function: metal ion binding (GO:0046872);;	K05277|2.4e-68|dzi:111315491|K05277 anthocyanidin synthase [EC:1.14.20.4] | (RefSeq) leucoanthocyanidin dioxygenase-like	Flavonoid biosynthesis (ko00941)	[QR]	Secondary metabolites biosynthesis, transport and catabolism;; General function prediction only	non-haem dioxygenase in morphine synthesis N-terminal	Probable 2-oxoglutarate-dependent dioxygenase At5g05600 OS=Arabidopsis thaliana OX=3702 GN=At5g05600 PE=2 SV=1	Q	Secondary metabolites biosynthesis, transport and catabolism	probable 2-oxoglutarate-dependent dioxygenase At5g05600 [Olea europaea var. sylvestris]	molecular function: catalytic activity (GO:0003824);; molecular function: binding (GO:0005488)
Ob0227831	PGT1-1	LOC111405623	11.4064	524	5.20074	242	7.97236	366	7.66283	318	7.30416	287	5.2014	206	11.4807	478	12.7235	530	19.5495	841	0.500586	0.222776	normal	0.000356302	0.902811	normal	0.000802292	1.15466	up	[G]	Carbohydrate transport and metabolism	Molecular Function: UDP-glycosyltransferase activity (GO:0008194);;	K22845|3.5e-152|oeu:111405622|K22845 phlorizin synthase [EC:2.4.1.357] | (RefSeq) UDP-glycosyltransferase 88B1-like	Flavonoid biosynthesis (ko00941)	[GC]	Carbohydrate transport and metabolism;; Energy production and conversion	UDP-glucoronosyl and UDP-glucosyl transferase	UDP-glycosyltransferase 88B1 OS=Stevia rebaudiana OX=55670 GN=UGT88B1 PE=2 SV=1	--	--	UDP-glycosyltransferase 88B1-like [Olea europaea var. sylvestris]	molecular function: catalytic activity (GO:0003824)
Ob0226678	CoAOMT-1	--	536.644	12675	348.378	8310	438.74	10343	513.592	10939	538.243	10865	661.833	13461	387.01	8287	172.425	3694	174.62	3865	3.15366e-05	0.88859	normal	8.98798e-07	-1.4496	down	0.118368	-0.533792	normal	[R]	General function prediction only	Molecular Function: O-methyltransferase activity (GO:0008171);; Biological Process: methylation (GO:0032259);;	K00588|1.4e-120|zju:107406993|K00588 caffeoyl-CoA O-methyltransferase [EC:2.1.1.104] | (RefSeq) caffeoyl-CoA O-methyltransferase	Phenylpropanoid biosynthesis (ko00940);; Flavonoid biosynthesis (ko00941);; Stilbenoid, diarylheptanoid and gingerol biosynthesis (ko00945)	[Q]	Secondary metabolites biosynthesis, transport and catabolism	O-methyltransferase	Caffeoyl-CoA O-methyltransferase OS=Populus tremuloides OX=3693 PE=2 SV=1	Q	Secondary metabolites biosynthesis, transport and catabolism	Caffeoyl-CoA O-methyltransferase [Actinidia chinensis var. chinensis]	molecular function: catalytic activity (GO:0003824);; biological process: metabolic process (GO:0008152)
Ob0252019	FLS	LOC111403802	1.55901	111	2.10514	151	0.97548	69	11.1198	710	11.6191	703	11.6342	709	14.0314	901	15.5984	1002	13.5365	898	4.7437e-32	3.39603	up	0.409202	0.111993	normal	8.78684e-34	3.53235	up	[Q]	Secondary metabolites biosynthesis, transport and catabolism	Molecular Function: oxidoreductase activity (GO:0016491);; Molecular Function: metal ion binding (GO:0046872);;	K05278|5.8e-45|fve:101296827|K05278 flavonol synthase [EC:1.14.20.6] | (RefSeq) flavonol synthase/flavanone 3-hydroxylase-like	Flavonoid biosynthesis (ko00941)	[QR]	Secondary metabolites biosynthesis, transport and catabolism;; General function prediction only	2OG-Fe(II) oxygenase superfamily	Codeine O-demethylase OS=Papaver somniferum OX=3469 GN=CODM PE=1 SV=1	Q	Secondary metabolites biosynthesis, transport and catabolism	codeine O-demethylase-like [Olea europaea var. sylvestris]	molecular function: catalytic activity (GO:0003824);; molecular function: binding (GO:0005488)
Ob0215530	HCT-2	LOC111390866	34.5294	1423	43.0438	1791	39.4368	1622	11.7293	436	14.146	498	10.528	374	6.93333	259	7.96839	298	10.272	397	2.31907e-10	-1.17481	down	0.000484763	-0.747203	normal	1.32429e-18	-1.8974	down	--	--	Molecular Function: transferase activity, transferring acyl groups other than amino-acyl groups (GO:0016747);;	K13065|2.4e-22|ghi:107903267|K13065 shikimate O-hydroxycinnamoyltransferase [EC:2.3.1.133] | (RefSeq) shikimate O-hydroxycinnamoyltransferase-like	Phenylpropanoid biosynthesis (ko00940);; Flavonoid biosynthesis (ko00941);; Stilbenoid, diarylheptanoid and gingerol biosynthesis (ko00945)	--	--	Transferase family	Protein ECERIFERUM 26-like OS=Arabidopsis thaliana OX=3702 GN=CER26L PE=2 SV=1	S	Function unknown	protein ECERIFERUM 26-like [Olea europaea var. sylvestris]	molecular function: catalytic activity (GO:0003824)
Ob0235922	HCT-3	LOC111390675	3.42607	115	6.18613	209	6.04224	201	1.53826	47	0.798918	23	0.844222	25	3.30067	100	1.89776	58	2.94407	92	3.29225e-05	-1.77638	down	0.00674694	1.12026	up	0.0938973	-0.629907	normal	--	--	Molecular Function: transferase activity, transferring acyl groups other than amino-acyl groups (GO:0016747);;	K13065|7.2e-147|oeu:111390675|K13065 shikimate O-hydroxycinnamoyltransferase [EC:2.3.1.133] | (RefSeq) spermidine hydroxycinnamoyl transferase	Phenylpropanoid biosynthesis (ko00940);; Flavonoid biosynthesis (ko00941);; Stilbenoid, diarylheptanoid and gingerol biosynthesis (ko00945)	--	--	Transferase family	Spermidine hydroxycinnamoyl transferase OS=Arabidopsis thaliana OX=3702 GN=SHT PE=1 SV=1	S	Function unknown	spermidine hydroxycinnamoyl transferase [Olea europaea var. sylvestris]	molecular function: catalytic activity (GO:0003824)
Ob0245958	C3'H	LOC111391169	174.432	5443	134.479	4238	163.698	5099	43.3491	1220	34.4775	920	41.497	1115	125.048	3538	64.8006	1834	70.809	2071	1.98941e-19	-1.47608	down	0.000258927	0.906848	normal	0.0497851	-0.541909	normal	--	--	Molecular Function: monooxygenase activity (GO:0004497);; Molecular Function: iron ion binding (GO:0005506);; Molecular Function: oxidoreductase activity, acting on paired donors, with incorporation or reduction of molecular oxygen (GO:0016705);; Molecular Function: heme binding (GO:0020037);;	K09754|1.6e-159|oeu:111391169|K09754 5-O-(4-coumaroyl)-D-quinate 3'-monooxygenase [EC:1.14.14.96] | (RefSeq) cytochrome P450 98A3-like	Phenylpropanoid biosynthesis (ko00940);; Flavonoid biosynthesis (ko00941);; Stilbenoid, diarylheptanoid and gingerol biosynthesis (ko00945)	[Q]	Secondary metabolites biosynthesis, transport and catabolism	Cytochrome P450	Cytochrome P450 98A3 OS=Arabidopsis thaliana OX=3702 GN=CYP98A3 PE=1 SV=1	Q	Secondary metabolites biosynthesis, transport and catabolism	cytochrome P450 98A3-like [Olea europaea var. sylvestris]	molecular function: catalytic activity (GO:0003824);; biological process: metabolic process (GO:0008152);; molecular function: binding (GO:0005488)
Ob0231998	HCT-11	LOC111379250	66.1045	2914	48.6965	2168	61.728	2716	25.661	1020	28.1693	1061	26.2248	996	11.9422	478	7.51764	301	7.5961	314	0.000181469	-0.628813	normal	8.73397e-18	-1.78369	down	4.24685e-23	-2.38607	down	--	--	Molecular Function: transferase activity, transferring acyl groups other than amino-acyl groups (GO:0016747);;	K13065|1.4e-25|gab:108458439|K13065 shikimate O-hydroxycinnamoyltransferase [EC:2.3.1.133] | (RefSeq) shikimate O-hydroxycinnamoyltransferase-like isoform X1	Phenylpropanoid biosynthesis (ko00940);; Flavonoid biosynthesis (ko00941);; Stilbenoid, diarylheptanoid and gingerol biosynthesis (ko00945)	--	--	Transferase family	--	S	Function unknown	protein ECERIFERUM 2-like [Olea europaea var. sylvestris]	molecular function: catalytic activity (GO:0003824)
Ob0218286	HCT-22	LOC111403793	36.8174	1591	22.2401	971	38.2515	1650	6.42984	251	5.6192	208	8.84989	330	0.889944	35	2.05273	81	1.63345	67	9.14383e-09	-1.70132	down	7.911e-12	-2.401	down	3.33877e-30	-4.07293	down	--	--	Molecular Function: transferase activity, transferring acyl groups other than amino-acyl groups (GO:0016747);;	K13065|1.3e-175|oeu:111403793|K13065 shikimate O-hydroxycinnamoyltransferase [EC:2.3.1.133] | (RefSeq) spermidine hydroxycinnamoyl transferase-like	Phenylpropanoid biosynthesis (ko00940);; Flavonoid biosynthesis (ko00941);; Stilbenoid, diarylheptanoid and gingerol biosynthesis (ko00945)	--	--	Transferase family	Spermidine hydroxycinnamoyl transferase OS=Arabidopsis thaliana OX=3702 GN=SHT PE=1 SV=1	S	Function unknown	spermidine hydroxycinnamoyl transferase-like [Olea europaea var. sylvestris]	molecular function: catalytic activity (GO:0003824)
Ob0238653	FLS-1	LOC111409090	1.46017	50	0.739964	26	2.1217	72	6.09652	186	5.10744	148	5.65918	165	7.44425	229	4.65792	143	3.26516	104	1.12835e-09	2.45725	up	0.274557	-0.350423	normal	1.18669e-05	2.13455	up	[K]	Transcription	Molecular Function: nucleic acid binding (GO:0003676);; Molecular Function: zinc ion binding (GO:0008270);;	K05278|6.6e-31|oeu:111409089|K05278 flavonol synthase [EC:1.14.20.6] | (RefSeq) flavonol synthase/flavanone 3-hydroxylase-like	Flavonoid biosynthesis (ko00941)	[QR]	Secondary metabolites biosynthesis, transport and catabolism;; General function prediction only	'Cold-shock' DNA-binding domain	Flavonol synthase/flavanone 3-hydroxylase OS=Petunia hybrida OX=4102 GN=FL PE=2 SV=1	J	Translation, ribosomal structure and biogenesis	cold shock protein 2-like [Olea europaea var. sylvestris]	molecular function: binding (GO:0005488)
Ob0231192	DFR	--	443.268	14640	172.631	5758	289.165	9533	17.7331	529	11.9218	337	18.1108	516	12.9819	389	10.1018	303	14.0819	436	1.71308e-27	-3.72935	down	0.010277	-0.5825	normal	3.23367e-38	-4.28066	down	[M]	Cell wall/membrane/envelope biogenesis	Molecular Function: catalytic activity (GO:0003824);; Cellular Component: integral component of membrane (GO:0016021);;	K13082|1.3e-153|sind:105165774|K13082 bifunctional dihydroflavonol 4-reductase/flavanone 4-reductase [EC:1.1.1.219 1.1.1.234] | (RefSeq) LOW QUALITY PROTEIN: dihydroflavonol 4-reductase	Flavonoid biosynthesis (ko00941)	[V]	Defense mechanisms	NAD dependent epimerase/dehydratase family	Dihydroflavonol 4-reductase OS=Antirrhinum majus OX=4151 GN=DFRA PE=2 SV=1	V	Defense mechanisms	dihydroflavonol reductase [Forsythia x intermedia]	molecular function: catalytic activity (GO:0003824);; cellular component: cellular anatomical entity (GO:0110165)
Ob0213357	HCT-12	LOC111375382	130.868	5454	143.9	6056	121.75	5064	577.357	21695	641.811	22856	640.916	22997	378.401	14294	286.958	10845	280.712	10962	1.0284e-92	2.74263	up	6.16466e-15	-1.19608	down	5.05369e-20	1.57158	up	--	--	Cellular Component: cytosol (GO:0005829);; Biological Process: lignin biosynthetic process (GO:0009809);; Biological Process: positive regulation of flavonoid biosynthetic process (GO:0009963);; Biological Process: auxin homeostasis (GO:0010252);; Cellular Component: membrane (GO:0016020);; Molecular Function: shikimate O-hydroxycinnamoyltransferase activity (GO:0047172);; Molecular Function: qui…	K13065|3.3e-242|oeu:111375382|K13065 shikimate O-hydroxycinnamoyltransferase [EC:2.3.1.133] | (RefSeq) shikimate O-hydroxycinnamoyltransferase isoform X1	Phenylpropanoid biosynthesis (ko00940);; Flavonoid biosynthesis (ko00941);; Stilbenoid, diarylheptanoid and gingerol biosynthesis (ko00945)	--	--	Transferase family	Shikimate O-hydroxycinnamoyltransferase OS=Nicotiana tabacum OX=4097 GN=HST PE=1 SV=1	S	Function unknown	shikimate O-hydroxycinnamoyltransferase isoform X1 [Olea europaea var. sylvestris]	cellular component: cellular anatomical entity (GO:0110165);; biological process: metabolic process (GO:0008152);; biological process: cellular process (GO:0009987);; biological process: biological regulation (GO:0065007);; molecular function: catalytic activity (GO:0003824)
Ob0202790	F3H	LOC111401282	112.547	4042	65.0868	2361	77.8585	2791	0.518116	17	0.284592	9	0.242999	8	0.89084	29	0.688651	23	1.39558	47	5.4375e-90	-7.37755	down	--	--	--	5.50057e-81	-6.09082	down	[Q]	Secondary metabolites biosynthesis, transport and catabolism	Molecular Function: naringenin 3-dioxygenase activity (GO:0045486);; Molecular Function: metal ion binding (GO:0046872);;	K00475|9.7e-190|oeu:111401282|K00475 naringenin 3-dioxygenase [EC:1.14.11.9] | (RefSeq) flavanone 3-dioxygenase-like	Flavonoid biosynthesis (ko00941)	[QR]	Secondary metabolites biosynthesis, transport and catabolism;; General function prediction only	2OG-Fe(II) oxygenase superfamily	Flavanone 3-dioxygenase OS=Petroselinum crispum OX=4043 GN=FHT PE=1 SV=1	Q	Secondary metabolites biosynthesis, transport and catabolism	flavanone 3-dioxygenase-like [Olea europaea var. sylvestris]	molecular function: catalytic activity (GO:0003824);; biological process: metabolic process (GO:0008152);; molecular function: binding (GO:0005488)
Ob0212096	HCT-27	LOC111403793	41.2146	1777	36.4025	1585	38.0844	1639	0.095867	4	0.108574	4	0	0	1.21784	48	0.640294	26	1.64155	67	1.80267e-57	-8.58028	down	--	--	--	7.50761e-58	-4.70651	down	--	--	Molecular Function: transferase activity, transferring acyl groups other than amino-acyl groups (GO:0016747);;	K13065|1.2e-229|oeu:111403793|K13065 shikimate O-hydroxycinnamoyltransferase [EC:2.3.1.133] | (RefSeq) spermidine hydroxycinnamoyl transferase-like	Phenylpropanoid biosynthesis (ko00940);; Flavonoid biosynthesis (ko00941);; Stilbenoid, diarylheptanoid and gingerol biosynthesis (ko00945)	--	--	Transferase family	Spermidine hydroxycinnamoyl transferase OS=Arabidopsis thaliana OX=3702 GN=SHT PE=1 SV=1	S	Function unknown	spermidine hydroxycinnamoyl transferase-like [Olea europaea var. sylvestris]	molecular function: catalytic activity (GO:0003824)
Ob0226781	CHS-1	LOC111410102	2.22384	83	1.51668	57	1.63175	61	14.0028	467	14.8968	471	18.4033	586	11.3539	381	7.32077	246	3.11098	108	3.92982e-46	3.64104	up	0.000526898	-1.34085	down	1.13616e-06	2.32721	up	[Q]	Secondary metabolites biosynthesis, transport and catabolism	Biological Process: biosynthetic process (GO:0009058);; Molecular Function: transferase activity, transferring acyl groups other than amino-acyl groups (GO:0016747);;	K00660|2.9e-88|mus:103972472|K00660 chalcone synthase [EC:2.3.1.74] | (RefSeq) chalcone synthase 2-like	Flavonoid biosynthesis (ko00941);; Circadian rhythm - plant (ko04712)	--	--	Chalcone and stilbene synthases, N-terminal domain	Type III polyketide synthase B OS=Arabidopsis thaliana OX=3702 GN=PKSB PE=1 SV=1	I	Lipid transport and metabolism	type III polyketide synthase B [Olea europaea var. sylvestris]	biological process: metabolic process (GO:0008152);; molecular function: catalytic activity (GO:0003824)
Ob0215748	HCT-13	LOC111396707	0.713346	30	15.6394	656	8.88154	368	35.8497	1341	41.6565	1477	20.3846	729	0.658944	25	0.709444	27	0	0	0.0198523	2.45264	up	2.40015e-06	-6.35298	down	0.0248333	-3.88446	down	--	--	Molecular Function: 2-phenylethanol acetyltransferase activity (GO:0102387);;	K13065|2.0e-109|oeu:111397779|K13065 shikimate O-hydroxycinnamoyltransferase [EC:2.3.1.133] | (RefSeq) pelargonidin 3-O-(6-caffeoylglucoside) 5-O-(6-O-malonylglucoside) 4'''-malonyltransferase-like	Phenylpropanoid biosynthesis (ko00940);; Flavonoid biosynthesis (ko00941);; Stilbenoid, diarylheptanoid and gingerol biosynthesis (ko00945)	--	--	Transferase family	Pelargonidin 3-O-(6-caffeoylglucoside) 5-O-(6-O-malonylglucoside) 4'''-malonyltransferase OS=Salvia splendens OX=180675 PE=1 SV=1	S	Function unknown	pelargonidin 3-O-(6-caffeoylglucoside) 5-O-(6-O-malonylglucoside) 4'''-malonyltransferase-like [Olea europaea var. sylvestris]	molecular function: catalytic activity (GO:0003824)
Ob0230962	CoAOMT-2	LOC111411162	6.74942	301	10.9608	493	7.61743	338	10.8286	435	7.16631	273	10.0472	385	13.4486	542	13.2268	534	15.0853	629	0.0182534	0.653661	normal	0.0683727	0.356613	normal	2.31318e-05	1.03628	up	--	--	Molecular Function: protein binding (GO:0005515);; Cellular Component: cellular_component (GO:0005575);; Cellular Component: cell-cell junction (GO:0005911);; Biological Process: transport (GO:0006810);; Biological Process: cell communication (GO:0007154);; Biological Process: signal transduction (GO:0007165);; Biological Process: biological_process (GO:0008150);; Cellular Component: plasmodesma …	K00588|2.1e-08|ccaj:109799390|K00588 caffeoyl-CoA O-methyltransferase [EC:2.1.1.104] | (RefSeq) probable caffeoyl-CoA O-methyltransferase At4g26220 isoform X1	Phenylpropanoid biosynthesis (ko00940);; Flavonoid biosynthesis (ko00941);; Stilbenoid, diarylheptanoid and gingerol biosynthesis (ko00945)	--	--	F-box domain	F-box/LRR-repeat protein At4g29420 OS=Arabidopsis thaliana OX=3702 GN=At4g29420 PE=2 SV=1	S	Function unknown	F-box/LRR-repeat protein At4g29420 [Olea europaea var. sylvestris]	molecular function: binding (GO:0005488);; cellular component: cellular anatomical entity (GO:0110165);; biological process: localization (GO:0051179);; biological process: cellular process (GO:0009987);; biological process: biological regulation (GO:0065007);; biological process: response to stimulus (GO:0050896);; biological process: signaling (GO:0023052)
Ob0252071	CoAOMT-3	--	41.7514	1375	49.9762	1662	42.045	1382	30.3033	900	30.4624	858	28.089	797	89.336	2668	49.4426	1477	83.2131	2568	0.565234	-0.080316	normal	3.93794e-07	1.10068	up	3.3106e-05	1.0456	up	[R]	General function prediction only	Molecular Function: O-methyltransferase activity (GO:0008171);;	K00588|8.5e-132|oeu:111387945|K00588 caffeoyl-CoA O-methyltransferase [EC:2.1.1.104] | (RefSeq) caffeoyl-CoA O-methyltransferase-like	Phenylpropanoid biosynthesis (ko00940);; Flavonoid biosynthesis (ko00941);; Stilbenoid, diarylheptanoid and gingerol biosynthesis (ko00945)	[Q]	Secondary metabolites biosynthesis, transport and catabolism	O-methyltransferase	Caffeoyl-CoA O-methyltransferase OS=Vitis vinifera OX=29760 PE=2 SV=1	Q	Secondary metabolites biosynthesis, transport and catabolism	caffeoyl CoA-O- methyl-transferas [Fraxinus mandshurica]	molecular function: catalytic activity (GO:0003824)
Ob0251027	CHI-2	--	883.739	19600	426.488	9552	628.213	13907	17.4225	349	17.7638	337	16.5935	317	13.6919	276	15.1319	305	11.9215	248	1.44267e-69	-4.7126	down	0.00132467	-0.560355	normal	1.42664e-79	-5.24443	down	--	--	Molecular Function: intramolecular lyase activity (GO:0016872);;	K01859|3.3e-87|vvi:100233078|K01859 chalcone isomerase [EC:5.5.1.6] | (RefSeq) CHI, CHI1, CHI2; chalcone isomerase	Flavonoid biosynthesis (ko00941)	--	--	Chalcone-flavanone isomerase	Chalcone--flavonone isomerase OS=Camellia sinensis OX=4442 GN=CHI PE=2 SV=2	S	Function unknown	chalcone isomerase [Osmanthus fragrans]	molecular function: catalytic activity (GO:0003824)
Ob0247175	CHI-1	LOC111392957	45.2311	2715	62.6847	3799	67.3402	4034	142.657	7720	148.666	7624	145	7493	118.564	6450	97.8534	5326	99.8161	5613	7.45873e-22	1.82494	up	7.04843e-09	-0.683207	normal	1.44345e-08	1.16633	up	--	--	Molecular Function: calcium ion binding (GO:0005509);; Cellular Component: integral component of membrane (GO:0016021);;	K01859|1.9e-310|sita:101771169|K01859 chalcone isomerase [EC:5.5.1.6] | (RefSeq) vacuolar-sorting receptor 1	Flavonoid biosynthesis (ko00941)	--	--	PA domain	Vacuolar-sorting receptor 2 OS=Arabidopsis thaliana OX=3702 GN=VSR2 PE=2 SV=1	T	Signal transduction mechanisms	vacuolar-sorting receptor 1-like isoform X1 [Olea europaea var. sylvestris]	molecular function: binding (GO:0005488);; cellular component: cellular anatomical entity (GO:0110165)
Ob0204113	DFR-2	LOC111373872	7.72683	263	4.95508	171	4.81401	164	0.467233	15	0.347034	11	0.267203	8	0	0	0.086511	3	0	0	1.53072e-15	-3.43273	down	--	--	--	7.94902e-15	-7.18365	down	[M]	Cell wall/membrane/envelope biogenesis	Molecular Function: catalytic activity (GO:0003824);;	K13082|1.1e-70|mesc:110605890|K13082 bifunctional dihydroflavonol 4-reductase/flavanone 4-reductase [EC:1.1.1.219 1.1.1.234] | (RefSeq) dihydroflavonol 4-reductase-like	Flavonoid biosynthesis (ko00941)	[V]	Defense mechanisms	NAD dependent epimerase/dehydratase family	Putative anthocyanidin reductase OS=Ginkgo biloba OX=3311 PE=2 SV=1	V	Defense mechanisms	putative anthocyanidin reductase [Olea europaea var. sylvestris]	molecular function: catalytic activity (GO:0003824)
Ob0221609	ANS-2	--	984.579	33369	519.629	17785	732.495	24778	232.392	7103	213.52	6185	321.315	9378	538.857	16557	484.588	14895	492.834	15653	0.000248137	-1.02601	down	4.16066e-05	0.758892	normal	0.317798	-0.237784	normal	[Q]	Secondary metabolites biosynthesis, transport and catabolism	Molecular Function: oxidoreductase activity (GO:0016491);; Molecular Function: metal ion binding (GO:0046872);;	K05277|2.2e-183|oeu:111368826|K05277 anthocyanidin synthase [EC:1.14.20.4] | (RefSeq) leucoanthocyanidin dioxygenase-like	Flavonoid biosynthesis (ko00941)	[QR]	Secondary metabolites biosynthesis, transport and catabolism;; General function prediction only	2OG-Fe(II) oxygenase superfamily	Leucoanthocyanidin dioxygenase OS=Petunia hybrida OX=4102 GN=ANT17 PE=2 SV=1	Q	Secondary metabolites biosynthesis, transport and catabolism	anthocyanidin synthase [Osmanthus fragrans]	molecular function: catalytic activity (GO:0003824);; molecular function: binding (GO:0005488)
Ob0240315	CHS	--	1692.9	63551	892.891	33849	1341.22	50253	65.2189	2208	69.1807	2220	68.234	2206	24.0977	821	95.1196	3239	30.3054	1067	6.6077e-55	-3.76281	down	0.300957	-0.646336	normal	6.66286e-19	-4.38145	down	[Q]	Secondary metabolites biosynthesis, transport and catabolism	Biological Process: biosynthetic process (GO:0009058);; Molecular Function: transferase activity, transferring acyl groups other than amino-acyl groups (GO:0016747);;	K00660|9.8e-217|oeu:111379443|K00660 chalcone synthase [EC:2.3.1.74] | (RefSeq) chalcone synthase J-like	Flavonoid biosynthesis (ko00941);; Circadian rhythm - plant (ko04712)	--	--	Chalcone and stilbene synthases, N-terminal domain	Chalcone synthase OS=Perilla frutescens OX=48386 GN=CHS PE=2 SV=1	H	Coenzyme transport and metabolism	chalcone synthase [Osmanthus fragrans]	biological process: metabolic process (GO:0008152);; molecular function: catalytic activity (GO:0003824)
Syringa_oblata_newGene_11051	HCT-28	LOC111403037	0.568343	25	0.776917	33	0.212143	12	0.918673	37	0.549202	25	0.328632	15	1.02794	46	1.25502	50	1.02007	51	0.184931	0.832041	normal	0.13375	0.661554	normal	0.00227762	1.52091	up	--	--	--	K13065|3.43e-36|oeu:111404589|K13065 shikimate O-hydroxycinnamoyltransferase [EC:2.3.1.133] | (RefSeq) spermidine hydroxycinnamoyl transferase-like	Phenylpropanoid biosynthesis (ko00940);; Flavonoid biosynthesis (ko00941);; Stilbenoid, diarylheptanoid and gingerol biosynthesis (ko00945)	--	--	--	--	L	Replication, recombination and repair	uncharacterized protein LOC111403037 [Olea europaea var. sylvestris]	--
Ob0202807	F3H-1	--	126.119	4529	78.1181	2833	89.4937	3208	0.190035	7	0.231584	8	0.816744	26	1.85622	61	0.981804	32	1.24719	42	8.91234e-62	-7.27989	down	0.0319969	1.40176	up	2.40259e-88	-5.84149	down	[Q]	Secondary metabolites biosynthesis, transport and catabolism	Molecular Function: naringenin 3-dioxygenase activity (GO:0045486);; Molecular Function: metal ion binding (GO:0046872);;	K00475|4.1e-188|oeu:111401282|K00475 naringenin 3-dioxygenase [EC:1.14.11.9] | (RefSeq) flavanone 3-dioxygenase-like	Flavonoid biosynthesis (ko00941)	[QR]	Secondary metabolites biosynthesis, transport and catabolism;; General function prediction only	2OG-Fe(II) oxygenase superfamily	Flavanone 3-dioxygenase OS=Petroselinum crispum OX=4043 GN=FHT PE=1 SV=1	Q	Secondary metabolites biosynthesis, transport and catabolism	flavanone 3-hydroxylase [Osmanthus fragrans]	molecular function: catalytic activity (GO:0003824);; biological process: metabolic process (GO:0008152);; molecular function: binding (GO:0005488)
Ob0238030	C3'H-2	LOC111393218	435.481	21156	294.859	14466	349.68	16956	637.556	27931	698.22	28989	738.744	30904	397.435	17504	360.245	15873	388.116	17670	4.45418e-15	1.45645	up	3.15954e-19	-1.07703	down	0.0183239	0.406775	normal	[QV]	Secondary metabolites biosynthesis, transport and catabolism;; Defense mechanisms	Molecular Function: monooxygenase activity (GO:0004497);; Molecular Function: iron ion binding (GO:0005506);; Molecular Function: oxidoreductase activity, acting on paired donors, with incorporation or reduction of molecular oxygen (GO:0016705);; Molecular Function: heme binding (GO:0020037);;	K00487|7.0e-292|oeu:111393218|K00487 trans-cinnamate 4-monooxygenase [EC:1.14.14.91] | (RefSeq) trans-cinnamate 4-monooxygenase	Ubiquinone and other terpenoid-quinone biosynthesis (ko00130);; Phenylpropanoid biosynthesis (ko00940);; Flavonoid biosynthesis (ko00941);; Stilbenoid, diarylheptanoid and gingerol biosynthesis (ko00945)	[Q]	Secondary metabolites biosynthesis, transport and catabolism	Cytochrome P450	Trans-cinnamate 4-monooxygenase OS=Catharanthus roseus OX=4058 GN=CYP73A4 PE=2 SV=1	Q	Secondary metabolites biosynthesis, transport and catabolism	trans-cinnamate 4-monooxygenase [Olea europaea var. sylvestris]	molecular function: catalytic activity (GO:0003824);; biological process: metabolic process (GO:0008152);; molecular function: binding (GO:0005488)
Ob0213762	HCT-14	LOC111404028	0	0	0.042491	2	0	0	3.8874	162	6.62026	261	3.99796	159	0.710619	30	0.749339	32	1.49882	65	3.78066e-16	8.90524	up	6.88618e-11	-2.49876	down	1.43251e-07	6.42836	up	--	--	Molecular Function: transferase activity, transferring acyl groups other than amino-acyl groups (GO:0016747);;	K13065|1.0e-34|pxb:103945376|K13065 shikimate O-hydroxycinnamoyltransferase [EC:2.3.1.133] | (RefSeq) shikimate O-hydroxycinnamoyltransferase-like	Phenylpropanoid biosynthesis (ko00940);; Flavonoid biosynthesis (ko00941);; Stilbenoid, diarylheptanoid and gingerol biosynthesis (ko00945)	--	--	Transferase family	Fatty alcohol:caffeoyl-CoA acyltransferase OS=Arabidopsis thaliana OX=3702 GN=FACT PE=2 SV=1	S	Function unknown	shikimate O-hydroxycinnamoyltransferase-like [Olea europaea var. sylvestris]	molecular function: catalytic activity (GO:0003824)
Ob0202026	F3'H-2	LOC111401587	16.0607	667	1.6969	72	8.32847	345	49.8303	1864	1.29304	46	2.22057	80	70.1482	2638	15.4903	583	76.1239	2959	0.330598	1.49124	normal	0.334383	1.42292	normal	0.00284605	2.9542	up	--	--	Molecular Function: iron ion binding (GO:0005506);; Molecular Function: oxidoreductase activity, acting on paired donors, with incorporation or reduction of molecular oxygen (GO:0016705);; Molecular Function: heme binding (GO:0020037);;	K05280|1.7e-153|oeu:111401587|K05280 flavonoid 3'-monooxygenase [EC:1.14.14.82] | (RefSeq) flavonoid 3'-monooxygenase	Flavonoid biosynthesis (ko00941);; Flavone and flavonol biosynthesis (ko00944)	[Q]	Secondary metabolites biosynthesis, transport and catabolism	Cytochrome P450	Flavonoid 3'-monooxygenase OS=Petunia hybrida OX=4102 GN=CYP75B2 PE=2 SV=1	Q	Secondary metabolites biosynthesis, transport and catabolism	flavonoid 3'-monooxygenase [Olea europaea var. sylvestris]	molecular function: binding (GO:0005488);; molecular function: catalytic activity (GO:0003824);; biological process: metabolic process (GO:0008152)
Ob0230359	HCT-15	LOC111375382	20.9804	857	41.5104	1711	32.1993	1312	24.3678	897	29.7686	1039	23.9043	840	5.23236	194	5.1205	190	5.50662	211	0.410338	0.230159	normal	1.48808e-53	-2.51338	down	3.78139e-15	-2.26085	down	--	--	Cellular Component: cytosol (GO:0005829);; Biological Process: lignin biosynthetic process (GO:0009809);; Biological Process: positive regulation of flavonoid biosynthetic process (GO:0009963);; Biological Process: auxin homeostasis (GO:0010252);; Cellular Component: membrane (GO:0016020);; Molecular Function: shikimate O-hydroxycinnamoyltransferase activity (GO:0047172);; Molecular Function: qui…	K13065|1.5e-239|oeu:111375382|K13065 shikimate O-hydroxycinnamoyltransferase [EC:2.3.1.133] | (RefSeq) shikimate O-hydroxycinnamoyltransferase isoform X1	Phenylpropanoid biosynthesis (ko00940);; Flavonoid biosynthesis (ko00941);; Stilbenoid, diarylheptanoid and gingerol biosynthesis (ko00945)	--	--	Transferase family	Shikimate O-hydroxycinnamoyltransferase OS=Nicotiana tabacum OX=4097 GN=HST PE=1 SV=1	S	Function unknown	shikimate O-hydroxycinnamoyltransferase isoform X1 [Olea europaea var. sylvestris]	cellular component: cellular anatomical entity (GO:0110165);; biological process: metabolic process (GO:0008152);; biological process: cellular process (GO:0009987);; biological process: biological regulation (GO:0065007);; molecular function: catalytic activity (GO:0003824)
Ob0227833	PGT1-2	LOC111405615	60.6561	2778	23.1012	1069	35.4999	1623	48.126	1988	58.2296	2280	57.0354	2250	90.9941	3778	84.3086	3502	92.6429	3976	0.00392665	0.972232	normal	0.000290586	0.492508	normal	4.22889e-06	1.49356	up	--	--	Molecular Function: UDP-glycosyltransferase activity (GO:0008194);;	K22845|2.2e-239|oeu:111405622|K22845 phlorizin synthase [EC:2.4.1.357] | (RefSeq) UDP-glycosyltransferase 88B1-like	Flavonoid biosynthesis (ko00941)	[GC]	Carbohydrate transport and metabolism;; Energy production and conversion	UDP-glucoronosyl and UDP-glucosyl transferase	UDP-glycosyltransferase 88B1 OS=Stevia rebaudiana OX=55670 GN=UGT88B1 PE=2 SV=1	--	--	UDP-glycosyltransferase 88B1-like [Olea europaea var. sylvestris]	molecular function: catalytic activity (GO:0003824)
Ob0241357	CoAOMT-4	LOC111393476	8.7019	197	9.02527	206	2.97021	67	0	0	0	0	0	0	0	0	0	0	0.160809	4	1.22105e-11	-9.01803	down	--	--	--	4.63609e-11	-6.43336	down	[R]	General function prediction only	Molecular Function: O-methyltransferase activity (GO:0008171);; Molecular Function: S-adenosylmethionine-dependent methyltransferase activity (GO:0008757);;	K00588|1.9e-119|oeu:111393476|K00588 caffeoyl-CoA O-methyltransferase [EC:2.1.1.104] | (RefSeq) flavonoid 3',5'-methyltransferase-like	Phenylpropanoid biosynthesis (ko00940);; Flavonoid biosynthesis (ko00941);; Stilbenoid, diarylheptanoid and gingerol biosynthesis (ko00945)	[Q]	Secondary metabolites biosynthesis, transport and catabolism	O-methyltransferase	Flavonoid 3',5'-methyltransferase OS=Vitis vinifera OX=29760 GN=FAOMT PE=1 SV=1	Q	Secondary metabolites biosynthesis, transport and catabolism	flavonoid 3',5'-methyltransferase-like [Olea europaea var. sylvestris]	molecular function: catalytic activity (GO:0003824)
Ob0224578	HCT-6	--	0.907745	38	0.38432	16	1.02477	42	0	0	0.057218	3	0.323125	12	1.12896	42	1.15059	43	2.0664	80	--	--	--	0.000311808	3.12029	up	0.0238737	1.22346	up	--	--	Molecular Function: vinorine synthase activity (GO:0050636);;	K13065|1.1e-131|sind:105166350|K13065 shikimate O-hydroxycinnamoyltransferase [EC:2.3.1.133] | (RefSeq) vinorine synthase-like	Phenylpropanoid biosynthesis (ko00940);; Flavonoid biosynthesis (ko00941);; Stilbenoid, diarylheptanoid and gingerol biosynthesis (ko00945)	--	--	Transferase family	Stemmadenine O-acetyltransferase OS=Catharanthus roseus OX=4058 GN=SAT PE=1 SV=1	S	Function unknown	Vinorine synthase [Handroanthus impetiginosus]	molecular function: catalytic activity (GO:0003824)
Ob0224237	F3'H	LOC111401587	1217.61	37292	456.697	14125	907.938	27755	717.277	19810	770.815	20176	943.762	24890	92.0408	2556	39.6702	1102	70.4106	2021	0.202206	0.431121	normal	1.59024e-45	-3.81577	down	2.27214e-17	-3.35508	down	--	--	Molecular Function: monooxygenase activity (GO:0004497);; Molecular Function: iron ion binding (GO:0005506);; Cellular Component: integral component of membrane (GO:0016021);; Molecular Function: oxidoreductase activity, acting on paired donors, with incorporation or reduction of molecular oxygen (GO:0016705);; Molecular Function: heme binding (GO:0020037);;	K05280|4.3e-130|oeu:111401587|K05280 flavonoid 3'-monooxygenase [EC:1.14.14.82] | (RefSeq) flavonoid 3'-monooxygenase	Flavonoid biosynthesis (ko00941);; Flavone and flavonol biosynthesis (ko00944)	[Q]	Secondary metabolites biosynthesis, transport and catabolism	Cytochrome P450	Flavonoid 3'-monooxygenase OS=Petunia hybrida OX=4102 GN=CYP75B2 PE=2 SV=1	Q	Secondary metabolites biosynthesis, transport and catabolism	flavonoid 3'-monooxygenase [Olea europaea var. sylvestris]	molecular function: catalytic activity (GO:0003824);; biological process: metabolic process (GO:0008152);; molecular function: binding (GO:0005488);; cellular component: cellular anatomical entity (GO:0110165)
Syringa_oblata_newGene_8937	HCT-29	LOC109123364	1.28842	74	5.81672	335	4.90163	279	0.136085	7	0.061657	4	0	0	0.022346	2	0	0	0	0	3.34132e-10	-5.2889	down	--	--	--	4.37319e-11	-7.98566	down	--	--	Molecular Function: nucleic acid binding (GO:0003676);; Molecular Function: zinc ion binding (GO:0008270);;	K13065|4.15e-33|oeu:111404589|K13065 shikimate O-hydroxycinnamoyltransferase [EC:2.3.1.133] | (RefSeq) spermidine hydroxycinnamoyl transferase-like	Phenylpropanoid biosynthesis (ko00940);; Flavonoid biosynthesis (ko00941);; Stilbenoid, diarylheptanoid and gingerol biosynthesis (ko00945)	--	--	gag-polypeptide of LTR copia-type	--	L	Replication, recombination and repair	PREDICTED: uncharacterized protein LOC109123364 [Vitis vinifera]	molecular function: binding (GO:0005488)
Ob0235737	PGT1	LOC111405623	0.393432	18	0.448411	21	0.591496	27	6.67054	272	5.6664	219	5.51402	215	10.7392	440	10.3425	424	11.8092	500	8.66017e-46	4.12323	up	3.49148e-05	0.664966	normal	1.48024e-71	4.81511	up	[G]	Carbohydrate transport and metabolism	Molecular Function: UDP-glycosyltransferase activity (GO:0008194);;	K22845|8.6e-151|oeu:111405622|K22845 phlorizin synthase [EC:2.4.1.357] | (RefSeq) UDP-glycosyltransferase 88B1-like	Flavonoid biosynthesis (ko00941)	[GC]	Carbohydrate transport and metabolism;; Energy production and conversion	UDP-glucoronosyl and UDP-glucosyl transferase	UDP-glycosyltransferase 88B1 OS=Stevia rebaudiana OX=55670 GN=UGT88B1 PE=2 SV=1	--	--	UDP-glycosyltransferase 88B1-like [Olea europaea var. sylvestris]	molecular function: catalytic activity (GO:0003824)
Ob0218285	HCT-16	LOC111403793	41.9884	1811	26.8203	1168	30.0445	1293	7.5687	295	9.13616	337	11.6046	431	2.63527	103	3.9139	154	3.80065	154	1.43397e-06	-1.28352	down	5.10184e-10	-1.67052	down	9.33004e-29	-2.92602	down	--	--	Molecular Function: transferase activity, transferring acyl groups other than amino-acyl groups (GO:0016747);;	K13065|2.2e-180|oeu:111403793|K13065 shikimate O-hydroxycinnamoyltransferase [EC:2.3.1.133] | (RefSeq) spermidine hydroxycinnamoyl transferase-like	Phenylpropanoid biosynthesis (ko00940);; Flavonoid biosynthesis (ko00941);; Stilbenoid, diarylheptanoid and gingerol biosynthesis (ko00945)	--	--	Transferase family	Spermidine hydroxycinnamoyl transferase OS=Arabidopsis thaliana OX=3702 GN=SHT PE=1 SV=1	S	Function unknown	spermidine hydroxycinnamoyl transferase-like [Olea europaea var. sylvestris]	molecular function: catalytic activity (GO:0003824)
Ob0211195	HCT-30	LOC111369169	1.42124	96	0.665119	45	1.13543	76	0.065623	4	0.32838	19	0.103431	6	0.303521	19	0.162022	10	0.079733	5	0.00276876	-2.17038	down	--	--	--	0.000414143	-2.21981	down	--	--	Molecular Function: 2-phenylethanol acetyltransferase activity (GO:0102387);;	K13065|1.9e-114|oeu:111397779|K13065 shikimate O-hydroxycinnamoyltransferase [EC:2.3.1.133] | (RefSeq) pelargonidin 3-O-(6-caffeoylglucoside) 5-O-(6-O-malonylglucoside) 4'''-malonyltransferase-like	Phenylpropanoid biosynthesis (ko00940);; Flavonoid biosynthesis (ko00941);; Stilbenoid, diarylheptanoid and gingerol biosynthesis (ko00945)	--	--	Transferase family	Pelargonidin 3-O-(6-caffeoylglucoside) 5-O-(6-O-malonylglucoside) 4'''-malonyltransferase OS=Salvia splendens OX=180675 PE=1 SV=1	S	Function unknown	pelargonidin 3-O-(6-caffeoylglucoside) 5-O-(6-O-malonylglucoside) 4'''-malonyltransferase-like [Olea europaea var. sylvestris]	molecular function: catalytic activity (GO:0003824)
Ob0215784	HCT-31	LOC111396711	0.023679	1	0	0	0	0	0.981155	37	0.869411	31	1.19268	43	0.212312	9	0.150479	6	0	0	1.52797e-08	7.4038	up	4.40298e-05	-3.17035	down	--	--	--	--	--	Molecular Function: transferase activity, transferring acyl groups other than amino-acyl groups (GO:0016747);;	K13065|1.1e-181|oeu:111397779|K13065 shikimate O-hydroxycinnamoyltransferase [EC:2.3.1.133] | (RefSeq) pelargonidin 3-O-(6-caffeoylglucoside) 5-O-(6-O-malonylglucoside) 4'''-malonyltransferase-like	Phenylpropanoid biosynthesis (ko00940);; Flavonoid biosynthesis (ko00941);; Stilbenoid, diarylheptanoid and gingerol biosynthesis (ko00945)	--	--	Transferase family	Pelargonidin 3-O-(6-caffeoylglucoside) 5-O-(6-O-malonylglucoside) 4'''-malonyltransferase OS=Salvia splendens OX=180675 PE=1 SV=1	S	Function unknown	pelargonidin 3-O-(6-caffeoylglucoside) 5-O-(6-O-malonylglucoside) 4'''-malonyltransferase-like [Olea europaea var. sylvestris]	molecular function: catalytic activity (GO:0003824)
Syringa_oblata_newGene_20225	C3'H-3	LOC112091077	1.75306	33	2.36172	41	1.72981	31	0	0	0	0	0	0	0	0	0	0	0	0	8.33741e-07	-6.86019	down	--	--	--	2.15557e-07	-7.1237	down	--	--	Molecular Function: nucleic acid binding (GO:0003676);; Biological Process: DNA integration (GO:0015074);;	K09754|6.99e-12|bna:106386334|K09754 5-O-(4-coumaroyl)-D-quinate 3'-monooxygenase [EC:1.14.14.96] | (RefSeq) cytochrome P450 98A3-like	Phenylpropanoid biosynthesis (ko00940);; Flavonoid biosynthesis (ko00941);; Stilbenoid, diarylheptanoid and gingerol biosynthesis (ko00945)	--	--	--	--	L	Replication, recombination and repair	LOW QUALITY PROTEIN: uncharacterized protein LOC112091077 [Morus notabilis]	molecular function: binding (GO:0005488);; biological process: metabolic process (GO:0008152);; biological process: cellular process (GO:0009987)
Ob0218236	HCT-18	LOC111403793	51.88	2247	33.0036	1444	38.0996	1647	13.8987	543	18.0393	668	21.805	814	1.95384	77	5.01714	198	2.5287	103	0.0110075	-0.673633	normal	1.08582e-14	-2.71405	down	2.13195e-19	-3.36002	down	--	--	Molecular Function: transferase activity, transferring acyl groups other than amino-acyl groups (GO:0016747);;	K13065|2.8e-175|oeu:111403793|K13065 shikimate O-hydroxycinnamoyltransferase [EC:2.3.1.133] | (RefSeq) spermidine hydroxycinnamoyl transferase-like	Phenylpropanoid biosynthesis (ko00940);; Flavonoid biosynthesis (ko00941);; Stilbenoid, diarylheptanoid and gingerol biosynthesis (ko00945)	--	--	Transferase family	Spermidine hydroxycinnamoyl transferase OS=Arabidopsis thaliana OX=3702 GN=SHT PE=1 SV=1	S	Function unknown	spermidine hydroxycinnamoyl transferase-like [Olea europaea var. sylvestris]	molecular function: catalytic activity (GO:0003824)
Ob0217157	F3H-3	--	234.174	8252	59.5365	2119	145.433	5115	189.147	6010	186.502	5617	208.485	6326	438.453	14006	534.458	17080	440.752	14554	0.0250325	0.927536	normal	5.95621e-14	1.05739	up	1.14868e-06	2.01562	up	[Q]	Secondary metabolites biosynthesis, transport and catabolism	Molecular Function: oxidoreductase activity (GO:0016491);; Molecular Function: metal ion binding (GO:0046872);;	K00475|1.3e-175|vvi:100253950|K00475 naringenin 3-dioxygenase [EC:1.14.11.9] | (RefSeq) flavanone 3-dioxygenase-like	Flavonoid biosynthesis (ko00941)	[QR]	Secondary metabolites biosynthesis, transport and catabolism;; General function prediction only	2OG-Fe(II) oxygenase superfamily	Flavanone 3-dioxygenase OS=Petroselinum crispum OX=4043 GN=FHT PE=1 SV=1	Q	Secondary metabolites biosynthesis, transport and catabolism	flavanone 3-hydroxylase [Vaccinium corymbosum]	molecular function: catalytic activity (GO:0003824);; molecular function: binding (GO:0005488)
Ob0217555	FLS-2	--	186.281	8013	87.8876	3818	145.902	6264	195.165	7570	178.783	6572	199.06	7373	284.838	11107	293.829	11463	258.711	10428	0.000377918	0.960367	normal	0.00407928	0.330029	normal	1.06625e-06	1.31937	up	[Q]	Secondary metabolites biosynthesis, transport and catabolism	Molecular Function: oxidoreductase activity (GO:0016491);; Molecular Function: metal ion binding (GO:0046872);;	K05278|4.6e-178|oeu:111397470|K05278 flavonol synthase [EC:1.14.20.6] | (RefSeq) flavonol synthase/flavanone 3-hydroxylase-like	Flavonoid biosynthesis (ko00941)	[QR]	Secondary metabolites biosynthesis, transport and catabolism;; General function prediction only	non-haem dioxygenase in morphine synthesis N-terminal	Flavonol synthase/flavanone 3-hydroxylase OS=Petunia hybrida OX=4102 GN=FL PE=2 SV=1	Q	Secondary metabolites biosynthesis, transport and catabolism	flavonol synthase [Osmanthus fragrans]	molecular function: catalytic activity (GO:0003824);; molecular function: binding (GO:0005488)
Ob0208538	HCT-19	LOC111408213	55.9632	2397	33.2115	1437	55.1963	2360	0.051851	3	0.224075	9	0.16598	7	0	0	0	0	0	0	3.83431e-67	-7.63174	down	--	--	--	7.34282e-27	-13.0052	down	--	--	Molecular Function: transferase activity, transferring acyl groups other than amino-acyl groups (GO:0016747);;	K13065|1.4e-12|jcu:105635244|K13065 shikimate O-hydroxycinnamoyltransferase [EC:2.3.1.133] | (RefSeq) vinorine synthase-like isoform X1	Phenylpropanoid biosynthesis (ko00940);; Flavonoid biosynthesis (ko00941);; Stilbenoid, diarylheptanoid and gingerol biosynthesis (ko00945)	--	--	Transferase family	Protein ECERIFERUM 2 OS=Arabidopsis thaliana OX=3702 GN=CER2 PE=1 SV=1	S	Function unknown	protein ECERIFERUM 26-like [Olea europaea var. sylvestris]	molecular function: catalytic activity (GO:0003824)
Ob0252908	HCT-26	LOC111370604	0.194136	9	0.608244	28	0.176506	9	0.300031	13	0.288755	12	0.038544	2	1.41773	59	2.06752	86	1.66181	71	--	--	--	1.80301e-06	2.73142	up	3.14381e-06	2.68075	up	--	--	Molecular Function: alcohol O-acetyltransferase activity (GO:0004026);;	K13065|8.6e-34|pmum:103323576|K13065 shikimate O-hydroxycinnamoyltransferase [EC:2.3.1.133] | (RefSeq) spermidine hydroxycinnamoyl transferase-like	Phenylpropanoid biosynthesis (ko00940);; Flavonoid biosynthesis (ko00941);; Stilbenoid, diarylheptanoid and gingerol biosynthesis (ko00945)	--	--	Transferase family	--	S	Function unknown	shikimate O-hydroxycinnamoyltransferase-like [Olea europaea var. sylvestris]	molecular function: catalytic activity (GO:0003824)
Ob0240533	C12RT1	LOC111382132	3.67378	159	2.72294	119	3.37834	146	0.332478	13	0.121153	5	0.045158	2	0.51829	21	0.175924	7	0.390579	16	7.54383e-11	-3.72211	down	--	--	--	3.11281e-10	-2.82379	down	[G]	Carbohydrate transport and metabolism	Molecular Function: transferase activity, transferring hexosyl groups (GO:0016758);;	K13080|2.6e-112|vvi:100244875|K13080 flavanone 7-O-glucoside 2''-O-beta-L-rhamnosyltransferase [EC:2.4.1.236] | (RefSeq) flavanone 7-O-glucoside 2''-O-beta-L-rhamnosyltransferase	Flavonoid biosynthesis (ko00941);; Flavone and flavonol biosynthesis (ko00944)	[GC]	Carbohydrate transport and metabolism;; Energy production and conversion	UDP-glucoronosyl and UDP-glucosyl transferase	UDP-glucosyltransferase 29 OS=Panax ginseng OX=4054 GN=UGT29 PE=1 SV=1	--	--	beta-D-glucosyl crocetin beta-1,6-glucosyltransferase-like [Olea europaea var. sylvestris]	molecular function: catalytic activity (GO:0003824)
Ob0235919	HCT-7	LOC111390675	5.86925	258	6.86182	305	8.51912	374	0.03134	2	0.213348	9	0.422258	16	0.050344	3	0	0	0.266261	11	2.65962e-15	-4.38104	down	--	--	--	2.26443e-19	-5.6307	down	--	--	Molecular Function: transferase activity, transferring acyl groups other than amino-acyl groups (GO:0016747);;	K13065|2.2e-228|oeu:111390675|K13065 shikimate O-hydroxycinnamoyltransferase [EC:2.3.1.133] | (RefSeq) spermidine hydroxycinnamoyl transferase	Phenylpropanoid biosynthesis (ko00940);; Flavonoid biosynthesis (ko00941);; Stilbenoid, diarylheptanoid and gingerol biosynthesis (ko00945)	--	--	Transferase family	Spermidine hydroxycinnamoyl transferase OS=Arabidopsis thaliana OX=3702 GN=SHT PE=1 SV=1	S	Function unknown	spermidine hydroxycinnamoyl transferase [Olea europaea var. sylvestris]	molecular function: catalytic activity (GO:0003824)
Ob0216045	HCT	LOC111386122	0	0	0	0	0	0	1.87378	69	1.15155	40	2.24806	79	0	0	0	0	0	0	2.19459e-12	9.12171	up	1.07418e-11	-8.70155	down	--	--	--	--	--	Molecular Function: 2-phenylethanol acetyltransferase activity (GO:0102387);;	K13065|1.9e-96|oeu:111397779|K13065 shikimate O-hydroxycinnamoyltransferase [EC:2.3.1.133] | (RefSeq) pelargonidin 3-O-(6-caffeoylglucoside) 5-O-(6-O-malonylglucoside) 4'''-malonyltransferase-like	Phenylpropanoid biosynthesis (ko00940);; Flavonoid biosynthesis (ko00941);; Stilbenoid, diarylheptanoid and gingerol biosynthesis (ko00945)	--	--	Transferase family	Pelargonidin 3-O-(6-caffeoylglucoside) 5-O-(6-O-malonylglucoside) 4'''-malonyltransferase OS=Salvia splendens OX=180675 PE=1 SV=1	S	Function unknown	pelargonidin 3-O-(6-caffeoylglucoside) 5-O-(6-O-malonylglucoside) 4'''-malonyltransferase-like [Olea europaea var. sylvestris]	molecular function: catalytic activity (GO:0003824)
Ob0215469	CHS-2	LOC111374393	0.341743	9	0	0	0.160447	4	1.45066	33	2.97311	63	2.66331	57	0.823317	19	0.547347	13	0.527404	13	6.70206e-07	4.28914	up	3.4554e-05	-2.07027	down	--	--	--	[Q]	Secondary metabolites biosynthesis, transport and catabolism	Biological Process: biosynthetic process (GO:0009058);; Molecular Function: transferase activity, transferring acyl groups other than amino-acyl groups (GO:0016747);;	K00660|9.4e-136|oeu:111374393|K00660 chalcone synthase [EC:2.3.1.74] | (RefSeq) chalcone synthase	Flavonoid biosynthesis (ko00941);; Circadian rhythm - plant (ko04712)	--	--	Chalcone and stilbene synthases, C-terminal domain	Chalcone synthase OS=Perilla frutescens OX=48386 GN=CHS PE=2 SV=1	H	Coenzyme transport and metabolism	chalcone synthase [Olea europaea var. sylvestris]	biological process: metabolic process (GO:0008152);; molecular function: catalytic activity (GO:0003824)
Ob0218275	HCT-32	LOC111404589	17.6087	756	7.46312	324	12.0836	518	0.077546	4	0.087977	4	0	0	0.025703	2	0.114587	5	0.083547	4	1.19621e-25	-6.93915	down	--	--	--	5.06827e-31	-6.72941	down	--	--	Molecular Function: transferase activity, transferring acyl groups other than amino-acyl groups (GO:0016747);;	K13065|1.8e-211|oeu:111404589|K13065 shikimate O-hydroxycinnamoyltransferase [EC:2.3.1.133] | (RefSeq) spermidine hydroxycinnamoyl transferase-like	Phenylpropanoid biosynthesis (ko00940);; Flavonoid biosynthesis (ko00941);; Stilbenoid, diarylheptanoid and gingerol biosynthesis (ko00945)	--	--	Transferase family	Spermidine hydroxycinnamoyl transferase OS=Arabidopsis thaliana OX=3702 GN=SHT PE=1 SV=1	S	Function unknown	spermidine hydroxycinnamoyl transferase-like [Olea europaea var. sylvestris]	molecular function: catalytic activity (GO:0003824)
Ob0240247	UCT75C1-2	LOC111390854	0.170225	8	0.366486	17	0.11008	5	6.83629	281	5.89439	230	2.16331	85	4.23726	175	1.53933	64	8.20894	351	3.28583e-17	5.00391	up	0.586094	-0.2977	normal	7.27529e-12	4.72987	up	[G]	Carbohydrate transport and metabolism	Molecular Function: transferase activity (GO:0016740);;	K12338|2.0e-99|brp:103833789|K12338 anthocyanidin 3-O-glucoside 5-O-glucosyltransferase [EC:2.4.1.298] | (RefSeq) UDP-glycosyltransferase 75C1	Anthocyanin biosynthesis (ko00942)	[GC]	Carbohydrate transport and metabolism;; Energy production and conversion	UDP-glucoronosyl and UDP-glucosyl transferase	UDP-glycosyltransferase 75C1 OS=Solanum lycopersicum OX=4081 GN=UGT75C1 PE=1 SV=1	--	--	crocetin glucosyltransferase, chloroplastic-like [Olea europaea var. sylvestris]	molecular function: catalytic activity (GO:0003824)
Ob0237706	UGT75C1-3	LOC111389292	1.77015	81	2.04176	94	2.27082	103	1.56316	65	0.657386	26	0.696259	28	2.89796	120	1.98059	82	5.04039	215	0.225341	-0.541623	normal	0.00111513	1.5351	up	0.0122964	1.02173	up	[G]	Carbohydrate transport and metabolism	Molecular Function: UDP-glycosyltransferase activity (GO:0008194);;	K12338|2.3e-95|eus:EUTSA_v10025167mg|K12338 anthocyanidin 3-O-glucoside 5-O-glucosyltransferase [EC:2.4.1.298] | (RefSeq) hypothetical protein	Anthocyanin biosynthesis (ko00942)	[GC]	Carbohydrate transport and metabolism;; Energy production and conversion	UDP-glucoronosyl and UDP-glucosyl transferase	UDP-glycosyltransferase 75C1 OS=Solanum lycopersicum OX=4081 GN=UGT75C1 PE=1 SV=1	--	--	crocetin glucosyltransferase, chloroplastic-like isoform X1 [Olea europaea var. sylvestris]	molecular function: catalytic activity (GO:0003824)
Ob0252154	3AT-1	LOC111387376	152.358	6627	40.784	1792	106.775	4636	12.5478	493	11.4713	427	12.4882	468	42.8285	1689	22.5209	889	23.897	974	7.74941e-10	-2.5234	down	2.21792e-05	1.06725	up	0.00145114	-1.42603	down	--	--	Molecular Function: transferase activity, transferring acyl groups other than amino-acyl groups (GO:0016747);;	K21383|9.2e-118|sind:105162663|K21383 anthocyanidin 3-O-glucoside 6''-O-acyltransferase [EC:2.3.1.215] | (RefSeq) anthocyanidin 3-O-glucoside 6''-O-acyltransferase-like	Anthocyanin biosynthesis (ko00942)	--	--	Transferase family	Phenolic glucoside malonyltransferase 1 OS=Nicotiana tabacum OX=4097 GN=mat1 PE=1 SV=1	S	Function unknown	anthocyanidin 3-O-glucoside 6''-O-acyltransferase-like isoform X1 [Olea europaea var. sylvestris]	molecular function: catalytic activity (GO:0003824)
Ob0200807	BZ1	--	8.44337	242	12.2062	353	11.0402	316	0	0	0	0	0	0	0	0	0	0	0	0	3.27112e-16	-9.97875	down	--	--	--	5.10059e-17	-10.2427	down	--	--	Molecular Function: UDP-glycosyltransferase activity (GO:0008194);; Molecular Function: transferase activity, transferring hexosyl groups (GO:0016758);;	K12930|1.7e-48|cann:107876989|K12930 anthocyanidin 3-O-glucosyltransferase [EC:2.4.1.115] | (RefSeq) anthocyanidin 3-O-glucosyltransferase 7-like	Anthocyanin biosynthesis (ko00942)	[GC]	Carbohydrate transport and metabolism;; Energy production and conversion	UDP-glucoronosyl and UDP-glucosyl transferase	Anthocyanidin 3-O-galactosyltransferase F3GT1 OS=Actinidia chinensis var. chinensis OX=1590841 GN=F3GT1 PE=1 SV=1	G	Carbohydrate transport and metabolism	hypothetical protein F0562_030499 [Nyssa sinensis]	molecular function: catalytic activity (GO:0003824)
Ob0220356	3AT	LOC111381420	20.0383	874	66.3878	2923	41.8939	1823	207.076	8140	200.425	7467	213.864	8028	116.405	4600	87.3927	3455	98.872	4039	2.3446e-13	2.78299	up	1.50908e-20	-1.25743	down	8.47067e-05	1.54749	up	--	--	Molecular Function: transferase activity, transferring acyl groups other than amino-acyl groups (GO:0016747);;	K21383|3.5e-141|sind:105162663|K21383 anthocyanidin 3-O-glucoside 6''-O-acyltransferase [EC:2.3.1.215] | (RefSeq) anthocyanidin 3-O-glucoside 6''-O-acyltransferase-like	Anthocyanin biosynthesis (ko00942)	--	--	Transferase family	Phenolic glucoside malonyltransferase 1 OS=Nicotiana tabacum OX=4097 GN=mat1 PE=1 SV=1	S	Function unknown	malonyl-coenzyme:anthocyanin 5-O-glucoside-6'''-O-malonyltransferase-like [Olea europaea var. sylvestris]	molecular function: catalytic activity (GO:0003824)
Ob0222283	UGT79B1-3	LOC111368892	3.53478	155	5.21891	231	3.55816	156	0.469273	19	0.409991	16	0.707185	27	1.05284	42	2.12713	85	1.78439	74	9.26085e-10	-2.41181	down	0.00288093	1.40399	up	0.00969317	-0.981269	normal	--	--	Molecular Function: UDP-glycosyltransferase activity (GO:0008194);; Cellular Component: intracellular membrane-bounded organelle (GO:0043231);;	K17193|2.0e-245|oeu:111368892|K17193 anthocyanidin 3-O-glucoside 2'''-O-xylosyltransferase [EC:2.4.2.51] | (RefSeq) anthocyanidin 3-O-glucoside 2'''-O-xylosyltransferase-like	Anthocyanin biosynthesis (ko00942)	[GC]	Carbohydrate transport and metabolism;; Energy production and conversion	UDP-glucoronosyl and UDP-glucosyl transferase	Anthocyanidin 3-O-glucoside 2'''-O-xylosyltransferase OS=Arabidopsis thaliana OX=3702 GN=A3G2XYLT PE=1 SV=1	--	--	anthocyanidin 3-O-glucoside 2'''-O-xylosyltransferase-like [Olea europaea var. sylvestris]	molecular function: catalytic activity (GO:0003824);; cellular component: intracellular (GO:0005622);; cellular component: cellular anatomical entity (GO:0110165)
Ob0228112	UGT79B1-2	LOC111368892	8.3699	371	17.9268	802	10.7959	477	4.23378	169	2.49196	95	2.15032	82	11.1775	449	17.2126	691	13.3854	556	4.7433e-05	-1.56388	down	1.60734e-12	2.02722	up	0.151515	0.488752	normal	--	--	Molecular Function: UDP-glycosyltransferase activity (GO:0008194);;	K17193|2.9e-228|oeu:111368892|K17193 anthocyanidin 3-O-glucoside 2'''-O-xylosyltransferase [EC:2.4.2.51] | (RefSeq) anthocyanidin 3-O-glucoside 2'''-O-xylosyltransferase-like	Anthocyanin biosynthesis (ko00942)	[GC]	Carbohydrate transport and metabolism;; Energy production and conversion	UDP-glucoronosyl and UDP-glucosyl transferase	Anthocyanidin 3-O-glucoside 2'''-O-xylosyltransferase OS=Arabidopsis thaliana OX=3702 GN=A3G2XYLT PE=1 SV=1	--	--	anthocyanidin 3-O-glucoside 2'''-O-xylosyltransferase-like [Olea europaea var. sylvestris]	molecular function: catalytic activity (GO:0003824)
Ob0200734	BZ1-1	--	53.4557	2372	106.356	4764	88.1729	3904	1.59289	64	0.265909	11	0.074705	3	0	0	0.228407	10	0.365731	16	8.45732e-10	-6.51088	down	--	--	--	2.81179e-13	-8.29109	down	[G]	Carbohydrate transport and metabolism	Molecular Function: UDP-glycosyltransferase activity (GO:0008194);;	K12930|5.5e-150|nta:107823155|K12930 anthocyanidin 3-O-glucosyltransferase [EC:2.4.1.115] | (RefSeq) anthocyanidin 3-O-glucosyltransferase 2-like	Anthocyanin biosynthesis (ko00942)	[GC]	Carbohydrate transport and metabolism;; Energy production and conversion	UDP-glucoronosyl and UDP-glucosyl transferase	Anthocyanidin 3-O-galactosyltransferase F3GT1 OS=Actinidia chinensis var. chinensis OX=1590841 GN=F3GT1 PE=1 SV=1	G	Carbohydrate transport and metabolism	hypothetical protein F0562_030495 [Nyssa sinensis]	molecular function: catalytic activity (GO:0003824)
Ob0240244	UGT75C1-1	LOC111390854	7.03586	309	35.4606	1572	25.1454	1102	125.728	4975	162.52	6095	136.791	5169	20.3527	810	7.42556	296	8.82627	363	4.35027e-11	3.1593	up	3.17882e-31	-3.76139	down	0.308691	-0.582653	normal	[G]	Carbohydrate transport and metabolism	Molecular Function: transferase activity (GO:0016740);;	K12338|5.7e-99|eus:EUTSA_v10025167mg|K12338 anthocyanidin 3-O-glucoside 5-O-glucosyltransferase [EC:2.4.1.298] | (RefSeq) hypothetical protein	Anthocyanin biosynthesis (ko00942)	[GC]	Carbohydrate transport and metabolism;; Energy production and conversion	UDP-glucoronosyl and UDP-glucosyl transferase	UDP-glycosyltransferase 75C1 OS=Solanum lycopersicum OX=4081 GN=UGT75C1 PE=1 SV=1	--	--	crocetin glucosyltransferase, chloroplastic-like [Olea europaea var. sylvestris]	molecular function: catalytic activity (GO:0003824)
Ob0229852	UFGT	--	280.227	12350	69.571	3097	157.745	6939	58.1758	2312	53.58	2018	72.4933	2751	37.5153	1499	55.8116	2231	32.171	1329	0.028129	-0.943802	normal	0.00111268	-0.771731	normal	0.000169468	-1.68431	down	[G]	Carbohydrate transport and metabolism	Molecular Function: UDP-glycosyltransferase activity (GO:0008194);;	K12930|1.7e-156|sind:105155667|K12930 anthocyanidin 3-O-glucosyltransferase [EC:2.4.1.115] | (RefSeq) anthocyanidin 3-O-glucosyltransferase-like	Anthocyanin biosynthesis (ko00942)	[GC]	Carbohydrate transport and metabolism;; Energy production and conversion	UDP-glucoronosyl and UDP-glucosyl transferase	Flavonol 3-O-glucosyltransferase F3GT2 OS=Actinidia chinensis var. chinensis OX=1590841 GN=F3GT2 PE=1 SV=1	G	Carbohydrate transport and metabolism	flavonoid 3-O-glucosyltransferase [Forsythia x intermedia]	molecular function: catalytic activity (GO:0003824)
Ob0245817	IF7MAT	--	9.67003	419	6.4422	282	5.78653	251	0.434694	17	0.2088	8	0.201866	8	0.286508	12	0.381454	15	0.073934	3	3.17652e-22	-4.15162	down	--	--	--	5.46621e-20	-4.52818	down	--	--	Cellular Component: integral component of membrane (GO:0016021);; Molecular Function: transferase activity, transferring acyl groups other than amino-acyl groups (GO:0016747);;	K13264|7.1e-70|gmx:100127426|K13264 isoflavone 7-O-glucoside-6''-O-malonyltransferase [EC:2.3.1.115] | (RefSeq) IF7MaT; malonyl-CoA:isoflavone 7-O-glucoside-6''-O-malonyltransferase	Isoflavonoid biosynthesis (ko00943);; Flavone and flavonol biosynthesis (ko00944)	--	--	Transferase family	Coumaroyl-CoA:anthocyanidin 3-O-glucoside-6''-O-coumaroyltransferase 1 OS=Arabidopsis thaliana OX=3702 GN=3AT1 PE=1 SV=1	S	Function unknown	hypothetical protein CDL12_08465 [Handroanthus impetiginosus]	cellular component: cellular anatomical entity (GO:0110165);; molecular function: catalytic activity (GO:0003824)
Ob0205386	FGGT1	LOC105168578	5.15742	224	14.9651	655	14.1448	612	0.673725	27	0.341934	13	0.996637	38	0.05095	2	0	0	0.066869	3	2.25091e-11	-3.54673	down	--	--	--	9.13157e-22	-7.78276	down	--	--	Molecular Function: UDP-glycosyltransferase activity (GO:0008194);;	K22794|5.0e-172|jre:109004406|K22794 flavonol-3-O-glucoside/galactoside glucosyltransferase [EC:2.4.1.239 2.4.1.-] | (RefSeq) cyanidin 3-O-galactoside 2''-O-xylosyltransferase FGGT1	Flavone and flavonol biosynthesis (ko00944)	[GC]	Carbohydrate transport and metabolism;; Energy production and conversion	UDP-glucoronosyl and UDP-glucosyl transferase	Cyanidin 3-O-galactoside 2''-O-xylosyltransferase FGGT1 OS=Actinidia chinensis var. chinensis OX=1590841 GN=F3GGT1 PE=1 SV=2	--	--	anthocyanidin 3-O-glucoside 2''-O-glucosyltransferase-like [Sesamum indicum]	molecular function: catalytic activity (GO:0003824)
Ob0240533	C12RT1	LOC111382132	3.67378	159	2.72294	119	3.37834	146	0.332478	13	0.121153	5	0.045158	2	0.51829	21	0.175924	7	0.390579	16	7.54383e-11	-3.72211	down	--	--	--	3.11281e-10	-2.82379	down	[G]	Carbohydrate transport and metabolism	Molecular Function: transferase activity, transferring hexosyl groups (GO:0016758);;	K13080|2.6e-112|vvi:100244875|K13080 flavanone 7-O-glucoside 2''-O-beta-L-rhamnosyltransferase [EC:2.4.1.236] | (RefSeq) flavanone 7-O-glucoside 2''-O-beta-L-rhamnosyltransferase	Flavonoid biosynthesis (ko00941);; Flavone and flavonol biosynthesis (ko00944)	[GC]	Carbohydrate transport and metabolism;; Energy production and conversion	UDP-glucoronosyl and UDP-glucosyl transferase	UDP-glucosyltransferase 29 OS=Panax ginseng OX=4054 GN=UGT29 PE=1 SV=1	--	--	beta-D-glucosyl crocetin beta-1,6-glucosyltransferase-like [Olea europaea var. sylvestris]	molecular function: catalytic activity (GO:0003824)
P-d
#ID	gene_name	nr_symbol	P1-1_FPKM	P1-1_count	P1-2_FPKM	P1-2_count	P1-3_FPKM	P1-3_count	P4-1_FPKM	P4-1_count	P4-2_FPKM	P4-2_count	P4-3_FPKM	P4-3_count	P5-1_FPKM	P5-1_count	P5-2_FPKM	P5-2_count	P5-3_FPKM	P5-3_count	P1_vs_P4_DESeq2_Pvalue	P1_vs_P4_DESeq2_log2FC	P1_vs_P4_DESeq2_(Pvalue_0.05_FC_2)_regulated	P4_vs_P5_DESeq2_Pvalue	P4_vs_P5_DESeq2_log2FC	P4_vs_P5_DESeq2_(Pvalue_0.05_FC_2)_regulated	P1_vs_P5_DESeq2_Pvalue	P1_vs_P5_DESeq2_log2FC	P1_vs_P5_DESeq2_(Pvalue_0.05_FC_2)_regulated	COG_class	COG_class_annotation	GO_annotation	KEGG_annotation	KEGG_pathway_annotation	KOG_class	KOG_class_annotation	Pfam_annotation	Swiss_Prot_annotation	eggNOG_class	eggNOG_class_annotation	NR_annotation	GO_second_level_annotation
Ob0210383	PAL	LOC111403111	66.8047	7115	269.686	29632	144.419	14911	274.139	29110	260.718	27958	321.416	34065	40.0488	3856	30.3404	2922	29.0337	2890	4.67909e-13	-1.24588	down	7.88028e-19	-1.56985	down	9.37448e-53	-2.78914	down	[E]	Amino acid transport and metabolism	Cellular Component: cytoplasm (GO:0005737);; Biological Process: L-phenylalanine catabolic process (GO:0006559);; Biological Process: cinnamic acid biosynthetic process (GO:0009800);; Molecular Function: phenylalanine ammonia-lyase activity (GO:0045548);;	K10775|0.0e+00|oeu:111403111|K10775 phenylalanine ammonia-lyase [EC:4.3.1.24] | (RefSeq) phenylalanine ammonia-lyase-like isoform X1	Phenylalanine metabolism (ko00360);; Phenylpropanoid biosynthesis (ko00940)	[Q]	Secondary metabolites biosynthesis, transport and catabolism	Aromatic amino acid lyase	Phenylalanine ammonia-lyase OS=Camellia sinensis OX=4442 GN=PAL PE=2 SV=1	Q	Secondary metabolites biosynthesis, transport and catabolism	phenylalanine ammonia-lyase-like isoform X1 [Olea europaea var. sylvestris]	cellular component: cellular anatomical entity (GO:0110165);; biological process: metabolic process (GO:0008152);; biological process: cellular process (GO:0009987);; molecular function: catalytic activity (GO:0003824)
Ob0222516	4CL-12	LOC111367176	1.34746	20	2.2844	34	2.59684	39	3.47868	47	2.58035	33	4.27494	55	2.18069	30	1.19948	16	1.92849	27	0.00884634	1.24697	up	0.0097416	-1.18172	down	0.867318	0.0909382	normal	[IQ]	Lipid transport and metabolism;; Secondary metabolites biosynthesis, transport and catabolism	Cellular Component: integral component of membrane (GO:0016021);; Molecular Function: ligase activity (GO:0016874);;	K01904|7.8e-61|oeu:111367176|K01904 4-coumarate--CoA ligase [EC:6.2.1.12] | (RefSeq) 4-coumarate--CoA ligase-like 1	Ubiquinone and other terpenoid-quinone biosynthesis (ko00130);; Phenylpropanoid biosynthesis (ko00940)	[I]	Lipid transport and metabolism	AMP-binding enzyme	4-coumarate--CoA ligase-like 1 OS=Arabidopsis thaliana OX=3702 GN=4CLL1 PE=1 SV=1	I	Lipid transport and metabolism	4-coumarate--CoA ligase-like 1 [Olea europaea var. sylvestris]	cellular component: cellular anatomical entity (GO:0110165);; molecular function: catalytic activity (GO:0003824)
Ob0239780	4CL-4	--	20.6645	1096	34.0105	1821	31.4344	1663	146.97	7024	142.885	6472	168.371	7684	53.7826	2584	40.8185	1962	49.3727	2453	9.46456e-38	2.92179	up	1.98648e-36	-1.8916	down	1.30417e-05	1.05484	up	[IQ]	Lipid transport and metabolism;; Secondary metabolites biosynthesis, transport and catabolism	Molecular Function: ligase activity (GO:0016874);;	K01904|3.8e-174|dzi:111291061|K01904 4-coumarate--CoA ligase [EC:6.2.1.12] | (RefSeq) 4-coumarate--CoA ligase-like 9 isoform X1	Ubiquinone and other terpenoid-quinone biosynthesis (ko00130);; Phenylpropanoid biosynthesis (ko00940)	[I]	Lipid transport and metabolism	AMP-binding enzyme	4-coumarate--CoA ligase-like 9 OS=Arabidopsis thaliana OX=3702 GN=4CLL9 PE=1 SV=2	I	Lipid transport and metabolism	4-coumarate:coenzyme A ligase 4 [Fraxinus mandshurica]	molecular function: catalytic activity (GO:0003824)
Ob0227274	4CL-1	--	65.7236	3427	52.2419	2751	44.3448	2308	4.87623	230	7.14909	319	4.72816	213	21.9402	1037	10.9135	517	16.6232	813	1.64458e-29	-2.75909	down	1.91484e-06	1.33868	up	7.61899e-07	-1.39535	down	[IQ]	Lipid transport and metabolism;; Secondary metabolites biosynthesis, transport and catabolism	Molecular Function: ligase activity (GO:0016874);;	K01904|1.7e-299|oeu:111405191|K01904 4-coumarate--CoA ligase [EC:6.2.1.12] | (RefSeq) 4-coumarate--CoA ligase 1-like	Ubiquinone and other terpenoid-quinone biosynthesis (ko00130);; Phenylpropanoid biosynthesis (ko00940)	[I]	Lipid transport and metabolism	AMP-binding enzyme	4-coumarate--CoA ligase 1 OS=Nicotiana tabacum OX=4097 GN=4CL1 PE=2 SV=1	I	Lipid transport and metabolism	4-coumarate:coenzyme A ligase 4 [Fraxinus mandshurica]	molecular function: catalytic activity (GO:0003824)
Ob0224589	4CL-10	--	2.39382	130	1.40515	77	0.904415	49	0.162894	8	0	0	0	0	0.180263	9	0.58911	29	0.039221	2	9.30848e-05	-4.35489	down	--	--	up	0.0095538	-2.20245	down	[IQ]	Lipid transport and metabolism;; Secondary metabolites biosynthesis, transport and catabolism	Molecular Function: ligase activity (GO:0016874);;	K01904|4.2e-277|oeu:111367091|K01904 4-coumarate--CoA ligase [EC:6.2.1.12] | (RefSeq) 4-coumarate--CoA ligase-like 9 isoform X1	Ubiquinone and other terpenoid-quinone biosynthesis (ko00130);; Phenylpropanoid biosynthesis (ko00940)	[I]	Lipid transport and metabolism	AMP-binding enzyme	4-coumarate--CoA ligase-like 9 OS=Arabidopsis thaliana OX=3702 GN=4CLL9 PE=1 SV=2	I	Lipid transport and metabolism	4-coumarate:coenzyme A ligase 4 [Fraxinus mandshurica]	molecular function: catalytic activity (GO:0003824)
Ob0216045	HCT	LOC111386122	0	0	0	0	0	0	1.87378	69	1.15155	40	2.24806	79	0	0	0	0	0	0	2.19459e-12	9.12171	up	1.07418e-11	-8.70155	down	--	--	--	--	--	Molecular Function: 2-phenylethanol acetyltransferase activity (GO:0102387);;	K13065|1.9e-96|oeu:111397779|K13065 shikimate O-hydroxycinnamoyltransferase [EC:2.3.1.133] | (RefSeq) pelargonidin 3-O-(6-caffeoylglucoside) 5-O-(6-O-malonylglucoside) 4'''-malonyltransferase-like	Phenylpropanoid biosynthesis (ko00940);; Flavonoid biosynthesis (ko00941);; Stilbenoid, diarylheptanoid and gingerol biosynthesis (ko00945)	--	--	Transferase family	Pelargonidin 3-O-(6-caffeoylglucoside) 5-O-(6-O-malonylglucoside) 4'''-malonyltransferase OS=Salvia splendens OX=180675 PE=1 SV=1	S	Function unknown	pelargonidin 3-O-(6-caffeoylglucoside) 5-O-(6-O-malonylglucoside) 4'''-malonyltransferase-like [Olea europaea var. sylvestris]	molecular function: catalytic activity (GO:0003824)
Ob0235922	HCT-3	LOC111390675	3.42607	115	6.18613	209	6.04224	201	1.53826	47	0.798918	23	0.844222	25	3.30067	100	1.89776	58	2.94407	92	3.29225e-05	-1.77638	down	0.00674694	1.12026	up	0.0938973	#NAME?	normal	--	--	Molecular Function: transferase activity, transferring acyl groups other than amino-acyl groups (GO:0016747);;	K13065|7.2e-147|oeu:111390675|K13065 shikimate O-hydroxycinnamoyltransferase [EC:2.3.1.133] | (RefSeq) spermidine hydroxycinnamoyl transferase	Phenylpropanoid biosynthesis (ko00940);; Flavonoid biosynthesis (ko00941);; Stilbenoid, diarylheptanoid and gingerol biosynthesis (ko00945)	--	--	Transferase family	Spermidine hydroxycinnamoyl transferase OS=Arabidopsis thaliana OX=3702 GN=SHT PE=1 SV=1	S	Function unknown	spermidine hydroxycinnamoyl transferase [Olea europaea var. sylvestris]	molecular function: catalytic activity (GO:0003824)
Ob0218239	HCT-8	LOC111404591	36.3954	1265	27.0242	949	33.5789	1165	9.59998	301	12.4281	370	11.4133	342	1.20605	39	4.29543	136	2.4844	81	7.45982e-07	-1.02033	down	8.20721e-09	-2.2722	down	2.51983e-15	-3.26545	down	--	--	Molecular Function: transferase activity, transferring acyl groups other than amino-acyl groups (GO:0016747);;	K13065|1.3e-122|oeu:111404591|K13065 shikimate O-hydroxycinnamoyltransferase [EC:2.3.1.133] | (RefSeq) spermidine hydroxycinnamoyl transferase-like	Phenylpropanoid biosynthesis (ko00940);; Flavonoid biosynthesis (ko00941);; Stilbenoid, diarylheptanoid and gingerol biosynthesis (ko00945)	--	--	Transferase family	Spermidine hydroxycinnamoyl transferase OS=Arabidopsis thaliana OX=3702 GN=SHT PE=1 SV=1	S	Function unknown	spermidine hydroxycinnamoyl transferase-like [Olea europaea var. sylvestris]	molecular function: catalytic activity (GO:0003824)
Ob0213357	HCT-12	LOC111375382	130.868	5454	143.9	6056	121.75	5064	577.357	21695	641.811	22856	640.916	22997	378.401	14294	286.958	10845	280.712	10962	1.0284e-92	2.74263	up	6.16466e-15	-1.19608	down	5.05369e-20	1.57158	up	--	--	Cellular Component: cytosol (GO:0005829);; Biological Process: lignin biosynthetic process (GO:0009809);; Biological Process: positive regulation of flavonoid biosynthetic process (GO:0009963);; Biological Process: auxin homeostasis (GO:0010252);; Cellular Component: membrane (GO:0016020);; Molecular Function: shikimate O-hydroxycinnamoyltransferase activity (GO:0047172);; Molecular Function: qui…	K13065|3.3e-242|oeu:111375382|K13065 shikimate O-hydroxycinnamoyltransferase [EC:2.3.1.133] | (RefSeq) shikimate O-hydroxycinnamoyltransferase isoform X1	Phenylpropanoid biosynthesis (ko00940);; Flavonoid biosynthesis (ko00941);; Stilbenoid, diarylheptanoid and gingerol biosynthesis (ko00945)	--	--	Transferase family	Shikimate O-hydroxycinnamoyltransferase OS=Nicotiana tabacum OX=4097 GN=HST PE=1 SV=1	S	Function unknown	shikimate O-hydroxycinnamoyltransferase isoform X1 [Olea europaea var. sylvestris]	cellular component: cellular anatomical entity (GO:0110165);; biological process: metabolic process (GO:0008152);; biological process: cellular process (GO:0009987);; biological process: biological regulation (GO:0065007);; molecular function: catalytic activity (GO:0003824)
Ob0215748	HCT-13	LOC111396707	0.713346	30	15.6394	656	8.88154	368	35.8497	1341	41.6565	1477	20.3846	729	0.658944	25	0.709444	27	0	0	0.0198523	2.45264	up	2.40015e-06	-6.35298	down	0.0248333	-3.88446	down	--	--	Molecular Function: 2-phenylethanol acetyltransferase activity (GO:0102387);;	K13065|2.0e-109|oeu:111397779|K13065 shikimate O-hydroxycinnamoyltransferase [EC:2.3.1.133] | (RefSeq) pelargonidin 3-O-(6-caffeoylglucoside) 5-O-(6-O-malonylglucoside) 4'''-malonyltransferase-like	Phenylpropanoid biosynthesis (ko00940);; Flavonoid biosynthesis (ko00941);; Stilbenoid, diarylheptanoid and gingerol biosynthesis (ko00945)	--	--	Transferase family	Pelargonidin 3-O-(6-caffeoylglucoside) 5-O-(6-O-malonylglucoside) 4'''-malonyltransferase OS=Salvia splendens OX=180675 PE=1 SV=1	S	Function unknown	pelargonidin 3-O-(6-caffeoylglucoside) 5-O-(6-O-malonylglucoside) 4'''-malonyltransferase-like [Olea europaea var. sylvestris]	molecular function: catalytic activity (GO:0003824)
Ob0213762	HCT-14	LOC111404028	0	0	0.042491	2	0	0	3.8874	162	6.62026	261	3.99796	159	0.710619	30	0.749339	32	1.49882	65	3.78066e-16	8.90524	up	6.88618e-11	-2.49876	down	1.43251e-07	6.42836	up	--	--	Molecular Function: transferase activity, transferring acyl groups other than amino-acyl groups (GO:0016747);;	K13065|1.0e-34|pxb:103945376|K13065 shikimate O-hydroxycinnamoyltransferase [EC:2.3.1.133] | (RefSeq) shikimate O-hydroxycinnamoyltransferase-like	Phenylpropanoid biosynthesis (ko00940);; Flavonoid biosynthesis (ko00941);; Stilbenoid, diarylheptanoid and gingerol biosynthesis (ko00945)	--	--	Transferase family	Fatty alcohol:caffeoyl-CoA acyltransferase OS=Arabidopsis thaliana OX=3702 GN=FACT PE=2 SV=1	S	Function unknown	shikimate O-hydroxycinnamoyltransferase-like [Olea europaea var. sylvestris]	molecular function: catalytic activity (GO:0003824)
Ob0218285	HCT-16	LOC111403793	41.9884	1811	26.8203	1168	30.0445	1293	7.5687	295	9.13616	337	11.6046	431	2.63527	103	3.9139	154	3.80065	154	1.43397e-06	-1.28352	down	5.10184e-10	-1.67052	down	9.33004e-29	-2.92602	down	--	--	Molecular Function: transferase activity, transferring acyl groups other than amino-acyl groups (GO:0016747);;	K13065|2.2e-180|oeu:111403793|K13065 shikimate O-hydroxycinnamoyltransferase [EC:2.3.1.133] | (RefSeq) spermidine hydroxycinnamoyl transferase-like	Phenylpropanoid biosynthesis (ko00940);; Flavonoid biosynthesis (ko00941);; Stilbenoid, diarylheptanoid and gingerol biosynthesis (ko00945)	--	--	Transferase family	Spermidine hydroxycinnamoyl transferase OS=Arabidopsis thaliana OX=3702 GN=SHT PE=1 SV=1	S	Function unknown	spermidine hydroxycinnamoyl transferase-like [Olea europaea var. sylvestris]	molecular function: catalytic activity (GO:0003824)
Ob0218286	HCT-22	LOC111403793	36.8174	1591	22.2401	971	38.2515	1650	6.42984	251	5.6192	208	8.84989	330	0.889944	35	2.05273	81	1.63345	67	9.14383e-09	-1.70132	down	7.911e-12	-2.401	down	3.33877e-30	-4.07293	down	--	--	Molecular Function: transferase activity, transferring acyl groups other than amino-acyl groups (GO:0016747);;	K13065|1.3e-175|oeu:111403793|K13065 shikimate O-hydroxycinnamoyltransferase [EC:2.3.1.133] | (RefSeq) spermidine hydroxycinnamoyl transferase-like	Phenylpropanoid biosynthesis (ko00940);; Flavonoid biosynthesis (ko00941);; Stilbenoid, diarylheptanoid and gingerol biosynthesis (ko00945)	--	--	Transferase family	Spermidine hydroxycinnamoyl transferase OS=Arabidopsis thaliana OX=3702 GN=SHT PE=1 SV=1	S	Function unknown	spermidine hydroxycinnamoyl transferase-like [Olea europaea var. sylvestris]	molecular function: catalytic activity (GO:0003824)
Ob0253509	HCT-23	LOC111368470	0.397653	7	2.61452	44	0.793183	14	4.69668	70	3.79418	54	4.45204	64	12.3264	185	23.2247	348	19.4305	301	0.000996613	2.24107	up	1.14163e-09	1.86562	up	7.21441e-12	4.12838	up	--	--	Molecular Function: transferase activity, transferring acyl groups other than amino-acyl groups (GO:0016747);;	K13065|7.2e-31|oeu:111368470|K13065 shikimate O-hydroxycinnamoyltransferase [EC:2.3.1.133] | (RefSeq) spermidine hydroxycinnamoyl transferase-like	Phenylpropanoid biosynthesis (ko00940);; Flavonoid biosynthesis (ko00941);; Stilbenoid, diarylheptanoid and gingerol biosynthesis (ko00945)	--	--	Transferase family	Spermidine hydroxycinnamoyl transferase OS=Arabidopsis thaliana OX=3702 GN=SHT PE=1 SV=1	S	Function unknown	spermidine hydroxycinnamoyl transferase-like [Olea europaea var. sylvestris]	molecular function: catalytic activity (GO:0003824)
Ob0216033	HCT-24	LOC111386122	0	0	0	0	0	0	12.276	449	13.7927	478	19.3304	675	0.643612	24	0.272142	10	0.155922	6	9.35688e-24	12.2256	up	2.51457e-44	-5.62224	down	--	--	--	--	--	Molecular Function: 2-phenylethanol acetyltransferase activity (GO:0102387);;	K13065|2.4e-96|oeu:111397779|K13065 shikimate O-hydroxycinnamoyltransferase [EC:2.3.1.133] | (RefSeq) pelargonidin 3-O-(6-caffeoylglucoside) 5-O-(6-O-malonylglucoside) 4'''-malonyltransferase-like	Phenylpropanoid biosynthesis (ko00940);; Flavonoid biosynthesis (ko00941);; Stilbenoid, diarylheptanoid and gingerol biosynthesis (ko00945)	--	--	Transferase family	Pelargonidin 3-O-(6-caffeoylglucoside) 5-O-(6-O-malonylglucoside) 4'''-malonyltransferase OS=Salvia splendens OX=180675 PE=1 SV=1	S	Function unknown	pelargonidin 3-O-(6-caffeoylglucoside) 5-O-(6-O-malonylglucoside) 4'''-malonyltransferase-like [Olea europaea var. sylvestris]	molecular function: catalytic activity (GO:0003824)
Ob0212096	HCT-27	LOC111403793	41.2146	1777	36.4025	1585	38.0844	1639	0.095867	4	0.108574	4	0	0	1.21784	48	0.640294	26	1.64155	67	1.80267e-57	-8.58028	down	--	--	up	7.50761e-58	-4.70651	down	--	--	Molecular Function: transferase activity, transferring acyl groups other than amino-acyl groups (GO:0016747);;	K13065|1.2e-229|oeu:111403793|K13065 shikimate O-hydroxycinnamoyltransferase [EC:2.3.1.133] | (RefSeq) spermidine hydroxycinnamoyl transferase-like	Phenylpropanoid biosynthesis (ko00940);; Flavonoid biosynthesis (ko00941);; Stilbenoid, diarylheptanoid and gingerol biosynthesis (ko00945)	--	--	Transferase family	Spermidine hydroxycinnamoyl transferase OS=Arabidopsis thaliana OX=3702 GN=SHT PE=1 SV=1	S	Function unknown	spermidine hydroxycinnamoyl transferase-like [Olea europaea var. sylvestris]	molecular function: catalytic activity (GO:0003824)
Ob0215784	HCT-31	LOC111396711	0.023679	1	0	0	0	0	0.981155	37	0.869411	31	1.19268	43	0.212312	9	0.150479	6		0	1.52797e-08	7.4038	up	4.40298e-05	-3.17035	down	--	--	--	--	--	Molecular Function: transferase activity, transferring acyl groups other than amino-acyl groups (GO:0016747);;	K13065|1.1e-181|oeu:111397779|K13065 shikimate O-hydroxycinnamoyltransferase [EC:2.3.1.133] | (RefSeq) pelargonidin 3-O-(6-caffeoylglucoside) 5-O-(6-O-malonylglucoside) 4'''-malonyltransferase-like	Phenylpropanoid biosynthesis (ko00940);; Flavonoid biosynthesis (ko00941);; Stilbenoid, diarylheptanoid and gingerol biosynthesis (ko00945)	--	--	Transferase family	Pelargonidin 3-O-(6-caffeoylglucoside) 5-O-(6-O-malonylglucoside) 4'''-malonyltransferase OS=Salvia splendens OX=180675 PE=1 SV=1	S	Function unknown	pelargonidin 3-O-(6-caffeoylglucoside) 5-O-(6-O-malonylglucoside) 4'''-malonyltransferase-like [Olea europaea var. sylvestris]	molecular function: catalytic activity (GO:0003824)
Ob0231965	C3'H-1	--	121.644	5478	63.7206	2898	73.6366	3310	191.009	7756	210.89	8116	217.641	8439	45.9589	1877	43.6099	1781	37.3075	1575	8.09163e-12	1.77424	up	6.29467e-73	-2.5071	down	0.00749771	-0.704789	normal	--	--	Molecular Function: iron ion binding (GO:0005506);; Cellular Component: integral component of membrane (GO:0016021);; Molecular Function: oxidoreductase activity, acting on paired donors, with incorporation or reduction of molecular oxygen (GO:0016705);; Molecular Function: heme binding (GO:0020037);;	K09754|2.0e-139|oeu:111401521|K09754 5-O-(4-coumaroyl)-D-quinate 3'-monooxygenase [EC:1.14.14.96] | (RefSeq) cytochrome P450 98A2-like	Phenylpropanoid biosynthesis (ko00940);; Flavonoid biosynthesis (ko00941);; Stilbenoid, diarylheptanoid and gingerol biosynthesis (ko00945)	[Q]	Secondary metabolites biosynthesis, transport and catabolism	Cytochrome P450	Cytochrome P450 98A2 OS=Glycine max OX=3847 GN=CYP98A2 PE=2 SV=1	Q	Secondary metabolites biosynthesis, transport and catabolism	hypothetical protein DVH24_033127 [Malus domestica]	molecular function: binding (GO:0005488);; cellular component: cellular anatomical entity (GO:0110165);; molecular function: catalytic activity (GO:0003824);; biological process: metabolic process (GO:0008152)
Ob0238030	C3'H-2	LOC111393218	435.481	21156	294.859	14466	349.68	16956	637.556	27931	698.22	28989	738.744	30904	397.435	17504	360.245	15873	388.116	17670	4.45418e-15	1.45645	up	3.15954e-19	-1.07703	down	0.0183239	0.406775	normal	[QV]	Secondary metabolites biosynthesis, transport and catabolism;; Defense mechanisms	Molecular Function: monooxygenase activity (GO:0004497);; Molecular Function: iron ion binding (GO:0005506);; Molecular Function: oxidoreductase activity, acting on paired donors, with incorporation or reduction of molecular oxygen (GO:0016705);; Molecular Function: heme binding (GO:0020037);;	K00487|7.0e-292|oeu:111393218|K00487 trans-cinnamate 4-monooxygenase [EC:1.14.14.91] | (RefSeq) trans-cinnamate 4-monooxygenase	Ubiquinone and other terpenoid-quinone biosynthesis (ko00130);; Phenylpropanoid biosynthesis (ko00940);; Flavonoid biosynthesis (ko00941);; Stilbenoid, diarylheptanoid and gingerol biosynthesis (ko00945)	[Q]	Secondary metabolites biosynthesis, transport and catabolism	Cytochrome P450	Trans-cinnamate 4-monooxygenase OS=Catharanthus roseus OX=4058 GN=CYP73A4 PE=2 SV=1	Q	Secondary metabolites biosynthesis, transport and catabolism	trans-cinnamate 4-monooxygenase [Olea europaea var. sylvestris]	molecular function: catalytic activity (GO:0003824);; biological process: metabolic process (GO:0008152);; molecular function: binding (GO:0005488)
Ob0213876	CoAOMT	LOC111366375	19.4601	355	36.8942	680	24.2002	441	232.294	3822	301.862	4706	230.59	3623	174.154	2881	124.61	2062	103.147	1764	2.47923e-43	3.75691	up	7.42633e-08	-1.14702	down	1.58768e-17	2.63161	up	[R]	General function prediction only	Molecular Function: O-methyltransferase activity (GO:0008171);; Molecular Function: S-adenosylmethionine-dependent methyltransferase activity (GO:0008757);;	K00588|8.1e-92|oeu:111366375|K00588 caffeoyl-CoA O-methyltransferase [EC:2.1.1.104] | (RefSeq) probable caffeoyl-CoA O-methyltransferase At4g26220	Phenylpropanoid biosynthesis (ko00940);; Flavonoid biosynthesis (ko00941);; Stilbenoid, diarylheptanoid and gingerol biosynthesis (ko00945)	[Q]	Secondary metabolites biosynthesis, transport and catabolism	O-methyltransferase	Probable caffeoyl-CoA O-methyltransferase At4g26220 OS=Arabidopsis thaliana OX=3702 GN=At4g26220 PE=2 SV=1	Q	Secondary metabolites biosynthesis, transport and catabolism	probable caffeoyl-CoA O-methyltransferase At4g26220 [Olea europaea var. sylvestris]	molecular function: catalytic activity (GO:0003824)
Ob0226781	CHS	LOC111410102	2.22384	83	1.51668	57	1.63175	61	14.0028	467	14.8968	471	18.4033	586	11.3539	381	7.32077	246	3.11098	108	3.92982e-46	3.64104	up	0.000526898	-1.34085	down	1.13616e-06	2.32721	up	[Q]	Secondary metabolites biosynthesis, transport and catabolism	Biological Process: biosynthetic process (GO:0009058);; Molecular Function: transferase activity, transferring acyl groups other than amino-acyl groups (GO:0016747);;	K00660|2.9e-88|mus:103972472|K00660 chalcone synthase [EC:2.3.1.74] | (RefSeq) chalcone synthase 2-like	Flavonoid biosynthesis (ko00941);; Circadian rhythm - plant (ko04712)	--	--	Chalcone and stilbene synthases, N-terminal domain	Type III polyketide synthase B OS=Arabidopsis thaliana OX=3702 GN=PKSB PE=1 SV=1	I	Lipid transport and metabolism	type III polyketide synthase B [Olea europaea var. sylvestris]	biological process: metabolic process (GO:0008152);; molecular function: catalytic activity (GO:0003824)
Ob0215469	CHS-2	LOC111374393	0.341743	9	0	0	0.160447	4	1.45066	33	2.97311	63	2.66331	57	0.823317	19	0.547347	13	0.527404	13	6.70206e-07	4.28914	up	3.4554e-05	-2.07027	down	--	--	--	[Q]	Secondary metabolites biosynthesis, transport and catabolism	Biological Process: biosynthetic process (GO:0009058);; Molecular Function: transferase activity, transferring acyl groups other than amino-acyl groups (GO:0016747);;	K00660|9.4e-136|oeu:111374393|K00660 chalcone synthase [EC:2.3.1.74] | (RefSeq) chalcone synthase	Flavonoid biosynthesis (ko00941);; Circadian rhythm - plant (ko04712)	--	--	Chalcone and stilbene synthases, C-terminal domain	Chalcone synthase OS=Perilla frutescens OX=48386 GN=CHS PE=2 SV=1	H	Coenzyme transport and metabolism	chalcone synthase [Olea europaea var. sylvestris]	biological process: metabolic process (GO:0008152);; molecular function: catalytic activity (GO:0003824)
Ob0202790	F3H	LOC111401282	112.547	4042	65.0868	2361	77.8585	2791	0.218116	17	0.284592	9	0.242999	8	0.89084	29	0.988651	23	1.39558	47	5.4375e-90	-7.37755	down	--	--	up	5.50057e-81	-6.09082	down	[Q]	Secondary metabolites biosynthesis, transport and catabolism	Molecular Function: naringenin 3-dioxygenase activity (GO:0045486);; Molecular Function: metal ion binding (GO:0046872);;	K00475|9.7e-190|oeu:111401282|K00475 naringenin 3-dioxygenase [EC:1.14.11.9] | (RefSeq) flavanone 3-dioxygenase-like	Flavonoid biosynthesis (ko00941)	[QR]	Secondary metabolites biosynthesis, transport and catabolism;; General function prediction only	2OG-Fe(II) oxygenase superfamily	Flavanone 3-dioxygenase OS=Petroselinum crispum OX=4043 GN=FHT PE=1 SV=1	Q	Secondary metabolites biosynthesis, transport and catabolism	flavanone 3-dioxygenase-like [Olea europaea var. sylvestris]	molecular function: catalytic activity (GO:0003824);; biological process: metabolic process (GO:0008152);; molecular function: binding (GO:0005488)
Ob0202807	F3H-1	--	126.119	4529	78.1181	2833	89.4937	3208	0.190035	7	0.231584	8	0.816744	26	1.85622	61	0.981804	32	1.24719	42	8.91234e-62	-7.27989	down	0.0319969	1.40176	up	2.40259e-88	-5.84149	down	[Q]	Secondary metabolites biosynthesis, transport and catabolism	Molecular Function: naringenin 3-dioxygenase activity (GO:0045486);; Molecular Function: metal ion binding (GO:0046872);;	K00475|4.1e-188|oeu:111401282|K00475 naringenin 3-dioxygenase [EC:1.14.11.9] | (RefSeq) flavanone 3-dioxygenase-like	Flavonoid biosynthesis (ko00941)	[QR]	Secondary metabolites biosynthesis, transport and catabolism;; General function prediction only	2OG-Fe(II) oxygenase superfamily	Flavanone 3-dioxygenase OS=Petroselinum crispum OX=4043 GN=FHT PE=1 SV=1	Q	Secondary metabolites biosynthesis, transport and catabolism	flavanone 3-hydroxylase [Osmanthus fragrans]	molecular function: catalytic activity (GO:0003824);; biological process: metabolic process (GO:0008152);; molecular function: binding (GO:0005488)
Ob0204113	DFR-2	LOC111373872	7.72683	263	4.95508	171	4.81401	164	0.467233	15	0.347034	11	0.267203	8	0	0	0.086511	3	0	0	1.53072e-15	-3.43273	down	--	--	down	7.94902e-15	-7.18365	down	[M]	Cell wall/membrane/envelope biogenesis	Molecular Function: catalytic activity (GO:0003824);;	K13082|1.1e-70|mesc:110605890|K13082 bifunctional dihydroflavonol 4-reductase/flavanone 4-reductase [EC:1.1.1.219 1.1.1.234] | (RefSeq) dihydroflavonol 4-reductase-like	Flavonoid biosynthesis (ko00941)	[V]	Defense mechanisms	NAD dependent epimerase/dehydratase family	Putative anthocyanidin reductase OS=Ginkgo biloba OX=3311 PE=2 SV=1	V	Defense mechanisms	putative anthocyanidin reductase [Olea europaea var. sylvestris]	molecular function: catalytic activity (GO:0003824)
Ob0220356	3AT	LOC111381420	20.0383	874	66.3878	2923	41.8939	1823	207.076	8140	200.425	7467	213.864	8028	116.405	4600	87.3927	3455	98.872	4039	2.3446e-13	2.78299	up	1.50908e-20	-1.25743	down	8.47067e-05	1.54749	up	--	--	Molecular Function: transferase activity, transferring acyl groups other than amino-acyl groups (GO:0016747);;	K21383|3.5e-141|sind:105162663|K21383 anthocyanidin 3-O-glucoside 6''-O-acyltransferase [EC:2.3.1.215] | (RefSeq) anthocyanidin 3-O-glucoside 6''-O-acyltransferase-like	Anthocyanin biosynthesis (ko00942)	--	--	Transferase family	Phenolic glucoside malonyltransferase 1 OS=Nicotiana tabacum OX=4097 GN=mat1 PE=1 SV=1	S	Function unknown	malonyl-coenzyme:anthocyanin 5-O-glucoside-6'''-O-malonyltransferase-like [Olea europaea var. sylvestris]	molecular function: catalytic activity (GO:0003824)
Ob0252154	3AT-1	LOC111387376	152.358	6627	40.784	1792	106.775	4636	12.5478	493	11.4713	427	12.4882	468	42.8285	1689	22.5209	889	23.897	974	7.74941e-10	-2.5234	down	2.21792e-05	1.06725	up	0.00145114	-1.42603	down	--	--	Molecular Function: transferase activity, transferring acyl groups other than amino-acyl groups (GO:0016747);;	K21383|9.2e-118|sind:105162663|K21383 anthocyanidin 3-O-glucoside 6''-O-acyltransferase [EC:2.3.1.215] | (RefSeq) anthocyanidin 3-O-glucoside 6''-O-acyltransferase-like	Anthocyanin biosynthesis (ko00942)	--	--	Transferase family	Phenolic glucoside malonyltransferase 1 OS=Nicotiana tabacum OX=4097 GN=mat1 PE=1 SV=1	S	Function unknown	anthocyanidin 3-O-glucoside 6''-O-acyltransferase-like isoform X1 [Olea europaea var. sylvestris]	molecular function: catalytic activity (GO:0003824)
Ob0245817	IF7MAT	--	9.67003	419	6.4422	282	5.78653	251	0.434694	17	0.3488	8	0.341866	8	0.236508	12	0.238145	15	0.173934	3	3.17652e-22	-4.15162	down	--	--	down	5.46621e-20	-4.52818	down	--	--	Cellular Component: integral component of membrane (GO:0016021);; Molecular Function: transferase activity, transferring acyl groups other than amino-acyl groups (GO:0016747);;	K13264|7.1e-70|gmx:100127426|K13264 isoflavone 7-O-glucoside-6''-O-malonyltransferase [EC:2.3.1.115] | (RefSeq) IF7MaT; malonyl-CoA:isoflavone 7-O-glucoside-6''-O-malonyltransferase	Isoflavonoid biosynthesis (ko00943);; Flavone and flavonol biosynthesis (ko00944)	--	--	Transferase family	Coumaroyl-CoA:anthocyanidin 3-O-glucoside-6''-O-coumaroyltransferase 1 OS=Arabidopsis thaliana OX=3702 GN=3AT1 PE=1 SV=1	S	Function unknown	hypothetical protein CDL12_08465 [Handroanthus impetiginosus]	cellular component: cellular anatomical entity (GO:0110165);; molecular function: catalytic activity (GO:0003824)
Ob0205386	FGGT1	LOC105168578	5.15742	224	14.9651	655	14.1448	612	0.673725	27	0.341934	13	0.996637	38	0.05095	2	0	0	0.066869	3	2.25091e-11	-3.54673	down	--	--	down	9.13157e-22	-7.78276	down	--	--	Molecular Function: UDP-glycosyltransferase activity (GO:0008194);;	K22794|5.0e-172|jre:109004406|K22794 flavonol-3-O-glucoside/galactoside glucosyltransferase [EC:2.4.1.239 2.4.1.-] | (RefSeq) cyanidin 3-O-galactoside 2''-O-xylosyltransferase FGGT1	Flavone and flavonol biosynthesis (ko00944)	[GC]	Carbohydrate transport and metabolism;; Energy production and conversion	UDP-glucoronosyl and UDP-glucosyl transferase	Cyanidin 3-O-galactoside 2''-O-xylosyltransferase FGGT1 OS=Actinidia chinensis var. chinensis OX=1590841 GN=F3GGT1 PE=1 SV=2	--	--	anthocyanidin 3-O-glucoside 2''-O-glucosyltransferase-like [Sesamum indicum]	molecular function: catalytic activity (GO:0003824)
Ob0222283	UGT79B1-3	LOC111368892	3.53478	155	5.21891	231	3.55816	156	0.469273	19	0.409991	16	0.707185	27	1.05284	42	2.12713	85	1.78439	74	9.26085e-10	-2.41181	down	0.00288093	1.40399	up	0.00969317	-0.981269	normal	--	--	Molecular Function: UDP-glycosyltransferase activity (GO:0008194);; Cellular Component: intracellular membrane-bounded organelle (GO:0043231);;	K17193|2.0e-245|oeu:111368892|K17193 anthocyanidin 3-O-glucoside 2'''-O-xylosyltransferase [EC:2.4.2.51] | (RefSeq) anthocyanidin 3-O-glucoside 2'''-O-xylosyltransferase-like	Anthocyanin biosynthesis (ko00942)	[GC]	Carbohydrate transport and metabolism;; Energy production and conversion	UDP-glucoronosyl and UDP-glucosyl transferase	Anthocyanidin 3-O-glucoside 2'''-O-xylosyltransferase OS=Arabidopsis thaliana OX=3702 GN=A3G2XYLT PE=1 SV=1	--	--	anthocyanidin 3-O-glucoside 2'''-O-xylosyltransferase-like [Olea europaea var. sylvestris]	molecular function: catalytic activity (GO:0003824);; cellular component: intracellular (GO:0005622);; cellular component: cellular anatomical entity (GO:0110165)
Ob0228112	UGT79B1-2	LOC111368892	8.3699	371	17.9268	802	10.7959	477	4.23378	169	2.49196	95	2.15032	82	11.1775	449	17.2126	691	13.3854	556	4.7433e-05	-1.56388	down	1.60734e-12	2.02722	up	0.151515	0.488752	normal	--	--	Molecular Function: UDP-glycosyltransferase activity (GO:0008194);;	K17193|2.9e-228|oeu:111368892|K17193 anthocyanidin 3-O-glucoside 2'''-O-xylosyltransferase [EC:2.4.2.51] | (RefSeq) anthocyanidin 3-O-glucoside 2'''-O-xylosyltransferase-like	Anthocyanin biosynthesis (ko00942)	[GC]	Carbohydrate transport and metabolism;; Energy production and conversion	UDP-glucoronosyl and UDP-glucosyl transferase	Anthocyanidin 3-O-glucoside 2'''-O-xylosyltransferase OS=Arabidopsis thaliana OX=3702 GN=A3G2XYLT PE=1 SV=1	--	--	anthocyanidin 3-O-glucoside 2'''-O-xylosyltransferase-like [Olea europaea var. sylvestris]	molecular function: catalytic activity (GO:0003824)
Ob0240244	UGT75C1-1	LOC111390854	7.03586	309	35.4606	1572	25.1454	1102	125.728	4975	162.52	6095	136.791	5169	20.3527	810	7.42556	296	8.82627	363	4.35027e-11	3.1593	up	3.17882e-31	-3.76139	down	0.308691	-0.582653	normal	[G]	Carbohydrate transport and metabolism	Molecular Function: transferase activity (GO:0016740);;	K12338|5.7e-99|eus:EUTSA_v10025167mg|K12338 anthocyanidin 3-O-glucoside 5-O-glucosyltransferase [EC:2.4.1.298] | (RefSeq) hypothetical protein	Anthocyanin biosynthesis (ko00942)	[GC]	Carbohydrate transport and metabolism;; Energy production and conversion	UDP-glucoronosyl and UDP-glucosyl transferase	UDP-glycosyltransferase 75C1 OS=Solanum lycopersicum OX=4081 GN=UGT75C1 PE=1 SV=1	--	--	crocetin glucosyltransferase, chloroplastic-like [Olea europaea var. sylvestris]	molecular function: catalytic activity (GO:0003824)
			Log2 W1_FPKM	Log2 W4_FPKM	Log2 W5_FPKM
		SvPAL	160.303	182.154	11.8609
		Sv4CL-12	2.07623	4.96964	1.62372
		Sv4CL-4	28.7032	98.1023	28.3079
		Sv4CL-1	54.1034	10.4519	5.84633
		Sv4CL-10	1.56779	0.054298	0.632451
		SvHCT	0	1.406	0.12093
		SvHCT-3	5.21815	73.3261	30.8376
		SvHCT-8	32.3328	253.591	253.388
		SvHCT-12	132.173	483.253	193.159
		SvHCT-13	8.41144	31.9698	6.22489
		SvHCT-14	0.0141637	4.39032	0.956496
		SvHCT-16	32.951	5.64928	1.89338
		SvHCT-22	32.4363	4.28859	1.49049
		SvHCT-23	1.26845	2.91935	6.50567
		SvHCT-24	0	79.9777	67.9845
		SvHCT-27	38.5672	4.23089	22.3303
		SvHCT-31	0.007893	0.730811	0.158218
		SvC3'H-1	86.3337	134.299	12.4528
		SvC3'H-2	360.007	445.495	130.432
		SvCoAOMT	26.8515	178.769	43.8458
		SvCHS	1.79075	55.2303	10.2964
		SvCHS-2	0.167397	1.47459	0.175801
		SvF3H	85.164	0.167569	0.465193
		SvF3H-1	97.9102	0.14054	0.415729
		SvDFR-2	5.83197	0.271422	0
		Sv3AT	42.7734	135.834	32.9573
		Sv3AT-1	99.9723	8.00636	7.96568
		SvIF7MAT	7.29959	0.261165	0.057978
		SvFGGT1	11.4224	0.338553	0.0222897
		SvUGT79B1-3	4.10395	0.293088	0.594796
		SvUGT79B1-2	12.3642	2.24191	4.4618
		SvUGT75C1-1	22.5473	96.0827	2.94209

## Sheet: Flavonoid related DEGs in BW
#ID	gene_name	nr_symbol	SvW1-1_FPKM	SvW1-1_count	SvW1-2_FPKM	SvW1-2_count	SvW1-3_FPKM	SvW1-3_count	SvP1-1_FPKM	SvP1-1_count	SvP1-2_FPKM	SvP1-2_count	SvP1-3_FPKM	SvP1-3_count	SvW4-1_FPKM	SvW4-1_count	SvW4-2_FPKM	SvW4-2_count	SvW4-3_FPKM	SvW4-3_count	SvP4-1_FPKM	SvP4-1_count	SvP4-2_FPKM	SvP4-2_count	SvP4-3_FPKM	SvP4-3_count	SvB1-1_FPKM	SvB1-1_count	SvB1-2_FPKM	SvB1-2_count	SvB1-3_FPKM	SvB1-3_count	SvSvW5-1_FPKM	SvSvW5-1_count	SvSvW5-2_FPKM	SvSvW5-2_count	SvSvW5-3_FPKM	SvSvW5-3_count	SvB4-1_FPKM	SvB4-1_count	SvB4-2_FPKM	SvB4-2_count	SvB4-3_FPKM	SvB4-3_count	SvP5-1_FPKM	SvP5-1_count	SvP5-2_FPKM	SvP5-2_count	SvP5-3_FPKM
Ob0213876	CoAOMT	LOC111366375	477.611	8738	12.5744	238	90.1629	1600	19.4601	355	36.8942	680	24.2002	441	316.888	5368	311.759	5065	433.811	6644	232.294	3822	301.862	4706	230.59	3623	31.3209	567	13.8853	252	33.446	596	121.671	2293	102.278	1793	86.322	1471	233.53	4033	355.61	6490	381.307	6410	174.154	2881	124.61	2062	103.147
Ob0251529	DFR-1	LOC111381085	2.19478	71	4.66512	155	2.20945	69	5.14466	165	1.01387	33	3.53827	113	0	0	0	0	0	0	0	0	0.023911	1	0.243371	7	7.86983	250	6.86915	219	6.05856	190	0	0	0	0	0	0	0.165196	6	0.304753	10	0.260029	8	0	0	0.466043	14	0
Ob0218239	HCT-8	LOC111404591	28.5945	997	52.4532	1887	55.75	1884	36.3954	1265	27.0242	949	33.5789	1165	8.53686	276	5.72415	178	9.81282	287	9.59998	301	12.4281	370	11.4133	342	31.2881	1078	57.7885	1998	32.8766	1116	6.98838	251	5.09364	171	3.52626	115	11.9218	393	18.0116	627	15.8177	507	1.20605	39	4.29543	136	2.4844
Ob0231965	C3'H-1	--	111.496	5035	204.169	9513	114.581	5017	121.644	5478	63.7206	2898	73.6366	3310	140.428	5872	149.957	6014	158.894	6007	191.009	7756	210.89	8116	217.641	8439	102.944	4596	168.684	7554	149.306	6562	107.713	5011	85.6454	3706	77.1419	3245	60.6094	2584	92.1214	4150	87.1959	3618	45.9589	1877	43.6099	1781	37.3075
Ob0253509	HCT-23	LOC111368470	3.19148	53	0.272328	5	0.916759	15	0.397653	7	2.61452	44	0.793183	14	27.038	415	16.466	243	13.6084	189	4.69668	70	3.79418	54	4.45204	64	0	0	0	0	0	0	13.6095	233	24.2375	385	25.2299	390	0	0	0	0	0	0	12.3264	185	23.2247	348	19.4305
Ob0210706	ANS-1	LOC111403244	0.339257	12	4.38212	157	1.52894	52	0.647378	23	2.88873	101	3.64615	126	0	0	0	0	0	0	0.151216	5	0	0	0.134773	4	4.14999	142	6.98658	240	20.7784	699	4.86843	174	0.240373	8	4.62272	149	5.33798	175	0	0	0.096983	4	0.673136	22	1.75816	55	1.96824
Ob0216033	HCT-24	LOC111386122	0.269905	11	0	0	0	0	0	0	0	0	0	0	1.4446	55	2.43952	89	3.07835	105	12.276	449	13.7927	478	19.3304	675	0	0	0.048647	2	0	0	0.044441	2	1.60508	63	0.313579	12	0.317894	13	0.098692	5	0.444844	17	0.643612	24	0.272142	10	0.155922
Ob0200822	HCT-9	LOC111368470	216.028	9340	340.228	15177	358.415	15023	228.274	9841	305.487	13299	312.389	13441	174.872	7000	91.142	3500	62.6058	2266	131.566	5115	120.787	4450	144.839	5377	524.453	22412	588.037	25208	833.547	35070	151.669	6754	13.9474	578	55.7245	2244	350.082	14288	381.583	16456	448.058	17797	187.926	7345	111.017	4341	93.0344
Ob0226729	HCT-1	LOC111396711	0.422135	18	0.020101	1	0.100047	4	0.350301	15	0.339914	14	0.421196	18	2.46709	94	1.18459	43	1.52704	53	1.66807	62	0.232827	9	0.170788	6	0.320997	13	0.526172	22	0.24566	10	1.15604	49	1.40745	56	0.905792	35	2.67266	104	0.582812	24	0.133304	6	3.73436	138	1.92399	72	2.66089
Ob0218221	HCT-10	LOC111404589	70.4881	3034	103.147	4581	66.4795	2775	41.9671	1802	18.3023	794	26.8179	1149	7.62556	304	3.39113	130	1.68661	61	0.386573	15	1.79659	66	0.607771	23	58.3348	2482	116.286	4963	57.4146	2405	0.886482	40	1.033	43	0.350261	15	5.16004	210	3.83607	165	6.04127	239	0.384858	15	0.714412	28	0.384746
Ob0219791	ANS	LOC111399342	3.17315	111	4.55284	164	5.87496	198	2.66134	93	7.91153	277	7.50377	260	4.29529	139	3.11221	97	2.57963	76	2.33203	73	2.07514	62	2.85968	86	2.17148	75	2.02633	70	2.49666	85	0.723398	26	1.06247	36	1.46359	48	7.4125	244	4.68724	163	4.91997	158	0.287283	10	0.363725	12	0.425509
Ob0253925	C3'H-4	LOC111401521	38.5195	724	72.3203	1402	29.2033	532	57.8766	1084	56.3951	1067	49.588	927	21.0516	366	37.1204	619	29.13	458	71.2881	1204	77.7357	1244	63.0103	1016	58.0019	1077	46.7192	870	100.487	1837	61.6462	1193	42.396	763	47.8872	838	85.2336	1511	74.8075	1402	90.5689	1563	71.5327	1215	53.2054	904	64.3684
Ob0215530	HCT-2	LOC111390866	90.1426	3724	94.3874	4023	126.048	5048	34.5294	1423	43.0438	1791	39.4368	1622	14.2685	546	18.7417	688	19.5434	676	11.7293	436	14.146	498	10.528	374	31.5964	1291	36.0807	1478	23.4967	945	13.7806	587	17.3591	687	21.6082	832	11.5931	453	9.93229	410	6.43538	245	6.93333	259	7.96839	298	10.272
Ob0235922	HCT-3	LOC111390675	1.80523	61	3.22636	112	4.99529	162	3.42607	115	6.18613	209	6.04224	201	0.305808	10	0.269627	9	0.280551	8	1.53826	47	0.798918	23	0.844222	25	12.2484	405	8.1589	271	15.6809	510	0.172407	6	0.06251	3	0.186393	6	0	0	0	0	0	0	3.30067	100	1.89776	58	2.94407
Ob0245958	C3'H	LOC111391169	42.1872	1321	142.109	4589	101.942	3093	174.432	5443	134.479	4238	163.698	5099	29.2369	848	24.8147	690	17.5747	461	43.3491	1220	34.4775	920	41.497	1115	235.986	7300	170.02	5276	490.78	14946	43.702	1409	10.8025	324	20.846	608	87.1157	2574	99.6984	3112	117.437	3377	125.048	3538	64.8006	1834	70.809
Ob0249907	HCT-21	LOC111386774	0.513148	19	0.756636	29	0.852661	31	0.245421	9	0.43385	16	0.34049	13	0.050052	2	0	0	0	0	0	0	0	0	0	0	2.03453	74	5.82039	211	2.30288	82	0	0	0	0	0	0	0	0	0.11018	5	0	0	0	0	0	0	0
Ob0231998	HCT-11	LOC111379250	25.6905	1136	58.7445	2679	57.7704	2476	66.1045	2914	48.6965	2168	61.728	2716	12.2215	501	9.17736	361	7.93577	294	25.661	1020	28.1693	1061	26.2248	996	114.512	5003	123.043	5393	104.519	4496	4.28944	196	5.35292	227	3.80348	157	15.582	651	16.1826	714	20.5486	835	11.9422	478	7.51764	301	7.5961
Ob0238653	FLS-1	LOC111409090	1.42414	49	1.93828	68	1.23555	41	1.46017	50	0.739964	26	2.1217	72	1.62926	52	1.83333	56	1.53392	44	6.09652	186	5.10744	148	5.65918	165	0.982657	33	3.67484	124	2.28217	76	1.69748	60	0.552313	18	0.479428	16	0.293387	10	0.93097	32	0.706081	22	7.44425	229	4.65792	143	3.26516
Ob0231192	DFR	--	172.806	5724	455.623	15571	429.857	13805	443.268	14640	172.631	5758	289.165	9533	29.1771	895	14.2172	419	19.3741	538	17.7331	529	11.9218	337	18.1108	516	216.685	7095	590.473	19393	289.942	9346	20.6852	706	2.2434	72	6.16485	191	77.087	2411	108.858	3597	144.193	4388	12.9819	389	10.1018	303	14.0819
Ob0213357	HCT-12	LOC111375382	670.744	28029	261.62	11280	373.378	15128	130.868	5454	143.9	6056	121.75	5064	719.748	27848	1131.35	41984	1166.5	40806	577.357	21695	641.811	22856	640.916	22997	96.5135	3987	71.9811	2983	141.556	5757	992.512	42721	801.349	32081	819.77	31905	255.276	10070	213.376	8895	283.436	10882	378.401	14294	286.958	10845	280.712
Ob0202790	F3H	LOC111401282	19.1914	692	36.8814	1371	45.7991	1600	112.547	4042	65.0868	2361	77.8585	2791	3.155	106	0.760714	25	0.489301	15	0.518116	17	0.284592	9	0.242999	8	46.2185	1646	141.755	5062	121.526	4259	1.4137	53	0.998004	35	0.30254	11	2.92969	100	5.75085	207	7.47338	248	0.89084	29	0.688651	23	1.39558
Ob0215749	HCT-4	LOC111396707	0	0	0.058111	3	0.004963	1	19.6188	814	83.5824	3501	86.8163	3594	0.051932	2	0	0	0	0	63.2746	2367	104.467	3703	66.298	2368	57.6458	2371	59.7256	2464	67.741	2743	0	0	0.050189	2	0.051627	2	12.2927	483	21.1983	880	28.827	1102	0.653536	25	0.588042	23	1.68796
Ob0215748	HCT-13	LOC111396707	6.31415	263	22.2016	953	35.4676	1431	0.713346	30	15.6394	656	8.88154	368	1.46448	57	2.69978	100	4.17272	146	35.8497	1341	41.6565	1477	20.3846	729	39.6982	1633	11.1915	462	52.8852	2141	0.02334	2	0.044836	2	0.051627	2	2.90433	115	3.75404	156	2.27723	88	0.658944	25	0.709444	27	0
Ob0230962	CoAOMT-2	LOC111411162	10.1796	454	7.01663	323	8.21125	355	6.74942	301	10.9608	493	7.61743	338	10.9325	452	11.3293	449	12.4355	465	10.8286	435	7.16631	273	10.0472	385	4.56838	202	5.33082	236	7.05227	306	12.2338	562	16.7332	715	17.1879	714	7.04542	297	6.87877	306	7.19022	295	13.4486	542	13.2268	534	15.0853
Ob0247175	CHI-1	LOC111392957	109.576	6594	88.7642	5512	91.6179	5346	45.2311	2715	62.6847	3799	67.3402	4034	93.3984	5204	114.853	6138	123.563	6225	142.657	7720	148.666	7624	145	7493	64.2987	3825	58.8434	3512	112.163	6569	100.842	6251	76.3016	4399	78.9258	4424	155.756	8849	194.212	11658	188.927	10446	118.564	6450	97.8534	5326	99.8161
Ob0221609	ANS-2	--	278.46	9465	430.841	15109	449.084	14799	984.579	33369	519.629	17785	732.495	24778	244.796	7704	127.35	3844	198.029	5635	232.392	7103	213.52	6185	321.315	9378	343.701	11548	1009.53	34024	562.825	18617	234.212	8200	91.8056	2990	84.498	2675	341.418	10955	369.017	12511	382.889	11957	538.857	16557	484.588	14895	492.834
Ob0208827	C12RT1-1	LOC111380998	1.45028	65	1.07021	49	2.29737	99	0.226126	10	0.02601	2	0.090139	4	0.149241	7	0.800689	32	0.215768	8	0	0	0	0	0	0	0.13705	7	0.423515	19	0.179106	8	0	0	0	0	0	0	0	0	0.09054	5	0.147445	7	0	0	0	0	0
Ob0213762	HCT-14	LOC111404028	4.25877	197	0	0	0	0	0	0	0.042491	2	0	0	51.0814	2182	37.3277	1529	15.9873	618	3.8874	162	6.62026	261	3.99796	159	0	0	0	0	0	0	9.51641	453	33.8898	1498	7.62241	328	11.6286	507	9.43199	434	10.3839	441	0.710619	30	0.749339	32	1.49882
Ob0230359	HCT-15	LOC111375382	26.4898	1084	10.525	445	12.0322	478	20.9804	857	41.5104	1711	32.1993	1312	5.50112	209	7.86117	286	7.50123	257	24.3678	897	29.7686	1039	23.9043	840	2.37553	97	6.96445	283	4.7566	190	4.81859	204	4.43807	174	4.11651	157	2.15329	84	1.82995	75	2.59153	98	5.23236	194	5.1205	190	5.50662
Ob0224578	Ob0224578	--	1.25103	52	0.079079	4	0.139476	6	0.907745	38	0.38432	16	1.02477	42	3.33147	127	3.80008	139	1.59306	55	0	0	0.057218	3	0.323125	12	1.20331	49	2.86192	117	2.09133	84	1.36064	58	2.91365	115	1.54026	59	0.643248	25	0.723791	30	0.342663	13	1.12896	42	1.15059	43	2.0664
Syringa_oblata_newGene_4200	HCT-25	LOC109123364	0.237876	8	0	0	0	0	0	0	0	0	0	0	1.36725	41	1.66913	47	1.08628	29	0.215866	7	0	0	0	0	0	0	0	0	0	0	0.892207	30	2.04869	63	3.49957	104	0	0	0	0	0	0	0	0	0	0	0
Ob0235737	PGT1	LOC111405623	0.598558	28	0.066014	4	0.181726	8	0.393432	18	0.448411	21	0.591496	27	2.86064	120	4.95373	200	3.58756	136	6.67054	272	5.6664	219	5.51402	215	0.300014	14	0.06641	3	0.227066	11	7.82417	365	13.1118	569	11.2899	476	20.9024	893	14.5293	656	18.4242	767	10.7392	440	10.3425	424	11.8092
Ob0242514	HCT-17	LOC111398447	2.3931	84	2.04146	74	1.51632	52	2.56015	89	1.91712	68	3.16574	110	0.279655	9	0.129585	5	0.25432	8	0.814174	26	0.899601	27	1.36171	41	3.27943	113	9.1922	317	3.83348	130	0	0	0.145547	5	0.147862	5	2.60412	86	0.688752	24	0.45822	15	1.44023	46	2.40143	76	1.944
Ob0205790	HCT-20	LOC111368470	1.91612	71	4.29272	164	4.4743	160	2.57518	95	2.70233	101	2.25695	83	1.52258	52	1.65441	55	1.39659	44	1.55452	52	0.839017	27	0.637534	21	12.471	455	11.5473	423	16.5885	596	1.36088	52	1.37526	49	1.0441	36	4.22424	148	4.81165	177	3.61182	123	1.73728	58	1.03349	35	1.34208
Ob0252908	HCT-26	LOC111370604	0.439605	21	0.83821	40	0.539608	24	0.194136	9	0.608244	28	0.176506	9	2.29578	97	1.61193	66	0.597689	23	0.300031	13	0.288755	12	0.038544	2	0	0	0.410575	19	0.112818	6	1.1882	56	1.63279	72	2.32082	99	0.04652	2	0	0	0	0	1.41773	59	2.06752	86	1.66181
Ob0216045	HCT	LOC111386122	0.482711	20	0	0	0	0	0	0	0	0	0	0	0.831105	32	2.36174	86	5.25138	179	1.87378	69	1.15155	40	2.24806	79	0	0	0	0	0	0	0.029946	2	0.153451	6	0.094778	4	6.25742	241	8.84398	359	10.5943	396	0	0	0	0	0
Ob0200942	PAL-2	LOC111402181	1.98	30	0.123889	2	0.416696	7	0.912485	14	2.60327	40	0.248529	4	4.48355	63	4.28819	58	3.43782	44	0.440294	6	0.096875	2	0.43938	6	0.138299	3	1.96008	30	1.12285	17	2.66378	42	4.5935	67	5.04246	71	3.85615	55	0.527721	8	0.262328	4	1.54024	21	4.50166	62	4.18132
Ob0210383	PAL	LOC111403111	66.8047	7115	269.686	29632	144.419	14911	274.139	29110	260.718	27958	321.416	34065	39.5895	3904	14.3454	1357	13.4102	1196	80.0141	7662	75.9449	6892	97.0939	8878	294.265	30975	346.035	36540	361.683	37483	24.0774	2642	7.40947	756	13.4087	1330	20.9891	2110	70.9702	7539	74.9611	7335	40.0488	3856	30.3404	2922	29.0337
Syringa_oblata_newGene_5119	4CL-11	LOC112326100	0.722673	86	5.80173	444	2.54488	235	2.15249	221	2.34678	240	1.99163	207	0.657207	70	0.887474	94	0.897623	83	1.19084	121	1.16993	112	0.490793	51	5.11752	506	2.3514	202	4.52976	461	0.804568	89	1.2091	130	0.960506	92	3.84225	252	3.30121	231	2.60056	233	0.814978	72	0.543267	59	0.83671
Ob0239780	4CL-4	--	65.774	3496	30.2333	1658	50.3446	2595	20.6645	1096	34.0105	1821	31.4344	1663	50.4707	2484	83.6252	3948	89.4687	3981	146.97	7024	142.885	6472	168.371	7684	19.0472	1001	21.6942	1144	21.0824	1091	70.3101	3850	63.4184	3230	63.4829	3143	157.64	7910	164.041	8697	169.48	8276	53.7826	2584	40.8185	1962	49.3727
Ob0227274	4CL-1	--	25.1218	1314	34.5681	1865	14.4117	731	65.7236	3427	52.2419	2751	44.3448	2308	5.62309	273	6.49525	302	6.07828	267	4.87623	230	7.14909	319	4.72816	213	29.9354	1548	39.7259	2060	65.2388	3320	11.8831	640	2.55298	128	10.7339	523	13.2251	653	2.7318	143	3.44176	166	21.9402	1037	10.9135	517	16.6232
Ob0224589	4CL-10	--	16.794	911	22.3647	1251	17.7124	931	2.39382	130	1.40515	77	0.904415	49	4.37759	220	3.7643	182	3.46564	158	0.162894	8	0	0	0	0	7.27419	390	4.91244	265	4.78204	253	3.33111	186	0.583917	31	3.20513	162	3.67685	189	0.261503	15	0	0	0.180263	9	0.58911	29	0.039221
Ob0206895	4CL-2	LOC111394883	0.127728	8	0.239771	16	0.116436	7	1.12401	70	0.454849	29	0.939956	59	0.322467	19	3.3268	184	0.882082	46	7.63408	426	7.10508	376	15.3396	817	0.158586	10	0.156243	10	0.369436	23	6.4496	412	1.48474	89	5.16245	299	9.32348	546	14.0274	868	13.941	795	19.4559	1091	7.65578	430	8.83942
Ob0209781	4CL-6	LOC105172728	37.5625	2087	1.03678	60	0.900785	49	0.976342	55	1.75287	99	1.05043	59	356.319	18329	499.554	24647	470.726	21893	396.794	19823	435.575	20622	443.332	21148	0.672554	37	0.833929	46	0.401606	22	661.424	37851	590.23	31415	473.966	24525	482.952	25329	472.617	26191	418.573	21366	296.076	14870	321.148	16136	369.549
Ob0236294	4CL-8	--	30.2933	1587	56.8446	3073	24.2337	1231	80.7831	4220	82.859	4371	67.4463	3516	20.4948	994	27.0823	1260	24.3264	1067	63.5675	2994	66.1093	2951	64.5222	2902	47.6546	2468	57.3694	2980	100.737	5135	20.4464	1104	13.6033	683	17.4943	854	99.7429	4932	110.827	5791	108.277	5211	48.2174	2284	30.3216	1437	36.712
Ob0218391	4CL-9	LOC111387309	0.07557	4	0.046324	3	0	0	0.038864	2	0	0	0.06957	4	0	0	0	0	0.259398	12	0.171243	8	0.04396	2	0	0	0.628534	33	1.056	55	1.56843	79	0	0	0.211965	11	0.281976	14	0.325408	16	0	0	0.126539	7	0	0	0	0	0.082946
Ob0240247	UGT75C1-2	LOC111390854	0.170471	8	0.191126	9	0.135321	6	0.170225	8	0.366486	17	0.11008	5	0.022403	1	5.38878	219	1.71896	66	6.83629	281	5.89439	230	2.16331	85	0.086303	4	0.462374	21	0.348082	16	7.21174	340	0.583825	26	5.27035	225	9.54376	412	0.036171	2	0	0	4.23726	175	1.53933	64	8.20894
Ob0237706	UGT75C1-3	LOC111389292	0.152252	7	0.221608	11	0.730297	33	1.77015	81	2.04176	94	2.27082	103	0.171698	8	0.651594	27	0.349905	14	1.56316	65	0.657386	26	0.696259	28	1.65375	75	1.55228	71	2.39585	107	2.24794	106	0.180911	8	2.78825	119	2.73353	118	0.022013	1	0.233093	10	2.89796	120	1.98059	82	5.04039
Ob0252154	3AT-1	LOC111387376	38.6387	1686	106.945	4813	60.8426	2573	152.358	6627	40.784	1792	106.775	4636	20.8823	844	12.6744	491	10.3646	379	12.5478	493	11.4713	427	12.4882	468	118.28	5100	125.841	5443	189.941	8063	36.0247	1619	5.49609	230	18.9909	772	17.18	708	12.8789	561	13.7402	551	42.8285	1689	22.5209	889	23.897
Ob0222282	UGT79B1-1	LOC111394727	7.69081	312	16.3529	683	14.1808	556	20.9268	844	21.813	889	31.3027	1260	9.1791	344	4.50891	162	3.77124	128	15.1216	550	10.4509	361	13.5653	472	32.5355	1301	44.3875	1780	44.3565	1746	14.5896	608	4.72427	184	5.45359	206	16.2278	620	18.6772	754	14.3932	535	23.2414	850	18.5079	677	13.4042
Ob0209692	UGT79B1	LOC111394727	9.0212	397	38.2374	1736	17.4837	746	60.2286	2643	15.7777	700	40.498	1774	30.3853	1238	7.86581	308	2.64712	98	18.606	737	17.0566	640	23.8967	903	30.4986	1327	54.2202	2366	64.4944	2762	19.3955	880	1.22231	52	4.77178	196	3.21811	134	6.8045	299	8.55323	346	46.1616	1837	27.5834	1098	21.8028
Ob0220356	3AT	LOC111381420	74.3528	3251	17.0206	768	40.8642	1732	20.0383	874	66.3878	2923	41.8939	1823	102.909	4166	149.393	5800	180.52	6606	207.076	8140	200.425	7467	213.864	8028	24.4196	1056	23.2577	1009	21.3196	907	160.511	7228	127.353	5334	90.914	3702	101.298	4181	86.0592	3753	71.2327	2861	116.405	4600	87.3927	3455	98.872
Ob0222283	UGT79B1-3	LOC111368892	1.95183	86	0.440314	20	1.4499	62	3.53478	155	5.21891	231	3.55816	156	2.15326	88	1.20866	48	1.14834	43	0.469273	19	0.409991	16	0.707185	27	4.83236	210	5.37162	234	7.33489	314	0.450781	21	1.41534	60	1.09346	45	0.322983	14	0.091334	4	1.02828	42	1.05284	42	2.12713	85	1.78439
Ob0249061	UGT75C1	LOC111389292	0	0	0	0	0	0	0	0	0.193473	9	0	0	0	0	0	0	0	0	0	0	0	0	0.128816	5	0	0	0.087022	4	0.045705	3	0.082621	4	4.22371	182	0	0	0.835557	36	1.08328	49	3.85729	160	0.294241	12	0.135255	6	0.287348
Ob0228112	UGT79B1-2	LOC111368892	8.41876	374	3.50323	161	6.49962	280	8.3699	371	17.9268	802	10.7959	477	30.6943	1262	21.2006	836	18.1188	674	4.23378	169	2.49196	95	2.15032	82	3.65296	161	7.70186	339	9.75012	422	15.4266	706	24.6708	1050	26.126	1081	3.52431	148	2.83813	126	2.87353	118	11.1775	449	17.2126	691	13.3854
Ob0200734	BZ1-1	--	15.6434	696	30.6444	1407	21.4274	925	53.4557	2372	106.356	4764	88.1729	3904	0	0	0	0	0.134092	5	1.59289	64	0.265909	11	0.074705	3	0.169788	8	3.9575	175	0.461149	20	0.084042	4	0	0	0	0	0	0	0	0	0	0	0	0	0.228407	10	0.365731
Ob0240244	UGT75C1-1	LOC111390854	27.3084	1202	6.1744	281	11.2142	479	7.03586	309	35.4606	1572	25.1454	1102	9.47617	387	17.4355	682	28.6677	1056	125.728	4975	162.52	6095	136.791	5169	21.2079	923	10.9714	479	24.549	1052	4.87303	221	5.03443	213	4.3075	177	113.826	4729	125.422	5505	158.061	6391	20.3527	810	7.42556	296	8.82627
Ob0252156	3AT-2	LOC111381420	2.17933	97	1.96203	90	2.41408	104	1.42794	63	1.8982	85	1.46757	65	0.41578	18	0.22252	9	0.557267	21	1.5127	61	1.79954	68	1.19413	46	0.721689	32	0.405437	18	1.12565	49	1.51046	69	0.22107	10	2.06848	86	4.18556	175	0.102533	5	0.363013	15	1.35734	55	0.736434	30	0.926145
Ob0245817	IF7MAT	--	0.257769	12	3.16443	142	1.31697	56	9.67003	419	6.4422	282	5.78653	251	0	0	0.051863	2	0	0	0.434694	17	0.2088	8	0.201866	8	8.49751	365	6.38072	275	7.55266	320	0	0	0	0	0.024944	2	0.612958	26	0.410325	18	0.551923	23	0.286508	12	0.381454	15	0.073934
Ob0205386	FGGT1	LOC105168578	34.9091	1516	54.4192	2439	65.3996	2754	5.15742	224	14.9651	655	14.1448	612	0.301946	13	0.279195	11	0.554037	21	0.673725	27	0.341934	13	0.996637	38	11.1288	478	15.7885	680	10.6917	452	1.66826	75	0	0	0.213468	9	13.49	553	8.29131	360	3.65041	146	0.05095	2	0	0	0.066869
Ob0205357	FGGT1-1	LOC105168578	6.44424	280	11.7368	525	14.2714	600	0.281069	13	0.665455	30	0.32899	15	0.119318	5	0	0	0.27166	10	0	0	0	0	0	0	0.573457	25	0.758786	33	0.288542	13	0.156695	7	0	0	0.023459	1	0.961659	40	0.422497	19	0.347498	14	0.08919	4	0	0	0
Ob0205352	FGGT1-2	LOC105168578	17.4262	500	39.4898	1170	40.2426	1120	0.305713	9	0.396415	12	0	0	0.184696	5	0	0	0.203448	5	0	0	0	0	0	0	0.090968	3	0.373738	11	0.402771	12	0.984603	30	0	0	0	0	0.291418	8	0	0	0.14971	4	0	0	0	0	0
Ob0220951	C12RT1-2	LOC111380998	0.332532	15	0.477316	22	0.276362	12	0.638196	29	0.530251	24	0.523664	24	0	0	0	0	0.452669	17	0	0	0.30808	12	0.20396	8	0.673734	30	1.30551	58	2.29709	100	0.956671	44	0.303829	13	0.940011	39	2.21473	93	0.633004	29	0.380728	16	0.803828	33	0.473326	20	1.33039
BW-d
#ID	gene_name	nr_symbol	B1-1_FPKM	B1-1_count	B1-2_FPKM	B1-2_count	B1-3_FPKM	B1-3_count	W1-1_FPKM	W1-1_count	W1-2_FPKM	W1-2_count	W1-3_FPKM	W1-3_count	B4-1_FPKM	B4-1_count	B4-2_FPKM	B4-2_count	B4-3_FPKM	B4-3_count	W4-1_FPKM	W4-1_count	W4-2_FPKM	W4-2_count	W4-3_FPKM	W4-3_count	B5-1_FPKM	B5-1_count	B5-2_FPKM	B5-2_count	B5-3_FPKM	B5-3_count	W5-1_FPKM	W5-1_count	W5-2_FPKM	W5-2_count	W5-3_FPKM	W5-3_count	B1_vs_W1_DESeq2_Pvalue	B1_vs_W1_DESeq2_log2FC	B1_vs_W1_DESeq2_(Pvalue_0.05_FC_2)_regulated	B4_vs_W4_DESeq2_Pvalue	B4_vs_W4_DESeq2_log2FC	B4_vs_W4_DESeq2_(Pvalue_0.05_FC_2)_regulated	B5_vs_W5_DESeq2_Pvalue	B5_vs_W5_DESeq2_log2FC	B5_vs_W5_DESeq2_(Pvalue_0.05_FC_2)_regulated	COG_class	COG_class_annotation
Ob0239780	4CL-4	--	19.0472	1001	21.6942	1144	21.0824	1091	65.774	3496	60.2333	1658	50.3446	2595	157.64	7910	164.041	8697	169.48	8276	50.4707	2484	83.6252	3948	89.4687	3981	128.194	6465	113.517	5605	119.81	6183	70.3101	3850	63.4184	3230	63.4829	3143	0.000281511	1.30718	up	7.99157e-06	-1.0111	down	2.75867e-11	-0.795432	normal	[IQ]	Lipid transport and metabolism;; Secondary metabolites biosynthesis, transport and catabolism
Ob0215749	HCT-4	LOC111396707	57.6458	2371	59.7256	2464	67.741	2743	0	0	0.058111	3	0.004963	1	12.2927	483	21.1983	880	28.827	1102	0.051932	2	0	0	0	0	5.4569	216	7.04208	273	5.20404	211	0	0	0.050189	2	0.051627	2	2.08603e-46	-10.8924	down	2.2042e-20	-10.0363	down	2.12132e-21	-7.40519	down	--	--
Ob0200822	HCT-9	LOC111368470	524.453	22412	588.037	25208	833.547	35070	216.028	9340	340.228	15177	358.415	15023	350.082	14288	381.583	16456	448.058	17797	174.872	7000	91.142	3500	62.6058	2266	183.446	7525	111.228	4467	214.537	9006	151.669	6754	13.9474	578	55.7245	2244	0.000119417	-1.07985	down	6.22676e-07	-1.70798	down	0.184841	-1.15955	normal	--	--
Ob0213357	HCT-12	LOC111375382	96.5135	3987	71.9811	2983	141.556	5757	670.744	28029	261.62	11280	373.378	15128	255.276	10070	213.376	8895	283.436	10882	719.748	27848	1131.35	41984	1166.5	40806	157.733	6254	175.092	6797	118.487	4808	992.512	42721	801.349	32081	819.77	31905	1.54566e-06	2.14695	up	6.35012e-22	2.13011	up	3.10419e-40	2.6075	up	--	--
Ob0230359	HCT-15	LOC111375382	2.37553	97	6.96445	283	4.7566	190	26.4898	1084	10.525	445	12.0322	478	2.15329	84	1.82995	75	2.59153	98	5.50112	209	7.86117	286	7.50123	257	1.84693	72	1.02617	40	0.683096	28	4.81859	204	4.43807	174	4.11651	157	0.000483533	1.87091	up	2.55223e-10	1.78589	up	1.47635e-06	1.95768	up	--	--
Ob0205790	HCT-20	LOC111368470	12.471	455	11.5473	423	16.5885	596	1.91612	71	4.29272	164	4.4743	160	4.22424	148	4.81165	177	3.61182	123	1.52258	52	1.65441	55	1.39659	44	5.63125	198	7.89203	271	6.08787	218	1.36088	52	1.37526	49	1.0441	36	1.27652e-07	-1.92412	down	2.2017e-05	-1.32791	down	4.78032e-17	-2.28958	down	--	--
Ob0253509	HCT-23	LOC111368470	0	0	0	0	0	0	3.19148	53	0.272328	5	0.916759	15	0	0	0	0	0	0	27.038	415	16.466	243	13.6084	189	0	0	0	0	0	0	13.6095	233	24.2375	385	25.2299	390	--	--	--	3.4608e-18	10.8099	up	1.73502e-18	10.9146	up	--	--
Ob0202790	F3H	LOC111401282	146.218	1646	141.755	5062	121.526	4259	19.1914	692	36.8814	1371	45.7991	1600	2.92969	100	5.75085	207	7.47338	248	0.554998	106	0.760714	25	0.489301	15	1.09339	38	0.420121	15	1.51178	53	1.4137	53	0.998004	35	0.30254	11	0.000469082	-1.60336	down	0.0101719	-1.7184	down	0.889582	-0.0962031	normal	[Q]	Secondary metabolites biosynthesis, transport and catabolism
Ob0245958	C3'H	LOC111391169	235.986	7300	170.02	5276	490.78	14946	42.1872	1321	142.109	4589	101.942	3093	87.1157	2574	99.6984	3112	117.437	3377	29.2369	848	24.8147	690	17.5747	461	42.1655	1252	45.526	1324	64.0161	1945	43.702	1409	10.8025	324	20.846	608	0.000670736	-1.66828	down	3.3313e-16	-1.9534	down	0.0302086	-0.948639	normal	--	--
Ob0205386	FGGT1	LOC105168578	11.1288	478	15.7885	680	10.6917	452	34.9091	1516	54.4192	2439	65.3996	2754	13.49	553	8.29131	360	3.65041	146	0.301946	13	0.279195	11	0.554037	21	13.0265	537	7.19833	291	16.4217	693	1.66826	75	0	0	0.213468	9	1.64562e-12	2.05486	up	3.99972e-16	-4.3034	down	0.00874475	-4.25757	down	--	--
Ob0205357	FGGT1-1	LOC105168578	0.573457	25	0.758786	33	0.288542	13	6.44424	280	11.7368	525	14.2714	600	0.961659	40	0.422497	19	0.347498	14	0.119318	5	0	0	0.27166	10	0.479541	20	0.412441	17	0.941333	40	0.156695	7	0	0	0.023459	1	1.09034e-22	4.30226	up	--	--	down	--	--	down	--	--
Ob0222283	UGT79B1-3	LOC111368892	4.83236	210	5.37162	234	7.33489	314	1.95183	86	0.440314	20	1.4499	62	0.322983	14	0.091334	4	1.02828	42	2.15326	88	1.20866	48	1.14834	43	0.089692	17	0	0	0	0	1.45078	21	1.41534	60	1.09346	45	0.000238355	-2.11337	down	0.0238688	1.77603	up	--	--	up	--	--
Ob0249061	UGT75C1	LOC111389292		0	0.087022	4	0.045705	3	0	0	0	0	0	0	0.835557	36	1.08328	49	3.85729	160	0	0	0	0	0	0	0	0	0.095766	5	0.090859	4	0.082621	4	0	182	0	0	--	--	down	1.51191e-09	-8.57718	down	--	--	down	[G]	Carbohydrate transport and metabolism
[truncated: 29 more columns]

## Sheet: Flavonoid related DEGs in BP
#ID	gene_name	nr_symbol	SvB1-1_FPKM	SvB1-1_count	SvB1-2_FPKM	SvB1-2_count	SvB1-3_FPKM	SvB1-3_count	SvP1-1_FPKM	SvP1-1_count	SvP1-2_FPKM	SvP1-2_count	SvP1-3_FPKM	SvP1-3_count	SvB4-1_FPKM	SvB4-1_count	SvB4-2_FPKM	SvB4-2_count	SvB4-3_FPKM	SvB4-3_count	SvP4-1_FPKM	SvP4-1_count	SvP4-2_FPKM	SvP4-2_count	SvP4-3_FPKM	SvP4-3_count	SvB5-1_FPKM	SvB5-1_count	SvB5-2_FPKM	SvB5-2_count	SvB5-3_FPKM	SvB5-3_count	SvP5-1_FPKM	SvP5-1_count	SvP5-2_FPKM	SvP5-2_count	SvP5-3_FPKM	SvP5-3_count	SvB1_vs_SvP1_DESeq2_Pvalue	SvB1_vs_SvP1_DESeq2_log2FC	SvB1_vs_SvP1_DESeq2_(Pvalue_0.05_FC_2)_regulated	SvB4_vs_SvP4_DESeq2_Pvalue	SvB4_vs_SvP4_DESeq2_log2FC	SvB4_vs_SvP4_DESeq2_(Pvalue_0.05_FC_2)_regulated	SvB5_vs_SvP5_DESeq2_Pvalue	SvB5_vs_SvP5_DESeq2_log2FC	SvB5_vs_SvP5_DESeq2_(Pvalue_0.05_FC_2)_regulated	COG_class	COG_class_annotation
Ob0251529	DFR	LOC111381085	7.86983	250	6.86915	219	6.05856	190	5.14466	165	1.01387	33	3.53827	113	0.165196	6	0.304753	10	0.260029	8	0	0	0.023911	1	0.243371	7	0.458244	14	0.121767	4	0	0	0	0	0.466043	14	0	0	0.0353993	-1.10492	down	--	--	--	--	--	--	--	--
Ob0217176	F3H-2	--	76.0257	2656	79.1585	2774	121.834	4190	145.02	5110	35.0897	1249	89.3066	3141	81.9757	2735	89.5486	3157	88.7808	2883	140.316	4459	132.816	4000	139.265	4226	48.0509	1611	53.5914	1760	49.4701	1698	269.512	8610	344.006	10994	281.104	9282	0.906097	-0.0520699	normal	4.70067e-18	0.779904	normal	1.93771e-59	2.4644	up	[Q]	Secondary metabolites biosynthesis, transport and catabolism
Ob0218239	HCT-8	LOC111404591	31.2881	1078	57.7885	1998	32.8766	1116	36.3954	1265	27.0242	949	33.5789	1165	11.9218	393	18.0116	627	15.8177	507	9.59998	301	12.4281	370	11.4133	342	25.2918	837	11.247	365	16.8655	571	1.20605	39	4.29543	136	2.4844	81	0.255532	-0.332795	normal	0.13168	-0.332404	normal	1.08397e-09	-2.8361	down	--	--
Ob0231965	C3'H-1	--	102.944	4596	168.684	7554	149.306	6562	121.644	5478	63.7206	2898	73.6366	3310	60.6094	2584	92.1214	4150	87.1959	3618	191.009	7756	210.89	8116	217.641	8439	68.2649	2925	53.1286	2229	48.0219	2106	45.9589	1877	43.6099	1781	37.3075	1575	0.0188322	-0.710107	normal	2.84161e-17	1.48768	up	0.00700572	-0.526506	normal	--	--
Ob0253509	HCT-23	LOC111368470	0	0	0	0	0	0	0.397653	7	2.61452	44	0.793183	14	0	0	0	0	0	0	4.69668	70	3.79418	54	4.45204	64	0	0	0	0	0	0	12.3264	185	23.2247	348	19.4305	301	--	--	--	8.21544e-12	8.65614	up	1.38398e-17	10.5165	up	--	--
Ob0210706	ANS-1	LOC111403244	4.14999	142	6.98658	240	20.7784	699	0.647378	23	2.88873	101	3.64615	126	5.33798	175	0	0	0.096983	4	0.151216	5	0	0	0.134773	4	0.12177	4	1.38403	45	0.059394	2	0.673136	22	1.75816	55	1.96824	64	0.00206908	-2.14486	down	--	--	--	0.173626	1.40074	normal	[Q]	Secondary metabolites biosynthesis, transport and catabolism
Ob0200822	HCT-9	LOC111368470	524.453	22412	588.037	25208	833.547	35070	228.274	9841	305.487	13299	312.389	13441	350.082	14288	381.583	16456	448.058	17797	131.566	5115	120.787	4450	144.839	5377	183.446	7525	111.228	4467	214.537	9006	187.926	7345	111.017	4341	93.0344	3759	2.2324e-06	-1.20238	down	8.44979e-27	-1.45282	down	0.12296	-0.485877	normal	--	--
Ob0218221	HCT-10	LOC111404589	58.3348	2482	116.286	4963	57.4146	2405	41.9671	1802	18.3023	794	26.8179	1149	5.16004	210	3.83607	165	6.04127	239	0.386573	15	1.79659	66	0.607771	23	3.73245	153	2.54187	102	5.03691	211	0.384858	15	0.714412	28	0.384746	16	0.000167122	-1.41996	down	1.50501e-05	-2.29502	down	1.6873e-12	-3.01522	down	--	--
Ob0219791	ANS	LOC111399342	2.17148	75	2.02633	70	2.49666	85	2.66134	93	7.91153	277	7.50377	260	7.4125	244	4.68724	163	4.91997	158	2.33203	73	2.07514	62	2.85968	86	1.66554	55	1.34477	44	0.80084	28	0.287283	10	0.363725	12	0.425509	14	0.00206958	1.43718	up	0.000323193	-1.1073	down	0.000415023	-1.88032	down	[Q]	Secondary metabolites biosynthesis, transport and catabolism
Ob0227831	PGT1-1	LOC111405623	16.1599	736	26.4361	1207	22.4521	1006	11.4064	524	5.20074	242	7.97236	366	33.788	1468	15.793	726	17.1011	724	7.66283	318	7.30416	287	5.2014	206	29.4487	1286	30.4871	1304	22.3945	1001	11.4807	478	12.7235	530	19.5495	841	2.63726e-05	-1.40989	down	1.81957e-07	-1.61153	down	6.5029e-05	-1.01805	down	[G]	Carbohydrate transport and metabolism
Ob0243237	DFR-4	LOC111387972	0.439409	15	0	0	0.359326	12	13.656	442	2.46214	81	9.69154	313	0	0	0	0	0	0	0	0	0	0	0	0	0	0	0	0	0	0	0	0	0	0	0	0	6.21029e-09	4.92947	up	--	--	--	--	--	--	[M]	Cell wall/membrane/envelope biogenesis
Ob0215530	HCT-34	LOC111390866	31.5964	1291	36.0807	1478	23.4967	945	34.5294	1423	43.0438	1791	39.4368	1622	11.5931	453	9.93229	410	6.43538	245	11.7293	436	14.146	498	10.528	374	16.4848	647	26.6534	1023	25.8657	1038	6.93333	259	7.96839	298	10.272	397	0.102694	0.3643	normal	0.0528287	0.493925	normal	3.04113e-10	-1.55097	down	--	--
Ob0235922	HCT-3	LOC111390675	12.2484	405	8.1589	271	15.6809	510	3.42607	115	6.18613	209	6.04224	201	0	0	0	0	0	0	1.53826	47	0.798918	23	0.844222	25	0.587817	19	0.533792	17	0	0	3.30067	100	1.89776	58	2.94407	92	0.00114787	-1.19769	down	--	--	--	0.00149153	2.7108	up	--	--
Ob0249907	HCT-21	LOC111386774	2.03453	74	5.82039	211	2.30288	82	0.245421	9	0.43385	16	0.34049	13	0	0	0.11018	5	0	0	0	0	0	0	0	0	0	0	0	0	0	0	0	0	0	0	0	0	3.9263e-08	-3.2909	down	--	--	--	--	--	--	--	--
Ob0218286	HCT-22	LOC111403793	5.1359	220	12.6945	546	4.32418	183	36.8174	1591	22.2401	971	38.2515	1650	0.494358	21	1.00033	44	1.36981	55	6.42984	251	5.6192	208	8.84989	330	1.15994	48	0.524579	22	1.30222	55	0.889944	35	2.05273	81	1.63345	67	5.50231e-07	2.13266	up	4.46949e-15	2.96777	up	0.3164	0.512031	normal	--	--
Ob0238653	FLS-1	LOC111409090	0.982657	33	3.67484	124	2.28217	76	1.46017	50	0.739964	26	2.1217	72	0.293387	10	0.93097	32	0.706081	22	6.09652	186	5.10744	148	5.65918	165	0.272628	9	0.574702	19	0.098881	4	7.44425	229	4.65792	143	3.26516	104	0.283666	-0.677422	normal	1.97294e-16	3.21487	up	1.14843e-11	3.83553	up	[K]	Transcription
Ob0213357	HCT-12	LOC111375382	96.5135	3987	71.9811	2983	141.556	5757	130.868	5454	143.9	6056	121.75	5064	255.276	10070	213.376	8895	283.436	10882	577.357	21695	641.811	22856	640.916	22997	157.733	6254	175.092	6797	118.487	4808	378.401	14294	286.958	10845	280.712	10962	0.19747	0.351602	normal	8.15176e-25	1.42535	up	2.58887e-06	0.958598	normal	--	--
Ob0212096	HCT-27	LOC111403793	0.344466	15	0.261112	12	0	0	41.2146	1777	36.4025	1585	38.0844	1639	0	0	0.158616	7	0	0	0.095867	4	0.108574	4	0	0	0	0	0	0	0	0	1.21784	48	0.640294	26	1.64155	67	4.18387e-13	7.53183	up	--	--	--	--	--	--	--	--
Ob0231192	DFR	--	216.685	7095	590.473	19393	289.942	9346	443.268	14640	172.631	5758	289.165	9533	77.087	2411	108.858	3597	144.193	4388	17.7331	529	11.9218	337	18.1108	516	102.155	3211	90.1994	2776	35.0336	1127	12.9819	389	10.1018	303	14.0819	436	0.498859	-0.286978	normal	3.38281e-27	-2.67121	down	1.9344e-13	-2.72973	down	[M]	Cell wall/membrane/envelope biogenesis
Ob0215749	HCT-4	LOC111396707	57.6458	2371	59.7256	2464	67.741	2743	19.6188	814	83.5824	3501	86.8163	3594	12.2927	483	21.1983	880	28.827	1102	63.2746	2367	104.467	3703	66.298	2368	5.4569	216	7.04208	273	5.20404	211	0.653536	25	0.588042	23	1.68796	66	0.918559	0.0476684	normal	2.82915e-11	2.03071	up	1.92973e-10	-2.68088	down	--	--
Ob0226781	CHS-1	LOC111410102	7.55805	277	7.12852	263	4.80365	174	2.22384	83	1.51668	57	1.63175	61	35.6871	1249	44.3663	1641	37.5043	1278	14.0028	467	14.8968	471	18.4033	586	28.6306	1007	16.4573	567	18.3577	661	11.3539	381	7.32077	246	3.11098	108	1.59511e-08	-1.84712	down	9.87995e-12	-1.19355	down	0.000127352	-1.65619	down	[Q]	Secondary metabolites biosynthesis, transport and catabolism
Ob0215748	HCT-13	LOC111396707	39.6982	1633	11.1915	462	52.8852	2141	0.713346	30	15.6394	656	8.88154	368	2.90433	115	3.75404	156	2.27723	88	35.8497	1341	41.6565	1477	20.3846	729	1.16122	46	5.03767	195	4.23083	171	0.658944	25	0.709444	27	0	0	0.0801146	-2.0276	normal	1.25982e-34	3.55579	up	0.0392192	-3.00472	down	--	--
Ob0252071	CoAOMT-3	--	29.4505	962	42.6569	1397	36.5249	1174	41.7514	1375	49.9762	1662	42.045	1382	58.757	1832	15.4303	509	20.1097	611	30.3033	900	30.4624	858	28.089	797	23.197	727	31.892	979	15.4302	495	89.336	2668	49.4426	1477	83.2131	2568	0.169097	0.29868	normal	0.961806	0.028361	normal	7.96187e-07	1.54255	up	[R]	General function prediction only
Ob0251027	CHI-2	--	637.556	14017	1204.18	26558	1040.29	22518	883.739	19600	426.488	9552	628.213	13907	13.833	291	56.2241	1248	51.4259	1051	17.4225	349	17.7638	337	16.5935	317	7.89954	167	2.60785	54	9.51737	206	13.6919	276	15.1319	305	11.9215	248	0.0770517	-0.581415	normal	0.00718041	-1.11232	down	0.0340551	0.920996	normal	--	--
Ob0240315	CHS	--	1458.11	54261	2627.61	98090	1877.6	68791	1692.9	63551	892.891	33849	1341.22	50253	174.975	6219	489.636	18388	532.015	18402	65.2189	2208	69.1807	2220	68.234	2206	62.9694	2250	51.0775	1787	89.2072	3261	24.0977	821	95.1196	3239	30.3054	1067	0.045562	-0.608676	normal	2.18573e-07	-2.44294	down	0.423522	-0.529087	normal	[Q]	Secondary metabolites biosynthesis, transport and catabolism
Syringa_oblata_newGene_11051	HCT-28	LOC111403037	2.9581	135	1.70386	78	2.55845	119	0.568343	25	0.776917	33	0.212143	12	2.61297	120	2.90987	144	3.37197	139	0.918673	37	0.549202	25	0.328632	15	2.51507	122	1.68177	86	3.51129	166	1.02794	46	1.25502	50	1.02007	51	6.67712e-06	-2.27168	down	8.58163e-09	-2.15414	down	3.20857e-05	-1.38807	down	--	--
Ob0215775	HCT-5	LOC111396707	4.87189	201	1.8585	77	7.94119	322	0.471118	20	1.53312	65	1.32401	55	0.358245	15	0.340159	15	0.203754	8	0.477364	18	0.223249	8	0.330397	12	0.270793	11	0.750638	30	1.37063	56	0.033244	2	0	0	0	0	0.000608988	-2.12503	down	--	--	--	--	--	--	--	--
Ob0202807	F3H-1	--	42.0023	1496	125.451	4480	108.621	3807	126.119	4529	78.1181	2833	89.4937	3208	3.69977	126	7.24907	261	8.18187	271	0.190035	7	0.231584	8	0.816744	26	1.35827	47	0.379663	13	1.69616	60	1.85622	61	0.981804	32	1.24719	42	0.843579	0.077303	normal	1.01522e-11	-3.73544	down	0.831428	0.127674	normal	[Q]	Secondary metabolites biosynthesis, transport and catabolism
Ob0202026	F3'H-2	LOC111401587	18.1328	746	41.8417	1726	36.781	1489	16.0607	667	1.6969	72	8.32847	345	34.2314	1345	30.3026	1258	4.26784	164	49.8303	1864	1.29304	46	2.22057	80	31.3602	1238	77.9389	3012	34.3214	1387	70.1482	2638	15.4903	583	76.1239	2959	0.0278214	-1.90586	down	0.841636	-0.30525	normal	0.933863	0.0618036	normal	--	--
Ob0230359	HCT-15	LOC111375382	2.37553	97	6.96445	283	4.7566	190	20.9804	857	41.5104	1711	32.1993	1312	2.15329	84	1.82995	75	2.59153	98	24.3678	897	29.7686	1039	23.9043	840	1.84693	72	1.02617	40	0.683096	28	5.23236	194	5.1205	190	5.50662	211	4.46318e-11	2.74256	up	2.28488e-74	3.68065	up	1.44265e-07	2.0232	up	--	--
Ob0220951	C12RT1-2	LOC111380998	0.673734	30	1.30551	58	2.29709	100	0.638196	29	0.530251	24	0.523664	24	2.21473	93	0.633004	29	0.380728	16	0	0	0.30808	12	0.20396	8	0.636057	27	0.569461	24	0.639807	28	0.803828	33	0.473326	20	1.33039	56	0.0265582	-1.32617	down	--	--	--	0.429931	0.4054	normal	--	--
Ob0241357	CoAOMT-4	LOC111393476	52.0527	1165	7.63345	172	12.5955	278	8.7019	197	9.02527	206	2.97021	67	0	0	0	0	0	0	0	0	0	0	0	0	0	0	0	0	0	0	0	0	0	0	0.160809	4	0.00667312	-1.79013	down	--	--	--	--	--	--	[R]	General function prediction only
Ob0224578	Ob0224578	--	1.20331	49	2.86192	117	2.09133	84	0.907745	38	0.38432	16	1.02477	42	0.643248	25	0.723791	30	0.342663	13	0	0	0.057218	3	0.323125	12	1.92173	75	0.454399	18	0.164556	7	1.12896	42	1.15059	43	2.0664	80	0.0139236	-1.40529	down	--	--	--	0.431007	0.633164	normal	--	--
Syringa_oblata_newGene_8937	HCT-29	LOC109123364	0	0	0.064994	4	0	0	1.28842	74	5.81672	335	4.90163	279	0	0	0	0	0	0	0.136085	7	0.061657	4	0	0	0	0	0	0	0	0	0.022346	2	0	0	0	0	9.5243e-14	7.41431	up	--	--	--	--	--	--	--	--
Ob0235737	PGT1	LOC111405623	0.300014	14	0.06641	3	0.227066	11	0.393432	18	0.448411	21	0.591496	27	20.9024	893	14.5293	656	18.4242	767	6.67054	272	5.6664	219	5.51402	215	20.9572	900	36.4378	1532	21.2909	936	10.7392	440	10.3425	424	11.8092	500	--	--	--	9.42318e-15	-1.47614	down	4.85215e-08	-1.35859	down	[G]	Carbohydrate transport and metabolism
Ob0218285	HCT-16	LOC111403793	11.643	498	37.2334	1597	12.4904	526	41.9884	1811	26.8203	1168	30.0445	1293	1.24747	51	4.80327	208	3.20743	128	7.5687	295	9.13616	337	11.6046	431	4.34592	179	1.71456	69	4.14747	175	2.63527	103	3.9139	154	3.80065	154	0.125352	0.681199	normal	5.40361e-05	1.73077	up	0.833262	-0.0857657	normal	--	--
Ob0211195	HCT-30	LOC111369169	0.415361	28	0	0	0	0	1.42124	96	0.665119	45	1.13543	76	0.191312	13	0.284526	20	0	0	0.065623	4	0.32838	19	0.103431	6	0	0	0	0	0	0	0.303521	19	0.162022	10	0.079733	5	0.0291403	2.96767	up	--	--	--	--	--	--	--	--
Ob0242514	HCT-17	LOC111398447	3.27943	113	9.1922	317	3.83348	130	2.56015	89	1.91712	68	3.16574	110	2.60412	86	0.688752	24	0.45822	15	0.814174	26	0.899601	27	1.36171	41	2.09936	70	2.05009	67	3.13422	106	1.44023	46	2.40143	76	1.944	64	0.0244699	-1.08729	down	0.823705	-0.159178	normal	0.233027	-0.423182	normal	--	--
Ob0215784	HCT-31	LOC111396711	0	0	0	0	0	0	0.023679	1	0	0	0	0	0.2895	12	0.255903	11	0.028477	2	0.981155	37	0.869411	31	1.19268	43	0.482423	20	0.381619	15	0.088895	4	0.212312	9	0.150479	6	0	0	--	--	--	0.000382493	2.41056	up	--	--	--	--	--
Syringa_oblata_newGene_20225	C3'H-3	LOC112091077	0	0	0	0	0	0	1.75306	33	2.36172	41	1.72981	31	0	0	0	0	0	0	0	0	0	0	0	0	0	0	0	0	0	0	0	0	0	0	0	0	9.21074e-08	7.54955	up	--	--	--	--	--	--	--	--
Ob0217157	F3H-3	--	239.907	8380	302.786	10610	395.584	13604	234.174	8252	59.5365	2119	145.433	5115	230.508	7690	284.053	10013	290.552	9434	189.147	6010	186.502	5617	208.485	6326	159.309	5342	186.82	6133	162.009	5559	438.453	14006	534.458	17080	440.752	14554	0.00946483	-1.10727	down	0.00832114	-0.344951	normal	1.43503e-20	1.37475	up	[Q]	Secondary metabolites biosynthesis, transport and catabolism
Ob0217555	FLS-2	--	226.548	9660	366.654	15683	333.034	13981	186.281	8013	87.8876	3818	145.902	6264	188.287	7668	276.031	11877	288.645	11440	195.165	7570	178.783	6572	199.06	7373	256.589	10502	267.74	10729	169.718	7108	284.838	11107	293.829	11463	258.711	10428	0.000243926	-1.14801	down	0.105834	-0.277224	normal	0.436398	0.162905	normal	[Q]	Secondary metabolites biosynthesis, transport and catabolism
Ob0205790	HCT-20	LOC111368470	12.471	455	11.5473	423	16.5885	596	2.57518	95	2.70233	101	2.25695	83	4.22424	148	4.81165	177	3.61182	123	1.55452	52	0.839017	27	0.637534	21	5.63125	198	7.89203	271	6.08787	218	1.73728	58	1.03349	35	1.34208	47	1.04084e-19	-2.42877	down	3.90705e-07	-1.93104	down	4.19131e-16	-2.34797	down	--	--
Ob0235919	HCT-7	LOC111390675	19.1783	835	8.28956	362	24.0839	1032	5.86925	258	6.86182	305	8.51912	374	0.441526	19	0.298015	14	0.738604	30	0.03134	2	0.213348	9	0.422258	16	0.473048	20	0.63202	26	0.140442	6	0.050344	3	0	0	0.266261	11	0.00132691	-1.27338	down	--	--	--	--	--	--	--	--
Ob0216045	HCT	LOC111386122	0	0	0	0	0	0	0	0	0	0	0	0	6.25742	241	8.84398	359	10.5943	396	1.87378	69	1.15155	40	2.24806	79	1.74454	68	0.577401	22	1.04587	42	0	0	0	0	0	0	--	--	--	3.86079e-11	-2.16094	down	--	--	--	--	--
Ob0215469	CHS-2	LOC111374393	0	0	0	0	0	0	0.341743	9	0	0	0.160447	4	0	0	0	0	0	0	1.45066	33	2.97311	63	2.66331	57	0	0	0	0	0	0	0.823317	19	0.547347	13	0.527404	13	--	--	--	2.37465e-10	8.38125	up	--	--	--	[Q]	Secondary metabolites biosynthesis, transport and catabolism
Ob0218275	HCT-32	LOC111404589	3.01691	129	0.506909	22	0.248697	11	17.6087	756	7.46312	324	12.0836	518	0.110759	5	0.084321	4	0.15991	7	0.077546	4	0.087977	4	0	0	0	0	0.088129	4	0	0	0.025703	2	0.114587	5	0.083547	4	4.54838e-06	3.30493	up	--	--	--	--	--	--	--	--
Syringa_oblata_newGene_5119	4CL-11	LOC112326100	5.11752	506	2.3514	202	4.52976	461	2.15249	221	2.34678	240	1.99163	207	3.84225	252	3.30121	231	2.60056	233	1.19084	121	1.16993	112	0.490793	51	3.53491	249	3.17953	207	4.17898	276	0.814978	72	0.543267	59	0.83671	93	0.025603	-0.829605	normal	0.000789912	-1.099	down	3.86674e-12	-1.75912	down	--	--
Ob0222516	4CL-12	LOC111367176	1.41286	21	1.14827	17	0.857024	13	1.34746	20	2.2844	34	2.59684	39	1.34134	19	1.35198	20	2.61005	36	3.47868	47	2.58035	33	4.27494	55	1.53347	22	1.44009	20	1.1508	17	2.18069	30	1.19948	16	1.92849	27	--	--	--	0.0294414	1.0873	up	--	--	--	[IQ]	Lipid transport and metabolism;; Secondary metabolites biosynthesis, transport and catabolism
Ob0235080	4CL-13	--	0	0	0	0	0	0	2.60373	45	1.11823	20	1.43727	25	0	0	0	0	0	0	3.86731	60	2.01763	30	2.36512	35	0	0	0	0	0	0	2.93627	46	3.74429	59	5.38722	87	--	--	--	1.56848e-09	8.05182	up	7.13238e-11	8.38973	up	--	--
Ob0227274	4CL-1	--	29.9354	1548	39.7259	2060	65.2388	3320	65.7236	3427	52.2419	2751	44.3448	2308	13.2251	653	2.7318	143	3.44176	166	4.87623	230	7.14909	319	4.72816	213	1.72081	86	3.1325	153	1.70705	87	21.9402	1037	10.9135	517	16.6232	813	0.423646	0.255758	normal	0.859834	-0.0927946	normal	6.09865e-17	2.80067	up	[IQ]	Lipid transport and metabolism;; Secondary metabolites biosynthesis, transport and catabolism
Ob0224589	4CL-10	--	7.27419	390	4.91244	265	4.78204	253	2.39382	130	1.40515	77	0.904415	49	3.67685	189	0.261503	15	0	0	0.162894	8	0	0	0	0	0.430993	23	0.144441	8	0.437885	24	0.180263	9	0.58911	29	0.039221	2	4.0746e-06	-1.85115	down	--	--	--	--	--	--	[IQ]	Lipid transport and metabolism;; Secondary metabolites biosynthesis, transport and catabolism
Ob0222517	4CL-14	LOC111367176	0.33488	6	0.632923	12	0.436776	8	0.946509	17	2.16763	40	1.50897	28	0.8833	16	0.933186	17	0.803985	14	2.22276	36	2.57306	40	4.56108	71	0.574451	10	0.758131	13	0.711224	13	0.952312	16	1.23769	21	1.04371	18	--	--	--	0.000249245	1.90862	up	--	--	--	[Q]	Secondary metabolites biosynthesis, transport and catabolism
Ob0209781	4CL-6	LOC105172728	0.672554	37	0.833929	46	0.401606	22	0.976342	55	1.75287	99	1.05043	59	482.952	25329	472.617	26191	418.573	21366	396.794	19823	435.575	20622	443.332	21148	660.538	34818	511.058	26375	540.116	29135	296.076	14870	321.148	16136	369.549	19185	0.0459816	1.00418	up	0.924321	0.0110041	normal	1.38144e-07	-0.901698	normal	[IQ]	Lipid transport and metabolism;; Secondary metabolites biosynthesis, transport and catabolism
Ob0218391	4CL-9	LOC111387309	0.628534	33	1.056	55	1.56843	79	0.038864	2	0	0	0.06957	4	0.325408	16	0	0	0.126539	7	0.171243	8	0.04396	2	0	0	0	0	0.139619	7	0.133978	7	0	0	0	0	0.082946	4	2.15779e-07	-4.82673	down	--	--	--	--	--	--	[IQ]	Lipid transport and metabolism;; Secondary metabolites biosynthesis, transport and catabolism
Ob0240247	UCT75C1-2	LOC111390854	0.086303	4	0.462374	21	0.348082	16	0.170225	8	0.366486	17	0.11008	5	9.54376	412	0.036171	2	0	0	6.83629	281	5.89439	230	2.16331	85	0.4782	21	1.1904	51	0.821906	37	4.23726	175	1.53933	64	8.20894	351	--	--	--	0.751948	0.736194	normal	6.01709e-05	2.37237	up	[G]	Carbohydrate transport and metabolism
Ob0237706	UGT75C1-3	LOC111389292	1.65375	75	1.55228	71	2.39585	107	1.77015	81	2.04176	94	2.27082	103	2.73353	118	0.022013	1	0.233093	10	1.56316	65	0.657386	26	0.696259	28	0.114789	5	0.664535	29	0.300631	14	2.89796	120	1.98059	82	5.04039	215	0.760634	0.1112	normal	0.942824	0.0818361	normal	5.24108e-07	3.0601	up	[G]	Carbohydrate transport and metabolism
Ob0252154	3AT-1	LOC111387376	118.28	5100	125.841	5443	189.941	8063	152.358	6627	40.784	1792	106.775	4636	17.18	708	12.8789	561	13.7402	551	12.5478	493	11.4713	427	12.4882	468	10.0986	418	10.336	419	10.5805	449	42.8285	1689	22.5209	889	23.897	974	0.198009	-0.543448	normal	0.383541	-0.146381	normal	6.57623e-08	1.41456	up	--	--
Ob0209692	UGT79B1	LOC111394727	30.4986	1327	54.2202	2366	64.4944	2762	60.2286	2643	15.7777	700	40.498	1774	3.21811	134	6.8045	299	8.55323	346	18.606	737	17.0566	640	23.8967	903	0.555393	24	0.641154	27	1.33185	57	46.1616	1837	27.5834	1098	21.8028	897	0.415487	-0.370013	normal	3.76827e-08	1.80069	up	4.01599e-42	5.11491	up	[G]	Carbohydrate transport and metabolism
Ob0220356	3AT	LOC111381420	24.4196	1056	23.2577	1009	21.3196	907	20.0383	874	66.3878	2923	41.8939	1823	101.298	4181	86.0592	3753	71.2327	2861	207.076	8140	200.425	7467	213.864	8028	93.1926	3866	78.4405	3186	83.3476	3538	116.405	4600	87.3927	3455	98.872	4039	0.0204049	0.903306	normal	1.87867e-20	1.38084	up	0.376507	0.138478	normal	--	--
Ob0228112	UGT79B1-2	LOC111368892	3.65296	161	7.70186	339	9.75012	422	8.3699	371	17.9268	802	10.7959	477	3.52431	148	2.83813	126	2.87353	118	4.23378	169	2.49196	95	2.15032	82	5.92508	250	3.96326	164	2.65374	115	11.1775	449	17.2126	691	13.3854	556	0.0628015	0.807242	normal	0.883087	0.04703	normal	1.71847e-06	1.62226	up	--	--
Ob0252156	3AT-2	LOC111381420	0.721689	32	0.405437	18	1.12565	49	1.42794	63	1.8982	85	1.46757	65	4.18556	175	0.102533	5	0.363013	15	1.5127	61	1.79954	68	1.19413	46	0.231015	10	0.237254	10	0.206326	9	1.35734	55	0.736434	30	0.926145	39	0.0389955	1.07627	up	0.940093	0.0734451	normal	0.000114424	2.04189	up	--	--
Ob0205386	FGGT1	LOC105168578	11.1288	478	15.7885	680	10.6917	452	5.15742	224	14.9651	655	14.1448	612	13.49	553	8.29131	360	3.65041	146	0.673725	27	0.341934	13	0.996637	38	13.0265	537	7.19833	291	16.4217	693	0.05095	2	0	0	0.066869	3	0.764161	-0.12418	normal	1.22149e-11	-3.51005	down	4.85038e-29	-8.29264	down	--	--
BP-d
#ID	gene_name	nr_symbol	B1-1_FPKM	B1-1_count	B1-2_FPKM	B1-2_count	B1-3_FPKM	B1-3_count	P1-1_FPKM	P1-1_count	P1-2_FPKM	P1-2_count	P1-3_FPKM	P1-3_count	B4-1_FPKM	B4-1_count	B4-2_FPKM	B4-2_count	B4-3_FPKM	B4-3_count	P4-1_FPKM	P4-1_count	P4-2_FPKM	P4-2_count	P4-3_FPKM	P4-3_count	B5-1_FPKM	B5-1_count	B5-2_FPKM	B5-2_count	B5-3_FPKM	B5-3_count	P5-1_FPKM	P5-1_count	P5-2_FPKM	P5-2_count	P5-3_FPKM	P5-3_count	B1_vs_P1_DESeq2_Pvalue	B1_vs_P1_DESeq2_log2FC	B1_vs_P1_DESeq2_(Pvalue_0.05_FC_2)_regulated	B4_vs_P4_DESeq2_Pvalue	B4_vs_P4_DESeq2_log2FC	B4_vs_P4_DESeq2_(Pvalue_0.05_FC_2)_regulated	B5_vs_P5_DESeq2_Pvalue	B5_vs_P5_DESeq2_log2FC	B5_vs_P5_DESeq2_(Pvalue_0.05_FC_2)_regulated	COG_class	COG_class_annotation
Ob0222516	4CL-12	LOC111367176	1.41286	21	1.14827	17	0.857024	13		20	2.2844	34	2.59684	39	1.34134	19	1.35198	20	2.61005	36	3.47868	47	2.58035	33	4.27494	55	1.53347	22	1.44009	20	1.1508	17	2.18069	30		16	1.92849	27	--	--	up	0.0294414	1.0873	up	--	--	up	[IQ]	Lipid transport and metabolism;; Secondary metabolites biosynthesis, transport and catabolism
Ob0235080	4CL-13	--	0	0	0	0	0	0	2.60373	45	1.11823	20	1.43727	25	0	0	0	0	0	0	3.86731	60	2.01763	30	2.36512	35	0	0	0	0	0	0	2.93627	46	3.74429	59	5.38722	87	--	--	up	1.56848e-09	8.05182	up	7.13238e-11	8.38973	up	--	--
Ob0227831	PGT1-1	LOC111405623	16.1599	736	26.4361	1207	22.4521	1006	11.4064	524	5.20074	242	7.97236	366	33.788	1468	15.793	726	17.1011	724	7.66283	318	7.30416	287	5.2014	206	29.4487	1286	30.4871	1304	22.3945	1001	11.4807	478	12.7235	530	19.5495	841	2.63726e-05	-1.40989	down	1.81957e-07	-1.61153	down	6.5029e-05	-1.01805	down	[G]	Carbohydrate transport and metabolism
Ob0200822	HCT-9	LOC111368470	524.453	22412	588.037	25208	633.547	35070	228.274	9841	305.487	13299	312.389	13441	350.082	14288	381.583	16456	448.058	17797	131.566	5115	120.787	4450	144.839	5377	183.446	7525	187.926	4467	214.537	9006	111.228	7345	111.017	4341	93.0344	3759	2.2324e-06	-1.20238	down	8.44979e-27	-1.45282	down	0.12296	-0.485877	normal	--	--
Ob0218221	HCT-10	LOC111404589	58.3348	2482	116.286	4963	57.4146	2405	41.9671	1802	18.3023	794	26.8179	1149	5.16004	210	3.83607	165	6.04127	239	0.386573	15	1.79659	66	0.607771	23	3.73245	153	2.54187	102	5.03691	211	0.384858	15	0.714412	28	0.384746	16	0.000167122	-1.41996	down	1.50501e-05	-2.29502	down	1.6873e-12	-3.01522	down	--	--
Ob0230359	HCT-15	LOC111375382	2.37553	97	6.96445	283	4.7566	190	20.9804	857	41.5104	1711	32.1993	1312	2.15329	84	1.82995	75	2.59153	98	24.3678	897	29.7686	1039	23.9043	840	1.84693	72	1.02617	40	0.683096	28	5.23236	194	5.1205	190	5.50662	211	4.46318e-11	2.74256	up	2.28488e-74	3.68065	up	1.44265e-07	2.0232	up	--	--
Ob0205790	HCT-20	LOC111368470	12.471	455	11.5473	423	16.5885	596	2.57518	95	2.70233	101	2.25695	83	4.22424	148	4.81165	177	3.61182	123	1.55452	52	0.839017	27	0.637534	21	5.63125	198	7.89203	271	6.08787	218	1.73728	58	1.03349	35	1.34208	47	1.04084e-19	-2.42877	down	3.90705e-07	-1.93104	down	4.19131e-16	-2.34797	down	--	--
Ob0218286	HCT-22	LOC111403793	5.1359	220	12.6945	546	4.32418	183	36.8174	1591	22.2401	971	38.2515	1650	0.494358	21	1.00033	44	1.36981	55	6.42984	251	5.6192	208	8.84989	330	1.15994	48	0.524579	22	1.30222	55	0.889944	35	2.05273	81	1.63345	67	5.50231e-07	2.13266	up	4.46949e-15	2.96777	up	0.3164	0.512031	normal	--	--
Ob0253509	HCT-23	LOC111368470	0	0	0	0	0	0	0.397653	7	2.61452	44	0.793183	14	0	0	0	0	0	0	4.69668	70	3.79418	54	4.45204	64	0	0	0	0	0	0	12.3264	185	23.2247	348	19.4305	301	--	--	--	8.21544e-12	8.65614	up	1.38398e-17	10.5165	up	--	--
Syringa_oblata_newGene_11051	HCT-28	LOC111403037	2.9581	135	1.70386	78	2.55845	119	0.568343	25	0.776917	33	0.212143	12	2.61297	120	2.90987	144	3.37197	139	0.918673	37	0.549202	25	0.328632	15	2.51507	122	1.68177	86	3.51129	166	1.02794	46	1.25502	50	1.02007	51	6.67712e-06	-2.27168	down	8.58163e-09	-2.15414	down	3.20857e-05	-1.38807	down	--	--
Ob0226781	CHS-1	LOC111410102	7.55805	277	7.12852	263	4.80365	174	2.22384	83	1.51668	57	1.63175	61	35.6871	1249	44.3663	1641	37.5043	1278	14.0028	467	14.8968	471	18.4033	586	28.6306	1007	16.4573	567	18.3577	661	11.3539	381	7.32077	246	3.11098	108	1.59511e-08	-1.84712	down	9.87995e-12	-1.19355	down	0.000127352	-1.65619	down	[Q]	Secondary metabolites biosynthesis, transport and catabolism
Ob0219791	ANS	LOC111399342	2.17148	75	2.02633	70	2.49666	85	2.66134	93	7.91153	277	7.50377	260	7.4125	244	4.68724	163	4.91997	158	2.33203	73	2.07514	62	2.85968	86	1.66554	55	1.34477	44	0.80084	28	0.287283	10	0.363725	12	0.425509	14	0.00206958	1.43718	up	0.000323193	-1.1073	down	0.000415023	-1.88032	down	[Q]	Secondary metabolites biosynthesis, transport and catabolism
			Log2 B1_FPKM	Log2 P1_FPKM	Log2 B4_FPKM	Log2 P4_FPKM	Log2 B5_FPKM	Log2 P5_FPKM
		Sv4CL-12	1.13938	1.62708	1.76779	3.44465	1.37479	1.36973
		Sv4CL-13	0	1.71974	0	2.75002	0	4.02259
		SvPGT1-1	21.6827	8.19317	22.2274	6.7228	27.4434	14.5846
		SvHCT-9	582.012	282.05	393.241	132.397	195.303	105.093
		SvHCT-10	77.3453	29.0291	5.01246	0.93031	3.77041	0.494672
		SvHCT-15	4.69886	31.5633	2.19159	26.0136	1.1854	5.28649
		SvHCT-20	13.5356	2.51149	4.2159	1.01036	6.53705	1.37095
		SvHCT-22	7.38487	32.4363	0.954832	6.96631	0.995577	1.52537
		SvHCT-23	0	1.26845	0	4.3143	0	18.3272
		SvHCT-28	2.40681	0.519134	2.96493	0.598836	2.56938	1.10101
		SvCHS-1	6.49674	1.79075	39.1859	15.7676	21.1485	7.26188
		SvANS	2.23149	6.02555	5.67324	2.42228	1.27038	0.358839
			0	0	0	0	0	0
[truncated: 11 more columns]

## Sheet: Flavonoid related DEGs in WP
f	gene_name	nr_symbol	SvW1-1_FPKM	SvW1-1_count	SvW1-2_FPKM	SvW1-2_count	SvW1-3_FPKM	SvW1-3_count	SvSvP1-1_FPKM	SvSvP1-1_count	SvSvP1-2_FPKM	SvSvP1-2_count	SvSvP1-3_FPKM	SvSvP1-3_count	SvW4-1_FPKM	SvW4-1_count	SvW4-2_FPKM	SvW4-2_count	SvW4-3_FPKM	SvW4-3_count	SvP4-1_FPKM	SvP4-1_count	SvP4-2_FPKM	SvP4-2_count	SvP4-3_FPKM	SvP4-3_count	SvB1-1_FPKM	SvB1-1_count	SvB1-2_FPKM	SvB1-2_count	SvB1-3_FPKM	SvB1-3_count	SvW5-1_FPKM	SvW5-1_count	SvW5-2_FPKM	SvW5-2_count	SvW5-3_FPKM	SvW5-3_count	SvB4-1_FPKM	SvB4-1_count	SvB4-2_FPKM	SvB4-2_count	SvB4-3_FPKM	SvB4-3_count	SvSvP5-1_FPKM	SvSvP5-1_count	SvSvP5-2_FPKM	SvSvP5-2_count	SvSvP5-3_FPKM
Ob0213876	CoAOMT	LOC111366375	477.611	8738	12.5744	238	90.1629	1600	19.4601	355	36.8942	680	24.2002	441	316.888	5368	311.759	5065	433.811	6644	232.294	3822	301.862	4706	230.59	3623	31.3209	567	13.8853	252	33.446	596	121.671	2293	102.278	1793	86.322	1471	233.53	4033	355.61	6490	381.307	6410	174.154	2881	124.61	2062	103.147
Ob0217176	F3H-2	--	41.7435	1476	60.2426	2197	54.3676	1863	145.02	5110	35.0897	1249	89.3066	3141	98.686	3229	65.4967	2056	58.1349	1720	140.316	4459	132.816	4000	139.265	4226	76.0257	2656	79.1585	2774	121.834	4190	93.2075	3393	44.2499	1499	76.7918	2528	81.9757	2735	89.5486	3157	88.7808	2883	269.512	8610	344.006	10994	281.104
Ob0253509	HCT-23	LOC111368470	3.19148	53	0.272328	5	0.916759	15	0.397653	7	2.61452	44	0.793183	14	27.038	415	16.466	243	13.6084	189	4.69668	70	3.79418	54	4.45204	64	0	0	0	0	0	0	13.6095	233	24.2375	385	25.2299	390	0	0	0	0	0	0	12.3264	185	23.2247	348	19.4305
Ob0216033	HCT-24	LOC111386122	0.269905	11	0	0	0	0	0	0	0	0	0	0	1.4446	55	2.43952	89	3.07835	105	12.276	449	13.7927	478	19.3304	675	0	0	0.048647	2	0	0	0.044441	2	1.60508	63	0.313579	12	0.317894	13	0.098692	5	0.444844	17	0.643612	24	0.272142	10	0.155922
Ob0226729	HCT-1	LOC111396711	0.422135	18	0.020101	1	0.100047	4	0.350301	15	0.339914	14	0.421196	18	2.46709	94	1.18459	43	1.52704	53	1.66807	62	0.232827	9	0.170788	6	0.320997	13	0.526172	22	0.24566	10	1.15604	49	1.40745	56	0.905792	35	2.67266	104	0.582812	24	0.133304	6	3.73436	138	1.92399	72	2.66089
Ob0218221	HCT-10	LOC111404589	70.4881	3034	103.147	4581	66.4795	2775	41.9671	1802	18.3023	794	26.8179	1149	7.62556	304	3.39113	130	1.68661	61	0.386573	15	1.79659	66	0.607771	23	58.3348	2482	116.286	4963	57.4146	2405	0.886482	40	1.033	43	0.350261	15	5.16004	210	3.83607	165	6.04127	239	0.384858	15	0.714412	28	0.384746
Ob0253925	C3'H-4	LOC111401521	38.5195	724	72.3203	1402	29.2033	532	57.8766	1084	56.3951	1067	49.588	927	21.0516	366	37.1204	619	29.13	458	71.2881	1204	77.7357	1244	63.0103	1016	58.0019	1077	46.7192	870	100.487	1837	61.6462	1193	42.396	763	47.8872	838	85.2336	1511	74.8075	1402	90.5689	1563	71.5327	1215	53.2054	904	64.3684
Ob0227831	PGT1-1	LOC111405623	28.474	1311	23.0626	1096	26.022	1162	11.4064	524	5.20074	242	7.97236	366	20.7144	883	22.9455	938	23.9615	924	7.66283	318	7.30416	287	5.2014	206	16.1599	736	26.4361	1207	22.4521	1006	24.7092	1172	33.7932	1491	25.555	1096	33.788	1468	15.793	726	17.1011	724	11.4807	478	12.7235	530	19.5495
Ob0243237	DFR-4	LOC111387972	0.604669	20	0.192957	7	0.249844	8	13.656	442	2.46214	81	9.69154	313	0	0	0.066862	2	0	0	0	0	0	0	0	0	0.439409	15	0	0	0.359326	12	0.253718	9	0	0	0	0	0	0	0	0	0	0	0	0	0	0	0
Ob0226678	Ob0226678	--	310.553	7356	531.474	12989	345.967	7946	536.644	12675	348.378	8310	438.74	10343	192.96	4232	137.946	2902	220.142	4365	513.592	10939	538.243	10865	661.833	13461	677.438	15861	638.28	14992	784.798	18091	164.451	4013	38.4709	873	94.6395	2088	287.463	6428	340.093	8036	457.404	9954	387.01	8287	172.425	3694	174.62
Ob0215530	HCT-34	LOC111390866	90.1426	3724	94.3874	4023	126.048	5048	34.5294	1423	43.0438	1791	39.4368	1622	14.2685	546	18.7417	688	19.5434	676	11.7293	436	14.146	498	10.528	374	31.5964	1291	36.0807	1478	23.4967	945	13.7806	587	17.3591	687	21.6082	832	11.5931	453	9.93229	410	6.43538	245	6.93333	259	7.96839	298	10.272
Ob0235922	HCT-3	LOC111390675	1.80523	61	3.22636	112	4.99529	162	3.42607	115	6.18613	209	6.04224	201	0.305808	10	0.269627	9	0.280551	8	1.53826	47	0.798918	23	0.844222	25	12.2484	405	8.1589	271	15.6809	510	0.172407	6	0.06251	3	0.186393	6	0	0	0	0	0	0	3.30067	100	1.89776	58	2.94407
Ob0245958	C3'H	LOC111391169	42.1872	1321	142.109	4589	101.942	3093	174.432	5443	134.479	4238	163.698	5099	29.2369	848	24.8147	690	17.5747	461	43.3491	1220	34.4775	920	41.497	1115	235.986	7300	170.02	5276	490.78	14946	43.702	1409	10.8025	324	20.846	608	87.1157	2574	99.6984	3112	117.437	3377	125.048	3538	64.8006	1834	70.809
Ob0231998	HCT-11	LOC111379250	25.6905	1136	58.7445	2679	57.7704	2476	66.1045	2914	48.6965	2168	61.728	2716	12.2215	501	9.17736	361	7.93577	294	25.661	1020	28.1693	1061	26.2248	996	114.512	5003	123.043	5393	104.519	4496	4.28944	196	5.35292	227	3.80348	157	15.582	651	16.1826	714	20.5486	835	11.9422	478	7.51764	301	7.5961
Ob0218286	HCT-22	LOC111403793	4.54784	198	10.2154	457	8.13855	342	36.8174	1591	22.2401	971	38.2515	1650	2.94341	119	1.08883	42	1.30334	48	6.42984	251	5.6192	208	8.84989	330	5.1359	220	12.6945	546	4.32418	183	2.26439	102	0.422395	18	0.336856	14	0.494358	21	1.00033	44	1.36981	55	0.889944	35	2.05273	81	1.63345
Ob0238653	FLS-1	LOC111409090	1.42414	49	1.93828	68	1.23555	41	1.46017	50	0.739964	26	2.1217	72	1.62926	52	1.83333	56	1.53392	44	6.09652	186	5.10744	148	5.65918	165	0.982657	33	3.67484	124	2.28217	76	1.69748	60	0.552313	18	0.479428	16	0.293387	10	0.93097	32	0.706081	22	7.44425	229	4.65792	143	3.26516
Ob0213357	HCT-12	LOC111375382	670.744	28029	261.62	11280	373.378	15128	130.868	5454	143.9	6056	121.75	5064	719.748	27848	1131.35	41984	1166.5	40806	577.357	21695	641.811	22856	640.916	22997	96.5135	3987	71.9811	2983	141.556	5757	992.512	42721	801.349	32081	819.77	31905	255.276	10070	213.376	8895	283.436	10882	378.401	14294	286.958	10845	280.712
Ob0202790	F3H	LOC111401282	19.1914	692	36.8814	1371	45.7991	1600	112.547	4042	65.0868	2361	77.8585	2791	3.155	106	0.760714	25	0.489301	15	0.518116	17	0.284592	9	0.242999	8	46.2185	1646	141.755	5062	121.526	4259	1.4137	53	0.998004	35	0.30254	11	2.92969	100	5.75085	207	7.47338	248	0.89084	29	0.688651	23	1.39558
Ob0212096	HCT-27	LOC111403793	0.114425	5	0	0	0.408763	18	41.2146	1777	36.4025	1585	38.0844	1639	0	0	0	0	0	0	0.095867	4	0.108574	4	0	0	0.344466	15	0.261112	12	0	0	0	0	0	0	0	0	0	0	0.158616	7	0	0	1.21784	48	0.640294	26	1.64155
Ob0215749	Ob0215749	LOC111396707	0	0	0.058111	3	0.004963	1	19.6188	814	83.5824	3501	86.8163	3594	0.051932	2	0	0	0	0	63.2746	2367	104.467	3703	66.298	2368	57.6458	2371	59.7256	2464	67.741	2743	0	0	0.050189	2	0.051627	2	12.2927	483	21.1983	880	28.827	1102	0.653536	25	0.588042	23	1.68796
[truncated: 67 more rows]
[truncated: 29 more columns]

## Sheet: Common Flavonoid-related DEGs
#ID	gene_name	nr_symbol	SvB1-1_FPKM	SvB1-2_FPKM	SvB1-3_FPKM	SvB4-1_FPKM	SvB4-2_FPKM	SvB4-3_FPKM	SvB5-1_FPKM	SvB5-2_FPKM	SvB5-3_FPKM	SvW1-1_FPKM	SvW1-2_FPKM	SvW1-3_FPKM	SvW4-1_FPKM	SvW4-2_FPKM	SvW4-3_FPKM	SvW5-1_FPKM	SvW5-2_FPKM	SvW5-3_FPKM	SvP1-1_FPKM	SvP1-2_FPKM	SvP1-3_FPKM	SvP4-1_FPKM	SvP4-2_FPKM	SvP4-3_FPKM	SvP5-1_FPKM	SvP5-2_FPKM	SvP5-3_FPKM	SvB1_vs_SvB4_DESeq2_Pvalue	SvB1_vs_SvB4_DESeq2_log2FC	SvB1_vs_SvB4_DESeq2_(Pvalue_0.05_FC_2)_regulated	SvB1_vs_SvB5_DESeq2_Pvalue	SvB1_vs_SvB5_DESeq2_log2FC	SvB1_vs_SvB5_DESeq2_(Pvalue_0.05_FC_2)_regulated	SvB1_vs_SvP1_DESeq2_Pvalue	SvB1_vs_SvP1_DESeq2_log2FC	SvB1_vs_SvP1_DESeq2_(Pvalue_0.05_FC_2)_regulated	SvB1_vs_SvW1_DESeq2_Pvalue	SvB1_vs_SvW1_DESeq2_log2FC	SvB1_vs_SvW1_DESeq2_(Pvalue_0.05_FC_2)_regulated	SvB4_vs_SvB5_DESeq2_Pvalue	SvB4_vs_SvB5_DESeq2_log2FC	SvB4_vs_SvB5_DESeq2_(Pvalue_0.05_FC_2)_regulated	SvB4_vs_SvP4_DESeq2_Pvalue	SvB4_vs_SvP4_DESeq2_log2FC	SvB4_vs_SvP4_DESeq2_(Pvalue_0.05_FC_2)_regulated	SvB4_vs_SvW4_DESeq2_Pvalue	SvB4_vs_SvW4_DESeq2_log2FC
[truncated: 10 more rows]
[truncated: 47 more columns]

[truncated: 10 more sheets: Flavonoid DEGs, Antioxidant DEGs, Candidate DEGs in Antioxidant, Antioxidant DEGs in B-d, Antioxidant DEGs in P-d, Antioxidant DEGs in W-d, Antioxidant DEGs in BW-d, Antioxidant DEGs in BP-d, Antioxidant DEGs in WP-d, Sheet1]
