# Supplementary material for: Integrative analysis of the metabolome and transcriptome reveals the mechanism of flower color and antioxidant capacity in three Syringa cultivars
Source: Front Plant Sci. 2026 Jul 3;17:1840931. doi: 10.3389/fpls.2026.1840931 (PMC13375870; doi:10.3389/fpls.2026.1840931)
Supplement: Supplementary Table 11 — Candidate DEGs correlation analysis. [file Table11.xlsx]

## Sheet: Flavonoids content 
ID			Total flavonoid content	Tptal anthocyanin content
Ob0210383	SvPAL	Pearson correlation	-0.569	-0.047
Ob0217993	SvPAL-1	Pearson correlation	.683*	0.411
Ob0200942	SvPAL-2	Pearson correlation	0.11	-0.467
Ob0212391	SvPAL-3	Pearson correlation	0.234	0.197
Ob0251469	Sv4CL	Pearson correlation	0.663	.751*
Ob0227274	Sv4CL-1	Pearson correlation	-0.643	-0.216
Ob0206895	Sv4CL-2	Pearson correlation	0.417	0.184
Ob0206209	Sv4CL-3	Pearson correlation	-.747*	-0.217
Ob0239780	Sv4CL-4	Pearson correlation	.802**	.780*
Ob0203850	Sv4CL-5	Pearson correlation	-.713*	-0.203
Ob0209781	Sv4CL-6	Pearson correlation	.723*	0.195
Ob0236122	Sv4CL-7	Pearson correlation	-0.516	-0.229
Ob0236294	Sv4CL-8	Pearson correlation	0.339	.783*
Ob0218391	Sv4CL-9	Pearson correlation	-0.276	-0.104
Ob0224589	Sv4CL-10	Pearson correlation	-0.535	-0.377
Syringa_oblata_newGene_5119	Sv4CL-11	Pearson correlation	-0.067	0.086
Ob0222516	Sv4CL-12	Pearson correlation	0.238	.740*
Ob0235080	Sv4CL-13	Pearson correlation	-0.253	0.19
Ob0222517	Sv4CL-14	Pearson correlation	0.087	0.624
Ob0240315	SvCHS	Pearson correlation	-0.638	-0.257
Ob0226781	SvCHS-1	Pearson correlation	.903**	0.325
Ob0215469	SvCHS-2	Pearson correlation	-0.026	0.448
Ob0246877	SvCHI	Pearson correlation	-0.65	-0.219
Ob0247175	SvCHI-1	Pearson correlation	.722*	0.556
Ob0251027	SvCHI-2	Pearson correlation	-0.664	-0.236
Ob0202790	SvF3H	Pearson correlation	-0.55	-0.165
Ob0202807	SvF3H-1	Pearson correlation	-.695*	-0.298
Ob0217176	SvF3H-2	Pearson correlation	-0.236	0.045
Ob0217157	SvF3H-3	Pearson correlation	-0.179	-0.153
Ob0224237	SvF3'H	Pearson correlation	-0.386	0.211
Ob0207140	SvF3'H-1	Pearson correlation	-0.661	-0.296
Ob0202026	SvF3'H-2	Pearson correlation	0.115	-0.311
Ob0252019	SvFLS	Pearson correlation	0.59	0.363
Ob0238653	SvFLS-1	Pearson correlation	-0.279	0.228
Ob0217555	SvFLS-2	Pearson correlation	-0.193	-0.323
Ob0219791	SvANS	Pearson correlation	0.188	0.39
Ob0210706	SvANS-1	Pearson correlation	-0.473	-0.205
Ob0221609	SvANS-2	Pearson correlation	-0.496	-0.029
Ob0231192	SvDFR	Pearson correlation	-0.588	-0.169
Ob0251529	SvDFR-1	Pearson correlation	-0.621	-0.22
Ob0204113	SvDFR-2	Pearson correlation	-.704*	-0.278
Ob0251528	SvDFR-3	Pearson correlation	-.692*	-0.277
Ob0243237	SvDFR-4	Pearson correlation	-0.22	-0.011
Ob0200807	SvBZ1	Pearson correlation	-0.625	-0.202
Ob0200734	SvBZ1-1	Pearson correlation	-0.329	-0.063
Ob0229852	SvUFGT	Pearson correlation	-0.635	-0.291
Ob0205386	SvFGGT1	Pearson correlation	-0.491	-0.225
Ob0205357	SvFGGT1-1	Pearson correlation	-0.484	-0.255
Ob0205352	SvFGGT1-2	Pearson correlation	-0.498	-0.27
Ob0209692	SvUGT79B1	Pearson correlation	-.702*	-0.183
Ob0222282	SvUGT79B1-1	Pearson correlation	-0.446	0.029
Ob0228112	SvUGT79B1-2	Pearson correlation	-0.027	-0.621
Ob0222283	SvUGT79B1-3	Pearson correlation	-0.544	-0.268
Ob0249061	SvUGT75C1	Pearson correlation	0.514	0.404
Ob0240244	SvUGT75C1-1	Pearson correlation	0.653	.784*
Ob0240247	SvUGT75C1-2	Pearson correlation	0.335	0.354
Ob0237706	SvUGT75C1-3	Pearson correlation	-0.431	-0.124
Ob0220356	Sv3AT	Pearson correlation	0.483	0.352
Ob0252154	Sv3AT-1	Pearson correlation	-.670*	-0.26
Ob0252156	Sv3AT-2	Pearson correlation	-0.319	0.311
Ob0245817	SvIF7MAT	Pearson correlation	-0.483	-0.107
Ob0240533	SvC12RT1	Pearson correlation	-.705*	-0.311
Ob0208827	SvC12RT1-1	Pearson correlation	-0.46	-0.331
Ob0220951	SvC12RT1-2	Pearson correlation	-0.138	0.043
Ob0216045	SvHCT	Pearson correlation	.830**	.707*
Ob0226729	SvHCT-1	Pearson correlation	0.325	-0.2
Ob0215530	SvHCT-2	Pearson correlation	-0.6	-0.362
Ob0235922	SvHCT-3	Pearson correlation	-0.645	-0.222
Ob0215749	SvHCT-4	Pearson correlation	-0.103	0.527
Ob0215775	SvHCT-5	Pearson correlation	-0.592	-0.261
Ob0224578	SvHCT-6	Pearson correlation	0.014	-0.623
Ob0235919	SvHCT-7	Pearson correlation	-0.626	-0.235
Ob0218239	SvHCT-8	Pearson correlation	-0.553	-0.146
Ob0200822	SvHCT-9	Pearson correlation	-0.243	0.146
Ob0218221	SvHCT-10	Pearson correlation	-.685*	-0.301
Ob0231998	SvHCT-11	Pearson correlation	-0.546	-0.072
Ob0202790	SvHCT-12	Pearson correlation	-0.55	-0.165
Ob0215748	SvHCT-13	Pearson correlation	-0.409	0.23
Ob0213762	SvHCT-14	Pearson correlation	0.59	-0.171
Ob0230359	SvHCT-15	Pearson correlation	-0.296	0.234
Ob0218285	SvHCT-16	Pearson correlation	-0.623	-0.137
Ob0242514	SvHCT-17	Pearson correlation	-0.512	-0.118
Ob0218236	SvHCT-18	Pearson correlation	-0.634	-0.267
Ob0208538	SvHCT-19	Pearson correlation	-.676*	-0.251
Ob0205790	SvHCT-20	Pearson correlation	-0.227	-0.099
Ob0249907	SvHCT-21	Pearson correlation	-0.49	-0.193
Ob0218286	SvHCT-22	Pearson correlation	-0.352	0.026
Ob0253509	SvHCT-23	Pearson correlation	0.025	-0.456
Ob0216033	SvHCT-24	Pearson correlation	0.19	0.556
Syringa_oblata_newGene_4200	SvHCT-25	Pearson correlation	0.179	-0.411
Ob0252908	SvHCT-26	Pearson correlation	-0.164	-0.601
Ob0212096	SvHCT-27	Pearson correlation	-0.2	0.002
Syringa_oblata_newGene_11051	SvHCT-28	Pearson correlation	0.225	-0.13
Syringa_oblata_newGene_8937	SvHCT-29	Pearson correlation	-0.206	-0.016
Ob0211195	SvHCT-30	Pearson correlation	-0.178	0.158
Ob0215784	SvHCT-31	Pearson correlation	0.36	0.426
Ob0218275	SvHCT-32	Pearson correlation	-0.285	-0.034
Ob0215530	SvHCT-33	Pearson correlation	-0.6	-0.362
	Means followed by * indicate significant differences at p<0.05.
	Means followed by ** indicate significant differences at p<0.01.

## Sheet: Antioxidant activity
ID	Gene name		CRDPPH·	CROH·
Ob0210383	SvPAL	Pearson correlation	-0.642	-0.399
Ob0217993	SvPAL-1	Pearson correlation	.796*	0.614
Ob0200942	SvPAL-2	Pearson correlation	0.236	-0.361
Ob0212391	SvPAL-3	Pearson correlation	0.515	0.105
Ob0251469	Sv4CL	Pearson correlation	0.572	.881**
Ob0227274	Sv4CL-1	Pearson correlation	-.742*	-0.564
Ob0206895	Sv4CL-2	Pearson correlation	0.216	0.505
Ob0206209	Sv4CL-3	Pearson correlation	-.707*	-0.493
Ob0239780	Sv4CL-4	Pearson correlation	.801**	.948**
Ob0203850	Sv4CL-5	Pearson correlation	-.743*	-0.501
Ob0209781	Sv4CL-6	Pearson correlation	.707*	0.523
Ob0236122	Sv4CL-7	Pearson correlation	-.701*	-0.509
Ob0236294	Sv4CL-8	Pearson correlation	0.177	0.619
Ob0218391	Sv4CL-9	Pearson correlation	-0.279	-0.262
Ob0224589	Sv4CL-10	Pearson correlation	-0.476	-0.341
Syringa_oblata_newGene_5119	Sv4CL-11	Pearson correlation	-0.374	0.198
Ob0222516	Sv4CL-12	Pearson correlation	0.413	0.437
Ob0235080	Sv4CL-13	Pearson correlation	0.054	-0.169
Ob0222517	Sv4CL-14	Pearson correlation	0.305	0.301
Ob0240315	SvCHS	Pearson correlation	-.692*	-0.429
Ob0226781	SvCHS-1	Pearson correlation	.829**	.687*
Ob0215469	SvCHS-2	Pearson correlation	0.337	0.185
Ob0246877	SvCHI	Pearson correlation	-.780*	-0.485
Ob0247175	SvCHI-1	Pearson correlation	0.636	.866**
Ob0251027	SvCHI-2	Pearson correlation	-.746*	-0.494
Ob0202790	SvF3H	Pearson correlation	-.687*	-0.455
Ob0202807	SvF3H-1	Pearson correlation	-.743*	-0.446
Ob0217176	SvF3H-2	Pearson correlation	0.106	-0.243
Ob0217157	SvF3H-3	Pearson correlation	0.133	-0.288
Ob0224237	SvF3'H	Pearson correlation	-0.321	-0.061
Ob0207140	SvF3'H-1	Pearson correlation	-0.601	-0.434
Ob0202026	SvF3'H-2	Pearson correlation	0.169	-0.052
Ob0252019	SvFLS	Pearson correlation	0.64	0.568
Ob0238653	SvFLS-1	Pearson correlation	0.171	-0.156
Ob0217555	SvFLS-2	Pearson correlation	-0.059	-0.154
Ob0219791	SvANS	Pearson correlation	0.004	0.32
Ob0210706	SvANS-1	Pearson correlation	-0.492	-0.436
Ob0221609	SvANS-2	Pearson correlation	-0.623	-0.337
Ob0231192	SvDFR	Pearson correlation	-.732*	-0.347
Ob0251529	SvDFR-1	Pearson correlation	-.685*	-0.473
Ob0204113	SvDFR-2	Pearson correlation	-.772*	-0.478
Ob0251528	SvDFR-3	Pearson correlation	-.738*	-0.513
Ob0243237	SvDFR-4	Pearson correlation	-0.456	-0.227
Ob0200807	SvBZ1	Pearson correlation	-.730*	-0.463
Ob0200734	SvBZ1-1	Pearson correlation	-0.544	-0.269
Ob0229852	SvUFGT	Pearson correlation	-0.61	-0.453
Ob0205386	SvFGGT1	Pearson correlation	-0.559	-0.171
Ob0205357	SvFGGT1-1	Pearson correlation	-0.441	-0.201
Ob0205352	SvFGGT1-2	Pearson correlation	-0.43	-0.227
Ob0209692	SvUGT79B1	Pearson correlation	-0.569	-0.633
Ob0222282	SvUGT79B1-1	Pearson correlation	-0.503	-0.294
Ob0228112	SvUGT79B1-2	Pearson correlation	0.018	-0.524
Ob0222283	SvUGT79B1-3	Pearson correlation	-0.59	-0.583
Ob0249061	SvUGT75C1	Pearson correlation	0.456	0.46
Ob0240244	SvUGT75C1-1	Pearson correlation	0.558	.904**
Ob0240247	SvUGT75C1-2	Pearson correlation	.675*	0.237
Ob0237706	SvUGT75C1-3	Pearson correlation	-0.256	-0.506
Ob0220356	Sv3AT	Pearson correlation	.742*	0.376
Ob0252154	Sv3AT-1	Pearson correlation	-.737*	-0.563
Ob0252156	Sv3AT-2	Pearson correlation	-0.178	0.006
Ob0245817	SvIF7MAT	Pearson correlation	-0.65	-0.408
Ob0240533	SvC12RT1	Pearson correlation	-.835**	-0.571
Ob0208827	SvC12RT1-1	Pearson correlation	-0.397	-0.267
Ob0220951	SvC12RT1-2	Pearson correlation	-0.217	-0.096
Ob0216045	SvHCT	Pearson correlation	.768*	.854**
Ob0226729	SvHCT-1	Pearson correlation	0.227	0.155
Ob0215530	SvHCT-2	Pearson correlation	-0.642	-0.351
Ob0235922	SvHCT-3	Pearson correlation	-0.638	-0.538
Ob0215749	SvHCT-4	Pearson correlation	-0.067	0.109
Ob0215775	SvHCT-5	Pearson correlation	-0.621	-0.397
Ob0224578	SvHCT-6	Pearson correlation	0.032	-0.469
Ob0235919	SvHCT-7	Pearson correlation	-.677*	-0.473
Ob0218239	SvHCT-8	Pearson correlation	-.699*	-0.263
Ob0200822	SvHCT-9	Pearson correlation	-0.335	-0.039
Ob0218221	SvHCT-10	Pearson correlation	-.696*	-0.451
Ob0231998	SvHCT-11	Pearson correlation	-0.589	-0.367
Ob0202790	SvHCT-12	Pearson correlation	-.687*	-0.455
Ob0215748	SvHCT-13	Pearson correlation	-0.225	-0.086
Ob0213762	SvHCT-14	Pearson correlation	0.584	0.162
Ob0230359	SvHCT-15	Pearson correlation	-0.241	-0.109
Ob0218285	SvHCT-16	Pearson correlation	-.727*	-0.425
Ob0242514	SvHCT-17	Pearson correlation	-0.612	-0.313
Ob0218236	SvHCT-18	Pearson correlation	-0.64	-0.396
Ob0208538	SvHCT-19	Pearson correlation	-.764*	-0.511
Ob0205790	SvHCT-20	Pearson correlation	-0.389	-0.11
Ob0249907	SvHCT-21	Pearson correlation	-0.484	-0.397
Ob0218286	SvHCT-22	Pearson correlation	-0.521	-0.269
Ob0253509	SvHCT-23	Pearson correlation	0.252	-0.391
Ob0216033	SvHCT-24	Pearson correlation	0.475	0.347
Syringa_oblata_newGene_4200	SvHCT-25	Pearson correlation	0.202	-0.228
Ob0252908	SvHCT-26	Pearson correlation	0.056	-0.544
Ob0212096	SvHCT-27	Pearson correlation	-0.43	-0.215
Syringa_oblata_newGene_11051	SvHCT-28	Pearson correlation	0.048	0.235
Syringa_oblata_newGene_8937	SvHCT-29	Pearson correlation	-0.438	-0.226
Ob0211195	SvHCT-30	Pearson correlation	-0.347	-0.147
Ob0215784	SvHCT-31	Pearson correlation	0.547	0.386
Ob0218275	SvHCT-32	Pearson correlation	-0.516	-0.264
Ob0215530	SvHCT-33	Pearson correlation	-0.642	-0.351
	Means followed by * indicate significant differences at p<0.05.
	Means followed by ** indicate significant differences at p<0.01.

## Sheet: Metabolome 
ID	Genes		Delphinidin-3-rutinoside	Cyanidin-4-rutinoside	Kaempferol-3,7-diglucoside	Kaempferol-3-rutinoside	Kaempferol-3-sophoroside-7-glucoside	Rutin
Ob0210383	SvPAL	Pearson correlation	0.592	0.369	-.704*	-0.071	0.067	-0.271
Ob0217993	SvPAL-1	Pearson correlation	-0.253	0.091	.853**	0.245	0.236	0.366
Ob0200942	SvPAL-2	Pearson correlation	-0.549	-0.623	0.23	-0.129	-0.283	0.183
Ob0212391	SvPAL-3	Pearson correlation	-0.097	0.338	0.619	0.413	0.481	.696*
Ob0251469	Sv4CL	Pearson correlation	0.227	0.173	0.475	-0.019	0.044	-0.073
Ob0227274	Sv4CL-1	Pearson correlation	0.528	0.162	-.680*	-0.121	-0.075	-0.165
Ob0206895	Sv4CL-2	Pearson correlation	-0.062	0.05	0.472	-0.142	-0.121	0.122
Ob0206209	Sv4CL-3	Pearson correlation	0.215	0.147	-.721*	0.056	0.112	-0.201
Ob0239780	Sv4CL-4	Pearson correlation	0.144	0.335	0.525	0.115	0.216	0.015
Ob0203850	Sv4CL-5	Pearson correlation	0.362	0.202	-.747*	-0.042	0.046	-0.26
Ob0209781	Sv4CL-6	Pearson correlation	-0.358	-0.134	.766*	-0.049	-0.056	0.103
Ob0236122	Sv4CL-7	Pearson correlation	0.555	0.145	-0.622	-0.173	-0.16	-0.235
Ob0236294	Sv4CL-8	Pearson correlation	.870**	0.552	-0.184	-0.171	0.042	-0.152
Ob0218391	Sv4CL-9	Pearson correlation	0.216	0.297	-0.351	-0.199	0.061	-0.261
Ob0224589	Sv4CL-10	Pearson correlation	-0.362	-0.362	-0.573	-0.007	-0.105	-0.312
Syringa_oblata_newGene_5119	Sv4CL-11	Pearson correlation	0.33	0.076	-0.528	-0.538	-0.354	-0.562
Ob0222516	Sv4CL-12	Pearson correlation	0.56	.828**	0.404	0.649	.725*	0.463
Ob0235080	Sv4CL-13	Pearson correlation	0.158	0.382	0.453	.752*	0.639	.923**
Ob0222517	Sv4CL-14	Pearson correlation	0.424	.779*	0.435	.761*	.798**	0.427
Ob0240315	SvCHS	Pearson correlation	0.189	-0.014	-.840**	-0.154	-0.109	-0.405
Ob0226781	SvCHS-1	Pearson correlation	-0.196	-0.244	0.251	-0.379	-0.321	-0.298
Ob0215469	SvCHS-2	Pearson correlation	0.06	0.654	0.456	.913**	.908**	0.524
Ob0246877	SvCHI	Pearson correlation	0.451	0.139	-.798**	-0.162	-0.104	-0.352
Ob0247175	SvCHI-1	Pearson correlation	-0.008	0.151	0.419	-0.075	0.006	0.016
Ob0251027	SvCHI-2	Pearson correlation	0.371	0.16	-.786*	-0.154	-0.052	-0.349
Ob0202790	SvF3H	Pearson correlation	0.548	0.253	-.731*	-0.224	-0.088	-0.335
Ob0202807	SvF3H-1	Pearson correlation	0.092	-0.112	-.763*	-0.057	-0.101	-0.337
Ob0217176	SvF3H-2	Pearson correlation	-0.048	0.142	0.449	0.588	0.481	.961**
Ob0217157	SvF3H-3	Pearson correlation	-0.274	-0.149	0.191	0.24	0.186	.694*
Ob0224237	SvF3'H	Pearson correlation	0.389	0.354	-0.622	0.233	0.28	-0.261
Ob0207140	SvF3'H-1	Pearson correlation	-0.046	0.034	-0.638	-0.009	0.072	-0.283
Ob0202026	SvF3'H-2	Pearson correlation	-0.434	-0.244	0.092	-0.07	-0.134	0.401
Ob0252019	SvFLS	Pearson correlation	-0.191	0.012	.810**	0.139	0.112	0.462
Ob0238653	SvFLS-1	Pearson correlation	0.03	0.555	0.425	.923**	.893**	.860**
Ob0217555	SvFLS-2	Pearson correlation	-0.477	-0.363	-0.524	-0.033	-0.119	-0.062
Ob0219791	SvANS	Pearson correlation	0.572	0.039	-0.632	-0.31	-0.282	-0.496
Ob0210706	SvANS-1	Pearson correlation	0.233	0.175	-0.403	-0.213	-0.005	-0.254
Ob0221609	SvANS-2	Pearson correlation	0.636	0.249	-0.546	-0.115	-0.063	0.061
Ob0231192	SvDFR	Pearson correlation	0.364	0.063	-.833**	-0.24	-0.167	-0.439
Ob0251529	SvDFR-1	Pearson correlation	0.359	0.223	-.717*	-0.163	-0.012	-0.32
Ob0204113	SvDFR-2	Pearson correlation	0.215	-0.015	-.797*	-0.069	-0.082	-0.347
Ob0251528	SvDFR-3	Pearson correlation	0.268	0.14	-.749*	-0.126	-0.018	-0.311
Ob0243237	SvDFR-4	Pearson correlation	0.633	0.109	-0.432	-0.181	-0.223	-0.183
Ob0200807	SvBZ1	Pearson correlation	0.427	0.182	-.782*	-0.193	-0.076	-0.364
Ob0200734	SvBZ1-1	Pearson correlation	0.546	0.035	-0.517	-0.14	-0.219	-0.21
Ob0229852	SvUFGT	Pearson correlation	0.068	0.031	-.777*	-0.078	-0.002	-0.347
Ob0205386	SvFGGT1	Pearson correlation	-0.148	-0.26	-0.572	-0.082	-0.163	-0.341
Ob0205357	SvFGGT1-1	Pearson correlation	-0.33	-0.334	-0.439	0.075	-0.062	-0.207
Ob0205352	SvFGGT1-2	Pearson correlation	-0.363	-0.339	-0.407	0.118	-0.03	-0.173
Ob0209692	SvUGT79B1	Pearson correlation	0.392	0.339	-0.468	0.228	0.287	0.213
Ob0222282	SvUGT79B1-1	Pearson correlation	0.579	0.43	-0.441	-0.106	0.097	-0.043
Ob0228112	SvUGT79B1-2	Pearson correlation	-0.484	-0.583	0.036	-0.172	-0.332	-0.001
Ob0222283	SvUGT79B1-3	Pearson correlation	0.431	0.216	-0.628	-0.163	-0.036	-0.161
Ob0249061	SvUGT75C1	Pearson correlation	0.08	-0.207	0.356	-0.311	-0.241	-0.182
Ob0240244	SvUGT75C1-1	Pearson correlation	0.365	0.538	0.383	0.083	0.239	-0.02
Ob0240247	SvUGT75C1-2	Pearson correlation	-0.207	0.164	.878**	0.564	0.526	0.635
Ob0237706	SvUGT75C1-3	Pearson correlation	0.177	0.074	0.242	0.27	0.226	0.639
Ob0220356	Sv3AT	Pearson correlation	-0.219	0.291	.719*	0.554	0.531	0.375
Ob0252154	Sv3AT-1	Pearson correlation	0.407	0.189	-.710*	-0.148	-0.034	-0.251
Ob0252156	Sv3AT-2	Pearson correlation	0.227	0.089	-0.11	0.355	0.284	0.018
Ob0245817	SvIF7MAT	Pearson correlation	0.638	0.307	-.677*	-0.231	-0.091	-0.301
Ob0240533	SvC12RT1	Pearson correlation	0.368	0.032	-.751*	-0.161	-0.144	-0.349
Ob0208827	SvC12RT1-1	Pearson correlation	-0.364	-0.371	-0.571	0.025	-0.105	-0.264
Ob0220951	SvC12RT1-2	Pearson correlation	0.295	0.049	-0.105	-0.355	-0.168	-0.05
Ob0216045	SvHCT	Pearson correlation	0.273	0.044	0.065	-0.29	-0.176	-0.199
Ob0226729	SvHCT-1	Pearson correlation	-0.392	-0.295	0.467	-0.154	-0.25	0.347
Ob0215530	SvHCT-2	Pearson correlation	-0.194	-0.288	-0.605	-0.021	-0.138	-0.334
Ob0235922	SvHCT-3	Pearson correlation	0.362	0.305	-0.578	-0.041	0.111	-0.098
Ob0215749	SvHCT-4	Pearson correlation	.814**	.815**	-0.124	0.334	0.554	0.001
Ob0215775	SvHCT-5	Pearson correlation	0.128	0.146	-.692*	-0.137	0.006	-0.36
Ob0224578	SvHCT-6	Pearson correlation	-0.444	-0.454	-0.173	-0.357	-0.369	-0.13
Ob0235919	SvHCT-7	Pearson correlation	0.31	0.202	-.719*	-0.155	-0.007	-0.332
Ob0218239	SvHCT-8	Pearson correlation	0.292	0.089	-.804**	-0.198	-0.124	-0.485
Ob0200822	SvHCT-9	Pearson correlation	0.494	0.275	-0.626	-0.302	-0.072	-0.358
Ob0218221	SvHCT-10	Pearson correlation	0.068	-0.001	-.750*	-0.089	-0.032	-0.351
Ob0231998	SvHCT-11	Pearson correlation	0.47	0.391	-.668*	-0.081	0.108	-0.289
Ob0202790	SvHCT-12	Pearson correlation	0.548	0.253	-.731*	-0.224	-0.088	-0.335
Ob0215748	SvHCT-13	Pearson correlation	0.303	.711*	-0.254	0.461	0.649	-0.043
Ob0213762	SvHCT-14	Pearson correlation	-0.449	-0.424	0.059	-0.297	-0.344	-0.273
Ob0230359	SvHCT-15	Pearson correlation	0.498	0.473	-0.2	0.457	0.409	0.067
Ob0218285	SvHCT-16	Pearson correlation	0.474	0.186	-.731*	-0.012	-0.008	-0.285
Ob0242514	SvHCT-17	Pearson correlation	0.405	0.332	-0.508	-0.15	0.024	-0.102
Ob0218236	SvHCT-18	Pearson correlation	0.049	-0.025	-.780*	-0.031	-0.022	-0.395
Ob0208538	SvHCT-19	Pearson correlation	0.374	0.157	-.782*	-0.152	-0.057	-0.347
Ob0205790	SvHCT-20	Pearson correlation	0.25	0.217	-0.468	-0.389	-0.146	-0.378
Ob0249907	SvHCT-21	Pearson correlation	0.223	0.264	-0.538	-0.138	0.072	-0.255
Ob0218286	SvHCT-22	Pearson correlation	0.665	0.26	-0.501	-0.031	-0.045	-0.171
Ob0253509	SvHCT-23	Pearson correlation	-0.644	-0.478	0.439	0.166	-0.015	0.381
Ob0216033	SvHCT-24	Pearson correlation	0.165	.743*	0.462	.765*	.841**	0.333
Syringa_oblata_newGene_4200	SvHCT-25	Pearson correlation	-0.544	-0.485	0.256	-0.18	-0.251	-0.244
Ob0252908	SvHCT-26	Pearson correlation	-.709*	-0.603	0.316	0.145	-0.083	0.389
Ob0212096	SvHCT-27	Pearson correlation	0.635	0.113	-0.397	-0.166	-0.214	-0.141
Syringa_oblata_newGene_11051	SvHCT-28	Pearson correlation	-0.353	-0.483	-0.186	-0.617	-0.537	-0.556
Syringa_oblata_newGene_8937	SvHCT-29	Pearson correlation	0.611	0.092	-0.402	-0.172	-0.223	-0.182
Ob0211195	SvHCT-30	Pearson correlation	.752*	0.267	-0.331	-0.059	-0.07	-0.016
Ob0215784	SvHCT-31	Pearson correlation	-0.064	0.481	.765*	0.55	0.612	0.215
Ob0218275	SvHCT-32	Pearson correlation	0.632	0.109	-0.496	-0.18	-0.218	-0.207
Ob0215530	SvHCT-33	Pearson correlation	-0.194	-0.288	-0.605	-0.021	-0.138	-0.334
	Means followed by * indicate significant differences at p<0.05.
	Means followed by ** indicate significant differences at p<0.01.

## Sheet:  Antioxidant DEGs
ID	Genes		CRDPPH·	CROH·
Ob0204916	IDH-1	Pearson correlation	.725*	.965**
Ob0206397	GCL	Pearson correlation	-.917**	-.752*
Ob0245153	CAT	Pearson correlation	-.884**	-.824**
Ob0210129	POD-3	Pearson correlation	.868**	.944**
Ob0213926	POD-10	Pearson correlation	.862**	0.506
Ob0243104	CAT-2	Pearson correlation	.861**	0.548
Ob0225727	GST-2	Pearson correlation	.857**	.839**
Ob0231665	RNR1	Pearson correlation	-.854**	-0.613
Ob0251088	POD-12	Pearson correlation	-.829**	-0.349
Ob0248398	APX-4	Pearson correlation	-.812**	-0.647
Ob0225719	GST	Pearson correlation	.811**	.915**
Ob0238560	IDH-3	Pearson correlation	-.810**	-0.582
Ob0212620	LAPA2-2	Pearson correlation	-.805**	-0.437
Ob0236591	GPX-2	Pearson correlation	.805**	.811**
Ob0202402	DOX2	Pearson correlation	-.801**	-0.502
Ob0209961	POD-9	Pearson correlation	-.801**	-0.537
Ob0233905	APX	Pearson correlation	.801**	.761*
Ob0201181	APX-3	Pearson correlation	-.798**	-0.286
Ob0218181	LAPA1	Pearson correlation	-.796*	-0.644
Ob0216162	POD-7	Pearson correlation	-.792*	-0.562
Ob0230814	TPX	Pearson correlation	-.784*	-0.581
Ob0248625	POD-11	Pearson correlation	-.779*	-0.63
Ob0230966	GRX-3	Pearson correlation	-.777*	-0.455
Ob0225724	GST-4	Pearson correlation	.775*	.824**
Ob0209722	GST-7	Pearson correlation	.773*	.669*
Ob0212564	RBOHE	Pearson correlation	-.768*	-0.529
Ob0243082	CAT-1	Pearson correlation	.766*	0.328
Ob0221376	MPA1	Pearson correlation	-.765*	-0.417
Ob0241161	GST-8	Pearson correlation	-.763*	-0.543
Ob0245770	LAPA2-3	Pearson correlation	-.760*	-0.467
Ob0213149	CPN20	Pearson correlation	-.759*	-0.469
Ob0236544	OXP1	Pearson correlation	-.757*	-0.428
Ob0236302	PLD1	Pearson correlation	-.754*	-0.558
Ob0203968	G6PDH	Pearson correlation	-.750*	-0.514
Ob0226320	CYCU4-1	Pearson correlation	-.750*	-0.529
Ob0208950	G6PDH-1	Pearson correlation	-.749*	-0.429
Ob0245246	APX-6	Pearson correlation	-.745*	-0.366
Ob0213579	GRX	Pearson correlation	-.745*	-0.461
Ob0242961	GR	Pearson correlation	.745*	0.656
Ob0206469	PGD3-1	Pearson correlation	-.741*	-0.417
Ob0250762	SOD-6	Pearson correlation	-.739*	-0.368
Ob0222393	IDH-2	Pearson correlation	-.736*	-0.428
Ob0221371	GCL-2	Pearson correlation	-.734*	-0.189
Ob0247533	APX-2	Pearson correlation	-.734*	-0.475
Ob0211687	SOD-4	Pearson correlation	-.722*	-0.339
Ob0210692	KIN13B	Pearson correlation	-.721*	-0.3
Ob0210064	SOD-2	Pearson correlation	-.721*	-0.384
Ob0202056	IDH-4	Pearson correlation	-.721*	-0.465
Ob0218182	LAPA2-1	Pearson correlation	-.719*	-0.651
Ob0238382	GRX-1	Pearson correlation	-.717*	-0.255
Ob0210248	MED33A	Pearson correlation	-.715*	-0.547
Ob0202516	APX-1	Pearson correlation	-.713*	-0.404
Ob0250029	GPX	Pearson correlation	.713*	.788*
Ob0240777	POG	Pearson correlation	-.710*	-.698*
Ob0244425	GST-10	Pearson correlation	-.709*	-0.519
Ob0238013	POD-5	Pearson correlation	-.708*	-0.507
Ob0206556	POD-12	Pearson correlation	-.701*	-0.424
Ob0243449	POD-8	Pearson correlation	-.701*	-0.501
Ob0229664	GST-11	Pearson correlation	-.698*	-0.252
Syringa_oblata_newGene_4545	LAPA2-4	Pearson correlation	-.697*	-0.511
Ob0218183	LAPA2	Pearson correlation	-.695*	-0.511
Ob0225377	CYCU4-2	Pearson correlation	-.693*	-0.43
Ob0213568	GPX-2	Pearson correlation	-.693*	-0.468
Ob0219980	POD-4	Pearson correlation	-.693*	-0.484
Ob0249974	GPX-1	Pearson correlation	.690*	.687*
Ob0210063	SOD-3	Pearson correlation	-.687*	-0.427
Ob0221400	APX-5	Pearson correlation	-.686*	-0.239
Ob0212582	PGD3	Pearson correlation	-.686*	-0.369
Ob0209314	POD-6	Pearson correlation	-.681*	-0.5
Ob0251456	SOD-5	Pearson correlation	-.678*	-0.491
Ob0246299	TWS	Pearson correlation	-.677*	-0.428
Ob0250134	GST-9	Pearson correlation	-.675*	-0.558
Ob0230528	GST-3	Pearson correlation	.671*	.678*
Ob0225304	CYCU2-2	Pearson correlation	-.669*	-0.406
Ob0247215	IDH	Pearson correlation	0.627	.823**
Ob0233378		Pearson correlation	0.622	0.419
Ob0229968	SOD-1	Pearson correlation	0.6	.719*
Ob0232598		Pearson correlation	0.593	0.211
Syringa_oblata_newGene_9961	GST-5	Pearson correlation	0.586	.742*
Ob0210416		Pearson correlation	0.549	0.486
Ob0216545		Pearson correlation	0.548	0.175
Ob0212567	PRXQ	Pearson correlation	0.534	.916**
Ob0232334		Pearson correlation	0.531	0.18
Ob0226764		Pearson correlation	0.529	0.335
Ob0222434	POD-1	Pearson correlation	0.527	.799**
Ob0228114		Pearson correlation	0.524	0.435
Ob0218884	NCA1	Pearson correlation	0.522	.862**
Ob0238478		Pearson correlation	0.515	0.524
Ob0203818		Pearson correlation	0.507	-0.057
Ob0248460	GST-6	Pearson correlation	0.498	.897**
Ob0214930	POD-2	Pearson correlation	0.465	.772*
Ob0235637		Pearson correlation	0.455	0.168
Ob0208281		Pearson correlation	0.431	0.512
Ob0243649		Pearson correlation	0.399	0.206
Ob0219844		Pearson correlation	0.384	-0.084
Ob0216307		Pearson correlation	0.36	0.316
Ob0238070		Pearson correlation	0.348	0.33
Ob0236627		Pearson correlation	0.346	0.541
Ob0221399		Pearson correlation	0.345	0.419
Ob0214099		Pearson correlation	0.345	0.419
Ob0203819	GST-1	Pearson correlation	0.341	.697*
Ob0238491		Pearson correlation	0.319	0.128
Ob0220864		Pearson correlation	0.314	0.201
Ob0238429		Pearson correlation	0.309	0.385
Ob0221391		Pearson correlation	0.307	0.036
Ob0206855		Pearson correlation	0.306	0.073
Ob0226801		Pearson correlation	0.305	0.502
Ob0217351		Pearson correlation	0.296	0.112
Ob0251016		Pearson correlation	0.287	0.441
Ob0202489		Pearson correlation	0.279	0.269
Ob0248600		Pearson correlation	0.278	0.089
Ob0248891		Pearson correlation	0.274	0.132
Ob0210093	SOD	Pearson correlation	0.264	.722*
Ob0241248		Pearson correlation	0.262	-0.325
Ob0212659	POD6	Pearson correlation	0.252	.700*
Ob0234304		Pearson correlation	0.247	0.498
Ob0222758		Pearson correlation	0.244	-0.194
Syringa_oblata_newGene_2275		Pearson correlation	0.22	-0.232
Ob0228291		Pearson correlation	0.218	0.443
Ob0240184		Pearson correlation	0.203	0.424
Ob0248624		Pearson correlation	0.195	0.12
Ob0252857		Pearson correlation	0.194	-0.388
Ob0206458		Pearson correlation	0.181	-0.397
Ob0200291		Pearson correlation	0.165	-0.434
Ob0244265		Pearson correlation	0.152	0.505
Ob0214085		Pearson correlation	0.147	-0.266
Ob0220909		Pearson correlation	0.142	-0.255
Ob0217546		Pearson correlation	0.141	-0.435
Ob0215467		Pearson correlation	0.134	-0.311
Ob0217976		Pearson correlation	0.132	-0.149
Ob0242226		Pearson correlation	0.125	-0.093
Ob0229201		Pearson correlation	0.12	-0.294
Ob0207921		Pearson correlation	0.12	-0.512
Ob0242083		Pearson correlation	0.116	-0.491
Ob0246539		Pearson correlation	0.106	0.066
Ob0213367		Pearson correlation	0.1	0.065
Ob0203080		Pearson correlation	0.099	0.353
Ob0210101		Pearson correlation	0.083	0.165
Ob0216308		Pearson correlation	0.083	-0.063
Ob0244352		Pearson correlation	0.08	-0.09
Ob0224298		Pearson correlation	0.08	-0.276
Syringa_oblata_newGene_13641		Pearson correlation	0.08	-0.299
Ob0242315		Pearson correlation	0.078	0.45
Ob0227493		Pearson correlation	0.075	-0.276
Ob0206392		Pearson correlation	0.062	0.46
Ob0240705		Pearson correlation	0.056	-0.347
Ob0246429		Pearson correlation	0.046	0.639
Ob0230626		Pearson correlation	0.034	-0.075
Ob0238964		Pearson correlation	0.031	0.084
Ob0242063		Pearson correlation	0.025	-0.334
Ob0206532		Pearson correlation	0.025	-0.346
Ob0221508		Pearson correlation	0.005	-0.108
Syringa_oblata_newGene_18097		Pearson correlation	0.003	-0.481
Ob0222349		Pearson correlation	-0.008	0.145
Ob0229463		Pearson correlation	-0.009	0.481
Ob0245331		Pearson correlation	-0.016	-0.155
Ob0223141		Pearson correlation	-0.018	0.246
Ob0215300		Pearson correlation	-0.025	-0.256
Ob0240299		Pearson correlation	-0.031	-0.292
Syringa_oblata_newGene_13557		Pearson correlation	-0.046	0.073
Syringa_oblata_newGene_4468		Pearson correlation	-0.055	0.04
Ob0205826		Pearson correlation	-0.067	0.399
Ob0247907		Pearson correlation	-0.071	-0.563
Ob0209355		Pearson correlation	-0.072	0.182
Ob0230697		Pearson correlation	-0.075	0.464
Ob0237807		Pearson correlation	-0.083	0.21
Syringa_oblata_newGene_13776		Pearson correlation	-0.086	-0.452
Ob0225032		Pearson correlation	-0.1	0.313
Ob0214979		Pearson correlation	-0.117	0.139
Ob0227950		Pearson correlation	-0.122	0.303
Ob0203756		Pearson correlation	-0.129	-0.072
Ob0229783		Pearson correlation	-0.133	-0.059
Ob0228506		Pearson correlation	-0.145	0.336
Ob0247894		Pearson correlation	-0.156	-0.152
Ob0202049		Pearson correlation	-0.158	-0.358
Ob0212568		Pearson correlation	-0.17	0.371
Ob0203752		Pearson correlation	-0.174	-0.16
Ob0207433		Pearson correlation	-0.181	-0.132
Ob0231706		Pearson correlation	-0.196	-0.494
Ob0248332	OXP1-1	Pearson correlation	-0.205	-.740*
Ob0253198		Pearson correlation	-0.206	-0.306
Ob0239284		Pearson correlation	-0.208	0.419
Ob0219334		Pearson correlation	-0.208	-0.44
Ob0221369		Pearson correlation	-0.228	0.098
Ob0230611		Pearson correlation	-0.23	-0.411
Ob0249754		Pearson correlation	-0.231	0.45
Ob0241761		Pearson correlation	-0.231	-0.297
Ob0251072		Pearson correlation	-0.237	-0.045
Ob0235814		Pearson correlation	-0.238	0.038
Ob0213880		Pearson correlation	-0.242	0.285
Ob0220462		Pearson correlation	-0.242	-0.445
Ob0230080		Pearson correlation	-0.245	0.152
Syringa_oblata_newGene_21829		Pearson correlation	-0.259	0.007
Ob0245466		Pearson correlation	-0.262	-0.595
Ob0240706		Pearson correlation	-0.274	-0.123
Ob0235639		Pearson correlation	-0.274	-0.146
Ob0236044		Pearson correlation	-0.274	-0.192
Ob0223290		Pearson correlation	-0.279	0.341
Ob0222347		Pearson correlation	-0.283	-0.344
Ob0226641		Pearson correlation	-0.293	-0.594
Ob0209082		Pearson correlation	-0.294	-0.528
Ob0232847		Pearson correlation	-0.302	-0.292
Syringa_oblata_newGene_13415		Pearson correlation	-0.312	-0.516
Ob0223295		Pearson correlation	-0.329	0.255
Ob0223296		Pearson correlation	-0.335	0.34
Ob0241401		Pearson correlation	-0.348	-0.581
Ob0232185		Pearson correlation	-0.356	0.016
Ob0239792	RRM2	Pearson correlation	-0.361	-.812**
Ob0222573		Pearson correlation	-0.378	-0.197
Ob0235876		Pearson correlation	-0.379	0.173
Ob0206091		Pearson correlation	-0.382	-0.316
Ob0209049		Pearson correlation	-0.39	-0.351
Ob0210966	POD	Pearson correlation	-0.403	-.765*
Syringa_oblata_newGene_5329		Pearson correlation	-0.404	-0.133
Ob0240979		Pearson correlation	-0.405	0.112
Ob0246080		Pearson correlation	-0.408	-0.136
Ob0203891		Pearson correlation	-0.409	-0.411
Ob0237787		Pearson correlation	-0.413	-0.246
Ob0216195		Pearson correlation	-0.423	-0.214
Ob0210821		Pearson correlation	-0.426	0.017
Ob0239745		Pearson correlation	-0.427	0.212
Ob0239032		Pearson correlation	-0.439	-0.038
Ob0201380		Pearson correlation	-0.45	-0.375
Ob0245330		Pearson correlation	-0.45	-0.375
Ob0211450		Pearson correlation	-0.451	-0.462
Ob0216792		Pearson correlation	-0.459	-0.242
Ob0223043	RRM1	Pearson correlation	-0.462	-.822**
Ob0241613	G6PD	Pearson correlation	-0.466	-.781*
Ob0247883		Pearson correlation	-0.467	-0.355
Ob0222589		Pearson correlation	-0.477	0.051
Ob0207027		Pearson correlation	-0.485	-0.273
Ob0210605		Pearson correlation	-0.493	-0.128
Ob0203291		Pearson correlation	-0.493	-0.391
Ob0217905		Pearson correlation	-0.494	-0.523
Ob0216227		Pearson correlation	-0.501	0.006
Ob0204546	P0D-4	Pearson correlation	-0.507	-.685*
Ob0214891		Pearson correlation	-0.512	-0.291
Ob0240308		Pearson correlation	-0.515	-0.017
Ob0248985		Pearson correlation	-0.519	-0.415
Ob0217206		Pearson correlation	-0.539	-0.299
Ob0244431		Pearson correlation	-0.543	-0.119
Ob0229947		Pearson correlation	-0.543	-0.326
Ob0220708		Pearson correlation	-0.547	0.059
Ob0201451		Pearson correlation	-0.552	-0.526
Ob0227253		Pearson correlation	-0.559	-0.412
Ob0245327		Pearson correlation	-0.564	-0.446
Syringa_oblata_newGene_7927		Pearson correlation	-0.566	-0.471
Ob0221344		Pearson correlation	-0.566	-0.508
Ob0229893		Pearson correlation	-0.566	-0.543
Ob0227300		Pearson correlation	-0.569	-0.366
Syringa_oblata_newGene_9298		Pearson correlation	-0.571	-0.36
Ob0244030		Pearson correlation	-0.582	-0.278
Ob0217104		Pearson correlation	-0.585	-0.45
Ob0213652		Pearson correlation	-0.588	-0.107
Syringa_oblata_newGene_7893		Pearson correlation	-0.59	-0.345
Ob0200312		Pearson correlation	-0.591	-0.471
Ob0238492		Pearson correlation	-0.592	-0.452
Ob0252343		Pearson correlation	-0.594	-0.48
Ob0250761		Pearson correlation	-0.608	-0.252
Ob0200328		Pearson correlation	-0.608	-0.36
Ob0216175		Pearson correlation	-0.61	-0.651
Ob0234622		Pearson correlation	-0.626	-0.264
Ob0208239		Pearson correlation	-0.633	-0.187
Ob0210995		Pearson correlation	-0.639	-0.373
Ob0248974		Pearson correlation	-0.643	-0.478
Ob0202941		Pearson correlation	-0.647	-0.381
Ob0244295		Pearson correlation	-0.651	-0.174
Ob0240977		Pearson correlation	-0.652	-0.148
Ob0252829		Pearson correlation	-0.656	-0.446
Ob0216732		Pearson correlation	-0.659	-0.452
Ob0240978		Pearson correlation	-0.662	-0.447
Ob0239030		Pearson correlation	-0.662	-0.502
